# Supplementary material for: Common genetic variation associated with Mendelian disease severity revealed through cryptic phenotype analysis
Source: Nat Commun. 2022 Jun 27;13:3675. doi: 10.1038/s41467-022-31030-y (PMC9237040; doi:10.1038/s41467-022-31030-y)
Supplement: Supplementary file 4 — Supplementary Dataset 1-9 [file 41467_2022_31030_MOESM4_ESM.zip]

Archive with 21 entries (20 files):
- SupplementaryDataFiles/
- SupplementaryDataFiles/SupplementaryDataFile_5.txt
- __MACOSX/SupplementaryDataFiles/._SupplementaryDataFile_5.txt
- SupplementaryDataFiles/SupplementaryDataFile_4.txt
- __MACOSX/SupplementaryDataFiles/._SupplementaryDataFile_4.txt
- SupplementaryDataFiles/SupplementaryDataFile_6.txt
- __MACOSX/SupplementaryDataFiles/._SupplementaryDataFile_6.txt
- SupplementaryDataFiles/SupplementaryDataFile_7.txt
- __MACOSX/SupplementaryDataFiles/._SupplementaryDataFile_7.txt
- SupplementaryDataFiles/SupplementaryDataFile_3.txt
- __MACOSX/SupplementaryDataFiles/._SupplementaryDataFile_3.txt
- SupplementaryDataFiles/.DS_Store
- __MACOSX/SupplementaryDataFiles/._.DS_Store
- SupplementaryDataFiles/SupplementaryDataFile_2.txt
- __MACOSX/SupplementaryDataFiles/._SupplementaryDataFile_2.txt
- SupplementaryDataFiles/SupplementaryDataFile_1.txt
- __MACOSX/SupplementaryDataFiles/._SupplementaryDataFile_1.txt
- SupplementaryDataFiles/SupplementaryDataFile_9.txt
- __MACOSX/SupplementaryDataFiles/._SupplementaryDataFile_9.txt
- SupplementaryDataFiles/SupplementaryDataFile_8.txt
- __MACOSX/SupplementaryDataFiles/._SupplementaryDataFile_8.txt
