# Supplementary material for: Common genetic variation associated with Mendelian disease severity revealed through cryptic phenotype analysis
Source: Nat Commun. 2022 Jun 27;13:3675. doi: 10.1038/s41467-022-31030-y (PMC9237040; doi:10.1038/s41467-022-31030-y)
Supplement: Supplementary file 4 — Supplementary Dataset 1-9 [file 41467_2022_31030_MOESM4_ESM.zip › SupplementaryDataFiles/SupplementaryDataFile_5.txt]

OMIM_ICD_ID	Name	Annotated HPO Terms UCSF	Annotated HPO Terms UKBB
OMIM_ICD:108	Hereditary Hemorrhagic Telangiectasia	HPO_ICD:234;HPO_ICD:673;HPO_ICD:843;HPO_ICD:370;HPO_ICD:430;HPO_ICD:339;HPO_ICD:389;HPO_ICD:592;HPO_ICD:923;HPO_ICD:390;HPO_ICD:593;HPO_ICD:666;HPO_ICD:546;HPO_ICD:1406;HPO_ICD:925;HPO_ICD:105;HPO_ICD:618;HPO_ICD:358;HPO_ICD:604;HPO_ICD:384;HPO_ICD:553;HPO_ICD:1646;HPO_ICD:267;HPO_ICD:415;HPO_ICD:617;HPO_ICD:554;HPO_ICD:568	HPO_ICD:234;HPO_ICD:673;HPO_ICD:843;HPO_ICD:370;HPO_ICD:617;HPO_ICD:430;HPO_ICD:389;HPO_ICD:592;HPO_ICD:923;HPO_ICD:390;HPO_ICD:593;HPO_ICD:666;HPO_ICD:1406;HPO_ICD:925;HPO_ICD:105;HPO_ICD:618;HPO_ICD:358;HPO_ICD:604;HPO_ICD:384;HPO_ICD:267;HPO_ICD:1646;HPO_ICD:415;HPO_ICD:553;HPO_ICD:554;HPO_ICD:568
OMIM_ICD:120	Marfan Syndrome	HPO_ICD:87;HPO_ICD:749;HPO_ICD:36;HPO_ICD:473;HPO_ICD:430;HPO_ICD:143;HPO_ICD:218;HPO_ICD:120;HPO_ICD:434;HPO_ICD:217;HPO_ICD:415;HPO_ICD:452;HPO_ICD:657;HPO_ICD:300;HPO_ICD:1144;HPO_ICD:305;HPO_ICD:77;HPO_ICD:683;HPO_ICD:561;HPO_ICD:666	HPO_ICD:452;HPO_ICD:305;HPO_ICD:300;HPO_ICD:561;HPO_ICD:683;HPO_ICD:87;HPO_ICD:415;HPO_ICD:143;HPO_ICD:430;HPO_ICD:473;HPO_ICD:77;HPO_ICD:434;HPO_ICD:217;HPO_ICD:666;HPO_ICD:36;HPO_ICD:218
OMIM_ICD:118	Familial Dysautonomia	HPO_ICD:82;HPO_ICD:524;HPO_ICD:110;HPO_ICD:525;HPO_ICD:234;HPO_ICD:80;HPO_ICD:600;HPO_ICD:530;HPO_ICD:347;HPO_ICD:122;HPO_ICD:309;HPO_ICD:200;HPO_ICD:353;HPO_ICD:1043;HPO_ICD:427;HPO_ICD:529;HPO_ICD:695;HPO_ICD:486	HPO_ICD:110;HPO_ICD:525;HPO_ICD:234;HPO_ICD:80;HPO_ICD:600;HPO_ICD:530;HPO_ICD:347;HPO_ICD:309;HPO_ICD:200;HPO_ICD:353;HPO_ICD:486;HPO_ICD:1043;HPO_ICD:427;HPO_ICD:529;HPO_ICD:695
OMIM_ICD:121	Alport Syndrome	HPO_ICD:143;HPO_ICD:38;HPO_ICD:31;HPO_ICD:134;HPO_ICD:783;HPO_ICD:234;HPO_ICD:719;HPO_ICD:238;HPO_ICD:34;HPO_ICD:133;HPO_ICD:224;HPO_ICD:97;HPO_ICD:327;HPO_ICD:37;HPO_ICD:43;HPO_ICD:486	HPO_ICD:143;HPO_ICD:38;HPO_ICD:31;HPO_ICD:134;HPO_ICD:783;HPO_ICD:234;HPO_ICD:719;HPO_ICD:238;HPO_ICD:34;HPO_ICD:133;HPO_ICD:224;HPO_ICD:97;HPO_ICD:327;HPO_ICD:37;HPO_ICD:43;HPO_ICD:486
OMIM_ICD:113	Hereditary Motor and Sensory Neuropathy	HPO_ICD:611;HPO_ICD:97;HPO_ICD:1338;HPO_ICD:365;HPO_ICD:473;HPO_ICD:378;HPO_ICD:340;HPO_ICD:1;HPO_ICD:350;HPO_ICD:635;HPO_ICD:347;HPO_ICD:333;HPO_ICD:363;HPO_ICD:600;HPO_ICD:379;HPO_ICD:771;HPO_ICD:409;HPO_ICD:356;HPO_ICD:472;HPO_ICD:177;HPO_ICD:352;HPO_ICD:163;HPO_ICD:176;HPO_ICD:229;HPO_ICD:369;HPO_ICD:52;HPO_ICD:625;HPO_ICD:772;HPO_ICD:408;HPO_ICD:683;HPO_ICD:12	HPO_ICD:1;HPO_ICD:635;HPO_ICD:683;HPO_ICD:363;HPO_ICD:350;HPO_ICD:472;HPO_ICD:379;HPO_ICD:772;HPO_ICD:369;HPO_ICD:378;HPO_ICD:600;HPO_ICD:97;HPO_ICD:333;HPO_ICD:625;HPO_ICD:409;HPO_ICD:611;HPO_ICD:356;HPO_ICD:347;HPO_ICD:473;HPO_ICD:352;HPO_ICD:365;HPO_ICD:229;HPO_ICD:408;HPO_ICD:771;HPO_ICD:163
OMIM_ICD:83	Hemochromatosis	HPO_ICD:474;HPO_ICD:696;HPO_ICD:716;HPO_ICD:12;HPO_ICD:386;HPO_ICD:262;HPO_ICD:419;HPO_ICD:624;HPO_ICD:534;HPO_ICD:10;HPO_ICD:385;HPO_ICD:396;HPO_ICD:19;HPO_ICD:416;HPO_ICD:423;HPO_ICD:507;HPO_ICD:390;HPO_ICD:340;HPO_ICD:475;HPO_ICD:417;HPO_ICD:376;HPO_ICD:260;HPO_ICD:133;HPO_ICD:276;HPO_ICD:589;HPO_ICD:384;HPO_ICD:467;HPO_ICD:757;HPO_ICD:405;HPO_ICD:387;HPO_ICD:581;HPO_ICD:228;HPO_ICD:1199;HPO_I…	HPO_ICD:474;HPO_ICD:696;HPO_ICD:716;HPO_ICD:12;HPO_ICD:386;HPO_ICD:262;HPO_ICD:419;HPO_ICD:624;HPO_ICD:534;HPO_ICD:385;HPO_ICD:396;HPO_ICD:19;HPO_ICD:423;HPO_ICD:416;HPO_ICD:507;HPO_ICD:390;HPO_ICD:475;HPO_ICD:417;HPO_ICD:376;HPO_ICD:133;HPO_ICD:276;HPO_ICD:589;HPO_ICD:384;HPO_ICD:467;HPO_ICD:757;HPO_ICD:405;HPO_ICD:387;HPO_ICD:581;HPO_ICD:228;HPO_ICD:1199
OMIM_ICD:99	Primary Erythermalgia	HPO_ICD:312;HPO_ICD:525;HPO_ICD:514;HPO_ICD:174;HPO_ICD:762;HPO_ICD:279;HPO_ICD:275;HPO_ICD:197;HPO_ICD:1533;HPO_ICD:529;HPO_ICD:76	HPO_ICD:312;HPO_ICD:525;HPO_ICD:514;HPO_ICD:174;HPO_ICD:279;HPO_ICD:197;HPO_ICD:1533;HPO_ICD:529;HPO_ICD:76
OMIM_ICD:86	Alpha-1-antitrypsin Deficiency	HPO_ICD:384;HPO_ICD:555;HPO_ICD:554;HPO_ICD:916;HPO_ICD:387;HPO_ICD:390	HPO_ICD:384;HPO_ICD:555;HPO_ICD:554;HPO_ICD:916;HPO_ICD:387;HPO_ICD:390
OMIM_ICD:132	Polycystic Kidney Disease	HPO_ICD:783;HPO_ICD:41;HPO_ICD:234;HPO_ICD:844;HPO_ICD:521;HPO_ICD:449;HPO_ICD:389;HPO_ICD:508;HPO_ICD:463;HPO_ICD:390;HPO_ICD:31;HPO_ICD:541;HPO_ICD:784;HPO_ICD:589;HPO_ICD:42;HPO_ICD:551;HPO_ICD:467;HPO_ICD:1140;HPO_ICD:486	HPO_ICD:783;HPO_ICD:41;HPO_ICD:234;HPO_ICD:844;HPO_ICD:521;HPO_ICD:449;HPO_ICD:389;HPO_ICD:508;HPO_ICD:463;HPO_ICD:390;HPO_ICD:31;HPO_ICD:541;HPO_ICD:784;HPO_ICD:589;HPO_ICD:42;HPO_ICD:551;HPO_ICD:467;HPO_ICD:1140;HPO_ICD:486
OMIM_ICD:138	Sickle Cell Anemia	HPO_ICD:519;HPO_ICD:31;HPO_ICD:234;HPO_ICD:1322;HPO_ICD:1652;HPO_ICD:419;HPO_ICD:358;HPO_ICD:589;HPO_ICD:261;HPO_ICD:534;HPO_ICD:1602;HPO_ICD:314;HPO_ICD:224;HPO_ICD:303;HPO_ICD:467	HPO_ICD:31;HPO_ICD:234;HPO_ICD:1322;HPO_ICD:1652;HPO_ICD:419;HPO_ICD:358;HPO_ICD:589;HPO_ICD:261;HPO_ICD:534;HPO_ICD:1602;HPO_ICD:314;HPO_ICD:224;HPO_ICD:303;HPO_ICD:467
