# Supplementary material for: Common genetic variation associated with Mendelian disease severity revealed through cryptic phenotype analysis
Source: Nat Commun. 2022 Jun 27;13:3675. doi: 10.1038/s41467-022-31030-y (PMC9237040; doi:10.1038/s41467-022-31030-y)
Supplement: Supplementary file 4 — Supplementary Dataset 1-9 [file 41467_2022_31030_MOESM4_ESM.zip › SupplementaryDataFiles/SupplementaryDataFile_4.txt]

OMIM_ICD_ID	UCSF/UCSF Case Severity Increase	UCSF/UCSF Case Severity P-Value	UCSF/UCSF Case Severity Increase (95% CI)	UCSF/UKBB Case Severity Increase	UCSF/UKBB Case Severity P-Value	UCSF/UKBB Case Severity Increase (95% CI)	UKBB/UKBB Case Severity Increase	UKBB/UKBB Case Severity P-Value	UKBB/UKBB Case Severity Increase (95% CI)	Matching Cryptic Phenotypes	UCSF/UCSF Severity Captured	UCSF/UKBB Severity Captured	UKBB/UKBB Severity Captured	Fully Replicates	UCSF-UKBB Model R^2
OMIM_ICD:104	0.37914553	0.00026	[0.14536071 0.645347]	0.0544640086591243	0.05742	[-0.00824997 0.13714805]	0.0213062316179275	0.36868	[-0.00891865 0.09154672]	True	True	False	False	False	0.7312777143770322
OMIM_ICD:9	0.4321323	0.01186	[0.06936368 0.86207759]	0.4047581553459167	0.0178	[0.06073859 0.84161383]			[nan, nan]	True	False	False	NaN	False	0.6315642542881089
OMIM_ICD:108	1.25746	0.0	[1.05607557 1.46366405]	1.376883029937744	0.0	[1.12404263 1.63611269]	0.4617986977100372	0.0	[0.26576191 0.68225414]	True	True	True	True	True	0.22961849758390224
OMIM_ICD:82	1.8262995	0.0	[1.2462343 2.37472343]	2.0042457580566406	0.0	[1.38129365 2.60986137]	0.919924795627594	0.13386	[-0.01831796 2.23308444]	True	True	True	False	False	0.8588870330269582
OMIM_ICD:93	1.2421097	2e-05	[0.72525716 1.76244164]	0.5140450596809387	8e-05	[0.2381238 0.81498283]			[nan, nan]	True	True	True	NaN	True	0.15450737754881355
OMIM_ICD:89	1.4484116	0.0	[0.98367018 1.90674889]	1.0536452531814575	0.0	[0.62237018 1.51284349]	0.8440541625022888	0.00044	[0.34685406 1.39377868]	True	True	True	True	True	0.15343544916804072
OMIM_ICD:120	0.7654794	0.0	[0.57518911 0.96370804]	0.1622482687234878	0.0	[0.09892368 0.23064749]	0.3778012990951538	0.0	[0.23098682 0.53730083]	True	True	True	True	True	0.20660426355856953
OMIM_ICD:22	1.4564366	1e-05	[0.85140461 2.06500149]	1.0525110960006714	2e-05	[0.55345869 1.6016556 ]	-0.0010067867115139	1.0	[-0.00108646 -0.00092924]	False	True	True	False	False	0.634672448363972
OMIM_ICD:115	0.8788644	0.0	[0.6204102 1.14418769]	0.2907300293445587	0.0	[0.16277148 0.42850745]	0.1714829504489898	0.05067	[-0.00543183 0.38258731]	True	True	True	False	False	0.018225547286893393
OMIM_ICD:92	0.6222973	0.00099	[0.20565388 1.08835423]	0.0044703111052513	0.36699	[-0.00049661 0.01635638]			[nan, nan]	True	True	False	NaN	False	0.23117958057980625
OMIM_ICD:148	0.38479894	0.0	[0.22845004 0.54908621]	0.0533651299774646	0.0	[0.01284997 0.12939742]			[nan, nan]	True	True	True	NaN	True	0.047987264652219405
OMIM_ICD:118	1.1780577	0.0	[0.92812681 1.42282379]	1.2284369468688965	0.0	[0.95508099 1.50353909]	1.390750765800476	0.0	[0.73770499 2.2169652 ]	True	True	True	True	True	0.9189546142651311
OMIM_ICD:121	1.7855525	0.0	[1.49181068 2.06735396]	0.995398759841919	0.0	[0.7433905 1.265499 ]			[nan, nan]	True	True	True	NaN	True	0.4468356858584769
OMIM_ICD:113	1.1963195	0.0	[1.02584577 1.36835825]	1.150094509124756	0.0	[0.97628546 1.32799983]	0.3844998478889465	0.0	[0.24011835 0.54465824]	True	True	True	True	True	0.6309376683771423
OMIM_ICD:105	0.4395237	0.0	[0.31159663 0.57524186]	0.2446756958961486	0.0	[0.15490693 0.34127441]	0.0190046783536672	0.00013	[0.00748961 0.03216131]	False	True	True	True	False	0.8490220057808548
OMIM_ICD:8	0.3863197	0.03241	[-0.02107854 0.84176326]	0.1167082339525222	0.08952	[-0.03774729 0.31865847]			[nan, nan]	True	False	False	NaN	False	0.21719083585336932
OMIM_ICD:109	0.54294795	0.0	[0.40018037 0.69116402]	0.543651819229126	0.0	[0.37315235 0.72045648]	0.3307577669620514	0.0	[0.16291584 0.52725857]	False	True	True	True	False	0.2664559861961537
OMIM_ICD:78	0.50881636	0.03042	[-0.02208132 1.09873092]	0.3846351504325866	0.06417	[-0.09526184 0.9442482 ]			[nan, nan]	True	False	False	NaN	False	0.8354810690045507
OMIM_ICD:83	0.9722725	0.0	[0.75505823 1.18928707]	0.0859031528234481	0.0	[0.05733541 0.116672 ]			[nan, nan]	True	True	True	NaN	True	0.3268828413808007
OMIM_ICD:99	0.5189157	0.00012	[0.23387215 0.82872713]	0.3790969848632812	0.00091	[0.12206396 0.67375886]			[nan, nan]	True	True	True	NaN	True	0.6224256574823294
OMIM_ICD:86	0.9312412	0.0	[0.66987169 1.20317769]	0.9101430773735046	0.0	[0.65940899 1.16951036]			[nan, nan]	True	True	True	NaN	True	0.8900339912410088
OMIM_ICD:90	0.022692507	0.36825	[-0.02281695 0.13120855]	-0.0087251048535108	1.0	[-0.00955938 -0.00763228]		1.0	[0. 0.]	False	False	False	NaN	False	0.14901215198678755
OMIM_ICD:123	0.38721412	0.0	[0.13743047 0.67513955]	0.8132909536361694	0.0	[0.48763034 1.16906762]			[nan, nan]	True	True	True	NaN	True	0.018979273289654847
OMIM_ICD:14	1.292309	0.0	[0.97904277 1.62101054]	1.161091923713684	0.0	[0.84239596 1.50370646]	0.7039036750793457	0.03204	[-0.07357187 1.11784172]	True	True	True	False	False	0.7299503988323014
OMIM_ICD:132	1.510812	0.0	[1.40606904 1.61413491]	1.471575379371643	0.0	[1.34227467 1.60276747]	1.277368426322937	0.0	[1.16303647 1.39078605]	True	True	True	True	True	0.8777322196478458
OMIM_ICD:107	0.102813646	0.02929	[-0.00135654 0.2402685 ]	0.0034577534534037	0.36833	[-0.00153414 0.01471701]			[nan, nan]	True	False	False	NaN	False	0.05320920373493621
OMIM_ICD:30	1.2786018	0.0	[1.10674 1.45176053]	0.4017504453659057	0.0	[0.34131905 0.46148765]	0.104288250207901	0.00143	[0.00198402 0.24391417]	True	True	True	True	True	0.018173727892629905
OMIM_ICD:128	1.4054103	0.0	[0.9198001 1.8989408]	0.0674768090248107	6e-05	[0.03068562 0.10863692]		1.0	[0. 0.]	False	True	True	NaN	False	0.19967577148622762
OMIM_ICD:97	0.16941957	7e-05	[0.05308545 0.31251112]	0.033812940120697	0.01957	[0.00144925 0.07243934]	0.0790454596281051	0.23687	[-0.01476335 0.26926836]	False	True	False	False	False	2.947113346478101e-06
OMIM_ICD:31	0.45248455	0.01073	[0.05906865 0.89573914]	0.5221256017684937	0.00724	[0.09494493 1.01199698]	0.1610901057720184	0.3675	[-0.00272007 0.48690286]	False	False	False	False	False	0.9641906727669782
OMIM_ICD:110	0.5472367	0.0	[0.26394203 0.85672581]	0.1003737598657608	0.02446	[0.00048747 0.23051026]			[nan, nan]	True	True	False	NaN	False	0.19483293471700106
OMIM_ICD:125	0.77973586	0.0	[0.65241963 0.91199845]	0.4053008258342743	0.0	[0.30713236 0.50967157]	0.3418230414390564	0.0	[0.21907255 0.47228739]	True	True	True	True	True	0.0010925737269995334
OMIM_ICD:156	1.519203	0.0	[1.0693537 1.95609713]	1.4473505020141602	0.0	[0.99887007 1.90276778]	0.0098220556974411	0.0	[0.00975858 0.00988374]	False	True	True	True	False	0.8605576465261519
OMIM_ICD:53	0.18799877	4e-05	[0.08502238 0.30206057]	0.0404851846396923	0.00121	[0.01239406 0.07297561]			[nan, nan]	True	True	True	NaN	True	0.18826884297177576
OMIM_ICD:122	0.79808474	0.0	[0.41113275 1.21161187]	0.9473466873168944	0.0	[0.54253286 1.39082277]			[nan, nan]	True	True	True	NaN	True	0.0035725959020535543
OMIM_ICD:117	0.16068804	0.00233	[0.04444056 0.30170465]	0.1688835173845291	0.00091	[0.05274788 0.30292302]	-0.0013871821574866	1.0	[-0.00190242 -0.000942 ]	False	False	True	False	False	0.004078941861948454
OMIM_ICD:138	0.56196594	0.0	[0.42327902 0.70613438]	0.4713907539844513	0.0	[0.33967787 0.61151552]	0.4044487476348877	0.0	[0.24637195 0.57241261]	True	True	True	True	True	0.8763709561742513
OMIM_ICD:134	1.7733029	0.0	[1.15966308 2.37321639]	2.0179247856140137	0.0001	[0.98936301 3.10126781]	-0.0015561898471787	1.0	[-0.00173869 -0.00137775]	False	True	True	False	False	0.8400621214316103
