# Supplementary material for: Common genetic variation associated with Mendelian disease severity revealed through cryptic phenotype analysis
Source: Nat Commun. 2022 Jun 27;13:3675. doi: 10.1038/s41467-022-31030-y (PMC9237040; doi:10.1038/s41467-022-31030-y)
Supplement: Supplementary file 4 — Supplementary Dataset 1-9 [file 41467_2022_31030_MOESM4_ESM.zip › SupplementaryDataFiles/SupplementaryDataFile_7.txt]

Predictor A1 A2 Centre Effect
1:756604 G A 1.740199 -1.7985e-05
1:768448 A G 0.210714 2.3114e-05
1:779322 G A 0.255779 1.4102e-05
1:801536 G T 0.030095 1.2121e-05
1:808631 A G 1.549490 -4.6853e-05
1:809876 G A 0.201252 2.0877e-05
1:835499 G A 0.480415 -2.1506e-05
1:836684 A G 0.042324 -4.3378e-06
1:838555 A C 0.491723 -3.0648e-05
1:840753 C T 0.798792 1.2818e-05
1:846864 C G 0.397283 -1.5406e-05
1:849998 G A 1.641326 -2.6600e-05
1:850780 T C 1.207892 -6.7243e-06
1:851390 T G 0.084108 -1.5884e-05
1:858051 T C 0.440138 -2.1705e-05
1:862124 G A 1.961942 8.9751e-06
1:862772 G A 0.061822 -9.6691e-06
1:864490 T C 0.076496 -6.6965e-06
1:866938 A G 0.459921 -2.0982e-05
1:870766 T C 0.021222 2.9807e-06
1:873558 T G 1.434304 1.7799e-06
1:880390 A C 0.051650 1.0556e-05
1:881918 A G 0.142640 -2.0442e-07
1:884767 A G 0.087318 -3.7755e-06
1:888659 C T 1.893232 1.0934e-05
1:889159 C A 1.893439 1.0687e-05
1:889238 A G 0.105534 -1.3418e-05
1:891059 T C 1.311335 -1.9682e-06
1:891898 C T 0.022966 -7.6532e-06
1:894519 A G 0.044959 -2.1878e-05
1:894573 A G 1.821027 1.0536e-05
1:897738 T C 0.123750 -2.0932e-05
1:903426 T C 0.474360 6.9130e-06
1:905894 T C 0.020804 4.6479e-06
1:909238 C G 1.135687 -9.5347e-05
1:910438 G A 1.947544 -1.9118e-05
1:911101 T C 0.034678 7.9971e-06
1:913889 A G 1.201739 -2.3194e-06
1:918270 T C 0.317462 -3.1933e-05
1:918573 G A 1.181058 -1.0465e-05
1:919127 C T 0.460758 3.1086e-05
1:920640 T C 0.323514 -1.8561e-05
1:920733 C T 1.932633 -1.0219e-05
1:921071 A G 0.171215 1.2435e-05
1:930377 T C 0.462665 4.1348e-05
1:940203 A G 0.123043 8.8103e-06
1:942636 A G 0.020549 9.5738e-06
1:949608 A G 0.792420 1.5264e-05
1:949925 T C 1.927975 -2.2964e-05
1:958905 G A 0.740675 1.3529e-05
1:959509 G T 0.202041 -2.0621e-06
1:962720 T C 0.271027 -9.6224e-06
1:967000 T C 0.040801 -1.6608e-05
1:967658 T C 1.144758 -2.8133e-05
1:973458 T C 1.845073 -2.1560e-05
1:978762 A G 0.024894 1.9801e-05
1:985460 C T 0.068299 8.7798e-06
1:986732 A G 0.023843 4.5703e-06
1:987200 T C 1.831542 -3.0878e-05
1:987253 T C 0.053353 4.6688e-06
1:998501 C G 0.304111 -2.0517e-05
1:1002434 T C 0.943842 -2.4914e-05
1:1003629 T C 1.450143 -5.3296e-05
1:1004331 T C 0.098751 -3.0482e-05
1:1005806 T C 0.285837 -2.3792e-05
1:1006223 A G 1.164256 -1.7952e-05
1:1018704 G A 1.148650 -1.3438e-05
1:1022154 G A 0.105191 -2.8172e-05
1:1022223 A G 0.043521 1.9946e-06
1:1023114 A G 0.041797 -1.6922e-05
1:1023145 A G 0.264836 -2.7424e-05
1:1026913 T C 0.057542 -5.7055e-06
1:1030565 T C 0.314178 -4.6993e-06
1:1031540 G A 1.456831 -2.9616e-05
1:1036959 C T 0.226092 -8.6018e-06
1:1042927 T G 0.273686 -9.7587e-06
1:1045331 A G 0.046612 -2.0556e-06
1:1045606 C A 0.021936 3.9397e-06
1:1047266 T G 0.034869 -1.1122e-05
1:1054091 T C 0.032924 1.4378e-05
1:1054743 G C 0.047900 -3.0021e-06
1:1062638 A C 1.118888 -1.5489e-05
1:1063492 A G 0.048135 2.3691e-05
1:1064802 C T 1.699530 1.9324e-05
1:1065296 C T 1.361660 -2.5227e-05
1:1065726 C T 0.040784 1.2152e-05
1:1069535 A G 0.178997 1.2785e-05
1:1069653 T C 0.454172 2.3128e-05
1:1071192 C T 1.845764 3.7473e-07
1:1079261 A G 0.056491 1.9395e-05
1:1092071 A C 0.053935 1.8582e-05
1:1092205 T G 0.048872 1.6915e-05
1:1094979 A G 1.237525 -1.4238e-04
1:1099342 C A 1.866261 6.7735e-06
1:1100217 T C 1.888867 5.6266e-06
1:1105721 T C 0.130339 -6.7659e-05
1:1109782 A G 0.362000 -3.8943e-05
1:1109903 T C 0.150412 3.7843e-05
1:1110019 G A 0.195843 3.7355e-05
1:1110225 T C 0.150537 3.8187e-05
1:1110557 C T 0.062829 -1.3002e-05
1:1112982 T C 0.251097 -1.4219e-05
1:1115503 C T 0.043875 2.1132e-06
1:1116231 C T 0.139590 1.8687e-05
1:1116553 G C 0.230787 -2.2828e-05
1:1120536 A G 0.048985 3.0208e-06
1:1122196 G A 0.220696 4.3615e-06
1:1126949 G T 0.029283 -2.4700e-06
1:1127561 C T 0.036677 1.2825e-05
1:1129920 A G 0.194891 -2.1908e-05
1:1132938 A G 0.211595 2.5578e-06
1:1133930 G A 0.117515 1.4548e-05
1:1140271 G A 0.026202 -1.0453e-05
1:1144196 C T 0.068857 6.1208e-06
1:1146339 A G 0.082616 7.3726e-06
1:1151917 A G 0.076605 5.2538e-06
1:1152631 A C 0.179599 2.3102e-05
1:1155757 T C 0.056502 -1.1511e-05
1:1156047 G T 0.026032 -2.5737e-06
1:1159024 T C 0.191556 -1.2952e-05
1:1165539 A G 0.388562 -3.3504e-05
1:1171417 T C 0.654449 -1.1277e-05
1:1171683 G A 0.232786 -1.9035e-06
1:1172907 T C 0.117216 -1.3875e-06
1:1175305 A G 0.189646 -1.6336e-05
1:1178482 G A 0.203204 2.7136e-05
1:1178925 A G 0.199121 2.8072e-05
1:1181372 T C 0.228930 -1.4311e-06
1:1182905 A G 0.148644 -8.3405e-06
1:1195883 A G 0.047428 -6.4068e-06
1:1196374 T C 0.030928 9.7727e-06
1:1211292 T C 0.131549 -7.7757e-06
1:1215260 C T 0.053547 2.0967e-05
1:1217011 C A 0.150520 2.4301e-05
1:1218655 T C 0.100920 3.5572e-05
1:1220954 A G 0.063373 -5.4178e-06
1:1221138 A G 0.029116 -1.7110e-05
1:1222958 T C 0.028501 1.2262e-05
1:1226063 A G 0.032441 1.2339e-05
1:1226512 A G 0.049998 -2.7334e-06
1:1229680 T G 1.933173 1.9167e-05
1:1231507 A G 0.092472 2.7624e-06
1:1233941 C T 0.146271 1.0190e-05
1:1239847 T C 0.056512 3.2336e-05
1:1249187 A G 1.585273 -2.6891e-05
1:1269554 C T 1.946616 8.5147e-06
1:1270132 A G 0.081841 -1.9959e-05
1:1297422 T C 1.869066 -1.3427e-05
1:1301388 G A 0.247725 1.1047e-05
1:1309405 C T 0.036477 8.5780e-06
1:1311716 A G 1.864901 -1.7104e-05
1:1316887 A G 0.042947 7.0991e-06
1:1334475 C G 0.060449 -1.7951e-05
1:1334519 C G 0.034104 2.0926e-05
1:1337334 T G 0.227316 1.3155e-05
1:1342394 A G 0.061006 1.7933e-06
1:1342612 C G 0.374728 1.0766e-05
1:1344067 C T 0.150979 5.3771e-07
1:1360515 C T 0.104490 -2.1882e-05
1:1365570 C A 0.441052 2.4795e-05
1:1446390 T G 0.031071 1.9109e-05
1:1451380 C T 0.258047 1.4431e-05
1:1454207 T C 0.094590 -1.8538e-05
1:1462766 T C 0.065844 1.6178e-05
1:1469399 C T 0.026247 -1.6271e-05
1:1470807 T C 0.073358 -2.2672e-06
1:1477244 C T 0.573564 6.3795e-05
1:1486903 C T 0.474200 3.3734e-05
1:1487059 A G 0.034372 2.6568e-05
1:1490161 G A 0.642158 9.4408e-05
1:1492438 A G 0.035185 4.5621e-06
1:1494355 C T 1.970738 1.0524e-05
1:1500925 A G 0.023119 4.3767e-06
1:1509156 G A 0.507889 6.4915e-05
1:1510724 T C 0.062788 2.4233e-06
1:1521595 G A 0.227737 2.3208e-05
1:1525437 A G 0.040726 9.1109e-06
1:1537176 C A 1.430683 -3.7506e-05
1:1537437 T C 0.425100 3.5080e-05
1:1546304 T C 0.756168 -5.1625e-05
1:1547566 G A 1.909181 -5.6860e-07
1:1549720 T C 0.276963 -8.0227e-06
1:1550702 G A 1.424294 -3.7740e-05
1:1551927 C T 1.432009 -3.6772e-05
1:1555718 A G 0.053384 4.2760e-06
1:1585642 T G 1.432794 3.4820e-05
1:1597020 G C 0.548786 -6.6709e-05
1:1599161 G A 1.927223 -1.6536e-05
1:1603163 T C 0.398255 6.3608e-05
1:1603236 A G 0.981587 -1.8596e-05
1:1612540 T C 0.167540 -9.9489e-06
1:1612603 A G 0.903622 1.8463e-06
1:1619541 A G 0.388039 4.7294e-06
1:1619767 T C 0.406510 2.6043e-05
1:1620885 C T 0.785441 1.9485e-05
1:1638925 T C 0.095440 1.2921e-06
1:1647536 T C 0.172266 4.2556e-05
1:1670415 T C 0.024978 5.2598e-06
1:1684169 G C 0.996644 -2.3315e-05
1:1686040 T G 0.851023 1.1077e-05
1:1686081 A G 0.052320 -1.9630e-05
1:1686943 C T 0.957635 1.6694e-05
1:1687791 T C 0.094202 -5.3694e-06
1:1691840 A G 0.219346 2.9694e-06
1:1706136 C T 1.899447 -3.0051e-05
1:1706886 A G 0.189853 1.9976e-05
1:1707740 G T 0.540885 4.8414e-06
1:1709119 T C 0.140776 1.4585e-05
1:1712428 C A 0.220281 1.8451e-06
1:1721556 A G 0.024846 -2.1131e-05
1:1738973 G A 0.031217 -2.7009e-05
1:1749412 G T 0.037996 -6.1833e-06
1:1752955 T C 1.902027 -3.4481e-05
1:1763774 A G 0.162518 3.5835e-05
1:1766856 G A 0.047224 -2.1525e-05
1:1770381 C T 0.086366 4.8704e-06
1:1776335 T C 0.174509 -2.4932e-05
1:1777077 C T 0.041077 -2.5873e-05
1:1779036 C T 1.912706 -4.4985e-05
1:1812688 G A 1.019838 -2.8361e-05
1:1818129 C A 0.349502 5.5374e-06
1:1829482 C T 0.338085 1.2244e-06
1:1834748 G A 0.551431 2.4505e-06
1:1848734 G A 1.920454 -2.5076e-05
1:1849529 G A 1.017815 -4.4825e-05
1:1854546 T C 0.072304 2.9029e-05
1:1860997 A G 0.071923 2.6815e-05
1:1878764 G T 0.156558 4.2395e-05
1:1881361 T C 0.065987 7.1992e-06
1:1882960 A C 1.666205 -2.1288e-05
1:1886370 A G 0.055373 -1.4804e-05
1:1887019 G A 1.666018 -2.0899e-05
1:1888453 A G 0.550873 5.7916e-06
1:1891156 T C 0.077683 7.8080e-06
1:1892048 C G 1.167693 5.0504e-06
1:1900106 C T 0.510531 3.5065e-06
1:1900186 C T 0.390912 -1.2667e-06
1:1900232 C T 0.888265 2.9137e-07
1:1905790 G A 0.485641 -5.3754e-06
1:1912181 T C 0.169349 1.5171e-06
1:1912501 G A 0.676551 1.8555e-05
1:1914389 A G 0.042473 -2.0443e-05
1:1921242 G A 0.529393 -6.9314e-06
1:1922303 T C 1.063053 -6.2398e-08
1:1923507 T C 0.024550 9.6187e-06
1:1930943 T C 0.572772 -3.3869e-05
1:1933267 A G 0.066181 4.6263e-06
1:1934647 G C 0.899097 -2.1871e-05
1:1941273 T C 0.309323 -8.8830e-06
1:1942033 A C 1.389708 -2.7937e-05
1:1953252 C T 1.653371 -3.1332e-05
1:1954179 A G 0.036218 -2.4213e-05
1:1966659 G A 1.957795 -2.6493e-05
1:1968959 A G 1.433862 -3.6402e-06
1:1969601 A G 0.119069 -6.8082e-07
1:1969752 T C 0.068013 -2.6623e-05
1:1972462 C T 0.128404 -4.7747e-06
1:1979064 T C 0.479780 2.0870e-05
1:1979842 G A 0.030683 -1.9743e-05
1:1982546 A G 0.185559 1.3601e-05
1:1983421 C T 1.213386 2.4417e-05
1:1984227 T C 0.489775 3.4275e-05
1:1985553 C T 0.302227 -9.5668e-06
1:1986754 T G 0.121367 -1.4880e-05
1:1987803 A G 0.336926 1.1343e-05
1:2000337 A G 0.074929 8.9478e-06
1:2008959 C A 0.027879 -3.5124e-06
1:2009294 C T 0.028980 2.4285e-05
1:2013153 T C 0.324860 1.8841e-05
1:2019070 A G 0.260488 -8.0891e-06
1:2021385 C T 0.600334 5.9652e-06
1:2030977 A G 0.675592 6.3466e-06
1:2033374 A G 0.910347 -5.5863e-06
1:2038732 T C 0.541966 -4.1867e-06
1:2040898 C T 1.206679 7.4447e-06
1:2060058 T C 0.455862 2.3207e-05
1:2067708 A G 0.083816 9.1736e-06
1:2069681 T C 0.126569 -1.8149e-05
1:2071700 G A 0.021997 1.5416e-05
1:2076055 A G 0.145033 -1.1476e-06
1:2081642 A C 0.223205 -1.1504e-05
1:2082184 A G 0.022755 8.7454e-06
1:2082566 C T 0.772746 -1.7682e-05
1:2091762 T C 0.042471 -2.2713e-05
1:2093124 A G 0.036718 1.2900e-05
1:2094006 G A 0.031241 5.1412e-06
1:2098512 A G 0.088202 -1.1339e-05
1:2099882 A G 0.045479 2.7358e-05
1:2106503 T C 0.026944 -1.1494e-05
1:2113565 G T 0.545617 -8.4669e-06
1:2114271 T C 0.100298 -7.8839e-06
1:2119833 G A 1.355713 -1.1086e-05
1:2127674 A G 0.057902 7.6852e-06
1:2138679 G A 0.787076 -1.1111e-05
1:2139916 T C 0.043559 -1.9370e-05
1:2142496 T C 0.046918 -1.4975e-05
1:2164823 T G 0.209252 1.8333e-05
1:2165918 C G 0.154621 -1.6397e-05
1:2168359 A G 0.115104 7.1539e-06
1:2169079 T C 0.239861 -1.2926e-05
1:2173179 G A 0.094053 -7.0422e-07
1:2173504 C T 0.768771 -1.0372e-05
1:2182650 A G 0.142133 -9.8348e-06
1:2184755 T C 0.035164 9.0209e-06
1:2186115 A G 0.076574 -1.9172e-05
1:2186220 T C 0.116155 -1.9274e-05
1:2188679 T C 0.020467 -7.2791e-06
1:2197726 C T 0.083442 1.1554e-05
1:2209780 A G 0.054479 -5.0019e-07
1:2215211 C T 1.096671 -1.2507e-05
1:2215913 C G 0.051932 1.2086e-06
1:2218034 T C 0.047227 8.1614e-06
1:2219880 C A 0.160030 3.6718e-05
1:2221838 A G 0.359314 -1.6937e-05
1:2222076 A G 0.840548 -5.9610e-07
1:2223258 C T 1.710818 1.9126e-05
1:2224367 T G 0.209402 -1.6892e-05
1:2229917 T C 0.406581 -2.7702e-05
1:2233961 A G 0.355074 -9.6128e-06
1:2235019 C T 0.570538 -4.9494e-06
1:2236359 A G 0.347764 -2.7242e-05
1:2237020 G T 0.031731 1.3549e-05
1:2238727 A G 0.063617 1.6578e-05
1:2240074 G A 0.024071 -3.5300e-06
1:2245633 T C 1.574985 1.8075e-05
1:2253327 T C 0.050392 -1.3886e-05
1:2253369 A C 0.036868 -2.2761e-05
1:2254516 A G 1.140855 -1.6322e-05
1:2256011 G A 0.599586 -8.3039e-06
1:2261177 T C 0.224742 1.2042e-05
1:2261983 A C 0.491040 4.8132e-06
1:2265958 T C 0.072243 -6.4529e-06
1:2267297 T C 0.451687 -1.9984e-06
1:2269050 G A 0.021014 5.6065e-06
1:2269881 G A 0.372746 -5.9355e-06
1:2270159 G A 0.113224 4.3622e-06
1:2271674 C T 0.577280 3.5715e-06
1:2273905 C T 0.736929 8.9330e-07
1:2280423 C A 1.576426 -6.7901e-06
1:2281726 C A 0.333285 -2.1353e-06
1:2282990 T C 0.507383 -2.3794e-05
1:2286127 C G 0.389055 1.0699e-05
1:2289480 G A 0.317907 2.3231e-06
1:2292653 C A 0.155209 -3.8330e-06
1:2294349 T C 0.035402 7.2370e-06
1:2299627 C T 0.725947 8.9302e-06
1:2301212 T C 0.060632 1.8209e-05
1:2301471 G C 0.353843 2.0982e-06
1:2301609 T G 0.463549 3.5066e-06
1:2304000 T G 0.028905 6.6671e-06
1:2306152 T C 0.735467 1.3625e-05
1:2312395 T C 1.582583 4.5777e-05
1:2314319 C T 1.776842 3.1283e-05
1:2315032 A G 0.036055 -1.3621e-05
1:2315680 G A 1.030745 2.0762e-05
1:2319428 G A 0.925122 2.1740e-05
1:2321099 C T 0.108458 -1.1975e-06
1:2324881 C G 0.284001 2.2974e-05
1:2325371 A G 0.132620 4.6593e-06
1:2327075 T C 0.586031 9.0437e-06
1:2329212 A G 0.096242 1.7507e-05
1:2331139 A G 0.049586 -6.0351e-06
1:2334261 T G 0.220043 -3.7329e-05
1:2335676 G A 1.825977 3.6515e-05
1:2337560 A G 0.057644 -1.3775e-05
1:2338126 A C 0.882087 2.2821e-05
1:2338658 A G 0.034352 -1.6492e-05
1:2351575 A G 0.610115 -3.0697e-05
1:2352280 A G 0.631021 4.5014e-05
1:2353116 C T 0.050695 3.5786e-05
1:2353972 C T 0.070781 -6.5996e-06
1:2354016 T C 0.233966 1.8913e-06
1:2355563 T G 0.370040 1.3964e-05
1:2357367 T C 0.057800 -2.8093e-06
1:2357810 T C 0.184865 -5.3282e-06
1:2362827 T C 0.643484 5.9752e-07
1:2363327 C G 1.209181 1.7180e-05
1:2366316 T C 0.314868 6.6400e-06
1:2373987 T G 0.213951 7.1487e-06
1:2376046 A G 0.113642 1.3892e-05
1:2379705 G A 0.985915 9.8739e-06
1:2380384 T C 0.044021 2.0500e-06
1:2383374 T C 0.254895 6.7801e-06
1:2387913 G A 0.233496 1.9356e-05
1:2392648 C G 0.990375 2.1226e-05
1:2396755 T C 0.749215 1.3783e-05
1:2397174 A G 0.568454 5.4545e-06
1:2401668 T C 0.024115 1.2894e-05
1:2408834 A G 0.196942 1.1216e-05
1:2409276 G A 1.232085 -6.3852e-05
1:2415545 T C 0.036065 5.9071e-06
1:2416357 A G 1.159254 -8.4321e-05
1:2424319 A G 0.029592 -2.6527e-05
1:2424765 A G 0.977102 -3.4186e-06
1:2426313 A G 0.050603 2.2795e-06
1:2435738 A G 0.064709 2.0824e-05
1:2441020 A G 0.057001 -4.8737e-05
1:2441358 C T 0.441719 -1.4712e-05
1:2443655 A G 0.407431 -1.5759e-05
1:2444953 T C 0.029007 1.2939e-05
1:2445576 T C 0.026692 2.1130e-06
1:2449924 A G 0.065042 2.1632e-05
1:2452569 C T 1.488123 -2.3032e-05
1:2455633 G C 0.026566 3.6364e-06
1:2455862 T C 0.045983 1.2248e-05
1:2456203 G A 1.572425 -9.3186e-06
1:2458010 C G 0.056325 2.3780e-05
1:2460564 T C 0.044606 -4.5925e-05
1:2467670 G A 0.028531 -8.7968e-07
1:2468726 T C 0.045316 1.9120e-05
1:2469512 A G 0.029194 -1.8756e-06
1:2474313 G C 0.041403 -4.1349e-05
1:2488153 G A 0.962371 3.9745e-06
1:2490898 A C 0.996257 -2.6275e-06
1:2494330 A G 0.264428 2.4426e-05
1:2512456 T C 0.076193 -1.0547e-05
1:2513216 T C 0.958488 -8.2604e-06
1:2521430 T C 0.380692 2.5393e-05
1:2526336 T C 0.029592 1.3859e-05
1:2526746 G A 0.711678 -1.2037e-05
1:2529283 A G 0.074545 1.0862e-05
1:2534122 T C 0.107023 -1.2644e-05
1:2537072 T C 0.101920 3.0749e-06
1:2541269 G A 0.700962 -6.9979e-06
1:2541727 T C 0.172177 2.4970e-05
1:2545088 T C 0.039023 6.2423e-06
1:2546089 T C 0.020617 -2.2082e-05
1:2546593 A G 0.188959 -1.7374e-05
1:2546808 C T 0.025947 6.9339e-07
1:2553624 C T 0.659637 -8.9307e-06
1:2563967 T C 0.056818 -3.1564e-06
1:2565327 T G 0.053483 -1.3234e-05
1:2575533 T G 0.040454 6.0966e-06
1:2576455 C T 1.954340 -8.4916e-06
1:2583272 T C 0.069115 -4.2760e-06
1:2704698 T C 0.048648 1.4265e-05
1:2707710 G A 0.041587 7.7140e-06
1:2709164 A C 0.657679 -8.9827e-06
1:2709392 A G 0.869590 -9.1899e-06
1:2714157 C T 0.179276 1.9348e-05
1:2718025 T C 0.106513 -1.4568e-05
1:2723193 T G 0.080358 -3.1574e-06
1:2729038 T C 0.029007 -4.0456e-06
1:2735418 G A 0.023292 -2.0469e-05
1:2735973 G T 0.198560 -2.1720e-06
1:2739972 G A 0.046173 -1.5417e-05
1:2744237 A G 0.023102 3.7491e-06
1:2745338 A C 0.064960 -2.6666e-06
1:2747472 A G 0.052687 1.4637e-05
1:2753227 C A 0.047332 -2.7621e-05
1:2754512 T C 0.914664 -3.0808e-05
1:2757702 G A 1.006361 -2.1030e-05
1:2762910 C T 0.124712 2.4139e-05
1:2764999 A G 0.040030 1.9744e-05
1:2774053 G A 0.836560 -2.2190e-05
1:2774381 A G 0.387988 -8.9474e-06
1:2776777 C T 0.930259 7.1269e-06
1:2778059 T C 0.063716 -9.5070e-06
1:2781267 A G 0.059976 -1.1238e-05
1:2783309 C T 0.844166 -1.1947e-05
1:2786626 T C 0.076795 -5.8324e-06
1:2788661 A G 0.044840 1.6921e-05
1:2797856 T C 1.041362 -1.2977e-05
1:2798986 G A 0.031663 -1.4121e-05
1:2800573 T C 0.072610 9.5037e-06
1:2801976 A G 0.211268 2.8959e-05
1:2802562 A G 0.119235 -1.3590e-05
1:2805896 T C 0.308755 -2.1028e-05
1:2808749 G A 0.553756 -7.4594e-05
1:2811402 C A 0.081881 2.6584e-06
1:2811660 T C 0.094352 9.4370e-06
1:2817421 C T 0.309047 -1.4422e-05
1:2821127 T G 0.022837 -1.3780e-05
1:2823459 T G 0.400013 -9.3826e-05
1:2824171 A G 0.207824 -1.0178e-05
1:2824878 T C 0.026294 9.6996e-06
1:2829551 G A 0.454111 -3.2657e-05
1:2832957 A G 0.045466 4.4519e-06
1:2840701 G A 0.479848 -6.2732e-06
1:2844401 T C 0.477940 -6.8042e-06
1:2852707 T C 0.038772 -1.0945e-05
1:2859668 A G 0.141082 4.3585e-06
1:2859724 T C 0.344946 -6.6519e-06
1:2861840 A G 0.656377 2.9102e-06
1:2864630 T G 0.142592 2.9875e-05
1:2874312 T C 0.036630 1.6268e-05
1:2878541 T C 0.031479 -3.2991e-06
1:2879460 C G 0.498734 -2.8397e-05
1:2879739 A G 0.063485 1.9005e-05
1:2882653 G A 0.362557 2.4085e-05
1:2886356 G A 1.936352 1.9307e-06
1:2886903 A G 0.040281 -1.0462e-05
1:2889577 T C 1.634658 1.0887e-05
1:2895865 A G 1.361364 9.7060e-07
1:2898199 T C 0.122757 5.3828e-06
1:2899603 T G 0.076615 -1.7455e-05
1:2902128 T C 1.635583 -1.5934e-06
1:2903725 C T 0.074096 6.8852e-06
1:2904703 C G 0.044548 7.2023e-06
1:2915334 C T 0.234455 -4.0272e-06
1:2922744 A G 0.235808 -4.9879e-06
1:2927624 C T 0.115176 3.7003e-05
1:2935032 T G 0.046510 6.4145e-07
1:2938989 A G 0.489979 -2.4007e-05
1:2952404 G A 0.051925 8.6656e-06
1:2957600 C T 0.374382 -1.3654e-05
1:2958856 A C 0.067741 2.3639e-05
1:2970621 A G 0.040737 1.2663e-05
1:2974742 C A 0.884426 3.4267e-05
1:2974852 C T 1.267151 1.3841e-05
1:2975328 A G 0.100516 1.8492e-05
1:2983963 A G 0.683239 -2.2390e-05
1:2994717 A C 0.373991 -3.0194e-05
1:2995449 A G 1.004879 2.6529e-05
1:3000441 G A 1.188252 1.0585e-06
1:3001848 G T 1.685095 -6.3816e-06
1:3006627 T C 0.358538 4.1366e-06
1:3010327 A G 0.587217 -4.1083e-06
1:3013870 A G 0.020246 6.1651e-07
1:3014090 G A 0.860682 -6.0070e-06
1:3014693 G A 0.242169 -4.8571e-06
1:3017751 T C 0.076744 -5.8305e-06
1:3019520 A C 0.198580 -2.0216e-05
1:3024705 T C 0.618533 1.3352e-06
1:3026509 A G 0.150004 -2.5029e-06
1:3036320 T C 0.103256 1.2816e-05
1:3038623 G A 0.737952 -1.3621e-05
1:3041632 C A 0.060163 -5.9619e-06
1:3047742 T C 0.511554 -5.4080e-06
1:3050497 G A 0.144843 -1.0020e-05
1:3051350 A T 0.126956 -1.3050e-05
1:3054106 C T 0.617241 -1.5229e-05
1:3054489 T C 0.064280 -7.8147e-06
1:3055171 A G 0.040281 1.3464e-05
1:3055747 C G 0.399438 4.3993e-06
1:3057561 G T 0.127731 -2.4579e-05
1:3057661 C T 0.649098 -1.0221e-05
1:3058249 G A 0.845505 8.2627e-06
1:3058370 A G 1.126188 2.6628e-05
1:3058662 A G 0.034029 2.6572e-05
1:3059067 A G 0.168016 -9.2681e-06
1:3061413 T G 0.161509 -1.4400e-05
1:3061655 A G 0.049923 -7.2248e-06
1:3062495 A G 0.160502 -1.7870e-05
1:3062565 C T 0.230494 -1.9917e-05
1:3062875 T G 0.535302 -2.1694e-05
1:3076857 G T 0.925670 2.4651e-05
1:3078956 G A 0.429228 1.0813e-05
1:3080498 T C 0.058338 1.8724e-06
1:3083712 C T 0.859737 2.2063e-05
1:3088943 C T 1.936444 1.2530e-05
1:3089550 T C 0.117899 4.4443e-05
1:3089849 C T 0.169580 9.6718e-06
1:3093944 A G 0.057919 -1.3731e-05
1:3094293 G C 0.086376 3.4661e-05
1:3096478 C T 1.706538 1.5505e-05
1:3099635 T C 0.052537 7.0189e-06
1:3101277 A G 0.456742 2.0694e-05
1:3103786 A C 0.026029 -4.7515e-06
1:3104630 G A 1.737928 -1.3118e-05
1:3104972 A G 0.114037 -7.0034e-06
1:3108416 G T 1.970422 6.2881e-06
1:3108444 A G 0.038537 -1.3828e-05
1:3109151 A G 1.490737 -1.1505e-05
1:3110735 C T 1.321899 -7.7580e-06
1:3115232 G A 0.324673 2.0234e-05
1:3115721 G C 1.571238 -2.7551e-05
1:3115813 A G 0.020198 3.2554e-06
1:3117388 T C 0.352970 4.0041e-05
1:3117678 C G 0.402604 3.3929e-06
1:3117805 A G 0.024968 5.7556e-07
1:3118301 T G 0.037265 -1.1398e-05
1:3119729 A G 0.142058 2.5225e-06
1:3120408 T G 0.246062 -2.8935e-05
1:3127538 A G 0.047417 1.8805e-05
1:3130016 C T 0.372430 1.8681e-05
1:3130362 T C 0.081307 1.4068e-05
1:3136733 A G 0.046880 1.8432e-05
1:3140990 T C 0.186511 1.2712e-05
1:3141167 A G 0.132627 2.0916e-06
1:3143384 T G 0.339958 2.0988e-05
1:3144474 C A 0.127799 2.4571e-05
1:3146558 A G 0.206005 6.4811e-06
1:3147825 G A 0.294017 2.8927e-05
1:3148292 G A 0.093923 -1.9029e-07
1:3151095 T G 0.146645 -8.4581e-06
1:3151810 A G 0.044806 2.0180e-05
1:3154621 T C 0.245137 -1.1771e-05
1:3157614 T G 0.268627 -2.8109e-06
1:3158951 T C 0.080535 7.3307e-06
1:3165628 G A 0.187810 -7.3686e-06
1:3165723 T C 0.291888 1.1533e-05
1:3168280 G A 1.917745 -2.1072e-06
1:3168338 A G 0.061363 1.6976e-06
1:3168462 T C 1.114588 -2.0752e-05
1:3172543 C G 0.279017 1.7327e-05
1:3172702 A G 0.350556 2.9664e-05
1:3181415 A G 0.272319 1.9402e-05
1:3184855 T G 0.363302 8.4230e-06
1:3196680 A G 0.240102 5.0393e-06
1:3199217 T C 0.190468 5.2180e-06
1:3201127 A G 0.094675 1.9113e-05
1:3203275 G A 0.080674 -3.7878e-06
1:3205956 A G 0.172048 -5.3120e-06
1:3208042 T C 0.093451 -8.2498e-06
1:3208830 G T 0.114135 1.4362e-05
1:3209226 T C 0.269429 -6.3018e-06
1:3210950 G A 1.566580 1.7798e-05
1:3212375 G A 0.074704 -2.0158e-05
1:3212881 T C 0.031238 2.9005e-06
1:3214732 G A 1.108482 7.2888e-07
1:3219950 G A 0.431019 6.8557e-06
1:3221580 A G 0.022677 1.0105e-05
1:3223764 G A 1.539392 7.2939e-06
1:3227975 A G 0.057267 -1.0456e-05
1:3229258 G A 0.155957 3.0264e-06
1:3233775 T C 0.080086 5.3809e-06
1:3234448 C T 0.149058 -3.9006e-06
1:3236844 A G 0.040077 1.3861e-05
1:3247033 A G 0.119007 2.9499e-05
1:3247143 A G 0.036813 -6.5763e-06
1:3249242 T C 0.574747 -2.6652e-05
1:3252007 T C 0.585545 -2.0522e-05
1:3252104 T C 1.370502 -7.1682e-05
1:3254039 A G 0.204499 1.1902e-06
1:3255774 A G 0.070635 -5.2170e-06
1:3261925 A G 0.257373 -6.9720e-06
1:3264190 C A 1.406394 -5.6534e-05
1:3269710 C A 0.043548 1.5110e-05
1:3269828 G A 0.596611 2.2295e-05
1:3271969 A G 0.434055 1.3580e-06
1:3272755 A G 0.355275 -1.3630e-05
1:3272825 A C 1.778678 -3.4268e-05
1:3276002 T C 0.329983 8.9678e-06
1:3276740 C G 1.334356 4.8618e-06
1:3278151 T C 0.086614 -1.6512e-05
1:3280253 A G 0.130070 1.1524e-05
1:3282585 G C 0.037792 1.5160e-05
1:3283528 A G 0.806921 -1.5797e-05
1:3284146 T C 0.073395 -2.1098e-05
1:3285628 A G 0.768411 -9.0187e-06
1:3287263 A C 0.032523 3.5160e-06
1:3289607 C T 0.710203 -6.4480e-06
1:3294422 G A 0.352007 1.0404e-05
1:3297638 A C 0.231521 -8.0154e-06
1:3300278 A G 0.272588 -4.9857e-06
1:3301586 A G 0.037721 -4.1368e-06
1:3301962 A C 0.043103 8.3376e-06
1:3302871 A G 0.548058 -9.7469e-06
1:3303446 C T 0.979448 3.2326e-05
1:3303633 A G 0.121146 1.3049e-05
1:3312914 G T 0.567696 -1.0559e-05
1:3318714 A G 0.706136 3.9593e-05
1:3319339 A G 0.140651 1.1286e-05
1:3320600 A G 0.112242 -1.0696e-05
1:3323477 G A 0.221515 2.4206e-06
1:3324667 C A 0.252216 2.3243e-05
1:3325037 C T 1.018869 3.1713e-05
1:3328358 C T 1.647761 -1.3183e-05
1:3328659 T C 0.278099 4.7280e-05
1:3330192 T C 0.135837 -1.6136e-05
1:3330287 A C 0.243145 -1.3755e-05
1:3330747 A G 0.050749 2.6354e-05
1:3330884 A G 0.273818 4.5405e-05
1:3339093 C T 0.205927 2.4768e-05
1:3339339 A C 0.201110 4.5407e-06
1:3340759 G A 1.870106 1.8407e-05
1:3341540 T C 1.589023 -4.5707e-05
1:3342530 A G 0.521030 3.8908e-05
1:3342804 T G 0.577048 2.3056e-05
1:3344215 G A 0.090150 -2.6965e-05
1:3344476 G A 0.386080 2.9350e-05
1:3346348 G C 0.840987 3.9539e-05
1:3349513 C T 0.472222 1.4151e-05
1:3349775 T C 0.197604 -1.7744e-05
1:3352579 C T 1.835880 2.4567e-05
1:3353750 T C 0.171212 1.4509e-05
1:3353949 G A 1.844380 1.9027e-05
1:3354772 T C 0.099839 1.3661e-05
1:3360343 T G 0.064114 -8.6148e-06
1:3362256 T C 1.699646 -6.5254e-06
1:3364487 T C 0.056978 3.9156e-05
1:3377343 C T 0.263833 -4.5785e-07
1:3379222 G A 0.049046 1.5775e-05
1:3380057 A G 0.059694 2.7655e-05
1:3389727 T C 1.740923 -1.6276e-05
1:3397062 A G 0.050297 -3.2154e-06
1:3404201 A G 0.199995 2.3447e-05
1:3404227 T C 0.261627 2.3679e-05
1:3407007 A G 0.189934 1.4821e-05
1:3407999 T C 0.137009 4.5863e-06
1:3410410 T C 0.046357 1.1263e-05
1:3410581 A G 0.139158 9.7509e-06
1:3410644 G A 0.140113 1.1902e-05
1:3410935 A G 0.027375 -2.4429e-05
1:3410973 T C 0.046268 9.4979e-06
1:3412254 A G 0.043977 6.0896e-06
1:3417211 A G 0.067004 3.0800e-05
1:3421586 T C 0.278024 6.6482e-05
1:3424388 A G 0.102131 4.6298e-05
1:3424508 A G 0.121952 -6.9023e-07
1:3428608 A G 0.280441 6.0687e-05
1:3431529 T C 0.326958 -1.1672e-05
1:3436880 A G 0.203547 -1.1110e-05
1:3438193 A G 0.249785 7.2120e-06
1:3438505 A G 0.084193 3.1178e-06
1:3440824 A G 0.584695 1.2645e-05
1:3441702 T C 0.049097 3.0961e-05
1:3443288 T C 0.061187 -2.6952e-06
1:3443408 G C 0.096378 -7.8407e-06
1:3444032 A G 0.704066 -3.0167e-05
1:3452368 C G 0.058293 -2.7413e-06
1:3454592 T G 0.413282 2.6327e-05
1:3457311 T C 0.062295 5.5977e-06
1:3457419 A G 0.056675 -1.6815e-05
1:3457897 T C 0.136809 -1.0164e-05
1:3459867 G A 0.278660 -2.3497e-05
1:3464917 T C 0.057773 -1.4101e-05
1:3466713 A G 0.138815 -1.1482e-05
1:3466895 T C 0.065351 -1.3462e-05
1:3468150 A G 0.101430 -7.4933e-06
1:3472952 C T 0.093631 -1.3047e-06
1:3473155 C G 0.076275 7.6876e-06
1:3473345 T C 0.223317 2.5858e-05
1:3485108 T C 0.062995 1.4362e-05
1:3486123 G A 0.136438 3.6550e-06
1:3486471 G A 0.060860 -1.5127e-06
1:3487304 A G 0.070978 3.5486e-06
1:3491107 C T 0.190645 5.2805e-06
1:3495672 A G 0.024673 -1.7381e-07
1:3496479 C T 1.833609 -7.4842e-06
1:3498535 C A 0.057692 3.0469e-05
1:3498740 C T 1.818932 2.4260e-07
1:3499150 T C 0.330582 -1.0070e-05
1:3500750 C T 0.034947 1.1461e-05
1:3504072 A G 0.042994 -9.3078e-06
1:3506497 G A 1.445156 1.1566e-05
1:3510633 A C 0.337092 -4.5070e-06
1:3511431 T C 0.055087 1.8889e-05
1:3511934 G A 0.286540 2.8328e-05
1:3512338 A G 0.082718 -7.2153e-06
1:3512516 C T 1.789429 -1.0028e-05
1:3517279 T C 1.577674 7.9210e-06
1:3518488 G A 1.161709 7.9461e-06
1:3519434 G A 1.227193 -1.8936e-06
1:3522794 A G 0.033886 2.2406e-05
1:3526273 G A 0.039183 -1.7416e-06
1:3526390 G A 1.918618 7.8447e-06
1:3526417 A G 0.049750 1.0839e-05
1:3530591 G A 0.445486 -1.4548e-06
1:3532703 G A 1.502728 4.1488e-06
1:3533419 A G 0.584209 1.7059e-05
1:3533564 A C 0.894847 -1.6931e-05
1:3535678 G A 0.579690 1.7626e-05
1:3538161 A G 0.025845 -1.7054e-05
1:3539460 T C 0.047744 -1.6993e-06
1:3539481 G A 1.558373 -3.5446e-06
1:3539603 A C 0.092791 2.8888e-06
1:3548832 C G 0.115727 5.3989e-06
1:3552607 A G 0.021898 -4.3908e-06
1:3555672 T C 0.450422 4.5700e-05
1:3557922 G C 0.112252 -7.8908e-06
1:3559482 G A 0.079498 -1.1729e-06
1:3562735 A G 0.074833 1.4434e-05
1:3563428 T C 0.342753 -6.5239e-06
1:3567140 G A 0.056083 -2.8082e-06
1:3570883 T C 0.956305 -2.3013e-05
1:3574756 C T 0.330687 3.3023e-05
1:3574805 T C 0.057542 6.4419e-07
1:3575146 A G 0.232762 1.1122e-05
1:3575320 G A 0.105524 3.7310e-05
1:3575879 T C 1.146077 -5.8424e-06
1:3575929 A G 0.311754 6.8800e-06
1:3581127 C T 0.408189 -1.4298e-06
1:3583209 A G 0.091734 -9.4213e-06
1:3583440 C A 0.101600 3.7468e-06
1:3585041 C T 0.156854 9.7145e-06
1:3586700 A G 0.921770 2.2935e-06
1:3587505 C T 0.159173 -7.8681e-06
1:3587538 A G 0.058732 -1.4523e-05
1:3589971 A C 0.049474 6.7965e-06
1:3590640 A G 0.029677 1.1810e-05
1:3592518 A C 0.065736 -1.8547e-05
1:3592598 A C 0.218724 -1.5416e-05
1:3594105 G A 0.863477 9.0844e-06
1:3597017 A G 0.121822 -1.7636e-05
1:3598899 T C 0.032601 -1.8900e-05
1:3601654 A G 0.072372 -2.4761e-05
1:3602340 G A 1.041825 -1.9128e-05
1:3603036 C T 0.436758 -1.6239e-05
1:3603650 T C 0.031418 -3.8992e-06
1:3605282 A G 0.073606 -1.8360e-05
1:3605508 A G 0.060605 1.2768e-05
1:3606481 T C 0.061880 -9.1904e-06
1:3607520 A G 0.725444 4.0584e-06
1:3607532 A G 0.274175 3.1013e-05
1:3609045 A G 1.682538 3.0942e-05
1:3613770 T C 0.614130 1.3100e-05
1:3613820 C T 0.328576 1.8145e-05
1:3616975 A C 0.741202 -5.6635e-06
1:3622073 A G 0.055094 -6.0228e-06
1:3625876 A G 1.942159 2.9403e-06
1:3627666 A G 0.626128 5.6243e-06
1:3628663 G A 1.065406 -7.5384e-06
1:3630476 T C 0.361309 -5.6542e-06
1:3630630 G T 0.070512 -2.2676e-05
1:3635630 C T 0.069186 -2.4082e-05
1:3637613 G T 1.541282 -9.3779e-06
1:3638674 T C 1.787610 -7.3686e-06
1:3646291 A G 1.599766 1.0330e-05
1:3647272 T C 0.040866 2.1286e-05
1:3648345 A G 0.073504 -1.4137e-05
1:3651031 T C 0.072641 -1.6566e-05
1:3651126 T G 1.476431 -1.4974e-06
1:3662845 G A 0.700720 5.0606e-06
1:3663128 A G 0.125365 1.4552e-05
1:3664552 A G 0.052296 -1.6406e-05
1:3669172 T C 0.135677 1.5550e-05
1:3669205 G C 0.698150 1.6072e-07
1:3669356 A G 0.024244 2.6982e-06
1:3671791 G A 0.244175 2.7241e-06
1:3672992 A C 0.580543 9.9859e-06
1:3675959 G T 0.494280 2.0835e-06
1:3677933 C T 0.754278 6.5239e-06
1:3679775 T C 0.452452 -7.7011e-06
1:3681063 G A 0.472123 3.8383e-08
1:3681681 G A 1.190159 -6.1658e-06
1:3682070 A C 1.063638 -2.9335e-07
1:3686318 A G 0.028786 3.3602e-06
1:3692240 C T 0.786760 2.8123e-06
1:3694362 T C 0.098095 1.9791e-05
1:3696925 T C 0.021908 -1.0591e-06
1:3697035 G A 0.190363 -2.1647e-05
1:3697137 T G 0.640221 5.7831e-06
1:3697663 T C 0.048645 7.3751e-06
1:3700216 T C 0.151516 9.1042e-06
1:3703710 A G 0.044735 -3.9739e-06
1:3703903 T C 0.040475 8.3719e-06
1:3711689 C T 0.480585 -3.5583e-06
1:3719057 A G 1.107910 -8.7782e-06
1:3724827 A C 0.072236 -3.2800e-06
1:3736850 T G 0.035399 -9.9613e-06
1:3738018 T C 0.029561 -8.7866e-06
1:3738762 C G 0.043188 3.0366e-06
1:3744084 A G 0.617826 -8.7918e-06
1:3745015 G T 0.204765 -8.7671e-06
1:3745924 A G 0.089164 1.3550e-05
1:3746710 T C 0.257730 -5.4386e-06
1:3759760 A C 0.097789 1.4127e-05
1:3760309 A G 0.448420 -2.1315e-05
1:3760672 G A 0.068394 6.4495e-06
1:3763768 A G 0.030476 7.1665e-06
1:3765758 T C 0.034515 -1.0483e-05
1:3769760 A G 0.030449 -1.5526e-06
1:3770642 A G 0.498485 3.1701e-06
1:3770736 C T 0.880612 3.4664e-06
1:3770800 A G 0.530950 -1.4724e-05
1:3772460 C T 0.152319 -1.9463e-05
1:3779680 T C 1.903788 -1.9871e-05
1:3783278 C A 1.805170 1.9117e-06
1:3783880 T C 0.033305 -8.9696e-06
1:3784276 A G 0.043494 -1.5025e-05
1:3786245 A G 0.201385 -1.3866e-05
1:3789814 C A 0.777210 -1.9345e-05
1:3790001 T C 0.261205 3.0432e-06
1:3793240 C T 0.306426 -2.6083e-06
1:3793729 T C 0.035338 2.4088e-06
1:3796237 G A 0.118375 1.9456e-06
1:3796542 A G 1.130934 -9.0153e-06
1:3797919 C T 0.150248 -1.7252e-05
1:3800242 G A 0.919621 -3.5262e-05
1:3801611 C T 0.081915 1.5482e-05
1:3802900 A G 0.050056 3.7137e-06
1:3807388 A G 0.331466 3.6334e-05
1:3807593 C G 1.979009 -9.2242e-06
1:3811810 C T 0.332989 3.4880e-05
1:3811848 T C 0.031938 -4.6608e-06
1:3814742 C T 1.456372 2.5080e-06
1:3815578 T C 0.026689 -7.7512e-06
1:3815680 A G 0.114564 -2.1730e-05
1:3817390 T C 0.094641 -2.3537e-06
1:3821782 A G 0.672940 -3.5117e-05
1:3823804 T C 0.325397 1.8339e-05
1:3824656 T C 0.077965 -1.3369e-05
1:3831556 A G 0.278316 -5.2682e-06
1:3833321 C T 0.657583 1.8619e-05
1:3835304 A G 0.045143 6.3012e-06
1:3835429 C T 0.170749 -1.1369e-05
1:3840645 G A 0.606025 9.5962e-05
1:3840709 T C 0.152472 2.1828e-06
1:3995644 T C 0.068625 1.4881e-05
1:3995906 C T 0.172034 2.3419e-05
1:3996246 T C 0.142517 -8.0249e-06
1:3996946 G A 0.292766 2.1578e-05
1:4002600 C T 0.082150 6.9347e-05
1:4002820 T C 0.206128 2.3621e-06
1:4003054 G T 0.323537 -1.7578e-06
1:4004263 A G 0.933758 -6.9022e-07
1:4005256 A G 0.055315 -1.0637e-06
1:4005718 G A 0.443748 1.9779e-05
1:4006788 T C 0.807590 1.4724e-05
1:4007558 A C 0.315075 1.0006e-05
1:4008061 T G 0.035831 -1.4236e-05
1:4008337 T G 0.326896 1.5161e-05
1:4009793 T C 0.399792 -9.3458e-07
1:4010743 G A 0.334696 -1.6794e-05
1:4010889 T C 1.392646 -6.6293e-06
1:4012010 A G 0.087919 -9.8638e-06
1:4014091 C T 0.115019 2.6656e-05
1:4015382 T C 1.347941 -1.6699e-05
1:4017137 T C 1.442450 -4.9988e-06
1:4018038 G A 0.047992 -2.8278e-05
1:4019237 C T 0.631860 1.2597e-05
1:4024256 C T 1.264962 6.2422e-06
1:4026838 C A 1.355149 -2.8706e-06
1:4027455 A G 0.068731 -4.9144e-06
1:4028350 G T 0.042573 7.0548e-07
1:4029766 A G 0.045343 -2.5562e-05
1:4031644 G C 0.053714 -5.6499e-06
1:4032762 T C 0.100954 4.6448e-05
1:4041478 G A 1.247531 2.8899e-06
1:4046629 A G 0.265057 -2.8165e-05
1:4047277 C T 1.387916 2.5598e-05
1:4047619 A C 0.215984 2.3772e-05
1:4053435 C T 0.215131 2.3479e-05
1:4056356 A G 1.444659 1.5275e-05
1:4061608 A G 0.333529 -1.4593e-05
1:4062279 T C 0.064525 1.5754e-05
1:4062432 T C 0.099720 2.5162e-05
1:4062843 C A 1.717026 2.0578e-05
1:4064104 T C 1.009856 1.0072e-05
1:4065032 C T 0.279822 1.5983e-05
1:4068246 G A 0.023772 -9.3862e-06
1:4070395 A G 0.679744 1.2404e-05
1:4079944 T C 0.030177 -1.2596e-05
1:4082367 C T 0.974695 2.6275e-05
1:4088766 C A 0.409767 3.2099e-05
1:4092563 C T 0.284331 1.9258e-05
1:4095750 G C 0.134888 5.6694e-06
1:4104410 G A 0.087260 3.7583e-06
1:4106987 A G 0.078237 2.8198e-05
1:4107238 T C 0.110705 4.2545e-06
1:4108282 T C 0.339125 -1.8769e-05
1:4109399 A G 0.182105 -6.5821e-06
1:4111187 A G 0.564167 -2.7492e-06
1:4112750 T C 0.137904 -7.7585e-06
1:4114901 T C 0.256581 1.8585e-05
1:4116604 C T 1.856599 1.1527e-05
1:4117554 C T 0.187568 6.8938e-06
1:4120987 T C 0.516589 -3.5717e-05
1:4122464 C T 1.749535 9.9187e-06
1:4128154 C T 1.199369 6.9436e-05
1:4130684 C T 0.920454 2.6094e-04
1:4131602 C G 0.074011 -2.3511e-05
1:4133242 A C 0.061248 -1.7519e-05
1:4139931 T C 1.669772 -3.3777e-07
1:4141914 C T 1.957914 7.7708e-06
1:4145615 C T 0.401876 -1.2840e-05
1:4146028 C A 1.806628 9.6234e-06
1:4152928 A C 0.513509 1.9905e-05
1:4153684 A G 0.128343 -1.5231e-05
1:4156015 C T 0.285830 -1.7982e-05
1:4158955 T G 1.039156 -2.0648e-06
1:4160904 A G 0.131264 1.6817e-05
1:4162534 A G 0.029062 -8.8501e-06
1:4162563 G A 0.030796 1.5855e-06
1:4166023 A C 0.026002 -8.0845e-06
1:4170249 C A 0.516280 1.4201e-05
1:4173506 C T 0.038469 1.7348e-05
1:4173618 A G 0.067483 1.4608e-05
1:4175784 A G 0.358766 2.3482e-05
1:4177742 G A 0.090357 3.1030e-06
1:4177770 A G 1.948112 2.6472e-06
1:4178632 T C 0.076771 8.0666e-06
1:4180181 A T 0.041774 -6.2015e-06
1:4180842 T C 0.728908 -2.3708e-06
1:4186309 T C 1.047030 -3.4131e-06
1:4187494 A G 0.137652 1.1474e-05
1:4191859 C T 0.132454 4.6616e-07
1:4195537 C T 0.951155 -3.2392e-05
1:4199172 A G 0.064403 -7.2043e-06
1:4200169 A G 0.040618 -1.5501e-05
1:4200489 G A 0.103263 -1.6600e-05
1:4216862 T C 0.421398 3.1889e-06
1:4217340 T C 0.026488 -1.3566e-05
1:4218381 T C 0.342791 -1.6014e-06
1:4222406 T C 0.603876 2.1020e-05
1:4222684 T C 0.160060 1.4007e-06
1:4231558 T C 0.029123 1.3190e-05
1:4232007 A G 0.191192 4.0485e-06
1:4232695 A G 0.323626 1.5555e-05
1:4238650 G T 0.421320 5.3834e-06
1:4239028 A G 0.212084 1.1161e-05
1:4262453 A C 0.049600 3.6725e-05
1:4268251 T C 0.574883 -9.3080e-05
1:4270135 C A 0.077149 -6.0973e-06
1:4271915 G A 0.939354 -5.6801e-05
1:4276903 C T 1.943614 6.5390e-06
1:4277602 G A 0.180653 -2.5642e-06
1:4278331 A C 1.144727 -2.2129e-05
1:4278798 T C 0.542374 -3.8787e-05
1:4279186 A G 0.568685 2.1921e-05
1:4283000 A G 0.206910 2.7906e-05
1:4284659 C T 1.430101 -9.7435e-06
1:4285971 G A 0.089650 -2.1891e-05
1:4289935 T C 0.232592 1.1755e-05
1:4291262 C T 1.417359 -3.3919e-05
1:4293138 G C 0.025920 -8.9555e-06
1:4294000 G A 0.266532 -3.7132e-06
1:4294267 C G 0.501797 4.4915e-06
1:4300158 T C 0.038571 -1.5501e-06
1:4311009 T G 0.052395 3.8411e-05
1:4314360 C T 0.042542 2.8662e-06
1:4315204 T G 1.076785 -4.4211e-05
1:4316688 A G 0.104181 -9.5740e-06
1:4328952 A G 0.308741 -4.0637e-06
1:4332335 A G 0.042685 -2.5761e-05
1:4332476 A C 0.142935 4.1059e-06
1:4333505 C T 1.275892 -8.0897e-05
1:4338412 C A 0.097874 -1.1039e-05
1:4341843 T C 0.485301 -6.5315e-06
1:4355468 A G 1.103208 -5.5967e-05
1:4357576 C T 0.120041 -1.3975e-05
1:4358906 T C 0.087926 8.0384e-06
1:4361535 A G 1.284433 -2.2496e-05
1:4362747 C T 0.096504 1.1684e-05
1:4363625 T C 0.112568 -1.1034e-05
1:4364226 T C 1.345769 3.7989e-07
1:4364422 A C 0.614402 -4.3231e-06
1:4367323 A G 0.878793 -2.4562e-05
1:4367922 C T 1.405623 7.0132e-06
1:4367980 A G 1.426644 -1.6011e-06
1:4368216 T C 0.274678 3.5975e-06
1:4368745 A G 0.100070 4.8426e-06
1:4370074 T C 0.146417 -3.1445e-05
1:4370385 A G 1.621093 -2.1683e-05
1:4370489 A G 0.098370 -2.2544e-05
1:4370588 A C 0.109872 -3.2702e-06
1:4372049 T C 0.432991 1.8914e-05
1:4379687 G A 0.216463 -1.8622e-05
1:4380195 T C 0.735949 -6.8138e-05
1:4380503 C T 0.072583 -4.6247e-05
1:4380973 A G 0.289240 2.0911e-05
1:4381016 C G 0.325115 4.9434e-05
1:4384056 T C 0.268552 4.4021e-05
1:4395037 T C 0.198196 6.3876e-05
1:4395812 C A 0.433977 1.6011e-05
1:4400538 A G 0.335916 3.8021e-06
1:4405102 G T 0.085302 1.0698e-05
1:4406735 A G 0.460305 1.5845e-04
1:4409252 C A 0.083132 -4.3322e-07
1:4411626 G T 0.044905 3.2947e-06
1:4419975 A G 0.022911 -1.3342e-05
1:4423326 A C 0.069632 -4.7025e-05
1:4441089 G A 0.117984 1.0332e-05
1:4455887 A C 0.066555 -8.1366e-06
1:4456133 A G 0.132219 -1.1514e-05
1:4457859 C T 0.066110 -3.8820e-06
1:4463229 C T 0.209201 3.0277e-05
1:4477412 T C 0.038306 -8.4909e-06
1:4478039 A C 1.519863 3.9291e-05
1:4478139 G A 0.950747 -3.4498e-05
1:4486932 A G 0.031455 5.4648e-06
1:4488779 G A 0.031142 1.3548e-05
1:4491445 T C 0.318710 -5.5501e-06
1:4496329 T C 1.911934 -2.3561e-05
1:4499521 T C 0.037327 1.7561e-05
1:4503904 G A 0.422023 3.2601e-05
1:4504183 A G 0.145067 8.0488e-06
1:4508348 A C 0.356716 1.3119e-05
1:4510477 T C 0.080895 2.4280e-05
1:4512427 G A 0.185770 3.4812e-05
1:4519189 C T 0.726964 -1.3564e-05
1:4521519 G A 0.149106 -2.9851e-05
1:4523324 A G 0.097453 1.5624e-05
1:4523357 T C 1.435208 2.2755e-05
1:4534200 C T 0.321671 4.3167e-05
1:4534969 T C 0.230008 -1.6044e-06
1:4539232 G T 0.023840 1.4828e-05
1:4549380 A G 1.551557 1.1204e-05
1:4552323 A G 0.213505 -6.3805e-05
1:4556256 A G 0.038795 -2.0842e-05
1:4565380 G A 0.947456 2.8500e-05
1:4566418 G A 0.101967 -1.6838e-05
1:4578754 C T 0.221090 -2.3330e-05
1:4583448 C A 0.037990 1.9903e-05
1:4597961 G A 1.557904 -6.1019e-05
1:4605457 C T 0.054584 -1.1133e-05
1:4610733 C A 0.366484 -1.3909e-05
1:4613047 C T 0.078373 9.0254e-06
1:4624320 C T 0.151578 -4.5436e-05
1:4628741 G A 0.102355 2.0912e-05
1:4629443 C T 0.029119 2.5054e-07
1:4629608 T C 0.024829 -1.3714e-05
1:4633222 T G 0.227489 -1.1523e-05
1:4634978 G A 0.764909 -1.4683e-05
1:4636675 G A 0.040927 -1.2091e-05
1:4641668 G A 0.073508 1.3005e-05
1:4641742 A G 1.862226 -3.9340e-07
1:4643432 C A 0.458344 -7.9964e-06
1:4643482 C T 0.093033 2.9682e-05
1:4644017 A G 0.038047 -1.7602e-05
1:4647646 T C 1.850942 8.2747e-06
1:4648825 T C 0.204550 7.1067e-06
1:4651472 T C 0.226187 -5.5685e-06
1:4657087 A G 0.427630 1.6865e-06
1:4658816 T C 1.802147 -3.3162e-06
1:4659903 A G 0.149052 -1.7694e-05
1:4662408 A C 0.606345 -7.3767e-06
1:4668670 A G 0.091734 2.6214e-05
1:4673794 C T 0.091822 -4.1214e-06
1:4674429 T C 0.049770 -4.0520e-06
1:4677087 T C 0.774021 -1.8060e-05
1:4677276 C T 0.297073 3.8481e-05
1:4679563 C G 0.131359 1.0463e-07
1:4680353 C T 0.038612 3.9069e-05
1:4682438 A G 0.022888 -7.6861e-06
1:4682722 C T 0.160475 -1.5106e-05
1:4684305 C T 0.766915 -1.6337e-05
1:4684846 G A 0.030520 -2.1704e-06
1:4690808 T C 0.024217 -1.4888e-05
1:4691646 C G 0.050804 4.2557e-06
1:4696092 T C 0.458806 1.6007e-05
1:4696853 T C 0.030391 2.3479e-07
1:4698559 T C 0.314501 3.4105e-06
1:4701890 A G 1.834170 2.2307e-05
1:4705931 A G 0.510670 4.6725e-05
1:4708162 C T 0.129499 8.2103e-06
1:4710180 T C 0.046924 1.9356e-05
1:4712441 T G 0.099516 -8.4813e-06
1:4717340 C T 0.198271 4.6062e-06
1:4718551 T G 0.442803 -3.2798e-05
1:4722951 T C 0.384078 3.1744e-05
1:4724134 G A 0.225684 -4.6037e-06
1:4724957 T C 0.557890 -1.2132e-05
1:4725496 T C 0.132549 1.5686e-05
1:4726364 C G 1.570517 5.3586e-06
1:4727086 T C 0.880472 5.1645e-06
1:4731928 A G 0.504051 6.9357e-06
1:4733239 C T 0.611829 -1.4793e-05
1:4733355 C T 0.505241 -2.8755e-06
1:4735908 T C 0.045996 8.9113e-07
1:4737890 T C 0.384034 -5.1128e-06
1:4738705 T C 0.142354 2.7139e-06
1:4738788 A G 0.088933 2.4761e-06
1:4744294 T C 0.499573 -1.8219e-06
1:4749447 A G 0.076625 -2.8389e-05
1:4750590 A C 0.115305 1.0756e-05
1:4751995 A G 0.040373 -5.7335e-06
1:4754651 G A 0.033281 -1.1046e-05
1:4755501 A G 0.133786 9.4144e-08
1:4755722 A G 0.079090 1.6886e-05
1:4756601 G A 0.819973 2.2179e-05
1:4757524 A G 0.148956 -1.2176e-06
1:4761251 A G 0.207760 2.3770e-05
1:4763401 T C 0.979040 -2.5802e-06
1:4765955 C T 0.361354 -1.1220e-05
1:4769825 T G 0.264955 1.5259e-06
1:4770904 C T 0.676075 6.9851e-06
1:4771665 C G 1.129363 9.3950e-06
1:4772717 A G 1.338493 1.2329e-05
1:4773266 C A 0.476319 1.2637e-05
1:4773852 A G 1.491516 1.8244e-06
1:4775828 A G 0.411589 1.2648e-05
1:4781096 G C 0.329613 1.9095e-05
1:4781922 G C 0.031833 1.1722e-05
1:4788886 G A 0.905298 2.0975e-05
1:4789974 T C 0.242829 3.2042e-07
1:4795747 G T 1.539460 1.7308e-05
1:4797566 T C 0.136527 1.6692e-05
1:4799110 A G 0.385424 2.4494e-05
1:4799750 T G 0.032516 -9.0613e-06
1:4800121 G A 0.222824 -6.8049e-05
1:4804746 G A 1.360616 4.1796e-06
1:4805434 G A 1.873180 1.7115e-05
1:4806239 T C 0.027678 1.1659e-05
1:4806370 T C 0.041995 2.8500e-05
1:4809120 T C 0.648088 9.7414e-06
1:4817258 T C 0.204139 1.1511e-05
1:4821049 G A 0.038309 -2.7726e-05
1:4822040 G A 0.044334 -9.1803e-06
1:4825892 T C 0.598155 2.4527e-06
1:4826660 A G 1.569372 7.5715e-06
1:4832839 T C 0.054866 -1.7603e-05
1:4833498 T G 0.246157 1.2568e-05
1:4835893 A G 0.319094 7.6576e-06
1:4836121 G A 1.579670 2.2083e-06
1:4838146 T G 0.545491 5.3006e-07
1:4843233 A G 0.034294 2.3142e-06
1:4848808 G A 0.737309 8.5088e-06
1:4853747 C G 0.923025 8.9957e-06
1:4855524 T C 1.652773 -8.4539e-07
1:4858666 C A 0.034828 -1.3379e-06
1:4860555 A G 0.034777 1.5255e-06
1:4861603 C T 0.065045 1.4498e-06
1:4866420 T G 1.218071 1.7679e-05
1:4881267 C T 1.625567 1.6966e-06
1:4888739 G C 0.125940 2.4209e-05
1:4889588 A C 0.833817 7.5688e-06
1:4890255 A G 0.051280 1.4421e-05
1:4894144 T C 0.126409 1.8923e-05
1:4894148 C T 0.163511 -6.1792e-06
1:4898473 C T 0.060775 -2.7708e-06
1:4900223 C A 0.182866 -2.0090e-05
1:4901737 A C 1.221842 1.1097e-05
1:4914910 A C 1.161250 1.5885e-05
1:4927798 T C 1.106414 2.3200e-05
1:4929004 C T 0.031547 1.1550e-05
1:4929561 T C 0.059293 1.3227e-05
1:4932655 A C 0.073780 -9.6386e-06
1:4934852 T C 0.362149 1.4421e-05
1:4937139 A G 0.065464 1.4533e-05
1:4940987 A C 0.605332 1.1786e-05
1:4950877 A G 0.057168 -5.0300e-06
1:4951910 G A 0.515403 1.3425e-06
1:4954746 A G 0.023404 -2.8433e-06
1:4958491 T C 0.054343 -3.9974e-06
1:4960911 G A 0.327634 1.3119e-05
1:4963569 T C 0.370955 -3.5064e-05
1:4964674 A G 0.039302 8.3297e-06
1:4965417 T C 0.026859 6.8616e-06
1:4969653 A G 0.144475 2.4345e-06
1:4973094 C T 0.182492 2.1492e-05
1:4985225 T C 0.182999 2.4635e-05
1:4986475 G A 0.045058 -1.1401e-05
1:4987953 T C 0.053360 2.5001e-05
1:4991942 A C 0.583692 7.1526e-06
1:4994367 T C 0.072420 1.0134e-05
1:4995026 C T 0.938834 -4.2145e-06
1:4997363 G A 0.399126 -2.2674e-06
1:5002393 C T 0.169372 -5.4624e-06
1:5002457 T G 1.206811 -5.6519e-06
1:5005716 T G 0.052799 -7.6646e-06
1:5007235 C T 0.964139 -2.7626e-06
1:5009249 G A 1.115625 1.0176e-05
1:5010878 C T 1.252478 6.0124e-07
1:5018318 A C 1.122142 5.5630e-07
1:5021200 G T 1.000932 6.0297e-05
1:5021420 A G 0.361643 -1.6606e-05
1:5026837 G A 0.101240 1.5338e-05
1:5026859 C T 0.079736 -9.6162e-06
1:5028850 T C 0.212010 -1.1527e-05
1:5029531 C A 0.443432 -1.5449e-06
1:5030419 T C 0.090592 4.8239e-06
1:5030567 C G 0.395365 2.5596e-05
1:5032137 C T 0.361282 2.3074e-05
1:5036940 C T 0.070400 6.4637e-06
1:5038093 C A 0.577909 1.7974e-05
1:5039514 C T 0.040849 9.2402e-06
1:5039794 G C 0.356856 -2.3479e-06
1:5047874 C A 0.049267 -1.0953e-05
1:5051305 G T 0.821533 5.9916e-06
1:5055883 T A 0.024778 -2.4986e-08
1:5057225 A G 0.352470 1.0361e-05
1:5058911 A G 0.026498 -2.0447e-05
1:5060684 C T 0.947537 5.2746e-06
1:5072295 T C 0.574216 1.0521e-05
1:5073658 C A 0.529699 -2.6930e-05
1:5081173 A G 1.545879 -1.3599e-06
1:5083573 G A 0.424957 1.7841e-05
1:5088062 T C 0.422761 -8.0582e-08
1:5088994 A G 0.220336 -3.8368e-06
1:5091631 A G 0.021609 2.5954e-05
1:5091827 G A 1.457405 1.6277e-05
1:5093741 G C 0.846138 2.5092e-05
1:5094655 T C 0.031731 -1.3385e-05
1:5095214 C T 0.153376 1.4394e-06
1:5097059 C A 0.063903 -3.2141e-05
1:5098913 G A 0.059103 -2.6974e-05
1:5098991 C T 0.021388 2.8709e-05
1:5099400 T C 0.074480 -2.0477e-05
1:5103105 T C 0.102634 3.1301e-05
1:5103621 G A 0.497234 -4.2500e-05
1:5113911 A C 0.349818 1.0484e-05
1:5121786 T G 0.131189 3.0642e-05
1:5122297 C T 0.030374 -6.4358e-06
1:5126826 A G 0.024156 -1.4504e-05
1:5135010 T C 0.182849 1.4742e-05
1:5136644 C T 0.876352 -2.5234e-05
1:5137669 C T 0.020566 -5.7038e-07
1:5138696 T C 0.473259 8.8971e-06
1:5138792 C T 0.353146 3.5182e-05
1:5142552 G T 0.619400 4.0057e-05
1:5143472 G T 0.170137 -4.5592e-06
1:5146071 C T 0.333077 6.1690e-06
1:5151214 C A 0.131240 1.4850e-05
1:5158225 T C 0.966791 -1.3661e-05
1:5158512 T C 0.023819 -1.0267e-05
1:5159350 C T 1.512374 -9.3031e-06
1:5168872 T C 0.031234 1.3094e-05
1:5170712 G A 0.209691 -5.3478e-06
1:5179806 C T 1.539055 -3.4822e-05
1:5183925 A G 1.455790 -8.1381e-05
1:5190166 G A 0.274097 -1.8524e-05
1:5190659 C T 0.220723 -8.1659e-07
1:5193026 G A 0.122305 -2.4601e-05
1:5196739 G A 0.764076 -2.1935e-05
1:5198791 T C 0.068024 -2.1856e-06
1:5202294 T C 0.023836 -5.6301e-06
1:5204884 G A 0.239779 -6.6988e-06
1:5206639 G A 1.392051 -6.3845e-05
1:5215285 G A 0.097184 -2.4188e-06
1:5217432 G C 0.022143 1.2744e-05
1:5222596 T C 0.874353 -1.2173e-05
1:5225760 C T 0.022269 1.5734e-05
1:5227508 T G 0.227649 3.5351e-06
1:5228983 A C 0.092700 -9.5085e-07
1:5230746 A G 0.815322 -5.5104e-06
1:5236110 T C 0.179069 2.7146e-07
1:5237431 G A 0.151071 -1.6994e-05
1:5246841 T C 0.499784 -7.2591e-06
1:5251569 T G 0.314807 1.3230e-07
1:5251764 C G 0.121360 1.8799e-06
1:5257327 G A 0.054764 3.2209e-06
1:5258154 G A 1.627376 -1.1456e-05
1:5259472 G T 0.595346 6.2273e-07
1:5262285 G A 0.025818 -1.8122e-05
1:5264697 G A 0.107047 -1.7141e-05
1:5268005 C A 0.027967 5.5055e-05
1:5277437 T C 0.689440 -5.3072e-06
1:5278009 T C 0.120772 7.4027e-06
1:5280502 G T 0.098221 -2.1408e-05
1:5282028 A G 0.049005 1.5486e-05
1:5284350 T C 0.035113 -2.1990e-05
1:5288559 C T 0.042416 5.0141e-06
1:5294237 T C 0.056641 6.6190e-05
1:5294368 G A 0.111807 2.1975e-05
1:5295574 T C 0.020555 2.6215e-05
1:5305023 A G 1.576430 7.0841e-06
1:5306840 A G 1.792665 9.4820e-06
1:5307136 A G 0.076867 -2.2572e-05
1:5309224 T G 0.032217 -4.3722e-08
1:5309567 C A 0.815454 -1.4143e-05
1:5310910 T C 0.020484 9.2955e-06
1:5312165 G T 0.085512 2.3298e-05
1:5312690 T C 0.385567 3.8686e-05
1:5314570 T C 0.035504 -1.1467e-05
1:5315344 C T 0.070057 3.5889e-05
1:5316813 C G 0.025961 1.8828e-05
1:5318071 G C 0.245552 -5.7287e-06
1:5321291 A G 0.031047 1.3466e-05
1:5323163 T C 0.640054 -2.9052e-05
1:5329177 G A 0.112912 2.1542e-05
1:5330646 A G 0.021398 -2.4220e-06
1:5333340 C T 0.132362 3.3287e-05
1:5334623 T G 0.195401 -9.5945e-06
1:5335174 A G 0.022133 1.4515e-05
1:5340404 T C 0.075636 5.7465e-06
1:5341078 G A 0.842374 6.6864e-06
1:5343226 G T 0.646184 1.2223e-05
1:5347371 A G 0.037146 -1.6400e-06
1:5347439 G A 1.183366 1.0806e-05
1:5347627 C T 1.056304 -9.9601e-06
1:5347779 T C 0.053466 -1.5290e-05
1:5347979 A C 0.894140 1.1323e-05
1:5348850 A G 0.031431 3.2291e-05
1:5353639 C T 0.061017 -2.8115e-05
1:5354275 A C 0.072590 2.9687e-06
1:5354772 T C 0.052316 -1.8302e-05
1:5354979 C T 0.927278 2.0476e-05
1:5356371 G A 0.510606 6.1288e-06
1:5356892 C T 0.723550 -8.4642e-06
1:5357171 C A 0.714255 2.9920e-05
1:5358282 T C 0.041386 4.7406e-06
1:5358384 G A 0.862273 1.0887e-05
1:5362333 T C 0.044636 -2.1718e-05
1:5364734 A C 0.245651 -1.9411e-05
1:5369936 G T 1.111361 -1.7194e-05
1:5370017 C T 0.024414 -2.1483e-05
1:5375727 A G 0.145325 1.7997e-05
1:5384943 A G 0.046261 2.2750e-05
1:5385080 G T 0.970864 2.7239e-06
1:5388176 T C 0.103368 2.5878e-05
1:5389291 A G 0.797286 3.3478e-06
1:5390759 C T 1.959080 -5.4113e-07
1:5393462 C T 0.032077 5.6196e-06
1:5401289 A C 0.173646 2.0342e-06
1:5404340 T C 0.039356 1.9410e-05
1:5404897 T C 0.034824 -1.6093e-05
1:5409829 T G 0.088926 -2.1115e-05
1:5411433 C G 1.255945 -3.1807e-07
1:5411516 C T 0.120452 4.3255e-06
1:5421533 A G 0.270371 -7.3264e-07
1:5422873 T C 0.021905 -1.2559e-05
1:5426587 C T 0.714112 -1.6578e-05
1:5426757 C T 0.117260 1.8787e-05
1:5463937 G A 0.584936 5.9275e-06
1:5464406 T C 0.085574 -1.5008e-06
1:5465127 G A 0.118837 5.2214e-06
1:5467532 T C 0.490873 -5.4972e-06
1:5470084 G A 0.067330 9.2531e-06
1:5470968 T G 0.026845 -3.6633e-06
1:5472626 A C 0.105095 -3.8214e-07
1:5474903 G A 0.131325 4.8624e-06
1:5480101 T C 1.232925 -1.5307e-05
1:5480260 C T 0.282722 3.6048e-07
1:5486073 G A 0.061017 1.6445e-06
1:5490101 C T 0.490533 -2.1492e-05
1:5492983 C T 0.925455 -2.0072e-05
1:5497307 T G 0.045170 9.3772e-06
1:5501584 A G 0.078815 1.0201e-05
1:5507130 C T 0.056651 1.0866e-05
1:5508774 A G 0.047825 -1.6396e-05
1:5513100 C T 0.336137 7.6669e-06
1:5513490 T C 0.063454 6.0101e-07
1:5517923 G A 0.235744 3.1086e-06
1:5524343 C A 0.039849 2.1068e-05
1:5524582 A G 0.936009 -3.2324e-05
1:5530396 C T 0.173741 5.4932e-06
1:5534570 T C 1.895292 5.6097e-06
1:5534948 G T 0.105513 -1.0814e-05
1:5535339 G A 0.059466 1.3232e-05
1:5536722 A C 0.030228 7.3583e-06
1:5540162 T C 0.023081 4.4062e-06
1:5540807 C A 1.877351 9.6189e-06
1:5544659 C G 0.674810 9.5388e-06
1:5548038 C T 0.300051 2.2795e-05
1:5550144 T C 0.124498 -2.6519e-05
1:5550489 G T 0.449127 5.4203e-06
1:5552235 T C 0.219720 -1.8901e-05
1:5553470 C T 1.619125 -2.7913e-05
1:5554049 G A 0.221879 -5.1371e-05
1:5555684 T C 0.186575 -9.0002e-06
1:5558726 G T 0.214661 -1.0700e-05
1:5563249 T C 0.020824 -1.1928e-06
1:5572304 A G 0.354323 -1.4278e-05
1:5573683 T C 0.097704 -3.9663e-05
1:5574895 G A 0.143289 -6.3689e-06
1:5575910 C T 0.081025 1.5056e-05
1:5577052 C T 0.113207 1.5932e-05
1:5578655 C T 0.059796 -1.5206e-05
1:5582348 A G 0.087763 -3.0376e-06
1:5583782 G A 1.934353 9.1836e-06
1:5588816 A G 0.249234 -2.2154e-05
1:5588846 C A 0.044884 -3.3870e-05
1:5592799 C T 1.541850 -3.2453e-06
1:5597230 T C 0.168101 -1.4124e-05
1:5603850 G A 0.378696 2.4796e-05
1:5618540 C T 0.164643 7.9166e-06
1:5622053 T C 0.066470 -2.4827e-05
1:5623548 T C 0.140260 1.0082e-08
1:5626094 T C 0.796289 -1.8666e-06
1:5627912 A C 0.918285 -6.3054e-06
1:5631034 G A 0.103769 1.3211e-05
1:5631455 T C 0.045201 3.4656e-06
1:5631820 T C 0.040016 7.5244e-06
1:5635724 C T 0.764409 -5.9291e-06
1:5636176 G A 0.038877 1.0230e-05
1:5636697 C T 0.076544 -9.1513e-06
1:5636732 A G 1.148834 -2.2994e-06
1:5636893 C A 0.098683 1.7474e-06
1:5637268 G T 1.813255 -8.9934e-06
1:5640446 G A 0.790248 -2.8264e-05
1:5641458 T C 0.073671 9.0416e-06
1:5642847 A G 0.166387 -1.3697e-05
1:5643543 A G 0.326434 -5.3320e-06
1:5643758 T C 1.292772 -4.3726e-05
1:5646104 T G 0.024924 2.4522e-05
1:5654285 T C 0.052524 2.2362e-06
1:5657296 A G 0.025879 5.9322e-06
1:5658104 G A 0.151234 -3.2890e-06
1:5662664 C T 0.276596 5.2088e-07
1:5664897 T C 0.379706 -8.0686e-06
1:5665513 G A 0.967219 -4.3702e-06
1:5671493 C G 0.130540 1.6731e-05
1:5674434 C T 1.476013 -3.3548e-05
1:5677112 C A 0.139845 9.4374e-06
1:5678783 G A 1.016387 -2.4094e-06
1:5679441 G A 0.894891 4.0420e-06
1:5679808 A G 0.506801 1.8887e-05
1:5680572 G A 0.404120 -1.9163e-05
1:5683439 A G 0.081552 1.4315e-06
1:5683761 C T 0.117814 3.3819e-05
1:5684738 C G 1.511350 -3.3607e-06
1:5695480 A G 0.994231 -3.4867e-05
1:5695978 G T 0.082415 1.4885e-05
1:5696677 G A 1.056519 -2.9188e-05
1:5698736 A G 0.312818 -4.0321e-05
1:5703552 A G 0.532450 -2.7240e-05
1:5707938 A G 0.878796 -3.7738e-05
1:5709833 A G 0.293503 1.3632e-06
1:5710885 A G 0.080613 8.4448e-07
1:5711767 A G 0.036895 -7.8617e-06
1:5713014 G A 0.734011 -2.1293e-05
1:5719471 C G 0.217446 7.3973e-07
1:5720961 T C 0.126987 -1.7954e-06
1:5724940 C T 0.470617 -7.7528e-06
1:5737696 C A 0.093012 -1.8059e-05
1:5743509 G A 0.271020 -2.1240e-05
1:5744963 C A 0.095596 -1.8448e-05
1:5745339 G A 0.199005 2.2345e-05
1:5747158 G A 0.566866 1.0025e-05
1:5747635 T C 0.054411 -4.4648e-07
1:5750125 T C 1.374140 1.3036e-05
1:5752044 A G 0.146913 -2.9891e-05
1:5752806 T C 0.242584 2.3746e-05
1:5754119 A G 1.417699 1.7382e-05
1:5758772 C T 0.125725 -1.7964e-05
1:5760354 T C 0.069411 -2.8635e-05
1:5768379 A G 0.060143 -9.8439e-06
1:5768607 T C 0.078114 3.1848e-05
1:5771601 A C 0.036759 2.5201e-06
1:5771817 C G 0.357447 1.6847e-05
1:5773754 G A 0.023751 -2.8966e-05
1:5777457 C T 1.152271 2.4603e-07
1:5778236 A G 0.999381 1.9497e-05
1:5778800 A G 0.066463 1.5423e-06
1:5786651 A G 1.003454 -1.6079e-05
1:5788582 T C 0.090741 3.1126e-05
1:5788790 C T 0.646480 -1.5968e-05
1:5789247 A C 0.067350 8.0562e-06
1:5790320 C G 0.265812 1.4368e-05
1:5802376 T C 0.875648 -7.6632e-06
1:5805356 C T 0.081480 -6.9648e-06
1:5805386 A G 0.313583 2.3579e-05
1:5808499 G A 0.047441 1.0287e-05
1:5815367 C T 0.310910 2.9966e-06
1:5815715 A G 0.044867 2.6372e-05
1:5826134 G C 0.027386 1.0576e-05
1:5826660 A G 0.060568 -3.5718e-06
1:5837401 G A 0.208868 1.2673e-05
1:5837435 T C 0.328889 2.1412e-05
1:5840181 G A 0.115771 3.0151e-05
1:5847239 T C 0.529845 6.7889e-06
1:5851722 C A 0.071060 3.7190e-06
1:5852234 A G 0.064233 1.4931e-05
1:5852950 C A 1.808267 -1.4092e-06
1:5856161 T C 0.033699 -1.5907e-06
1:5857961 T C 0.394539 5.6561e-06
1:5873013 G A 1.431420 1.2548e-06
1:5875225 A G 0.080498 -2.2605e-05
1:5886177 C G 0.059837 1.9352e-05
1:5886560 A G 0.039441 4.4783e-06
1:5887118 A C 0.056852 2.5447e-05
1:5887672 G A 1.472888 -5.1260e-06
1:5888555 T G 0.123757 1.5072e-05
1:5890394 G A 1.315990 -1.2649e-05
1:5897070 T C 0.043763 1.6218e-05
1:5898323 C T 0.780208 -9.4010e-06
1:5899473 A G 0.100176 4.8153e-05
1:5906643 C T 1.525993 4.7465e-06
1:5911000 A G 0.496507 -6.8503e-07
1:5911588 C A 0.162437 1.2521e-05
1:5911666 C T 0.067204 3.6921e-06
1:5912942 A G 0.024448 -6.7350e-06
1:5913621 C T 1.429340 -1.3541e-05
1:5917731 G A 0.085070 -2.5450e-05
1:5917836 A G 0.060938 4.3107e-06
1:5919414 A G 0.045932 1.0261e-05
1:5924881 A G 0.309567 -6.5088e-06
1:5925955 C T 0.102709 4.4094e-06
1:5927169 A G 0.034229 1.3708e-05
1:5927738 A G 0.353554 3.9581e-06
1:5933384 G C 0.061724 5.3120e-06
1:5933530 G A 0.219353 -2.0137e-05
1:5934103 A G 0.101430 -1.9543e-05
1:5934380 T C 0.121227 8.2454e-06
1:5934490 G A 1.295635 -3.6346e-05
1:5934837 T C 1.067833 -9.3541e-06
1:5935359 A G 0.048760 -1.5809e-05
1:5935401 T C 0.597352 -1.0865e-05
1:5937091 C T 1.813676 2.1422e-05
1:5940243 A G 0.051976 4.4779e-06
1:5951013 T C 0.063274 2.5015e-05
1:5955841 G A 0.335131 -1.4510e-06
1:5956909 A C 0.158061 -2.3711e-06
1:5960503 G A 0.754468 4.4349e-05
1:5965455 T C 0.024809 -6.7231e-06
1:5970367 T C 0.074201 6.3471e-06
1:5977154 T C 0.075211 2.5461e-05
1:5987978 G A 0.131774 -1.0664e-05
1:5994334 T C 0.042471 5.7338e-06
1:5998094 T C 0.080331 -2.1758e-05
1:6007446 T C 1.722986 -1.4564e-05
1:6007474 A G 0.849483 -1.0945e-05
1:6008591 T C 0.810062 5.5307e-05
1:6008674 T C 0.044429 2.5957e-05
1:6016661 G A 0.029782 4.7245e-06
1:6021704 C T 0.286105 -9.0676e-06
1:6022815 A G 0.025077 5.5050e-06
1:6028221 G A 0.073004 2.6552e-05
1:6030027 A G 0.061601 4.8374e-06
1:6031514 T C 0.145703 1.1733e-05
1:6031944 A C 1.280271 2.1346e-05
1:6032320 A G 0.338075 -1.0633e-06
1:6040082 C A 1.871562 3.3292e-06
1:6043930 G A 0.096450 -2.0833e-05
1:6045022 A G 0.379359 -2.3774e-05
1:6046264 A G 0.051382 8.5640e-07
1:6053916 C G 0.044650 -5.9459e-06
1:6059437 G A 0.295496 -1.2656e-05
1:6063655 A G 1.000020 -2.3374e-05
1:6067640 G C 1.671819 2.8133e-05
1:6070870 T C 0.892209 2.5547e-05
1:6074402 A G 0.093832 -5.9765e-06
1:6075528 T C 0.546664 -1.8308e-05
1:6082417 T C 0.311281 1.1386e-05
1:6084824 A G 0.038785 7.7047e-06
1:6100313 G A 1.520758 6.6411e-07
1:6101005 T C 0.042590 4.4970e-06
1:6102242 G A 0.102960 -6.3005e-05
1:6104002 C T 0.897485 -1.0699e-05
1:6104064 T C 0.515236 -1.3774e-05
1:6111757 A G 0.086944 3.4959e-06
1:6115361 T C 0.051868 -2.3790e-06
1:6120307 T C 0.087562 -3.1452e-06
1:6125460 A G 0.049695 -3.9054e-06
1:6126668 A G 0.064688 2.1634e-05
1:6129954 A G 0.091078 5.7396e-06
1:6135207 A C 0.449015 -3.2877e-05
1:6135287 T C 0.033651 -4.8552e-06
1:6139169 T G 1.436568 1.4062e-05
1:6140686 C T 0.596829 2.1077e-05
1:6141454 A G 1.442157 1.5190e-05
1:6141507 G A 0.196945 -7.8038e-07
1:6143260 C T 0.397368 2.6718e-05
1:6144483 G A 0.132654 -2.2615e-05
1:6144914 G A 1.117294 1.8952e-06
1:6145365 G A 1.351810 2.9086e-05
1:6147298 T C 0.217439 3.6937e-06
1:6147407 T C 0.240925 1.4677e-05
1:6148922 C G 0.221152 -1.1677e-05
1:6162601 C T 0.058916 1.8567e-05
1:6163925 T C 1.497370 1.6914e-05
1:6165419 T C 0.249166 -1.0208e-05
1:6173649 G A 1.087787 2.4315e-06
1:6175417 T C 0.074738 -4.4713e-06
1:6182444 A G 0.130529 2.6439e-06
1:6184092 G A 1.104497 -1.7697e-06
1:6190315 T C 0.164840 -3.2256e-06
1:6192865 A G 0.335080 -3.3001e-07
1:6195598 C A 0.783877 -1.0507e-05
1:6197895 C G 0.086842 -6.1385e-06
1:6204161 A G 0.212754 4.2074e-06
1:6205349 T C 0.258499 -8.5157e-07
1:6205381 T C 0.051823 1.0089e-06
1:6207217 C T 0.656958 -1.8445e-05
1:6211964 A G 0.548718 -1.5637e-05
1:6212870 A G 0.147545 -1.4023e-05
1:6215047 G A 0.145101 6.2779e-06
1:6216780 A G 0.232211 -6.2254e-07
1:6222075 G A 0.291372 9.5452e-06
1:6222501 A C 1.682973 -5.5531e-06
1:6226940 A G 0.059341 6.7836e-06
1:6232976 C G 0.082327 -1.6078e-05
1:6233573 C A 0.187551 -5.8262e-06
1:6241321 A G 0.088198 -8.8633e-06
1:6248784 C T 0.102290 -3.7763e-06
1:6257856 A G 0.880976 -2.9171e-06
1:6258792 A G 0.136085 2.4560e-06
1:6259043 A G 0.061863 5.2690e-07
1:6259130 G A 0.580856 -1.2521e-05
1:6266994 C G 0.100050 1.3983e-05
1:6272078 A G 0.080712 7.3996e-06
1:6273206 T C 0.038241 -1.6400e-05
1:6273919 A G 0.074259 -2.0277e-05
1:6278414 G A 0.683636 -7.5193e-06
1:6279370 C G 0.546967 -2.6395e-06
1:6281667 C A 0.133317 -7.2752e-06
1:6282950 G T 0.039322 -6.2780e-06
1:6285458 C T 0.156728 -9.0586e-06
1:6301301 G C 0.051334 -2.4149e-06
1:6303383 T C 0.059918 -2.0750e-05
1:6304454 G A 0.025118 1.8174e-05
1:6307255 C T 1.511153 8.4708e-06
1:6307630 A G 0.086852 2.3148e-05
1:6314822 C T 1.381429 6.3953e-06
1:6315125 A G 0.035919 -5.2879e-06
1:6317585 T C 0.045136 1.7672e-05
1:6325098 C T 0.052459 -1.5945e-05
1:6332909 C T 0.225854 5.6905e-05
1:6338295 T C 0.316408 -2.1168e-05
1:6339299 T C 0.047910 -2.2517e-05
1:6343714 C A 0.070655 -1.4968e-06
1:6355905 T C 0.047057 -7.4247e-06
1:6358604 C T 0.266332 9.4345e-06
1:6359997 T G 0.066817 -3.0664e-06
1:6363163 T G 0.096932 4.1719e-06
1:6367321 A G 0.040883 -1.9686e-08
1:6370415 T C 0.085159 -2.9248e-06
1:6375291 A G 0.169036 1.9412e-05
1:6384245 C A 0.026556 -7.5116e-06
1:6388317 A G 0.045537 2.0933e-05
1:6391530 G A 1.960875 -6.4398e-06
1:6403882 G A 0.368772 9.9993e-06
1:6404299 T G 0.020192 8.7775e-08
1:6415611 C T 0.504027 -9.1987e-06
1:6419320 A C 0.062992 -1.8359e-05
1:6419994 A G 0.075949 -2.0537e-06
1:6420825 A G 0.078917 8.0019e-06
1:6425349 T C 0.094947 7.4326e-06
1:6450306 T C 0.033189 -1.6102e-05
1:6457905 G A 0.030082 -1.3103e-05
1:6458105 T C 0.039268 3.0890e-06
1:6459141 C A 0.392826 7.1681e-06
1:6473294 G A 0.257560 -1.7365e-06
1:6476286 C T 0.125929 6.2942e-06
1:6481842 G A 0.469767 -9.2796e-06
1:6486225 T C 0.125069 5.9958e-06
1:6488123 A G 0.166962 5.5842e-06
1:6489364 T C 0.204683 -5.7318e-06
1:6497057 C T 1.960589 -9.3833e-06
1:6501796 C T 0.362061 -1.0106e-05
1:6505671 A G 0.082289 -2.4845e-05
1:6509558 C T 0.132019 -3.4664e-07
1:6519553 C T 1.963238 4.7244e-06
1:6521150 C A 0.304090 -7.2448e-06
1:6524501 C T 0.134881 3.2115e-06
1:6524688 C T 0.121890 9.9130e-06
1:6528468 T C 0.137523 6.5278e-06
1:6528589 T C 0.115132 1.2417e-05
1:6529443 G A 0.270741 1.0375e-05
1:6530189 A G 0.253457 1.4789e-05
1:6531589 T C 0.114781 1.5519e-05
1:6531650 T C 0.137496 4.8994e-06
1:6533393 C G 0.270548 1.4144e-05
1:6542330 C T 0.100189 -2.7031e-06
1:6544007 G A 0.228699 -6.6706e-07
1:6549915 G T 0.026644 -3.2015e-06
1:6550505 T C 0.192869 -6.5706e-06
1:6551692 T C 0.118616 3.5814e-06
1:6552600 C G 0.126215 -9.8601e-06
1:6557009 C A 0.215960 -9.4884e-06
1:6560285 C A 1.961837 1.0376e-05
1:6560493 T C 0.049124 1.1595e-05
1:6561039 T C 0.042678 8.6419e-06
1:6563067 A G 0.199699 -1.5716e-05
1:6571187 A G 1.174292 6.8631e-06
1:6572271 G C 0.463165 1.1852e-05
1:6577765 T C 0.725383 2.3449e-06
1:6579521 C G 0.062502 -1.2843e-07
1:6592377 G A 0.229107 9.1949e-06
1:6601607 C T 1.741675 -2.1546e-05
1:6614526 G A 0.059830 1.4678e-05
1:6614535 A G 1.739305 -1.7531e-05
1:6623499 T C 1.149711 1.6436e-05
1:6625420 T C 0.061884 -3.2631e-07
1:6631106 T C 0.038177 -4.4978e-07
1:6631431 T C 1.742351 -1.5617e-05
1:6633230 A G 0.698290 -4.7662e-06
1:6635306 A G 0.271938 -2.6270e-06
1:6637056 A G 0.055692 -8.5073e-06
1:6639943 A G 0.111640 -1.8296e-06
1:6640116 G A 0.314402 -7.5680e-07
1:6649228 G T 0.143439 1.6504e-05
1:6649603 A G 0.060741 -1.3354e-06
1:6650824 T C 0.050681 1.2412e-05
1:6651093 A G 0.316778 -7.3929e-06
1:6654423 T C 0.087919 -1.3776e-05
1:6655444 T C 0.068598 -5.8579e-06
1:6657653 A C 0.223413 2.5510e-05
1:6659505 A G 0.667933 2.8097e-05
1:6662057 A G 0.040305 -2.9888e-05
1:6665266 T C 0.052663 1.0649e-05
1:6666848 C T 1.805659 4.2260e-06
1:6673670 T G 0.020263 -1.8101e-05
1:6676485 G T 0.705851 -1.9054e-05
1:6687748 T C 0.053020 -3.8792e-06
1:6689824 G A 0.701842 3.2938e-05
1:6693097 G A 0.700357 2.6903e-05
1:6693102 T C 0.061139 3.2251e-06
1:6693427 T C 0.040924 -1.1539e-05
1:6696845 A G 0.241017 -1.9425e-05
1:6698390 T C 0.036507 2.6326e-05
1:6699327 T C 0.032604 -5.2140e-06
1:6705874 C G 0.444670 -5.8109e-06
1:6705944 T C 0.172286 2.9775e-05
1:6711146 C T 0.693530 2.8092e-05
1:6712772 T C 0.050868 1.2861e-05
1:6713225 G A 0.052894 1.0610e-05
1:6720932 G C 1.817872 -7.9883e-06
1:6726269 C T 0.141779 8.3703e-06
1:6726401 A G 1.125991 2.3495e-05
1:6743063 C T 0.049206 -5.1009e-06
1:6749566 C G 0.193161 -1.0035e-05
1:6756674 C T 0.063498 -3.5939e-07
1:6776842 A G 0.150221 -2.0986e-06
1:6777168 A G 1.111310 1.6468e-05
1:6785947 T C 1.125154 2.2084e-05
1:6786581 G A 0.176213 2.8535e-05
1:6795230 C T 1.108060 -3.1270e-06
1:6797684 A G 0.989352 -7.2556e-07
1:6798979 A G 0.088963 -5.6897e-06
1:6811709 T G 0.070944 -7.1729e-06
1:6817960 C T 1.892732 -1.6312e-06
1:6828127 C T 0.020025 -7.9075e-06
1:6828290 A G 0.211612 -1.4455e-05
1:6828608 G A 0.906328 -4.4564e-06
1:6829582 A C 0.624309 1.0980e-05
1:6848799 T C 0.030894 2.0487e-06
1:6853355 G A 0.187687 -1.1829e-05
1:6867276 C T 0.125841 -6.2210e-06
1:6867842 C T 0.314337 -1.8281e-05
1:6871756 G A 0.094437 1.1578e-05
1:6878958 T C 0.053238 4.8207e-07
1:6886308 C A 0.306426 5.2959e-06
1:6895384 C T 0.054384 2.6946e-05
1:6896334 G A 0.060364 4.1338e-06
1:6905711 A G 0.026641 3.2902e-06
1:6920390 C T 0.043018 -1.1076e-05
1:6921578 G A 0.271160 -1.3959e-05
1:6934001 C A 0.072318 -8.6462e-06
1:6938085 T C 0.022473 2.9500e-06
1:6943462 T C 0.055930 -6.0972e-06
1:6950551 C T 0.200675 -8.4784e-06
1:6985069 G A 0.840895 1.0056e-05
1:6995522 T C 0.081579 -1.3321e-05
1:7004837 G T 0.211887 -3.0216e-06
1:7006544 G A 1.214685 -2.4486e-08
1:7016273 G C 0.030037 1.2942e-05
1:7019932 T C 0.056634 7.0201e-07
1:7021476 A G 0.859013 -8.1361e-06
1:7029822 A G 0.246807 1.7858e-06
1:7031417 G C 0.115638 8.2210e-08
1:7055930 G A 0.057219 1.2899e-05
1:7056538 C T 0.340880 -5.2184e-06
1:7062426 T C 0.592643 1.3188e-06
1:7063003 G A 0.025781 -1.9670e-05
1:7072550 C T 0.365746 2.0145e-05
1:7072778 A G 0.105806 -3.0144e-06
1:7072945 T C 0.144996 7.3861e-06
1:7074756 A G 0.082136 -5.3242e-06
1:7076959 T C 0.239127 5.8480e-06
1:7077218 T C 0.138012 1.8350e-06
1:7088596 T C 0.048498 1.2184e-05
1:7096700 T C 0.173374 4.6752e-06
1:7099445 A G 0.127871 -1.7301e-05
1:7115591 A G 0.092472 2.3111e-05
1:7115948 A G 0.050161 -3.0295e-05
1:7117011 G A 1.390510 8.5741e-06
1:7119967 C G 0.054795 -1.4410e-05
1:7122846 A G 0.040706 -3.3598e-05
1:7125002 G C 0.445693 1.1530e-05
1:7131192 G A 0.672114 1.5419e-05
1:7136289 G A 0.040183 7.3433e-06
1:7136371 G A 0.022044 1.0802e-05
1:7139110 A G 0.480840 3.4580e-05
1:7141085 A G 0.094773 1.6905e-05
1:7141327 C T 0.435830 -3.1663e-05
1:7145417 A G 1.719062 -1.5481e-05
1:7146519 G A 0.022004 -1.4879e-05
1:7146809 C T 0.262959 1.2975e-06
1:7148644 G A 0.026022 -8.3312e-07
1:7149575 G A 0.024771 9.9013e-06
1:7150527 A G 0.990912 1.9454e-05
1:7151993 T G 0.041794 -2.3935e-05
1:7155254 C G 1.897424 -5.1783e-06
1:7161004 C G 0.142364 -2.3135e-05
1:7162020 A G 0.104939 1.9844e-05
1:7164515 C T 0.417825 -3.1332e-05
1:7169735 C G 0.690807 -1.7326e-05
1:7170719 G A 0.177610 -1.1707e-05
1:7177569 A G 1.441606 3.8828e-05
1:7177813 C T 0.761451 2.0380e-05
1:7179379 G A 0.031952 6.4582e-06
1:7179479 T C 0.621552 8.2125e-06
1:7181192 G A 0.059140 6.6061e-06
1:7183119 T C 0.029534 5.3293e-06
1:7185315 G A 0.531593 9.5176e-06
1:7190806 G A 0.074786 -2.7590e-06
1:7202190 C T 1.104572 2.8317e-05
1:7205930 T G 0.039071 -1.0117e-05
1:7210432 T C 0.028525 1.4370e-05
1:7212341 A C 0.192039 -3.8501e-06
1:7215397 T G 0.114237 -1.6063e-05
1:7220970 G A 1.193783 5.9601e-06
1:7222917 T C 0.049702 3.1974e-05
1:7236210 A G 0.078213 -2.4923e-05
1:7236810 G A 1.192433 9.5261e-07
1:7237832 T C 0.026094 -2.8339e-06
1:7239131 C G 0.151982 2.4251e-06
1:7245019 G A 0.730176 -1.1445e-05
1:7247335 A G 0.166809 -7.5011e-06
1:7253886 C T 0.256649 2.9422e-05
1:7259142 G T 0.040587 -6.6689e-06
1:7270538 T C 1.176757 -4.9073e-06
1:7280137 G T 0.030636 -1.0551e-05
1:7280190 G C 0.040808 -4.9344e-06
1:7281521 G A 1.962429 2.3395e-05
1:7283786 G A 0.063070 -3.1290e-05
1:7287980 T C 0.037136 -2.8767e-06
1:7292910 A G 1.220944 -1.1633e-05
1:7296256 C T 0.129768 1.4389e-05
1:7297837 T C 0.073052 2.1031e-05
1:7299892 T C 0.046693 2.7337e-05
1:7302027 G T 0.022653 -8.0968e-06
1:7311733 T C 0.034036 -2.9165e-06
1:7315580 T C 0.283304 7.5586e-06
1:7316031 A G 1.417406 3.1792e-05
1:7317528 G A 0.029368 -1.3178e-05
1:7318122 C T 1.181608 1.5946e-04
1:7322160 T A 0.587384 -2.4731e-07
1:7324582 A G 0.115873 -3.2700e-05
1:7327719 C T 0.102603 9.6382e-06
1:7328638 G A 1.691497 2.9551e-05
1:7328848 G A 0.031724 -2.0750e-05
1:7336706 C T 1.808831 2.4592e-05
1:7337598 C A 1.928444 -1.0255e-05
1:7338717 G T 0.389259 -3.6457e-05
1:7340079 T C 0.024523 -5.9914e-07
1:7346654 A G 0.024295 2.3610e-06
1:7358175 T G 0.110974 3.2053e-05
1:7362924 C T 0.887112 -1.0741e-06
1:7363310 G A 0.524195 3.7056e-05
1:7366535 C G 1.737925 1.6997e-06
1:7372404 C T 0.579252 -1.3423e-05
1:7372804 C T 0.422197 2.9747e-05
1:7392594 T C 0.792237 -2.0084e-05
1:7397177 A G 0.033534 1.6855e-05
1:7398835 G A 0.166958 3.5191e-06
1:7399629 C T 1.137064 -1.8877e-05
1:7400729 T C 0.034658 -1.6340e-05
1:7403020 T C 0.385574 -2.3845e-05
1:7405175 G A 0.061510 4.9668e-06
1:7406387 C T 0.105547 1.3103e-05
1:7408939 T C 0.064107 -3.0341e-06
1:7409538 C T 1.297338 1.0705e-05
1:7412088 T C 0.533728 -1.4287e-05
1:7413096 A G 0.045592 -2.3362e-05
1:7436762 G A 1.833480 -4.5806e-06
1:7442452 A G 0.030391 1.6927e-06
1:7444592 G T 0.053792 -4.8134e-06
1:7445986 G C 0.114513 7.0143e-06
1:7446956 T G 0.137115 -3.9388e-05
1:7462147 A G 1.454475 8.2426e-06
1:7467305 C T 0.857721 -1.2213e-05
1:7469780 G A 0.555422 -1.2916e-05
1:7470908 C G 0.040703 1.0563e-05
1:7482757 A G 0.107982 -2.2307e-06
1:7482963 C T 0.712341 1.4449e-05
1:7484011 T G 0.173530 2.6383e-05
1:7490405 G C 0.065280 -5.3822e-06
1:7490884 A G 0.044500 1.9912e-05
1:7491728 C A 0.800488 3.2118e-05
1:7492265 A G 0.733196 -1.4501e-05
1:7493231 G A 0.819891 -2.2149e-05
1:7501037 T C 0.626315 -7.5582e-06
1:7502013 A G 0.055373 -5.1660e-06
1:7504141 A C 0.041396 -5.4309e-06
1:7511289 C T 0.051701 7.7688e-07
1:7511409 A G 0.179460 -2.3963e-05
1:7512156 G A 0.113891 -2.1295e-07
1:7512553 A G 1.198193 -1.1268e-05
1:7513447 G A 0.201773 2.2241e-05
1:7514673 G A 1.426929 8.9567e-06
1:7515396 T C 0.318458 -2.6377e-05
1:7518124 C T 0.377030 1.2267e-05
1:7518415 T C 0.093917 -7.3007e-07
1:7519264 A G 1.267865 1.9911e-05
1:7521585 T C 1.025329 1.9600e-05
1:7528669 A G 1.047135 2.4132e-05
1:7531204 G A 0.151163 -2.5892e-05
1:7531338 T C 0.257237 9.8162e-06
1:7534039 G T 0.300962 2.0615e-05
1:7536905 C G 0.059524 -1.5742e-05
1:7545736 T C 0.045245 -7.4084e-06
1:7547372 A G 1.089653 6.2883e-06
1:7549740 G A 0.117936 4.3612e-06
1:7554435 G A 1.546827 2.8033e-05
1:7555322 G A 1.167445 2.1739e-05
1:7557152 G A 0.162498 -7.5106e-06
1:7562436 T G 1.692292 4.7629e-05
1:7566072 A G 0.055669 -6.0871e-06
1:7567322 A C 0.681896 5.9524e-06
1:7568588 G T 0.027573 8.8760e-06
1:7568982 T G 0.603907 -7.0852e-06
1:7569602 T C 1.444489 1.8816e-05
1:7581297 C A 0.270401 -6.0932e-06
1:7584374 G A 1.463052 5.8084e-05
1:7584588 A C 0.033172 3.6388e-06
1:7590448 A G 1.212428 2.8161e-05
1:7591504 A G 0.077815 5.0873e-06
1:7601836 C T 0.783781 1.7880e-05
1:7604520 T C 0.027668 1.6082e-06
1:7607204 T C 0.029034 -1.2627e-05
1:7608246 C G 0.414415 -4.6071e-06
1:7611160 A C 0.412337 -1.6038e-05
1:7611606 T C 0.867264 -1.4293e-05
1:7614759 A G 0.068309 -5.1943e-07
1:7615589 C A 1.417287 -9.1461e-07
1:7616005 A C 1.234894 9.0391e-06
1:7616235 A G 0.966950 -4.6062e-05
1:7616593 C A 0.445401 -5.0674e-06
1:7616610 C T 1.052979 -1.2991e-05
1:7616740 G A 0.745785 -1.2698e-06
1:7618117 C A 0.272445 -7.9481e-06
1:7619682 A G 0.080994 -2.6999e-05
1:7627796 C G 0.029704 1.4545e-05
1:7631420 A G 0.117981 -3.8918e-06
1:7633798 T C 1.045626 -2.1563e-05
1:7641388 C G 0.224429 -1.7553e-05
1:7642929 G A 0.033427 -1.0797e-07
1:7652387 T C 0.261596 -1.5680e-05
1:7652590 A G 0.089432 -4.2993e-05
1:7652817 T C 0.034369 -4.6437e-06
1:7655998 C T 1.922372 -3.7995e-05
1:7657339 T C 0.090401 9.6580e-06
1:7666680 T C 0.056417 2.2681e-05
1:7670574 A C 0.273227 -1.9123e-05
1:7675192 T C 0.034869 2.5153e-05
1:7681743 A G 0.274379 -2.6441e-05
1:7694790 A G 0.077190 -3.1024e-05
1:7696932 A G 0.129513 -6.5486e-05
1:7705997 T C 0.163290 -2.4962e-05
1:7710308 C T 0.306310 -1.3553e-05
1:7710624 T C 0.246144 -1.3960e-05
1:7710819 A G 0.041111 -1.2596e-05
1:7711426 A G 0.413238 -1.4447e-05
1:7712132 A G 1.386444 -1.7574e-05
1:7717642 A C 1.804874 -7.3643e-05
1:7723534 A G 0.133372 2.4049e-06
1:7723588 T C 0.307256 -1.9780e-05
1:7723957 A G 0.919863 -1.1594e-05
1:7731876 C T 0.037741 -6.2539e-06
1:7735380 T C 0.254293 1.4051e-05
1:7737280 A G 0.150575 -3.9465e-05
1:7737799 G A 1.080321 5.6973e-06
1:7737943 T C 0.030306 2.4258e-05
1:7742501 T C 0.411069 1.3949e-05
1:7745478 T C 0.030337 -1.0738e-06
1:7748668 T G 0.878953 5.4006e-05
1:7754651 T G 0.020141 -1.0750e-05
1:7760615 G A 0.036443 -2.4116e-05
1:7765168 G A 1.877263 7.7791e-06
1:7766816 C G 0.218024 -9.1200e-06
1:7779651 A G 0.056532 -4.5605e-06
1:7780128 G A 0.730703 -9.0763e-06
1:7797503 G C 0.279306 5.3601e-06
1:7800342 A G 0.025468 9.5826e-06
1:7805208 T G 1.442847 -2.9610e-05
1:7829107 A G 0.258675 -1.1004e-05
1:7832026 T C 0.147535 -9.1908e-06
1:7833228 G A 0.323548 -9.2100e-06
1:7839405 T G 1.171875 -9.4125e-05
1:7845087 A G 0.045153 -6.1775e-06
1:7864873 T C 0.084948 8.4491e-06
1:7869733 T C 0.057012 -2.3390e-05
1:7870048 C T 1.854868 -8.7655e-06
1:7871430 G A 0.038136 8.3918e-06
1:7878634 G A 0.186864 -3.4913e-06
1:7879322 T C 0.156854 3.7277e-05
1:7887493 C T 1.911567 -3.8362e-05
1:7890117 C T 0.588768 1.0311e-05
1:7890689 C T 0.025682 -1.2271e-05
1:7897133 G A 0.395692 -1.2866e-05
1:7897228 A G 0.193079 3.5995e-05
1:7904196 G A 0.064498 -3.8537e-06
1:7904699 T C 0.221849 -1.1897e-05
1:7906914 C T 0.434358 -1.0441e-05
1:7909737 T C 0.056988 -2.6837e-05
1:7913004 G A 0.038360 1.4235e-05
1:7913430 A G 1.122077 2.9317e-05
1:7913445 T C 0.386784 -2.3035e-05
1:7916387 C T 0.256561 8.2580e-06
1:7917557 C T 0.870627 1.7827e-05
1:7920549 T C 0.414829 2.6393e-05
1:7926401 T C 0.391520 -1.2959e-05
1:7928917 C A 1.793138 -1.0900e-05
1:7929639 G A 0.319033 -3.1532e-06
1:7934382 A G 0.020943 -1.0538e-05
1:7934518 A G 0.035481 -2.7114e-05
1:7946009 G T 0.798380 1.0762e-05
1:7954647 T C 0.705552 2.2372e-05
1:7958087 G A 0.340632 4.6313e-05
1:7961206 T C 1.165602 3.9358e-06
1:7964070 T C 0.063002 6.3235e-06
1:7965588 T C 0.037136 -7.6736e-06
1:7970075 T C 1.186565 -3.3016e-05
1:7971301 A G 0.977218 -5.4448e-06
1:7975789 G A 0.035345 -1.9674e-05
1:7980338 G A 0.034903 -2.3966e-05
1:7980861 T C 0.039479 7.1927e-06
1:7983452 T C 0.164021 1.0744e-05
1:7989566 T C 0.715615 -1.8258e-05
1:7998963 G T 1.914369 -5.3010e-06
1:7999602 T C 0.032047 -1.4638e-05
1:8016072 A G 0.033995 6.3097e-06
1:8021973 T G 0.345534 -5.4623e-05
1:8024592 C T 0.348274 1.7139e-05
1:8029319 G A 0.109549 3.4000e-05
1:8030300 A G 1.386128 2.8633e-05
1:8030994 A G 0.020491 1.6687e-05
1:8046672 A C 0.352164 -3.6204e-05
1:8064578 G A 0.810555 5.9563e-05
1:8074334 T C 0.022830 -1.9670e-05
1:8115442 A G 0.083928 -2.7198e-05
1:8123684 G A 1.221682 1.4030e-05
1:8140693 A G 0.275681 3.4105e-05
1:8146619 A C 0.049508 -1.3916e-05
1:8149700 A G 0.038996 -6.6590e-07
1:8152656 G A 0.093203 5.4951e-06
1:8165400 C T 0.921505 7.5088e-05
1:8167180 A C 0.084866 -4.7024e-06
1:8173369 T C 1.627614 3.6537e-05
1:8176626 T C 0.220563 -8.2030e-06
1:8181466 C T 0.033430 1.2850e-05
1:8186775 T C 0.026400 -1.3578e-06
1:8186947 G T 0.243975 -2.4487e-05
1:8186985 A G 0.042933 1.2502e-05
1:8191998 A G 0.841684 4.6408e-05
1:8192626 G A 1.218218 1.2933e-05
1:8195812 C T 0.050780 -2.0953e-05
1:8196065 A G 0.031204 -2.8242e-05
1:8200578 G A 1.917765 3.2588e-05
1:8200690 A G 1.078437 8.4623e-06
1:8208246 T C 0.047509 7.6828e-06
1:8209130 C T 1.268392 -1.1092e-05
1:8222156 A G 0.685159 2.4628e-06
1:8224094 T C 1.398429 -8.2289e-06
1:8224147 G A 0.078900 1.7779e-05
1:8226088 T C 0.148011 -1.3620e-04
1:8231822 C T 0.047142 1.0928e-05
1:8243102 T C 0.029153 -4.2828e-06
1:8243692 C T 0.067075 1.1998e-05
1:8244145 A G 1.162716 -2.6265e-05
1:8252684 C A 0.110576 1.6630e-05
1:8257960 C T 0.522131 5.4936e-06
1:8260040 G A 0.074256 1.2716e-05
1:8272696 G A 0.146767 7.8584e-06
1:8273868 G A 0.141688 -6.6582e-06
1:8274807 G A 0.244335 4.1486e-06
1:8283864 T C 0.138295 -6.5843e-06
1:8288440 C T 0.605457 -5.3817e-06
1:8291827 C T 0.045884 1.2056e-06
1:8292471 G T 1.000976 1.9303e-05
1:8302619 A G 0.360646 1.5257e-05
1:8306548 A G 0.074514 -1.9363e-05
1:8307467 A G 1.622739 -1.5347e-05
1:8307900 A G 0.124556 7.5769e-06
1:8310062 A G 0.262381 -1.8171e-06
1:8311959 A G 0.037680 -2.3549e-05
1:8320437 G A 0.038887 -2.2329e-06
1:8323168 T C 0.046523 1.4872e-05
1:8336247 C A 0.056315 6.4493e-06
1:8336374 T C 0.047985 1.0397e-05
1:8338355 A G 1.869018 -7.5045e-06
1:8340994 T G 0.082796 -2.0481e-06
1:8341017 G C 0.662248 3.5557e-06
1:8341333 A G 0.056859 -1.6326e-05
1:8357221 T C 1.481320 1.1243e-04
1:8362023 C T 0.028542 -7.1724e-06
1:8367378 G T 1.709648 3.5819e-05
1:8374253 A T 0.105534 -1.7647e-05
1:8374297 C G 0.200423 -5.0474e-05
1:8379063 T G 0.395610 9.5367e-06
1:8379448 A G 1.162627 4.2156e-05
1:8390213 A G 0.022133 1.8174e-05
1:8390384 C G 0.324465 -4.1054e-05
1:8390888 A G 0.617952 -9.1780e-06
1:8393145 T C 1.002077 5.6762e-05
1:8394816 C T 0.324006 -1.2230e-06
1:8395560 T G 0.358800 -1.2204e-04
1:8398288 C G 0.066943 1.6155e-05
1:8399193 G A 0.495623 2.8327e-05
1:8402594 C T 0.064127 -1.7383e-05
1:8406443 C T 0.221424 -7.3743e-06
1:8406541 A G 0.082656 2.7293e-05
1:8415682 T C 0.096915 4.8961e-07
1:8421186 A G 0.042556 -3.1720e-05
1:8422676 C T 1.284827 -1.0532e-05
1:8430812 C T 0.130404 1.5798e-05
1:8432136 T C 1.308779 -1.1584e-05
1:8447237 C T 0.972754 1.4914e-05
1:8450425 G A 0.026726 3.6542e-07
1:8469789 T C 0.489340 -1.9313e-06
1:8477866 T C 0.064773 9.5258e-06
1:8481016 G T 1.172055 2.4099e-05
1:8484529 G A 0.191002 -4.5341e-06
1:8487327 C T 0.091992 -1.7351e-05
1:8490603 C T 1.653847 2.5515e-05
1:8492546 C T 0.071719 7.0482e-06
1:8493545 T C 0.046819 -1.3138e-05
1:8495292 C T 0.038051 1.0409e-05
1:8509764 C T 0.059711 -7.2024e-06
1:8510595 C T 1.655227 2.1950e-05
1:8516282 G A 0.148467 -1.4527e-05
1:8520408 A G 0.047166 3.4891e-06
1:8524340 A C 0.141674 2.9089e-06
1:8526142 A G 1.280230 1.9860e-05
1:8527214 T C 0.093614 -1.3684e-05
1:8543081 C T 0.053819 -7.8799e-06
1:8551853 A G 0.049039 -1.2288e-05
1:8559660 A G 0.769376 1.2412e-05
1:8580960 A C 0.499869 7.4308e-06
1:8594967 T C 1.938310 1.0813e-05
1:8604158 C T 0.162192 -1.2152e-05
1:8618337 C T 0.375082 -2.6317e-06
1:8630602 G A 0.059691 1.4549e-05
1:8633341 T C 0.061734 1.0283e-05
1:8635207 T C 0.026957 4.2030e-05
1:8643497 A G 0.122635 4.0450e-06
1:8646318 C T 0.439318 2.5779e-05
1:8647481 G A 0.105364 1.4883e-06
1:8658834 C T 0.057834 -1.4070e-05
1:8690933 A G 1.277725 2.3459e-05
1:8720825 C T 0.024237 -5.9604e-06
1:8725075 A G 0.063923 -6.6559e-06
1:8732055 A G 0.028813 -3.9327e-06
1:8741401 G A 1.261242 1.1179e-05
1:8742451 T C 1.912951 -2.8119e-07
1:8750511 T C 0.071559 2.9143e-06
1:8759554 C T 0.547436 5.7568e-06
1:8778075 T C 0.065450 1.4564e-05
1:8783614 A G 0.080079 3.6616e-05
1:8798765 T C 0.037619 -1.0084e-05
1:8799811 T C 0.070971 8.7272e-06
1:8804443 G A 0.117124 -2.9186e-05
1:8823093 A G 0.073491 3.1268e-06
1:8845199 A C 0.384846 4.5829e-06
1:8851929 A T 0.196704 -3.8462e-06
1:8862398 T C 1.945732 1.5956e-05
1:8868406 G A 0.504449 -1.2749e-05
1:8871313 A G 0.139342 5.6033e-06
1:8907693 C T 0.043739 1.2698e-05
1:8913181 T G 1.655771 2.2993e-05
1:8918313 C T 1.005987 -8.8097e-06
1:8925112 C T 1.111630 3.5080e-05
1:8935610 C T 0.049994 7.5617e-06
1:8943350 G C 0.147257 6.0274e-06
1:8952474 A G 0.544808 -3.9263e-06
1:8954683 T C 0.041158 -2.3662e-06
1:8964144 T C 0.106748 -2.2533e-05
1:8971274 T C 0.101359 2.2529e-05
1:8974005 A G 0.092788 -3.8063e-06
1:8978799 C A 0.628168 3.5089e-05
1:8981813 C T 0.031540 -1.1916e-05
1:8982906 A G 1.099775 2.9677e-06
1:8985988 A G 0.557581 4.1608e-06
1:8987259 T C 1.082667 2.6720e-05
1:8989894 C T 1.764861 -1.7000e-06
1:8991116 A G 1.117562 -2.4342e-06
1:8992899 T C 0.158255 -9.5972e-06
1:8998059 T C 1.685659 -5.9808e-06
1:8999367 A C 0.191434 -7.4354e-06
1:9000104 C A 1.077230 -6.1486e-06
1:9002569 A C 0.052157 2.7403e-06
1:9002909 T C 0.078621 3.6543e-06
1:9003178 T C 0.022320 3.6363e-06
1:9004120 G A 0.200338 1.4061e-05
1:9008739 G C 1.328198 -1.8921e-05
1:9009406 T C 0.787909 -5.1951e-05
1:9010984 C A 0.948795 -1.8892e-05
1:9011421 G A 0.028144 2.7736e-05
1:9011586 G T 1.247867 -1.0865e-05
1:9011722 T G 1.286425 -1.0348e-05
1:9013585 T C 0.258811 2.1301e-05
1:9015954 C T 0.066048 7.4873e-07
1:9017091 T C 0.445989 2.2846e-05
1:9017204 G A 0.601796 -7.6769e-07
1:9026751 A G 0.062798 6.5314e-07
1:9030372 T C 0.539616 -7.2227e-06
1:9030964 T C 0.407210 -4.9918e-06
1:9033538 T G 0.072362 1.2056e-05
1:9034301 C T 0.103844 6.9712e-06
1:9034421 A G 0.780803 2.6376e-07
1:9034483 T C 0.025230 1.1563e-05
1:9034966 C A 0.038187 1.6547e-06
1:9036614 G A 0.075330 1.0726e-05
1:9037230 T C 0.044946 3.8979e-06
1:9038985 C T 0.027624 -4.8183e-06
1:9039022 A G 1.463263 6.6096e-06
1:9042447 G A 0.522311 3.9049e-07
1:9045359 G T 0.425648 -7.3717e-06
1:9049872 T C 0.070217 -4.8792e-06
1:9053994 G A 0.135238 7.3019e-06
1:9056801 A G 0.148729 -3.1084e-06
1:9059386 C T 0.120089 2.5903e-06
1:9060170 G A 0.637212 5.4399e-06
1:9061161 G T 0.227108 1.6402e-05
1:9061382 C T 0.569552 3.2874e-06
1:9065119 C A 0.187497 2.9573e-06
1:9066695 T C 0.661908 -1.0989e-05
1:9068020 T C 0.103086 1.6569e-05
1:9068386 A G 0.206481 2.8865e-06
1:9069001 A G 1.006079 -3.4437e-06
1:9069412 A G 0.387121 4.1367e-06
1:9070184 T C 0.038683 -1.2186e-05
1:9074465 T C 0.086675 8.8335e-06
1:9074932 A G 0.732332 1.0302e-05
1:9075369 C G 0.218894 -4.6282e-06
1:9079154 T C 0.541531 2.1762e-05
1:9080411 C T 0.371743 1.6813e-05
1:9080966 C T 0.652276 -1.3674e-05
1:9083388 T C 1.446336 5.8343e-06
1:9085724 G C 0.059799 -2.0807e-06
1:9087842 A G 0.471950 2.2352e-05
1:9098230 T C 0.356482 4.0683e-05
1:9098272 T C 0.515151 -4.4487e-05
1:9101155 G T 0.387267 3.7383e-05
1:9102889 A G 0.108131 1.8238e-05
1:9116899 C A 0.725951 -1.4818e-05
1:9118423 T C 0.026797 2.1612e-05
1:9122382 C T 1.766626 -8.5295e-07
1:9127216 A C 1.272479 1.0610e-05
1:9127963 T C 0.414483 3.6228e-05
1:9133405 C A 0.035589 -1.9004e-05
1:9140078 C T 0.400241 -5.1763e-05
1:9144999 A G 0.021857 7.7283e-06
1:9152441 G A 0.042882 3.3692e-06
1:9158600 A G 0.279139 -5.5736e-05
1:9158765 C A 1.388341 -6.2106e-06
1:9160577 G A 0.109784 1.9791e-05
1:9165685 A G 0.437098 1.9301e-05
1:9177317 C T 1.366797 5.9569e-07
1:9180430 G T 0.031693 -5.9015e-06
1:9198611 T C 0.081405 5.8478e-06
1:9205255 A G 0.573734 8.8774e-06
1:9210262 A G 0.626914 3.8906e-06
1:9211468 T C 0.096830 -1.1575e-05
1:9213177 G A 1.867308 5.5626e-05
1:9213962 G A 0.083551 4.4694e-06
1:9214372 C A 1.554888 1.1247e-06
1:9216147 C T 0.086848 9.4734e-06
1:9218721 G T 0.633540 3.6401e-05
1:9219383 C T 0.636042 -1.6266e-05
1:9224037 C G 1.908419 3.3754e-06
1:9226936 A C 0.069985 1.1765e-05
1:9228624 C T 0.138308 -3.1856e-05
1:9234363 T G 0.349862 -9.2244e-06
1:9243811 T G 1.256272 4.3415e-06
1:9244795 T G 0.566363 -1.5309e-05
1:9245572 T G 0.290426 -5.0500e-06
1:9245640 T C 0.066033 1.6721e-05
1:9248627 C T 0.085842 -1.4623e-05
1:9248724 A G 0.066844 -5.8669e-06
1:9249631 G A 0.944634 3.2034e-05
1:9263101 G A 0.074167 1.5921e-05
1:9270888 A G 0.033335 3.3949e-05
1:9272159 C A 1.185294 -6.8188e-06
1:9272954 C T 1.582447 5.1356e-06
1:9278271 T G 0.084639 9.1457e-06
1:9280173 G A 0.049790 -3.2846e-06
1:9285639 T G 0.379702 5.4221e-06
1:9285721 G A 0.253637 5.0422e-06
1:9286375 G A 0.051443 -1.2230e-05
1:9305445 C A 0.299232 5.8554e-06
1:9307845 C T 0.510623 -3.3772e-06
1:9315847 T C 0.500042 6.8263e-06
1:9317873 C T 1.023330 1.1201e-06
1:9323910 A G 0.453458 -1.2765e-05
1:9324213 T C 0.248065 1.2095e-05
1:9327733 T G 0.027981 3.8937e-05
1:9329289 T C 0.450133 -5.5365e-05
1:9329922 T C 0.042498 2.7667e-05
1:9331880 G A 0.338711 2.3744e-05
1:9335160 T C 0.677612 5.5995e-05
1:9338689 C T 1.449909 3.9687e-05
1:9339467 T C 0.257860 4.1471e-05
1:9346583 A G 0.250907 6.7382e-05
1:9350440 A G 0.145852 -2.1967e-05
1:9352234 A G 0.090690 1.9247e-05
1:9355045 T C 0.415727 2.8213e-05
1:9356065 T C 1.502592 2.7908e-05
1:9358681 A G 0.759238 1.2284e-05
1:9360288 G A 0.196129 9.8602e-06
1:9364634 G A 1.218048 -4.0102e-06
1:9364692 T C 0.155467 -9.9836e-07
1:9365545 C T 0.093114 -1.0433e-05
1:9365673 T G 0.070587 -1.4307e-05
1:9366399 A G 0.777346 -7.0880e-06
1:9367908 G A 1.249061 4.6036e-06
1:9368209 A G 1.435524 4.3049e-06
1:9368388 A G 0.025971 7.7057e-06
1:9376011 A G 0.909748 1.7544e-05
1:9382285 G A 0.053544 -1.0316e-05
1:9382804 A G 0.416322 1.2711e-06
1:9386241 C G 0.060184 2.9042e-05
1:9387311 C T 1.221056 1.0947e-05
1:9388071 G A 0.115529 2.1995e-06
1:9388078 T C 1.749035 -7.5986e-06
1:9388848 G A 1.195085 8.1436e-06
1:9389231 A G 1.011488 1.2032e-05
1:9399032 A G 0.419511 -1.9889e-05
1:9399445 T C 0.044680 -2.4326e-06
1:9400188 A G 0.131094 -8.7639e-06
1:9400985 A G 0.044381 1.3589e-05
1:9401282 A G 1.834500 4.6483e-06
1:9402520 G T 0.516198 -1.5368e-05
1:9404367 G T 0.150082 1.2219e-05
1:9409084 G A 1.606372 4.8849e-06
1:9409860 G C 0.051725 -7.5224e-06
1:9411469 C G 0.668674 -4.0195e-07
1:9412610 T G 1.600677 -1.4211e-05
1:9415009 G A 0.438750 -9.3808e-06
1:9416852 G A 0.459751 -1.6262e-06
1:9418188 T C 0.080270 -3.0815e-05
1:9419182 T G 0.200382 -2.8289e-06
1:9419290 C T 0.290753 -1.5162e-05
1:9420541 G C 1.470705 3.7440e-06
1:9422435 T C 0.322432 -5.1989e-06
1:9422605 T C 0.066443 8.2923e-07
1:9427869 A G 1.635233 -1.4685e-06
1:9429721 T C 0.026328 -1.1923e-06
1:9431223 A G 0.520384 1.0177e-05
1:9432390 T C 0.432077 1.7032e-07
1:9433576 T C 0.100067 -1.0738e-05
1:9437023 C T 1.148467 7.8281e-06
1:9448649 A G 1.255027 1.8956e-05
1:9453902 T C 0.036854 -5.9715e-06
1:9458793 T G 0.277613 -8.3562e-06
1:9465705 C T 0.038387 -6.3795e-07
1:9465727 T C 1.395359 -1.1097e-05
1:9466292 A C 0.945596 3.6549e-06
1:9467570 A G 0.076153 -1.0120e-05
1:9474990 A G 0.300990 3.4055e-06
1:9476781 G A 1.961313 -8.9906e-07
1:9477177 G C 0.103579 1.2765e-05
1:9483388 A G 0.226190 -8.3915e-06
1:9489406 T C 1.160907 3.2108e-06
1:9492629 A G 0.487463 2.3196e-06
1:9494670 G A 0.041961 -9.1160e-06
1:9496481 T C 0.145978 8.7330e-06
1:9497668 C T 0.379767 9.7376e-07
1:9502653 C T 0.195823 -1.7909e-05
1:9505710 A G 0.124485 -5.0560e-07
1:9505821 C T 0.158299 -2.6685e-06
1:9506275 C T 0.800832 -5.5336e-06
1:9507004 G T 1.445088 -2.6326e-06
1:9510526 C T 1.633598 2.2080e-05
1:9511569 G T 1.521125 1.3431e-05
1:9514846 C T 0.842632 -1.0652e-05
1:9526726 A G 1.564728 2.0579e-05
1:9526979 G A 1.081201 3.4723e-05
1:9532963 T C 0.071522 -1.0460e-05
1:9535619 G A 1.799087 3.4004e-05
1:9542971 G A 0.831736 -9.1303e-06
1:9548870 T G 0.083306 -2.0507e-05
1:9555888 C G 0.448199 9.4349e-06
1:9558167 A C 0.337432 1.6765e-05
1:9563364 A C 0.096086 1.9025e-05
1:9565643 A G 0.071944 3.4351e-05
1:9567789 A G 0.149245 4.0186e-05
1:9568755 T C 0.103793 -1.7079e-05
1:9572348 A G 0.058936 -1.8868e-05
1:9577217 A G 0.065753 -6.5598e-06
1:9591499 C T 0.243995 1.5073e-06
1:9600774 C T 0.430819 -1.8960e-05
1:9621002 T C 0.061506 -5.7860e-06
1:9629477 T C 0.071716 -1.7268e-07
1:9630577 A G 0.031350 2.1070e-05
1:9633723 G A 1.945613 1.6268e-05
1:9642424 C G 0.063016 1.5550e-05
1:9645101 T C 0.108995 -1.1396e-05
1:9649821 T C 0.037969 -9.6471e-06
1:9650157 G A 0.080287 -1.6177e-05
1:9650729 G A 1.679757 2.1620e-05
1:9651742 C G 0.088746 5.4070e-06
1:9663195 T C 0.024741 1.1371e-05
1:9664822 C T 0.298086 -2.0403e-05
1:9682631 A G 1.596720 2.1412e-05
1:9690476 G A 0.192107 1.3068e-05
1:9693275 G A 0.036657 5.9017e-06
1:9693988 T C 0.487769 -3.2837e-06
1:9695888 C T 0.390541 -4.9572e-06
1:9696690 A G 0.194538 7.0007e-06
1:9710821 T C 0.038544 5.2010e-06
1:9713500 A G 0.771535 -1.1302e-05
1:9716125 A G 0.350444 -2.5264e-05
1:9722610 T C 0.066752 -3.7933e-06
1:9723548 C T 0.165646 -2.4081e-05
1:9736463 A G 0.079457 -2.3262e-06
1:9743729 A G 0.939810 -1.0923e-05
1:9746996 A C 0.145427 -7.2803e-06
1:9747770 T C 0.090758 -2.6695e-05
1:9753582 T C 0.219673 -7.2981e-05
1:9754184 T C 0.033716 -7.8066e-06
1:9765679 C G 0.035436 -2.6845e-05
1:9767817 A G 0.168495 -3.5168e-05
1:9776339 G A 0.196918 -4.4097e-05
1:9777599 G C 0.063444 -1.0755e-05
1:9782556 T C 0.951406 6.8487e-05
1:9790659 G C 0.021429 1.5021e-06
1:9790995 G A 1.265567 7.8964e-06
1:9804693 T C 0.098955 -3.8803e-05
1:9810363 T C 0.069605 -7.8507e-07
1:9811653 T C 0.042610 -1.6218e-06
1:9814302 C A 0.067072 -2.4753e-06
1:9823924 G A 0.180456 -3.1378e-05
1:9835617 C A 1.801661 -2.5319e-05
1:9836556 G A 0.167761 -3.5174e-05
1:9850155 C T 0.044497 -6.8824e-06
1:9852583 C T 0.068748 5.3239e-06
1:9868806 G A 0.062883 8.8033e-06
1:9871225 A G 0.133440 -2.6447e-06
1:9875633 T C 1.837278 3.2692e-05
1:9877280 C T 0.091204 3.4514e-06
1:9881112 T C 0.100291 5.4690e-05
1:9882938 G T 0.043028 -1.5768e-07
1:9885290 T C 0.167397 -3.8812e-05
1:9889282 A G 0.031428 -2.2790e-05
1:9896936 T C 0.056138 3.4092e-07
1:9897001 C A 0.101869 -1.8796e-05
1:9901912 A G 0.022500 1.4092e-05
1:9902128 C T 0.953586 3.2613e-05
1:9902403 C G 0.169794 -3.4879e-05
1:9902900 G T 0.489989 -3.4061e-05
1:9905558 A G 0.031217 -1.5803e-07
1:9911291 G A 0.448437 -8.2813e-06
1:9924957 A C 0.374025 -1.4536e-05
1:9929679 A G 0.082442 -1.5806e-05
1:9939343 A G 0.063944 -9.3505e-06
1:9951182 A G 0.115325 -1.6141e-05
1:9956416 T C 0.067956 8.5391e-06
1:9964708 G A 0.369972 -1.2308e-05
1:9982387 T G 0.161386 -1.8355e-05
1:9983222 C A 0.080294 1.1265e-05
1:9984879 T C 0.097028 -1.0730e-05
1:9989081 A G 0.081895 6.1516e-07
1:9989150 T C 0.131029 1.9639e-05
1:9991627 A C 0.041284 -7.7927e-06
1:9994339 G A 1.735045 3.6429e-05
1:10002921 G T 0.043423 -1.5183e-05
1:10008013 T G 0.056056 -2.2414e-05
1:10027540 A G 1.694155 3.5488e-05
1:10028420 A G 0.032931 1.0329e-05
1:10046460 G A 0.592623 1.6130e-05
1:10049177 G T 1.700969 2.5323e-05
1:10061807 A G 0.046187 1.1257e-05
1:10068175 A G 0.034005 1.2932e-05
1:10071301 C T 0.302669 -3.4764e-05
1:10084679 A C 0.066416 -9.7790e-06
1:10092275 C T 0.038088 1.7625e-06
1:10093457 T C 0.312165 -4.1669e-05
1:10094313 A G 0.063040 -1.0885e-05
1:10098028 A C 0.100594 1.5815e-05
1:10106684 A G 0.072165 -1.4357e-05
1:10119822 A G 0.021834 1.2022e-05
1:10123395 G A 0.021062 -6.9309e-06
1:10138485 G A 0.037667 -4.4637e-06
1:10147999 T C 0.038350 -2.1349e-05
1:10149529 T C 0.111001 -2.2364e-05
1:10177790 G A 0.227809 -2.6059e-05
1:10182665 A G 0.042103 -8.1461e-06
1:10190575 C G 0.036290 -2.9335e-06
1:10195970 T A 0.169930 -1.8051e-05
1:10207195 A C 0.053122 -2.4084e-05
1:10209557 G A 0.579632 1.6067e-05
1:10215207 C G 0.094036 -1.5670e-05
1:10219807 T G 0.039815 8.8050e-06
1:10221770 T C 0.027916 -2.0285e-06
1:10231463 T C 0.156433 -1.4806e-05
1:10234035 C T 0.223280 -2.4960e-05
1:10235946 C T 0.749882 -7.7262e-06
1:10237187 C T 0.056995 -2.3043e-05
1:10242292 G A 0.059130 -2.9644e-05
1:10242654 G A 0.818307 -4.4631e-06
1:10246761 T C 0.042688 -7.0853e-06
1:10258180 T C 0.099200 -1.7650e-05
1:10264437 G A 0.056264 -2.5783e-05
1:10264510 G A 0.057267 -9.0988e-06
1:10271688 G C 0.227560 4.1237e-05
1:10275592 T C 0.952304 1.0505e-05
1:10281012 C T 0.698079 -4.7211e-06
1:10283428 C A 0.090452 -8.0257e-06
1:10287414 A C 0.037034 -1.5164e-05
1:10296518 C A 0.053615 3.7587e-06
1:10308958 T C 0.253708 2.1822e-05
1:10309026 A G 0.226112 -5.6145e-06
1:10330581 C A 0.025458 1.0613e-05
1:10339355 C T 0.062475 -2.4568e-05
1:10343648 A G 0.061010 2.5163e-05
1:10353112 C T 0.641587 4.4568e-06
1:10358065 T C 0.032043 1.9494e-06
1:10363664 T G 0.056505 -2.4377e-05
1:10378270 A G 0.054295 1.0886e-06
1:10386823 G A 0.057416 -2.2708e-05
1:10395208 T C 0.066259 -1.3659e-05
1:10398960 C T 0.055155 -5.6701e-06
1:10399008 A G 0.094824 -2.9120e-05
1:10399178 G A 0.649896 6.0838e-06
1:10399944 C A 0.084812 4.5788e-05
1:10421878 G A 0.244284 2.8083e-05
1:10428570 A G 0.035314 4.6004e-05
1:10429223 C A 1.855705 1.4312e-05
1:10438687 T C 0.954150 1.5459e-05
1:10451078 G A 0.040808 -1.0244e-05
1:10453450 C G 0.038710 3.8395e-06
1:10457121 G A 0.025550 -3.8243e-05
1:10457496 G T 0.057253 -2.3899e-05
1:10458433 T C 0.036987 -9.5661e-06
1:10460485 C T 0.616320 1.1000e-05
1:10463961 C T 0.050620 -2.3448e-05
1:10473200 A G 0.034807 -8.9365e-06
1:10479791 A G 0.036925 -9.3806e-06
1:10481384 A G 0.043062 9.6197e-06
1:10483983 C A 0.056039 -5.6372e-06
1:10491209 A G 0.146118 -5.6511e-05
1:10492715 G A 0.971832 8.8060e-06
1:10492765 C G 0.034872 1.1326e-05
1:10496944 A C 0.951740 5.7735e-06
1:10499917 C T 0.062965 -1.1525e-05
1:10502710 G A 1.853750 5.7841e-05
1:10509603 A C 0.059375 -3.3470e-06
1:10511360 G A 0.056066 1.0143e-05
1:10516290 G A 0.795354 3.6623e-05
1:10532981 G A 0.217684 -2.0874e-05
1:10537608 T C 0.081970 -8.4198e-06
1:10544051 C T 0.086859 -2.1458e-06
1:10550352 T C 1.015697 -6.1669e-06
1:10556534 T C 0.040584 -8.9927e-06
1:10563492 G A 0.631452 5.9593e-06
1:10568140 T C 0.022643 -3.1535e-06
1:10573867 A G 1.027596 1.6229e-06
1:10575910 G A 0.037095 -1.3448e-05
1:10590720 T C 0.021949 -1.0586e-05
1:10593296 T G 0.147828 -2.6054e-05
1:10594885 T C 0.047081 -1.5462e-05
1:10596341 T C 0.663669 2.6069e-06
1:10601731 T C 0.025349 4.1098e-06
1:10607895 T C 0.245647 -1.2572e-05
1:10609460 T C 1.651494 7.8065e-06
1:10613611 A G 0.095827 2.8754e-05
1:10624011 G A 0.042811 2.9811e-05
1:10629772 T G 0.129023 -3.7534e-07
1:10633245 A G 1.081654 -1.9468e-06
1:10633543 A C 1.403239 1.6578e-05
1:10647924 T C 0.116583 -2.0117e-05
1:10651148 G A 0.024282 2.4715e-05
1:10651589 C T 0.071967 1.6061e-05
1:10653622 C T 0.082993 -9.2289e-06
1:10653628 T G 0.171545 5.4287e-06
1:10654688 C T 0.400859 -5.5141e-06
1:10658221 C T 0.233687 1.1172e-05
1:10664708 A G 0.076707 -1.3116e-06
1:10666646 T C 0.238110 1.4285e-05
1:10666735 G A 1.578466 1.8303e-06
1:10672935 G A 0.246548 1.1203e-05
1:10679714 T C 0.350936 -1.4374e-05
1:10683672 T C 0.038248 -9.7745e-06
1:10691829 A G 0.028341 -1.1149e-05
1:10701438 A C 0.322691 -6.2687e-06
1:10702266 A G 0.052180 5.5781e-06
1:10710255 A G 0.339554 2.5605e-06
1:10711910 C T 0.044092 -1.5140e-05
1:10714221 T C 0.034658 -4.5401e-06
1:10714402 T C 0.113391 6.8661e-06
1:10718377 A G 0.051249 2.6410e-06
1:10719549 A G 0.255935 7.8530e-06
1:10720905 T C 0.052493 1.9289e-05
1:10725193 A G 0.073392 -3.2248e-06
1:10725469 A G 0.026600 -6.5497e-06
1:10725587 T C 0.028344 4.6860e-06
1:10734800 G A 0.993959 5.3188e-06
1:10738871 T C 0.052779 -5.7259e-06
1:10740405 T C 1.011536 -1.1150e-05
1:10741669 C A 0.986377 -1.8101e-05
1:10743666 T C 0.031486 1.2605e-05
1:10750432 G A 0.978139 7.3649e-06
1:10752990 G A 0.076612 4.7301e-06
1:10757199 T G 0.158034 -1.3599e-05
1:10759741 T C 0.096422 -1.2309e-06
1:10760510 C T 0.563663 -6.0764e-07
1:10761541 T C 0.218153 -1.9947e-05
1:10762077 A G 0.056168 -1.8748e-06
1:10767785 C T 0.104279 -7.9080e-06
1:10767902 T C 1.532888 5.5816e-06
1:10771488 T C 0.132335 -6.5566e-06
1:10773987 T C 0.024363 -5.6638e-06
1:10777260 A G 0.177491 -1.5803e-05
1:10782671 G C 0.057528 -1.2172e-06
1:10784899 A C 0.050634 -1.4765e-05
1:10786314 G A 0.145747 -1.6182e-05
1:10787940 A G 0.032349 7.3876e-06
1:10789697 C T 1.273876 -1.4879e-05
1:10793411 T C 0.036548 -9.3114e-06
1:10794895 G A 1.967294 3.0786e-06
1:10799577 C T 0.689477 2.2755e-05
1:10800737 T C 0.278360 1.5251e-05
1:10801989 A G 1.120378 -2.6985e-05
1:10804219 A G 0.076802 1.9414e-05
1:10805414 C T 0.598505 9.4771e-06
1:10805552 A G 0.091431 -8.7974e-06
1:10808587 G A 0.503211 2.5157e-06
1:10810317 T C 0.072787 5.7829e-06
1:10811288 A G 0.051184 -7.8554e-06
1:10811325 A G 0.147834 2.0746e-05
1:10812417 C T 0.575114 5.1749e-06
1:10815421 C T 0.131539 1.3051e-05
1:10823826 T C 0.063995 -5.7822e-06
1:10824329 C T 1.648499 1.5030e-05
1:10831218 C G 0.300697 1.0342e-05
1:10833232 G C 1.423295 -2.0060e-06
1:10833401 T C 0.034641 -2.0250e-06
1:10838556 A C 0.108414 1.2403e-05
1:10842021 G A 0.523379 2.5877e-05
1:10842386 C G 0.260746 3.2723e-05
1:10842698 A G 0.046652 -4.5474e-06
1:10845920 A G 0.072515 3.5656e-06
1:10846144 T C 0.119371 1.7640e-05
1:10846540 G A 1.655785 2.2438e-05
1:10850371 A G 0.254626 -2.9715e-05
1:10850798 A G 1.558689 2.2908e-05
1:10855638 G C 0.112092 2.5509e-05
1:10856053 T G 1.593599 -2.2835e-05
1:10858746 A C 1.688943 2.4188e-06
1:10860604 G A 0.059789 1.9156e-05
1:10863379 A G 0.087661 2.1480e-05
1:10865577 T C 0.279520 1.8857e-05
1:10869052 C A 0.390123 -1.8383e-05
1:10874890 C T 0.878429 3.1501e-05
1:10876600 T C 0.281723 -1.8791e-05
1:10879164 C T 0.058678 -8.3336e-06
1:10883600 G A 0.636185 -4.2082e-05
1:10885036 A G 0.255483 -7.8341e-06
1:10885424 T C 0.074718 -1.6729e-05
1:10887205 T C 0.300809 3.8456e-05
1:10889280 T G 0.192998 -1.2725e-07
1:10890932 G A 1.715809 1.8938e-05
1:10890972 A G 0.164796 1.0491e-05
1:10891857 C T 0.024792 1.7016e-05
1:10892498 T C 0.113139 5.7538e-06
1:10893081 G A 0.479460 3.0475e-05
1:10897342 A G 0.051762 1.0012e-05
1:10901907 T C 0.165357 -1.2451e-05
1:10907842 A C 1.598090 -3.4104e-05
1:10912163 G A 0.355210 -1.3175e-05
1:10915906 C T 0.034821 -2.0359e-05
1:10915994 A G 0.064542 -3.8485e-06
1:10920576 T C 1.520870 -1.4890e-05
1:10922467 T C 0.648441 1.8768e-06
1:10924273 A G 0.491349 7.8712e-06
1:10925267 T C 0.047890 1.1135e-05
1:10928048 T G 0.093709 1.1415e-06
1:10928219 T C 0.442065 7.9043e-06
1:10929298 G A 1.061737 -1.8189e-06
1:10932432 C A 0.509749 -5.0054e-07
1:10934874 A G 0.610523 -1.3940e-05
1:10935232 T C 1.445921 2.4083e-05
1:10935423 A G 0.996080 -8.2134e-06
1:10935527 C T 0.603356 -3.1119e-06
1:10935595 A G 0.037068 -2.8120e-05
1:10937569 A G 0.042736 -2.4652e-05
1:10938097 G C 0.243383 -9.9606e-06
1:10941249 T C 0.052721 1.1512e-05
1:10957060 T C 0.070733 -8.3663e-08
1:10957719 C A 0.859788 -1.7992e-05
1:10957984 T C 0.823825 -2.3961e-05
1:10964264 A G 0.044453 -1.4038e-05
1:10968701 T C 0.058028 -1.6153e-05
1:10970922 C T 1.772722 1.0387e-05
1:10972092 A G 0.028579 -1.2544e-05
1:10974329 T G 0.405459 -5.5482e-06
1:10977240 A G 0.815937 -6.6678e-06
1:10978629 A G 0.056247 -2.7908e-05
1:10978767 T C 0.055152 1.9675e-06
1:10980301 A G 0.100852 -3.6605e-06
1:10981058 G A 0.511649 2.6345e-05
1:10984562 C T 0.442178 4.9485e-05
1:10986470 C A 0.041614 1.0057e-06
1:10986584 A C 0.395739 -2.0660e-05
1:10989128 C T 1.729497 -5.7177e-06
1:10993727 A C 0.509259 -1.3932e-05
1:10993941 C T 0.060748 2.0071e-05
1:10995168 A C 0.445836 -3.3903e-05
1:10995805 C T 0.163633 4.4711e-05
1:10998509 A G 0.151754 -2.1180e-05
1:11005291 T C 1.465993 2.7059e-05
1:11005959 T C 0.242390 -1.7587e-05
1:11009703 T C 0.073402 1.2427e-05
1:11011002 T C 0.309839 -1.5099e-05
1:11013286 G A 0.441742 -5.3787e-07
1:11015165 G A 0.275474 -3.1589e-05
1:11015546 A G 0.038102 -9.9419e-06
1:11017141 A G 0.026641 2.0228e-05
1:11017551 G A 0.076805 3.4060e-05
1:11018573 A G 0.045252 -3.7814e-06
1:11018754 T C 0.036314 -6.6264e-06
1:11024271 T G 0.077190 -2.7090e-06
1:11024353 G A 0.460193 -4.1147e-05
1:11024395 C T 0.516912 -4.0785e-05
1:11028301 C T 0.130710 -3.0071e-06
1:11029478 T G 0.365750 -6.8629e-06
1:11030014 A G 0.138186 1.7796e-05
1:11031607 C T 0.020776 -4.3706e-06
1:11032827 A C 0.445003 7.0646e-07
1:11033082 G A 0.446879 1.5529e-06
1:11038476 T C 0.440083 3.5736e-06
1:11045724 T C 0.029578 6.6758e-06
1:11046855 T G 0.397218 3.6281e-06
1:11050459 C A 0.052986 -6.0932e-06
1:11058588 A G 1.619084 3.4613e-07
1:11067275 G A 0.036008 -1.1579e-05
1:11069966 G C 1.306953 2.2720e-06
1:11074250 G A 1.677377 -9.7450e-06
1:11079386 T G 0.085982 2.7157e-05
1:11087524 A G 1.676153 -8.7552e-06
1:11090916 A C 1.642662 -5.5915e-06
1:11092327 C T 0.049773 -1.0904e-05
1:11096093 A G 0.126014 2.6827e-05
1:11096952 C T 0.054084 -5.4490e-06
1:11097867 T C 0.040186 -1.2522e-05
1:11098743 T C 0.036297 -7.0084e-06
1:11103967 A G 1.580340 -5.5003e-07
1:11105542 T C 0.020253 2.8251e-05
1:11106666 C T 0.060585 -2.8713e-06
1:11121756 C A 0.036623 2.4081e-05
1:11131292 T C 0.131889 -1.7868e-05
1:11132638 T G 1.490931 -9.3578e-06
1:11136546 T C 0.090986 -2.4861e-05
1:11159823 C T 0.040988 -7.8250e-06
1:11166073 A G 0.337215 -7.2662e-06
1:11166302 T C 1.484927 -8.2364e-06
1:11171226 T C 0.040951 -9.9785e-06
1:11181985 A G 0.062332 1.7505e-05
1:11190646 A G 0.473201 1.4159e-05
1:11191232 A G 0.098326 1.8678e-05
1:11194874 A G 0.082327 -3.7547e-06
1:11198995 T C 0.119364 1.8460e-05
1:11206012 G A 0.052786 2.1479e-05
1:11210450 T G 0.042386 -3.5860e-06
1:11214868 C T 0.051905 2.3328e-05
1:11272617 T C 0.046822 1.0901e-05
1:11301823 T C 0.031234 6.1363e-06
1:11306882 G A 1.462678 -1.9545e-05
1:11307438 C T 0.033002 1.6618e-06
1:11318983 C T 0.044079 -6.8592e-06
1:11324519 G A 0.090663 2.0050e-05
1:11326788 T C 0.664788 3.3086e-05
1:11329570 C T 1.910863 2.5593e-05
1:11333812 T C 0.026240 6.4477e-06
1:11360957 G A 0.619118 -8.8596e-07
1:11362605 G A 0.042338 4.8996e-06
1:11363041 G A 0.030418 -1.6071e-06
1:11364920 C T 0.074592 1.5760e-05
1:11372913 C T 0.497397 -4.9134e-06
1:11375944 C A 0.037061 -1.1432e-05
1:11378708 T C 0.082157 5.6102e-05
1:11384190 T C 0.089341 -3.1470e-05
1:11388631 T C 0.039482 2.9472e-05
1:11395071 T G 1.153271 1.8498e-06
1:11395416 A G 0.020559 5.0960e-06
1:11398750 C T 0.025118 1.4012e-05
1:11400567 G C 0.159010 1.7264e-06
1:11402185 G A 0.063328 4.6380e-06
1:11403648 A G 1.206733 -7.7488e-06
1:11410657 A G 0.059038 2.8712e-06
1:11412566 T C 0.032968 2.8821e-05
1:11421072 G A 0.793002 9.1059e-06
1:11440689 T G 1.239480 3.3724e-06
1:11442394 A G 0.161532 -4.7150e-06
1:11447001 T C 0.033451 8.0603e-06
1:11448022 A G 0.079627 -5.9423e-06
1:11454333 A G 0.059925 4.7180e-06
1:11456654 T C 0.030034 -9.7181e-06
1:11465290 G A 0.036276 2.1540e-05
1:11467617 T C 0.030813 -3.4639e-06
1:11472786 G A 0.094049 9.6627e-06
1:11473323 C T 0.160866 -1.8027e-05
1:11475114 A G 0.087124 7.4023e-06
1:11475286 C T 0.034729 2.4718e-06
1:11477724 G A 0.093672 1.2222e-05
1:11480809 C A 1.006388 7.4248e-06
1:11489175 A G 0.995798 -5.9744e-06
1:11490744 G T 1.038245 1.1898e-05
1:11490914 G T 0.068578 -1.6156e-05
1:11493868 A G 0.985102 6.1531e-06
1:11496994 T C 0.880724 -4.1032e-06
1:11498641 C T 0.103827 -3.9825e-06
1:11500610 G T 0.055261 -1.1483e-05
1:11501431 C T 0.112476 -8.6589e-06
1:11509929 G T 0.131444 -1.4091e-05
1:11510643 T C 0.044368 -2.5724e-05
1:11515336 A G 0.052262 2.2791e-06
1:11516413 T C 0.042756 2.8649e-06
1:11520116 T C 1.156388 -1.6912e-05
1:11523423 T G 0.266165 3.2374e-05
1:11527304 C T 0.514822 -8.0102e-06
1:11538249 T C 0.044568 1.7796e-05
1:11539788 T C 0.052197 1.0154e-06
1:11544188 G A 0.064427 9.6229e-07
1:11553456 C A 0.725886 1.9990e-05
1:11556244 C T 0.130591 1.1142e-05
1:11561593 A G 1.270758 -2.5714e-05
1:11561937 T C 0.130750 1.2728e-05
1:11562913 T C 0.130587 1.3869e-05
1:11564507 A G 1.731404 -2.5831e-05
1:11575260 T G 0.332237 -5.5187e-07
1:11578973 C T 0.296801 3.6266e-06
1:11579470 A G 1.258104 -2.5712e-05
1:11585139 T G 0.023619 -4.5917e-06
1:11589911 A G 0.283885 4.1915e-06
1:11593640 G A 1.713198 -2.7472e-05
1:11595293 G A 0.273424 2.1175e-05
1:11598142 A C 0.122084 2.3502e-05
1:11601054 A G 0.408730 2.7190e-05
1:11603063 T C 0.349529 4.9016e-06
1:11606556 T C 0.029419 2.7772e-06
1:11607224 T C 0.120843 2.6003e-05
1:11607991 G A 0.040641 8.3860e-06
1:11611134 C G 0.062135 7.4612e-06
1:11611781 A G 0.305182 1.3006e-05
1:11618330 C T 0.395022 3.2692e-05
1:11619115 G A 0.071991 -3.3000e-06
1:11619867 T C 0.301333 5.1866e-05
1:11629410 A G 0.042437 -2.0291e-05
1:11632891 T C 0.034794 5.7470e-06
1:11633667 T C 0.203908 3.0959e-05
1:11636479 C T 0.211530 1.4551e-05
1:11641331 A G 0.078482 5.0339e-05
1:11644173 T C 0.992136 -5.3773e-06
1:11647232 C T 0.904190 4.1400e-06
1:11648200 A G 0.571259 -2.6847e-05
1:11649098 T C 1.318373 5.3579e-06
1:11651910 G A 0.265404 -2.0735e-05
1:11652029 T C 1.692544 -9.6299e-06
1:11652656 A G 0.024231 -1.3272e-05
1:11664146 A G 0.075476 -2.6256e-05
1:11665198 C T 1.704759 9.5099e-06
1:11666034 A G 1.561175 1.0566e-05
1:11674150 A G 0.067041 -6.3390e-06
1:11678869 A G 1.542867 1.0968e-05
1:11688722 C T 0.136686 2.3143e-06
1:11690369 A G 0.102579 -5.3888e-08
1:11691161 A G 1.512625 6.6492e-06
1:11692861 T G 0.024934 -7.1341e-06
1:11696317 A G 0.063386 2.0230e-05
1:11697618 T C 0.044058 -9.5981e-06
1:11702082 G A 1.707068 2.0871e-05
1:11702155 T C 1.384098 1.2100e-05
1:11703754 T C 0.044215 -3.6231e-06
1:11703789 T C 0.072484 2.7893e-06
1:11706236 A G 0.121333 1.4023e-06
1:11710561 G T 0.394281 -3.0099e-05
1:11710991 A G 0.090534 5.7700e-06
1:11711485 A G 0.046533 -2.2783e-05
1:11713563 A G 1.582332 -1.4257e-05
1:11717300 C T 0.378295 -2.1978e-06
1:11720582 G C 0.134290 1.3951e-05
1:11721693 A G 0.145713 -1.4403e-05
1:11722688 A G 0.414911 3.9474e-05
1:11725908 G A 0.945565 1.4385e-05
1:11728675 T C 0.166938 -1.1465e-05
1:11728894 A G 0.222590 2.2118e-05
1:11730804 A G 0.048866 -1.7169e-05
1:11733846 A C 0.026430 -1.2829e-06
1:11734049 G C 0.293279 1.7148e-05
1:11735245 C A 0.089347 8.9007e-06
1:11736600 T C 0.672634 -1.6802e-06
1:11737551 T C 0.167638 -1.5570e-05
1:11739358 A G 1.076673 -5.8210e-06
1:11744797 A G 0.402522 1.5553e-05
1:11745459 G A 1.546110 -4.7595e-06
1:11750321 A G 0.197638 1.8967e-06
1:11750512 A C 0.568702 1.6107e-06
1:11758107 C A 0.327787 7.9884e-06
1:11758638 T C 0.415414 1.0421e-05
1:11761468 C A 1.433073 -4.1112e-05
1:11766424 T C 0.324904 1.4843e-05
1:11768208 A G 0.114295 -2.8109e-06
1:11771496 A G 0.035647 -1.9539e-05
1:11772229 G A 0.322286 1.1002e-05
1:11772491 A C 0.094763 -7.2677e-06
1:11773462 G A 0.658172 -1.3231e-05
1:11774582 A G 0.202487 -4.4412e-05
1:11779499 C T 1.467608 -7.0352e-06
1:11782814 A G 1.153733 1.2364e-06
1:11788564 G A 1.979227 -1.2188e-05
1:11790687 G A 0.660042 6.9505e-06
1:11794676 A G 0.209415 -2.5118e-06
1:11797186 C T 1.214478 -6.9740e-06
1:11797234 C T 0.401781 -3.3182e-05
1:11799228 A T 1.323735 -4.9867e-06
1:11800478 G T 0.738234 -3.2184e-05
1:11801087 A G 0.596999 1.4790e-05
1:11803080 A G 0.297607 -1.2229e-05
1:11804590 G T 0.156004 3.9728e-06
1:11806851 T G 1.636131 -2.5972e-05
1:11812695 A G 0.040689 -7.5886e-06
1:11822734 G A 1.516681 -5.7057e-05
1:11824133 C A 1.293330 6.8575e-05
1:11828319 A G 1.342260 3.0479e-05
1:11830169 C T 0.120113 2.1099e-05
1:11831595 A G 0.147223 -1.0359e-05
1:11831615 T C 1.416366 6.5844e-05
1:11835556 T C 0.216378 2.5281e-05
1:11843224 T C 0.045972 -1.4448e-05
1:11843840 A G 0.165622 -1.7680e-06
1:11846252 A G 1.414044 6.0866e-05
1:11847449 A G 0.105184 2.6560e-05
1:11850750 A G 0.047213 7.7828e-07
1:11850927 T C 0.104718 2.7082e-05
1:11851185 T C 0.122339 -1.5771e-05
1:11851927 T C 0.089752 2.5026e-06
1:11852898 C G 0.059031 2.5578e-05
1:11854476 G T 0.624704 -2.4797e-05
1:11854671 A C 0.486004 -1.2506e-05
1:11856378 A G 0.669972 1.6248e-05
1:11859636 A G 0.111725 -2.7097e-05
1:11862214 C T 0.445747 1.6585e-05
1:11862778 G A 0.326767 6.8251e-06
1:11863057 A G 0.214984 2.9649e-05
1:11869230 T C 1.193477 1.9925e-05
1:11870279 G A 0.091074 5.3735e-06
1:11874249 A G 0.052299 -3.8701e-06
1:11888073 T C 0.089908 -1.2766e-05
1:11891626 G A 0.061428 1.5708e-06
1:11895667 C G 0.111405 -2.3654e-05
1:11896141 G A 0.059205 -1.4437e-06
1:11898789 T G 0.105976 2.5132e-05
1:11899033 T G 0.536268 -1.1786e-05
1:11905059 G A 0.046091 -1.1286e-05
1:11906068 G A 0.301683 -1.6236e-05
1:11907648 T C 0.106904 2.7075e-05
1:11913757 C T 0.793015 -5.7323e-06
1:11915728 G A 0.022609 -1.1765e-05
1:11915749 G A 0.278258 -1.7114e-05
1:11926758 T C 0.092530 4.2570e-05
1:11927825 T C 0.218112 2.2158e-06
1:11932678 A G 0.733444 -9.5401e-06
1:11936324 C A 0.821900 -1.2556e-05
1:11936644 T C 0.110107 2.3195e-05
1:11941258 A G 0.036599 1.7827e-06
1:11958779 T C 0.051820 -4.9757e-06
1:11960750 C T 0.070305 -1.7642e-05
1:11968503 T C 0.155324 -6.0786e-07
1:11969844 G A 0.242299 -6.4103e-06
1:11970032 T C 0.029079 3.7674e-06
1:11973523 C A 0.098884 -2.5053e-05
1:11973842 G A 1.115863 -1.7400e-05
1:11982580 A G 0.111467 -2.9833e-06
1:11999124 T C 0.168862 1.1721e-05
1:12000670 C T 0.121142 1.2330e-06
1:12009911 A G 0.022514 -5.2995e-06
1:12009955 T C 0.613467 -2.3023e-07
1:12009956 A G 0.311485 8.5353e-06
1:12010469 T G 0.170589 1.1331e-05
1:12020357 T G 0.285816 7.8643e-06
1:12036021 C T 0.181170 1.6768e-05
1:12042261 G A 0.934941 1.5566e-05
1:12046063 T G 1.301262 -1.4742e-06
1:12052405 A G 1.650916 -9.6301e-06
1:12060565 C T 1.212567 -1.5950e-06
1:12071433 G C 0.134531 1.0049e-05
1:12081637 A G 0.182856 -1.9485e-05
1:12082334 T A 0.496581 -5.3512e-06
1:12082461 T C 0.305151 1.0738e-05
1:12082538 A C 0.062013 -4.0404e-06
1:12082926 G A 1.430900 -1.1126e-05
1:12085452 C T 1.430513 -1.3679e-05
1:12095521 A G 0.098051 -8.8975e-06
1:12105048 C T 0.477056 3.0503e-05
1:12108764 C T 0.129503 -7.1083e-06
1:12112950 T C 0.399877 5.6272e-05
1:12114052 T G 0.153461 -3.0361e-05
1:12116502 G A 0.622820 2.8667e-05
1:12124259 G A 0.401284 5.7927e-05
1:12133949 G A 0.826442 3.0624e-05
1:12134228 T C 0.029531 7.7059e-06
1:12142243 A T 0.552128 2.5754e-05
1:12144434 A G 0.242972 -1.2712e-05
1:12155071 G C 0.299327 -2.6199e-06
1:12156236 G A 0.206230 -1.5810e-05
1:12161669 C T 0.054356 -7.9075e-06
1:12164437 T C 0.472059 -3.9181e-05
1:12168584 A G 0.649325 -1.3393e-05
1:12169295 A G 0.059419 -6.0442e-06
1:12171012 C T 0.178596 2.7782e-05
1:12173361 G A 0.154757 1.6918e-05
1:12174100 A G 0.157616 1.6776e-05
1:12175658 A G 0.030340 -5.5330e-06
1:12176031 A G 0.024163 -2.0019e-05
1:12177834 A G 0.064814 6.1410e-06
1:12183245 T G 0.302652 1.0737e-05
1:12184375 C T 0.853930 3.6390e-05
1:12185036 A G 0.163453 -2.3787e-06
1:12186058 G A 0.042593 -1.5957e-05
1:12187541 C T 0.396413 6.0741e-06
1:12187594 A G 0.057858 -9.1771e-07
1:12188427 C T 0.190183 2.5770e-07
1:12189489 T C 1.004406 1.6333e-05
1:12189561 A G 1.393618 2.3640e-05
1:12194745 A G 0.176182 1.4255e-06
1:12196769 T G 1.277854 2.0096e-05
1:12198179 A G 1.021929 -1.8710e-05
1:12198362 A C 0.025597 1.7100e-06
1:12204354 G A 1.849412 2.4853e-05
1:12206712 T C 0.110209 1.4141e-05
1:12206755 A G 1.052789 3.1535e-05
1:12206866 T G 1.115999 9.9075e-06
1:12210844 T C 0.064070 -1.6010e-05
1:12212141 A G 0.098537 1.7150e-05
1:12213337 G A 1.072518 3.6881e-05
1:12217140 T C 0.970687 3.3986e-05
1:12218967 A G 0.024564 2.1265e-05
1:12219910 G A 0.827660 7.6883e-07
1:12223482 A G 0.841990 3.1678e-05
1:12230081 A G 0.038132 3.9782e-06
1:12233061 G A 1.859400 7.6414e-06
1:12240824 G T 0.433273 1.6805e-05
1:12241672 A G 0.026583 -7.5172e-06
1:12241991 A G 0.403729 -2.1081e-05
1:12242458 C T 0.495946 1.1514e-05
1:12242870 A G 0.313797 7.9446e-06
1:12250188 A C 0.079756 8.4507e-06
1:12251808 G T 0.727426 -3.2691e-06
1:12252955 G T 0.478974 1.0639e-05
1:12253062 A G 0.079505 9.8867e-06
1:12254201 A G 0.399636 7.1050e-06
1:12256941 G C 0.103062 -4.9276e-06
1:12262792 G A 0.485046 -1.5233e-05
1:12263517 A C 0.079433 -1.1052e-06
1:12267999 T C 0.767044 -3.0064e-07
1:12268637 T C 0.104449 9.4644e-06
1:12268721 A G 0.081824 -2.2953e-06
1:12271768 A G 0.057127 -1.5936e-05
1:12272553 T C 0.046642 3.2286e-06
1:12274919 C T 0.082588 -4.2755e-06
1:12277664 G C 0.829305 3.4313e-05
1:12277967 A C 0.563031 -3.8847e-05
1:12291130 C T 0.020083 -1.0262e-05
1:12293612 A G 0.242513 -7.0603e-06
1:12296232 A C 0.155467 -4.7702e-06
1:12296426 C T 0.104133 -9.2274e-07
1:12306897 T C 0.020623 -1.2915e-05
1:12316637 T C 0.026321 7.5826e-06
1:12329295 T C 0.451357 -1.0547e-06
1:12336147 C T 0.032084 -3.4983e-06
1:12339619 T A 0.448392 -6.5674e-07
1:12341707 C T 0.034862 3.5132e-07
1:12342990 A G 0.029582 -2.8588e-05
1:12366460 G A 0.037762 2.9573e-05
1:12371807 A G 0.031945 -4.0710e-06
1:12373748 T C 0.192644 -2.1062e-05
1:12380343 A C 0.134480 2.7369e-06
1:12401868 C A 1.607565 -6.4952e-06
1:12406918 A T 0.044266 1.5318e-05
1:12412647 A G 0.021052 -7.0283e-06
1:12414802 T C 0.022877 1.1490e-05
1:12414859 C T 0.083347 1.0198e-06
1:12418700 C T 1.806469 1.5645e-05
1:12420300 C T 0.068891 1.2123e-06
1:12422986 A G 0.076462 -6.2431e-07
1:12434029 C A 0.058358 1.2054e-05
1:12436431 G A 1.335165 2.1460e-05
1:12436898 G A 0.375034 1.1391e-05
1:12442469 C T 0.100801 -5.0432e-05
1:12445255 A G 0.028412 -8.5836e-06
1:12464308 G A 0.067449 5.0216e-06
1:12465498 G A 0.078380 -5.1680e-06
1:12483989 C A 0.046421 1.7336e-05
1:12488475 A C 0.067840 5.5123e-06
1:12490843 C T 0.143833 -1.3617e-05
1:12502427 C T 0.141327 -8.5523e-07
1:12504914 T C 0.050358 2.2843e-05
1:12508218 A G 0.070458 7.5849e-06
1:12521029 A G 0.099914 2.1018e-05
1:12526780 A G 0.165401 3.4628e-05
1:12528523 A G 0.032564 1.3349e-07
1:12533468 C T 0.137101 3.3936e-06
1:12539341 T C 0.057267 7.9117e-06
1:12546694 T C 0.471940 1.9589e-06
1:12548003 A G 0.020532 -1.5773e-05
1:12569358 T C 0.116250 7.1930e-06
1:12569789 T A 0.105976 -1.8454e-05
1:12571994 G A 0.117151 5.8951e-06
1:12572154 T C 0.053217 3.2325e-06
1:12581535 C T 0.088433 -7.6547e-06
1:12585129 T C 1.961259 -1.0378e-05
1:12592294 T C 1.438689 -6.6359e-06
1:12593373 G A 0.038799 1.7476e-06
1:12594871 T C 0.047356 9.0865e-06
1:12595464 A G 0.211908 1.9430e-05
1:12595871 T C 0.311944 -3.9055e-07
1:12598434 C T 0.132600 7.9258e-06
1:12599005 A C 0.217507 7.6477e-06
1:12600845 A G 0.073926 -3.1179e-06
1:12602979 G A 0.325292 -1.7177e-05
1:12604081 T G 0.505248 2.6991e-05
1:12605011 T C 1.401927 -3.2431e-05
1:12607136 T G 0.067041 8.5574e-07
1:12611674 T C 0.032876 -5.2766e-06
1:12613422 G A 1.151680 -1.6002e-05
1:12615069 T G 0.156004 -1.4977e-05
1:12617009 A G 0.655843 1.6786e-06
1:12626262 A G 0.092737 -5.6672e-06
1:12628637 A G 1.088460 2.2546e-06
1:12634036 T C 0.047336 2.7715e-05
1:12637028 T C 0.068639 -8.0596e-06
1:12637399 C A 0.499505 1.9617e-06
1:12638964 C T 1.723948 -1.2604e-05
1:12641576 G A 0.060160 -2.0977e-05
1:12642315 A G 0.161648 2.6574e-05
1:12642748 G A 0.049977 -2.0362e-05
1:12648862 T C 0.237522 -1.4794e-05
1:12649900 G A 0.310978 1.9159e-06
1:12650069 C T 0.486736 2.9501e-05
1:12654035 T C 1.018478 4.3397e-05
1:12659061 A G 0.172820 6.8077e-06
1:12660488 C T 0.329579 -9.3067e-06
1:12663304 A G 0.998453 1.0004e-04
1:12663559 T C 0.028576 -3.3513e-07
1:12663688 C G 0.271751 -1.3619e-05
1:12669753 T C 1.151948 -9.3588e-05
1:12671229 C T 0.425097 1.1136e-05
1:12671324 C A 0.555113 -1.1399e-05
1:12672149 T C 1.225789 -8.3101e-05
1:12672625 C T 0.819072 -2.7952e-05
1:12674271 G T 0.428585 2.4637e-05
1:12676205 T C 0.256632 -1.3094e-05
1:12678190 A G 0.076384 -6.6519e-06
1:12679850 C T 0.722748 -1.1712e-04
1:12681568 A G 1.018067 1.8099e-04
1:12682761 T G 0.076496 -2.1523e-05
1:12682909 G A 1.891474 1.3012e-05
1:12684504 T C 0.626339 -4.0355e-05
1:12688518 G A 0.058246 -3.6019e-05
1:12689692 A G 0.148399 1.6389e-05
1:12695826 G T 0.036378 1.1760e-05
1:12697105 C T 0.132671 5.4815e-06
1:12704216 T G 0.033920 -1.0221e-05
1:12718815 G A 0.100652 -2.4176e-06
1:12719211 T C 1.915412 -1.7140e-06
1:12724786 T C 0.059307 -1.6761e-05
1:12731572 C T 0.147440 -1.4598e-05
1:12738442 G T 0.035147 -2.6138e-05
1:12743326 A G 0.023343 8.8129e-06
1:12745825 A G 0.114027 -8.1614e-06
1:12746537 C T 1.804544 1.6179e-05
1:12751429 T C 0.058528 -5.0214e-06
1:12751921 A G 0.028565 3.3560e-06
1:12753614 T C 0.430632 1.1093e-05
1:12754569 T C 1.829784 9.9505e-06
1:12755946 T A 0.065236 1.8713e-05
1:12763781 T G 1.344480 2.8547e-05
1:12765166 T C 1.816906 1.5085e-05
1:12771713 G A 1.744174 2.8294e-05
1:12774999 C T 1.702339 3.2034e-05
1:12776344 T A 1.663771 3.6239e-05
1:12778482 T C 0.075173 -1.0759e-05
1:12779618 C T 1.653918 1.9253e-05
1:12786363 T C 1.464409 3.8749e-06
1:12788113 G A 0.191175 5.9071e-06
1:12794607 A G 0.115455 1.1654e-05
1:12798739 A G 1.581703 8.5919e-06
1:12803975 T C 1.423060 -1.6017e-06
1:12805941 A G 0.038979 2.0064e-05
1:12815650 G T 0.024037 -7.6723e-06
1:12820870 C T 1.564041 1.8318e-06
1:12822042 C G 0.027318 -3.3109e-06
1:12828649 A C 1.489625 -6.4121e-06
1:12829579 G A 1.530410 -1.7163e-05
1:12830590 T C 0.483122 -4.6000e-05
1:12832989 A G 0.028589 1.8533e-05
1:12833428 C T 1.654626 -1.4048e-05
1:12835158 A G 0.060575 -2.5173e-05
1:12835868 C T 1.601769 -5.9879e-06
1:12837840 C G 1.600211 -4.5097e-06
1:12866014 G A 0.018953 -1.9229e-05
1:12866974 G T 0.074405 -1.7760e-05
1:12868100 C T 0.075989 -1.8779e-05
1:12870268 C T 0.076051 -1.8395e-05
1:12871828 A G 0.076017 -1.7836e-05
1:12912501 A G 0.092411 -2.4196e-05
1:13178497 A G 0.052932 -1.0795e-05
1:13179211 C A 0.177549 -1.2848e-05
1:13183032 T C 0.070325 -9.7976e-06
1:13185887 C G 0.248150 -4.7224e-06
1:13186398 A G 1.132416 1.7617e-06
1:13186401 C A 0.045082 -2.0356e-05
1:13497768 A G 0.230168 -1.9730e-05
1:13703662 A G 1.280176 -7.6390e-06
1:13783354 T C 0.557003 7.9506e-06
1:13784062 T C 0.721102 3.7254e-06
1:13785516 C G 0.272390 5.5426e-06
1:13789192 A C 0.046465 4.4835e-07
1:13789278 C T 0.209759 -2.5926e-06
1:13789550 A G 0.119653 1.2613e-05
1:13793246 G A 0.785781 1.6975e-06
1:13798033 G A 0.048509 -2.6379e-06
1:13802325 C T 0.794409 1.0249e-05
1:13802373 A G 0.048672 -2.5525e-06
1:13802437 A G 0.530495 2.1960e-06
1:13803760 C T 0.209670 -4.6693e-06
1:13806900 A G 0.239585 -8.5301e-07
1:13809149 A G 0.044439 2.7820e-05
1:13809227 G T 0.090476 1.5561e-05
1:13810098 T C 0.031068 -5.4967e-06
1:13810535 T C 0.038132 7.8877e-07
1:13814373 A C 0.495113 -3.6387e-05
1:13815792 G A 0.313226 -3.9655e-05
1:13819335 A G 0.592273 -4.1248e-06
1:13819532 G A 0.326505 -8.6795e-06
1:13819930 G A 0.668392 1.0172e-05
1:13821440 T C 0.633404 -4.4778e-06
1:13825513 T G 0.743902 -1.8814e-06
1:13827342 C T 0.160414 4.4773e-05
1:13830144 T A 0.082405 -1.0381e-05
1:13830577 G A 1.654507 9.2146e-06
1:13831377 T C 0.083952 1.5185e-05
1:13832531 G C 0.091469 1.5975e-07
1:13835765 T C 0.120779 -1.6777e-05
1:13837629 A C 1.053666 1.1063e-06
1:13838042 G A 1.330140 -2.7042e-05
1:13840369 C T 0.022374 -5.9046e-06
1:13841381 T C 0.196071 2.3622e-05
1:13842586 G A 0.024826 -3.0591e-06
1:13845032 A G 0.939296 -1.9784e-05
1:13851036 G T 0.643134 -1.9888e-05
1:13854483 A G 0.060493 -2.0094e-05
1:13855662 G A 0.057352 -1.1902e-05
1:13859570 G A 0.244971 1.7212e-05
1:13859821 G A 0.025519 -7.5881e-06
1:13862092 A G 0.187147 2.2912e-05
1:13862750 C T 1.603849 -6.3202e-05
1:13863632 A G 0.096589 -1.1426e-05
1:13872562 A G 0.034559 -6.6273e-06
1:13873608 G A 0.414340 -7.4584e-05
1:13874952 A G 0.040318 -4.6964e-06
1:13879172 T G 0.026498 -2.3406e-05
1:13880522 G A 1.002023 -1.5376e-05
1:13885279 A G 1.627937 -5.3039e-05
1:13890695 C T 1.586775 -5.6703e-05
1:13890765 T C 0.346139 -1.8224e-05
1:13896863 T C 0.163531 -3.1391e-06
1:13901884 C T 0.289376 1.3537e-05
1:13904036 G A 0.906722 4.2331e-06
1:13904815 G A 0.063855 -5.9977e-06
1:13906611 A G 0.055930 1.5949e-05
1:13909142 C A 0.887575 -1.4755e-06
1:13911393 T C 0.120432 -9.7878e-07
1:13911563 T C 0.353330 -1.3712e-05
1:13914909 T C 0.597702 -1.1416e-05
1:13922400 G A 0.215290 1.9095e-06
1:13924863 G A 0.394886 -3.4802e-05
1:13926782 A G 0.116512 3.8230e-06
1:13927707 G A 0.112517 -6.0643e-06
1:13928985 T C 0.057158 3.7182e-06
1:13930604 C T 0.053296 -4.4887e-06
1:13932007 G C 0.961548 -6.1859e-07
1:13932427 T C 0.879391 -1.6201e-05
1:13934173 A G 0.041661 1.3217e-05
1:13935348 T C 0.063685 3.2082e-06
1:13935402 A C 1.391364 2.5169e-05
1:13938377 C A 0.751963 3.3723e-05
1:13939177 A G 0.093067 6.4376e-06
1:13940864 G C 1.901704 6.3506e-06
1:13941631 A G 0.176400 -3.2170e-05
1:13942435 G A 0.046435 5.3942e-07
1:13948225 A C 1.513516 3.0179e-05
1:13948609 A G 0.029640 -1.0964e-06
1:13949087 A G 0.161662 -1.3736e-06
1:13950070 G A 0.041814 -1.5855e-06
1:13954726 A G 0.183584 -1.2868e-06
1:13957405 T C 0.834622 2.0080e-05
1:13957636 T C 0.050977 -7.2350e-06
1:13966218 A G 0.154049 -3.3176e-06
1:13968020 C A 0.071090 1.4986e-05
1:13977932 C A 0.085159 -2.7770e-06
1:13992029 A G 0.575471 4.3749e-06
1:13992480 G A 0.168278 5.6540e-06
1:14001835 G T 0.042233 1.0903e-05
1:14007649 G A 1.439454 2.4817e-07
1:14009956 A G 0.124909 5.4952e-06
1:14023251 A C 0.094318 7.9307e-06
1:14031043 G T 0.163144 2.9369e-06
1:14033539 G A 0.030717 1.1548e-05
1:14039931 C T 0.087049 -1.1638e-05
1:14045521 C A 0.522883 -3.5361e-05
1:14048523 G A 0.031462 1.9198e-05
1:14050900 C A 0.048070 2.9832e-06
1:14065056 T C 0.033172 -2.5596e-06
1:14075880 T C 0.047669 1.9150e-05
1:14076565 A G 0.466088 4.8376e-07
1:14079495 G C 0.036915 -7.1987e-06
1:14086496 A G 0.039866 2.6374e-06
1:14087557 A G 0.028457 -1.3774e-05
1:14090396 T C 0.034032 4.9361e-06
1:14096821 C T 0.474435 1.2080e-06
1:14097082 C T 0.211309 -3.2411e-06
1:14097480 A G 0.172789 3.9281e-06
1:14102908 A G 0.034236 -4.9074e-06
1:14104818 C T 0.065858 1.1182e-05
1:14105298 A G 0.694574 -5.1882e-08
1:14106330 T C 0.036161 9.3456e-06
1:14107135 G C 0.036222 8.9020e-06
1:14107360 A T 0.094474 6.9036e-06
1:14107932 T C 0.050168 1.0204e-05
1:14109114 G A 0.730748 5.1610e-06
1:14112749 C T 0.493046 8.8615e-06
1:14116491 G C 1.927645 2.9839e-06
1:14118779 T G 0.749294 1.3851e-05
1:14122145 C T 0.024424 2.3896e-06
1:14123747 G A 0.464191 1.5596e-05
1:14125496 C G 1.470600 2.6410e-05
1:14127020 A G 0.174037 -6.1480e-07
1:14128113 A G 0.024877 -1.5525e-05
1:14130628 G A 0.587513 -1.9847e-05
1:14132467 A G 0.059667 -4.1395e-06
1:14132884 A C 0.034678 1.3908e-06
1:14133491 T C 0.109828 1.7031e-05
1:14133550 C T 0.035770 -6.2929e-06
1:14133891 T C 0.028708 5.8796e-06
1:14134437 G A 1.654401 -8.5591e-06
1:14136289 A T 0.093706 1.7273e-05
1:14138493 A G 1.695512 8.3009e-06
1:14139826 T C 1.688053 2.6137e-06
1:14140733 A G 0.149283 6.6891e-06
1:14143003 G A 1.707333 -5.7442e-06
1:14146001 G A 0.027841 1.0546e-05
1:14148407 A C 0.336688 8.9861e-06
1:14149197 G C 1.555228 -1.2297e-05
1:14151718 C T 0.093917 -2.1334e-06
1:14155002 A G 0.033570 6.0221e-06
1:14157577 G A 1.569715 -2.8894e-06
1:14157624 C G 0.398055 -2.2628e-05
1:14160957 A G 0.033872 -5.5848e-06
1:14161483 G A 0.324530 -3.5478e-06
1:14164286 A C 1.258794 1.1911e-05
1:14166750 C T 0.415258 1.6633e-05
1:14171622 G A 0.460972 8.1917e-06
1:14177680 A G 0.032441 4.4681e-06
1:14180711 A G 0.071838 6.7602e-06
1:14192817 A G 0.022925 -1.4751e-05
1:14194816 A G 0.049818 2.4722e-05
1:14195969 A C 0.029371 -1.5256e-05
1:14198107 T C 0.371638 -3.8782e-06
1:14198491 C T 0.352919 3.2534e-06
1:14198978 C G 0.055237 -3.6231e-06
1:14201930 T C 0.207824 -2.1501e-06
1:14203910 A G 0.272173 5.6639e-06
1:14205141 C T 0.117059 -2.8817e-06
1:14205571 A G 0.944845 -1.9549e-05
1:14208571 A G 0.177705 -4.0986e-06
1:14210730 T G 0.928648 1.4186e-05
1:14216150 T C 0.161515 -3.1473e-07
1:14219864 A C 1.630711 5.8635e-06
1:14220186 G A 0.734640 -1.0595e-05
1:14226608 T G 0.266583 -1.2704e-05
1:14228236 G A 1.389807 -1.0838e-05
1:14230131 C A 0.021283 -1.8117e-07
1:14231877 G A 0.066337 -1.1605e-05
1:14232929 C T 0.406843 -1.8852e-08
1:14234026 T G 1.085359 2.0724e-05
1:14235500 T G 0.853301 1.9920e-05
1:14238641 A G 0.230838 6.0685e-06
1:14240592 C T 0.481826 1.0920e-05
1:14241005 T C 0.094073 -3.4998e-05
1:14243789 G A 0.100036 3.7719e-07
1:14246931 C T 0.227054 1.0146e-05
1:14250509 T G 1.936056 -2.2599e-05
1:14252247 G A 0.466928 3.4660e-07
1:14252412 A G 0.067136 -1.2543e-05
1:14253566 G A 0.389198 -1.1522e-05
1:14254466 A G 0.028385 2.2817e-05
1:14255114 C T 0.240058 2.4769e-05
1:14255978 G T 0.198842 -8.6315e-06
1:14258256 G A 0.078665 1.4251e-05
1:14259163 C A 0.033101 -9.4456e-07
1:14275318 A G 0.048026 -1.5114e-05
1:14281492 A G 0.055023 1.5330e-05
1:14292310 C T 0.438370 3.2494e-06
1:14293056 T C 0.020215 8.7355e-06
1:14295824 T G 0.253895 1.7564e-06
1:14296513 C A 0.831824 -6.7366e-06
1:14297036 A G 0.085689 1.3801e-05
1:14303852 G A 0.058480 -2.0362e-05
1:14308709 A G 0.813870 9.2016e-06
1:14311374 C T 0.490339 2.2261e-05
1:14313250 A G 0.042226 1.0043e-05
1:14315684 T C 0.269426 -3.2156e-06
1:14317494 G T 0.355832 1.8235e-06
1:14319607 T C 0.297212 4.5171e-07
1:14320350 A G 0.283525 -1.0077e-06
1:14340185 A C 0.273332 -3.4557e-06
1:14345544 A G 1.026491 1.0973e-05
1:14348554 A G 0.049202 1.2181e-05
1:14371830 A C 0.983579 1.7379e-05
1:14377390 C T 0.384999 -1.3166e-05
1:14377966 A C 0.478447 -1.5838e-05
1:14379959 G A 0.061408 2.8512e-06
1:14381561 A G 0.021834 -1.0631e-05
1:14382879 T G 0.070750 -1.2929e-05
1:14386559 G A 1.878106 -1.0900e-05
1:14387969 A G 0.043395 1.1897e-05
1:14391038 C T 0.143235 -7.7338e-06
1:14391685 C T 0.433447 2.9879e-06
1:14395050 T C 0.060177 1.0093e-06
1:14395819 G A 0.027324 1.9450e-05
1:14399115 G A 0.051467 -1.1308e-05
1:14399301 A G 0.029344 -1.4824e-05
1:14399627 G A 0.241554 7.8630e-06
1:14405785 A C 0.204289 9.5284e-06
1:14406741 A G 0.159176 7.8919e-06
1:14407802 T G 0.412137 7.8528e-07
1:14424893 A G 0.720711 2.6082e-05
1:14434528 C A 0.022830 8.9619e-06
1:14436711 T C 0.288142 1.3086e-06
1:14439423 C T 0.530209 7.5460e-06
1:14440876 G A 0.498968 8.0158e-07
1:14441351 C G 0.062037 -7.3688e-06
1:14441384 G A 1.594721 -4.7872e-07
1:14441738 A G 0.827415 1.7073e-05
1:14449922 C A 0.196115 1.3015e-05
1:14451913 G T 0.220312 -9.8793e-07
1:14452337 G A 0.103623 4.1077e-05
1:14454092 T C 0.854338 -4.5697e-05
1:14456830 A G 0.040288 -1.5235e-05
1:14465151 A G 0.521227 -8.8948e-06
1:14468557 T C 0.962187 -2.8973e-05
1:14476584 C A 0.715999 -3.2443e-05
1:14477104 T C 0.280584 7.6486e-06
1:14487230 A C 0.201613 -2.2537e-06
1:14490361 G A 1.027902 -1.1409e-05
1:14491442 G A 0.315306 1.6129e-05
1:14493787 C T 0.462607 -2.4847e-05
1:14496237 T C 0.090190 -1.2552e-05
1:14505754 T C 0.032152 -1.1921e-05
1:14507057 G A 0.330228 -1.3433e-05
1:14507739 A G 0.903591 -1.0050e-05
1:14510164 G A 0.668228 -4.9801e-06
1:14513235 A G 0.099475 -1.2327e-06
1:14521856 C T 0.098986 -1.2338e-05
1:14536470 T C 0.912747 5.2591e-05
1:14537327 G A 0.050508 5.0817e-05
1:14540436 T G 1.149715 3.9114e-05
1:14542394 A G 0.022004 6.3060e-06
1:14553662 G A 0.598433 -1.4321e-05
1:14555808 G A 0.033226 -1.1757e-05
1:14559081 T C 0.055618 7.2854e-06
1:14566290 C A 0.106122 1.7560e-05
1:14575095 C G 0.648669 -6.8423e-06
1:14575992 C A 0.030432 -1.0871e-05
1:14577571 T C 0.049379 -1.3211e-05
1:14586879 G A 0.707255 -3.0705e-05
1:14587210 G A 0.138539 -1.8654e-05
1:14588462 T C 0.034756 -1.7299e-06
1:14588963 G T 0.465660 -3.5238e-05
1:14589127 C A 1.426117 4.8702e-05
1:14591857 A T 0.536390 -1.0052e-05
1:14595692 T C 1.081093 2.6493e-05
1:14600514 A C 0.084628 5.6223e-06
1:14603198 C T 0.645317 -1.3615e-05
1:14605530 A G 0.105289 -3.5250e-05
1:14607341 G A 0.100757 -1.3592e-06
1:14619237 G A 0.042005 2.7835e-06
1:14620211 T G 0.059799 1.1161e-06
1:14622770 G T 0.102406 1.3672e-06
1:14629281 A C 0.104266 -2.9134e-05
1:14629449 G A 0.495256 -6.4785e-06
1:14631625 T C 0.427130 -9.3329e-06
1:14632298 A G 0.105089 4.5377e-06
1:14634654 A G 0.021239 7.2005e-06
1:14635852 C A 0.913325 -2.1482e-05
1:14637532 C T 0.070913 1.1870e-05
1:14639004 C T 0.043276 -8.7261e-06
1:14648384 G A 0.167859 -2.2561e-05
1:14650265 G A 0.031146 -2.4705e-05
1:14650679 T G 0.205142 2.3118e-05
1:14652280 C T 0.057460 -6.8541e-07
1:14665294 A G 0.052962 -1.3600e-05
1:14665931 C T 0.249510 -3.1654e-06
1:14666044 T C 0.619138 -3.2715e-06
1:14670045 A G 0.082422 -1.1835e-05
1:14671749 A G 0.632758 1.1093e-05
1:14672341 G T 0.153849 -3.6406e-06
1:14672491 A G 1.945375 -3.0381e-06
1:14674266 C T 0.470410 5.4606e-06
1:14695381 T C 0.099135 -6.4827e-06
1:14697489 A G 0.165874 -6.2788e-06
1:14697781 A G 0.059997 -1.2656e-05
1:14698382 T C 0.065936 -1.2079e-05
1:14699809 A G 0.094835 -1.8926e-05
1:14700486 G A 0.735069 6.4775e-05
1:14702982 C T 0.160101 -8.1325e-06
1:14703854 T C 0.529077 -1.2136e-05
1:14704694 A C 1.796429 1.1772e-05
1:14716544 T C 0.197999 -3.9518e-06
1:14716689 C T 0.319546 -2.4753e-05
1:14717066 C T 0.080681 -1.7800e-05
1:14717634 T C 0.051334 -1.3839e-05
1:14717960 A G 0.478817 -4.0899e-05
1:14718934 A G 0.493243 1.1801e-05
1:14719554 T C 0.710903 -3.6592e-05
1:14721033 A G 0.021524 6.3316e-08
1:14726096 C T 1.903493 1.4765e-05
1:14726485 C A 0.269885 1.4535e-05
1:14729115 A G 0.046557 5.6130e-06
1:14731583 T C 0.695845 2.0798e-05
1:14731661 A G 0.084061 -1.4872e-05
1:14731703 T C 0.046938 1.1253e-05
1:14731789 C T 0.032547 -1.1073e-05
1:14733258 A G 0.199049 1.3764e-06
1:14737314 A G 0.041706 -9.2511e-06
1:14740150 G A 0.044018 5.5327e-06
1:14743895 A G 0.054758 -1.6007e-05
1:14745118 C A 0.081099 -1.0726e-05
1:14745572 A G 0.172313 1.8471e-05
1:14748760 A G 0.876763 -2.3804e-06
1:14751169 A G 0.144792 1.3113e-05
1:14752452 G A 0.558934 1.5036e-05
1:14763852 T C 0.154536 -1.3843e-05
1:14775550 T C 0.206736 2.3381e-06
1:14775619 A G 0.044181 -1.6974e-05
1:14775973 A G 0.035124 -7.8574e-08
1:14781039 G T 0.741967 -1.9063e-05
1:14783300 T G 0.031680 -3.9565e-06
1:14783662 C T 0.070002 8.4912e-06
1:14785846 T C 1.058814 3.7629e-06
1:14788118 G C 0.280781 -1.4002e-05
1:14790931 A C 0.041512 1.2082e-06
1:14796432 G A 1.880207 7.3464e-06
1:14802655 A G 0.042311 -8.5112e-06
1:14804874 G A 0.218269 -2.8866e-06
1:14808571 A G 0.059476 -7.5341e-06
1:14808684 T C 0.052646 1.8864e-05
1:14817323 T C 0.059850 -3.2230e-06
1:14818031 C T 1.284501 4.0191e-05
1:14821610 T C 0.497544 8.8018e-06
1:14829664 G A 1.076666 -3.1590e-05
1:14831088 A G 0.051521 1.3757e-05
1:14835764 G A 1.671295 -1.7614e-05
1:14838089 C T 0.084037 3.0158e-05
1:14838221 T G 0.068238 -5.4365e-06
1:14846789 T C 1.020348 -1.6623e-05
1:14849996 C T 0.610343 -9.7103e-06
1:14853297 A G 1.009248 1.3802e-05
1:14859785 G A 0.043399 3.0128e-06
1:14861873 T C 0.388443 -1.4285e-05
1:14863619 G A 0.406864 -3.2816e-05
1:14864678 G A 0.073606 8.1475e-06
1:14865664 C G 0.427096 1.9808e-06
1:14867532 A G 0.102868 -2.9473e-05
1:14870242 G A 0.072787 -5.0515e-06
1:14872671 G A 0.053306 1.3867e-05
1:14873205 C G 1.006031 1.6846e-05
1:14873401 A G 0.028875 3.4310e-06
1:14875147 C T 1.120126 1.9751e-05
1:14876580 C T 1.033243 1.9605e-05
1:14877802 T C 0.530583 8.2497e-06
1:14877919 T C 0.027304 -6.6279e-06
1:14878386 A G 0.743007 1.6520e-05
1:14880016 A G 1.148997 -2.2271e-05
1:14880926 T C 0.496870 1.7287e-05
1:14881158 T C 0.345983 -4.2531e-06
1:14881805 T C 0.030034 1.6615e-05
1:14883674 T C 0.502586 1.4177e-05
1:14884298 A G 0.634172 -2.9887e-05
1:14885901 C T 0.051086 -1.6757e-05
1:14888625 T C 0.134273 3.1105e-06
1:14901522 G A 0.254456 4.0914e-05
1:14902320 T C 0.299569 -2.0188e-05
1:14915147 A G 1.627043 1.2385e-05
1:14915802 G C 0.212672 -1.4340e-05
1:14915953 C G 0.301156 3.8368e-05
1:14920119 G A 0.082789 -9.5957e-06
1:14921128 A G 0.041165 1.2436e-05
1:14921877 G A 0.026610 -2.6167e-05
1:14929802 G T 0.792033 -1.2960e-05
1:14936284 A G 0.056916 5.8701e-06
1:14940600 G T 0.047659 -6.6830e-06
1:14941106 A G 0.046516 -1.7936e-05
1:14944191 T G 0.498288 -1.4574e-05
1:14945568 T G 0.043892 9.6234e-06
1:14961717 A G 0.037187 -4.6652e-06
1:14963447 G A 0.036970 7.4215e-06
1:14973064 C A 0.105194 1.8953e-05
1:14973245 G T 0.023411 9.1586e-06
1:14974482 G A 0.291348 1.3821e-05
1:14975734 A G 0.076472 -2.0099e-06
1:14978743 A G 0.534374 -5.4407e-06
1:14992704 A G 0.049773 8.5106e-06
1:14993039 A G 0.030558 -3.5005e-06
1:14994621 A C 0.441810 -1.7131e-05
1:14994807 A G 0.413269 -1.4229e-05
1:14999419 G A 0.055438 -1.9897e-05
1:15002813 T C 0.993823 1.7439e-05
1:15010607 T C 1.094202 2.6988e-05
1:15023903 G A 0.105044 1.6537e-05
1:15036568 A G 0.022248 -4.0208e-06
1:15038509 G A 0.031346 -1.1104e-05
1:15041735 T C 0.329674 -1.1713e-05
1:15042875 A G 0.876263 4.3129e-05
1:15048871 T G 0.581866 -2.7660e-05
1:15051754 G A 0.063009 -5.6793e-06
1:15054252 A G 0.271870 2.8249e-05
1:15056175 G A 0.702121 1.5666e-05
1:15057801 C T 0.286554 1.5040e-05
1:15059948 G T 0.521757 5.8399e-06
1:15062221 A G 0.074283 2.4931e-05
1:15064757 A G 0.065062 -3.1026e-05
1:15065364 C T 0.765609 4.7436e-06
1:15066263 A G 0.045976 1.7990e-05
1:15066944 C T 0.893824 1.7941e-05
1:15072279 T C 0.127595 2.5884e-05
1:15075767 C T 0.833670 1.6739e-05
1:15077934 A G 0.129180 -1.2003e-05
1:15078003 A G 0.065596 6.6482e-06
1:15080728 G A 0.066762 -2.1375e-05
1:15081424 G A 1.064488 2.2134e-06
1:15082319 T C 0.115162 -2.4169e-05
1:15089952 C A 0.945004 -4.4823e-05
1:15090541 G A 1.023976 -2.9412e-05
1:15093471 A C 1.332560 -3.8128e-05
1:15095757 G A 0.030789 2.7391e-05
1:15095773 T C 1.574774 -7.5499e-06
1:15096766 C T 0.069710 1.7821e-05
1:15097427 C A 0.253511 1.8726e-05
1:15098043 G T 0.447848 4.4690e-05
1:15099523 T C 1.058470 -3.7440e-05
1:15099694 C T 0.432763 2.4996e-05
1:15100113 T C 0.047645 1.7136e-05
1:15100216 T G 0.026383 1.7592e-05
1:15101344 A G 0.021358 8.4306e-06
1:15101423 A G 0.075833 8.9144e-06
1:15101472 T C 0.224076 -2.2799e-05
1:15102854 T C 0.955796 2.3163e-05
1:15108686 C T 0.112347 3.6687e-06
1:15109680 C T 0.161288 2.2060e-05
1:15110982 C T 0.090119 -1.1630e-05
1:15113132 G A 1.512615 2.6866e-05
1:15113781 G A 0.142575 -3.3724e-05
1:15114800 A C 0.063026 -3.5540e-06
1:15115510 C T 1.845356 7.2964e-06
1:15116033 A G 1.414245 1.6678e-05
1:15118811 A G 0.285153 -2.6291e-05
1:15120027 G A 0.096572 9.8706e-06
1:15120133 A C 0.409417 -4.9718e-07
1:15123189 C T 0.576086 1.9890e-05
1:15125699 A C 1.290389 2.2024e-05
1:15126214 A G 0.447726 2.5310e-06
1:15126664 G A 0.135867 -2.5783e-05
1:15127743 T C 0.463124 -1.0259e-06
1:15130704 C A 0.140984 -1.8041e-05
1:15136508 T C 0.419609 1.1319e-05
1:15140711 A G 0.144183 -2.3922e-05
1:15142364 T G 0.483009 -7.4736e-06
1:15142578 G A 0.035538 -1.7022e-05
1:15144696 A C 0.053265 1.3505e-05
1:15145803 C T 0.075724 -3.0799e-06
1:15149693 C T 0.108295 8.0834e-06
1:15150652 A G 0.577150 4.0314e-05
1:15152755 C T 0.200460 -4.2027e-05
1:15153369 A G 0.131196 -2.7915e-05
1:15153656 C T 1.890264 -3.5563e-06
1:15154443 C G 1.239028 -3.7050e-05
1:15154630 T C 0.412443 -2.7952e-05
1:15158825 A C 0.032451 -2.7133e-05
1:15158929 C T 0.035399 2.5260e-05
1:15162350 G A 0.195962 3.9757e-05
1:15166381 A C 0.107941 -1.3478e-05
1:15166756 C T 0.023415 -5.7701e-06
1:15166787 G A 0.031690 1.2549e-05
1:15169335 T C 1.271421 -8.9774e-08
1:15170767 G A 0.250431 3.2149e-05
1:15173187 A G 0.068472 -1.6487e-05
1:15176830 G T 0.117957 3.4498e-05
1:15177710 A G 0.114802 -2.0713e-06
1:15178712 G A 0.082860 -1.2465e-06
1:15178795 A G 0.094746 -1.3189e-05
1:15181575 T G 0.029395 4.8688e-06
1:15182153 A G 0.331996 2.4844e-06
1:15183309 C T 1.270901 -2.5097e-06
1:15184139 C T 0.316037 -1.6509e-06
1:15187450 A C 0.844404 -1.6926e-05
1:15191252 A G 0.093509 9.4019e-06
1:15191709 G C 0.045748 2.0299e-05
1:15192285 G A 0.560179 2.7556e-05
1:15192740 A G 1.401754 -6.9115e-06
1:15197420 A G 0.480551 -2.2938e-05
1:15205817 C T 1.014939 -3.3580e-05
1:15211824 C A 1.626475 -4.5355e-06
1:15213819 A G 0.116056 -4.1230e-06
1:15216378 T C 0.250111 1.4143e-05
1:15216489 G A 0.130064 1.3248e-05
1:15218322 A C 0.111222 1.5554e-05
1:15218452 G A 0.028402 1.3339e-05
1:15221551 G T 0.227261 -6.4016e-06
1:15226055 C T 1.884294 1.2576e-05
1:15231026 C T 1.751218 -2.8616e-05
1:15234557 C G 0.351667 -1.0295e-05
1:15240917 G C 1.460044 -1.2590e-05
1:15243757 C T 1.049430 -2.2416e-05
1:15247407 T C 0.171875 3.0138e-05
1:15247464 A G 0.394420 -1.5023e-05
1:15253670 A G 0.188581 -9.9954e-06
1:15260020 A G 0.148324 5.0559e-06
1:15263815 A G 0.251077 1.8815e-05
1:15272745 C T 0.275872 1.6698e-05
1:15273097 C T 0.490696 1.4475e-05
1:15277493 T C 0.051035 -2.8630e-06
1:15283217 G A 0.449698 2.0836e-05
1:15286572 C T 0.025584 1.1225e-05
1:15287168 T C 0.042828 1.0132e-05
1:15295333 G A 0.914522 2.7514e-05
1:15299672 G A 0.551856 1.7693e-06
1:15301165 A G 1.892430 -3.8041e-05
1:15309861 T C 0.648254 2.5873e-05
1:15312879 G A 0.052864 1.4739e-05
1:15313292 A G 0.100111 -6.6188e-06
1:15314311 G A 0.440722 2.2508e-06
1:15316062 C T 0.127776 9.0313e-06
1:15320285 T C 0.941360 1.8620e-05
1:15320449 T C 0.479555 2.3513e-05
1:15320878 G A 0.346286 -5.3597e-06
1:15322963 C G 0.027158 4.4732e-06
1:15323105 G A 0.449681 8.7173e-07
1:15323416 A G 0.451527 -1.9061e-05
1:15328112 T C 0.186518 -1.7425e-05
1:15328193 T C 0.305576 -2.8127e-05
1:15331802 G A 0.858839 1.4353e-07
1:15332359 T C 0.021439 5.7880e-06
1:15334782 C T 0.228927 -8.1499e-07
1:15338235 T C 0.187551 -3.1836e-05
1:15339902 G T 1.744010 -1.8875e-05
1:15343374 C T 1.911557 -3.8798e-06
1:15344403 T G 1.075003 -1.3601e-05
1:15346319 A G 0.056383 -1.2449e-06
1:15346330 C T 0.418821 -2.3939e-05
1:15347076 T C 0.056502 6.4749e-06
1:15347711 C T 0.187415 -8.4033e-06
1:15350837 T C 0.168733 2.8345e-05
1:15351854 T G 0.322891 -1.1601e-05
1:15352303 A G 0.611451 5.4607e-06
1:15353101 A G 0.966036 -7.7014e-06
1:15358005 T C 0.027260 -2.2552e-06
1:15359040 A C 0.047791 4.5107e-06
1:15359622 G A 1.678635 -5.9864e-06
1:15359710 A G 0.347540 -7.9494e-06
1:15361954 T G 0.104188 -1.0350e-05
1:15362605 C T 0.218133 7.9071e-05
1:15362682 A G 0.027882 -1.0216e-05
1:15368553 G A 0.335960 -3.7214e-06
1:15368902 A G 0.544662 3.5396e-05
1:15369805 G A 0.060065 1.3067e-05
1:15371724 A G 1.397562 -2.1713e-06
1:15371782 A G 0.122734 -1.3222e-06
1:15372271 G A 0.196999 -4.9822e-06
1:15373038 A G 1.066137 -1.7358e-05
1:15373378 T G 0.728106 1.6948e-06
1:15373880 A G 1.056192 -3.4122e-05
1:15375046 C T 0.142980 -2.6746e-05
1:15377554 A G 0.131968 -6.1042e-06
1:15377687 C T 0.481932 4.2985e-06
1:15387317 G A 0.042620 4.2115e-05
1:15387443 G T 0.215668 1.7801e-05
1:15387680 G T 0.289050 4.4971e-06
1:15388673 C T 1.312682 -2.0442e-05
1:15389785 A G 0.039006 -4.8461e-06
1:15389862 C A 0.390799 5.4006e-06
1:15390178 T C 0.464878 4.1892e-07
1:15396723 C T 0.125368 -9.1096e-06
1:15400813 T C 0.164854 -1.1299e-05
1:15403275 T C 0.164524 -1.3165e-05
1:15403344 T C 0.217347 4.7117e-05
1:15405089 G C 0.141256 -2.1439e-05
1:15405224 A G 0.043589 -7.0275e-06
1:15405489 G A 0.400533 1.5759e-05
1:15407733 T C 0.091588 7.8040e-06
1:15409769 C G 0.085672 -6.4012e-07
1:15414534 G T 0.039050 -2.4752e-07
1:15417123 A G 0.031843 1.4930e-05
1:15421655 G A 0.610598 -1.1901e-06
1:15424583 T C 0.021810 -1.1626e-05
1:15424731 C T 1.597196 -1.0782e-05
1:15425946 T C 0.087658 -1.3144e-05
1:15425957 G T 0.188894 1.8522e-05
1:15426069 G A 0.157884 1.5349e-05
1:15426594 A C 0.874832 -2.8091e-07
1:15428358 C T 1.867468 -4.6323e-06
1:15428805 G A 1.097266 -4.4296e-05
1:15433656 G A 0.764552 1.2786e-05
1:15434259 A G 0.336858 -3.4976e-06
1:15434743 C A 0.488221 -8.3218e-06
1:15434891 G A 0.114224 1.7829e-05
1:15438990 A G 0.821132 -1.2119e-05
1:15442028 C T 1.253861 4.5787e-06
1:15442550 C T 0.182135 1.5863e-05
1:15444675 C A 0.058933 2.2093e-05
1:15449891 T C 0.100244 3.6130e-07
1:15467557 G A 1.177943 -1.5250e-05
1:15471992 G T 0.669381 1.7973e-05
1:15472431 A G 0.308507 2.1275e-05
1:15473182 G A 1.884559 2.3427e-06
1:15476411 A G 0.052255 8.9238e-06
1:15477658 C A 0.866336 -3.7560e-05
1:15479283 A G 1.529784 -1.4144e-05
1:15485940 A G 1.891532 -2.8885e-06
1:15494756 G A 0.295768 5.6941e-05
1:15495110 G A 0.348914 -2.0578e-06
1:15499360 A G 0.022272 8.9785e-06
1:15500215 A G 0.172657 1.1278e-05
1:15500538 A G 0.042743 2.3582e-05
1:15503961 A G 0.039288 1.5229e-05
1:15508945 C T 0.789619 1.2117e-05
1:15509852 G A 1.886769 1.2319e-05
1:15513091 A G 0.069577 4.0958e-06
1:15514084 G A 1.081739 2.7414e-05
1:15518792 A G 0.395287 3.2141e-05
1:15520583 A G 1.755594 4.3856e-07
1:15522587 C T 1.499308 2.3237e-05
1:15526534 A G 0.038857 -3.7815e-06
1:15528667 A G 0.188401 2.5160e-05
1:15540260 C A 0.206532 1.1784e-05
1:15541607 C T 0.342994 -1.4375e-05
1:15546761 A G 0.680267 1.3166e-05
1:15548673 G A 1.749885 8.2420e-06
1:15549558 A C 0.064814 1.3839e-05
1:15552287 A G 0.253562 1.4134e-05
1:15553837 G C 0.051052 1.7459e-06
1:15556713 C T 0.425148 2.9775e-06
1:15558957 C A 0.580207 -6.6887e-06
1:15564121 T C 0.601126 1.0088e-05
1:15568984 T C 1.576719 -1.2145e-05
1:15569712 A G 0.505135 -1.4061e-05
1:15570989 T C 1.061805 4.9585e-05
1:15572354 A G 0.207926 -1.7456e-05
1:15581406 T C 1.196646 5.8798e-06
1:15586878 T C 0.684418 -1.5642e-05
1:15593137 G A 0.446264 1.8334e-05
1:15599025 A G 0.337405 6.0738e-06
1:15600167 G T 1.083214 -3.8922e-06
1:15602957 A G 0.046948 1.1702e-05
1:15604560 G A 0.552053 -8.2463e-07
1:15604873 T C 0.036028 1.3404e-05
1:15605468 T G 0.236267 1.0882e-05
1:15606453 T C 1.088763 -3.2404e-06
1:15611118 A G 0.514924 -1.3280e-05
1:15614528 G A 0.198016 1.6624e-05
1:15616139 A G 0.672821 -2.7508e-06
1:15616649 G A 0.059963 1.9414e-05
1:15620733 G C 0.104691 7.9425e-06
1:15629683 G C 0.110562 5.5988e-06
1:15634669 C T 1.968796 1.3583e-05
1:15634796 G A 0.132324 -2.5080e-06
1:15637232 A G 0.044109 1.2004e-05
1:15638004 A G 0.743840 -1.2609e-06
1:15639581 G A 0.109280 9.7018e-06
1:15644729 A C 0.737218 -3.0057e-05
1:15653078 G A 0.625149 -1.7408e-05
1:15660649 T C 0.039567 -1.9642e-05
1:15663384 G A 0.134551 3.9952e-05
1:15664027 T C 0.047853 -1.8550e-05
1:15668276 A G 0.789214 2.9069e-06
1:15668319 A G 0.129237 4.4776e-05
1:15672441 C T 0.393064 -4.2240e-06
1:15677983 G T 0.157864 -3.4176e-06
1:15682515 G A 0.904560 3.1803e-06
1:15683402 T C 0.040958 -5.2620e-06
1:15686006 G A 1.062196 -4.9386e-06
1:15687059 G A 0.603669 1.9490e-06
1:15688045 G A 0.535414 -9.4357e-06
1:15692210 G T 0.134568 -3.6329e-07
1:15694810 T G 0.025080 -2.1910e-05
1:15695842 T C 0.024832 -2.6273e-05
1:15698556 G C 0.366844 -9.3696e-06
1:15699242 G A 0.057654 7.7699e-06
1:15702130 G A 0.114305 1.3935e-05
1:15702987 T C 0.024985 -1.3190e-05
1:15706540 A G 0.034386 -7.7379e-06
1:15706708 G C 0.487426 1.4380e-05
1:15707775 G A 0.033386 -5.7914e-06
1:15708453 T C 0.026495 8.9653e-08
1:15708540 G A 0.521648 1.0361e-05
1:15708925 C G 0.165310 -6.2015e-06
1:15709352 A G 0.079141 -9.0911e-06
1:15724295 A G 0.068309 6.0047e-06
1:15726437 A G 0.032397 -3.5976e-06
1:15733926 C T 0.272751 6.9794e-06
1:15738661 T C 0.201375 1.7227e-05
1:15739016 G A 0.648227 2.7697e-06
1:15739233 A G 0.265234 8.1217e-06
1:15740001 A G 0.101967 1.9527e-05
1:15741403 T C 0.035770 4.3975e-06
1:15741716 G A 0.021817 -8.0716e-06
1:15742568 T G 0.078549 -3.2906e-05
1:15745254 T C 0.666202 3.8579e-06
1:15745728 A G 0.057936 -1.6338e-05
1:15750217 G A 0.761737 -1.0321e-05
1:15752716 T C 0.443078 -3.8958e-05
1:15753234 A G 0.029551 9.3505e-06
1:15754484 C T 1.679142 3.2041e-06
1:15758963 T C 0.432539 -5.7866e-05
1:15760015 T C 0.099870 1.5915e-06
1:15760092 T C 0.755291 -6.7002e-06
1:15761043 A G 0.054285 1.3068e-05
1:15768997 T C 0.068976 -1.3480e-05
1:15769464 G A 0.029881 1.1794e-05
1:15770102 A G 0.198359 -1.5768e-05
1:15771545 G T 0.086729 -4.8279e-06
1:15783081 C T 0.194698 2.9744e-05
1:15786195 G A 1.307463 3.4193e-05
1:15788789 G A 0.481554 -7.8458e-06
1:15789861 C T 0.150235 9.5991e-06
1:15792426 G C 0.383541 -1.6973e-05
1:15796714 G A 1.669762 -3.2605e-05
1:15798317 G A 1.233721 -2.0084e-05
1:15798433 C T 0.055669 -2.2104e-05
1:15800519 C T 0.057188 3.6698e-07
1:15801593 T C 0.057685 -5.5179e-06
1:15808872 A G 0.512302 -2.1408e-05
1:15809141 A G 0.065691 -7.8123e-06
1:15809706 C T 0.904271 -1.9038e-05
1:15825195 C T 0.629324 -1.4791e-05
1:15835378 T C 0.027950 6.3892e-06
1:15841757 T C 0.031785 4.3407e-06
1:15844615 G A 1.053160 -1.7357e-05
1:15844718 A G 0.038700 -1.6661e-05
1:15858587 G A 0.046530 -2.0294e-06
1:15873386 G A 0.636579 -1.2156e-05
1:15902184 C T 0.026532 -1.1160e-05
1:15904318 T C 0.424886 -5.4624e-06
1:15904671 G T 0.033971 -2.3025e-06
1:15909744 T C 0.481622 -4.6167e-06
1:15909850 G C 1.110732 -1.8893e-05
1:15910553 T G 0.139549 -4.8241e-06
1:15912777 C G 0.284847 -2.6574e-06
1:15913354 C T 0.027977 8.4044e-06
1:15946667 A G 0.086277 -3.2951e-06
1:15949584 C T 0.041978 -7.2710e-06
1:15953014 T G 0.020419 2.3213e-05
1:15953902 A G 0.058987 1.4685e-05
1:15963426 G A 0.060136 4.0662e-05
1:15974814 G A 0.428595 -1.3776e-05
1:15986547 C T 0.545236 -9.9013e-06
1:15986868 A G 0.020865 -8.1134e-06
1:15987602 G A 0.062142 -8.5450e-06
1:15994251 A G 0.021038 -4.8064e-06
1:16014758 G C 0.042678 2.1188e-05
1:16015315 C A 0.043562 9.4148e-06
1:16030382 A G 0.096290 2.5241e-07
1:16047726 C T 0.491111 -7.7627e-06
1:16049340 A G 0.107438 9.1744e-06
1:16051349 A C 0.325781 9.1046e-06
1:16052576 T C 0.021412 1.1001e-05
1:16064411 C T 0.448131 -5.4773e-06
1:16067710 T C 0.101848 9.3022e-06
1:16069928 A G 0.112075 1.2402e-05
1:16073134 A G 0.063230 -1.0420e-06
1:16076068 C T 0.146475 1.1349e-05
1:16080171 A G 0.439012 -3.0705e-05
1:16082127 C T 0.540898 -1.4097e-05
1:16082976 T C 0.145655 -7.0060e-05
1:16096934 T C 1.458667 1.0375e-05
1:16101332 A G 0.055176 1.8685e-05
1:16109669 T C 1.764797 2.3050e-05
1:16110815 A G 0.965305 -3.8447e-06
1:16122857 T C 0.386114 1.8276e-06
1:16124438 A G 0.879068 4.2407e-06
1:16126026 C A 0.354336 4.0521e-06
1:16137436 C T 0.232837 -7.9215e-06
1:16144310 C T 0.047217 2.8267e-05
1:16148600 C A 0.932711 -7.3071e-06
1:16160342 G A 0.067153 1.0138e-06
1:16160550 C A 0.125851 -7.1560e-06
1:16161867 G A 1.937501 -1.3403e-06
1:16164188 A G 0.224507 -1.4677e-05
1:16173168 A G 0.079532 -2.9356e-05
1:16177578 A G 1.784638 6.7292e-06
1:16201502 T G 0.172718 -1.4126e-05
1:16204541 G A 0.040631 -1.0690e-05
1:16204747 G A 0.091391 -1.5947e-06
1:16218272 T G 0.025696 -6.9360e-06
1:16232634 T C 0.151309 -1.3317e-05
1:16246018 T C 0.047397 -4.3000e-06
1:16251375 C T 0.026753 4.9114e-07
1:16253750 A G 0.029058 1.5588e-05
1:16259813 G A 1.142599 -1.6623e-05
1:16267147 T C 0.205995 -1.0927e-05
1:16276747 C A 0.076720 1.1162e-05
1:16286522 G A 1.139855 -1.1568e-05
1:16288042 C T 0.122832 -1.1984e-05
1:16299312 T C 0.646646 1.2614e-05
1:16308036 T C 0.111558 9.9903e-06
1:16309117 C A 0.124546 -7.1255e-06
1:16310109 G A 0.040941 -7.9606e-06
1:16314726 G A 0.163644 -1.8966e-05
1:16317381 A C 0.049607 4.6116e-06
1:16318654 T C 0.056716 1.8666e-05
1:16325972 A G 1.798911 1.9633e-05
1:16327229 C T 0.172041 -2.4863e-05
1:16329215 A G 0.070669 -2.7764e-07
1:16330816 T C 0.296614 -2.7233e-05
1:16338925 G T 1.347526 -2.9479e-06
1:16344684 A G 0.169049 -2.2165e-05
1:16345208 A G 1.122132 3.1636e-06
1:16345735 T C 0.124882 -9.8403e-06
1:16346533 G C 0.202616 -1.9018e-05
1:16352547 T C 0.041039 -1.5742e-05
1:16354590 T A 0.435837 -2.6547e-05
1:16355638 A T 0.127045 -6.1661e-06
1:16356531 A G 0.201640 -2.4986e-05
1:16359254 A G 0.160988 -1.8256e-05
1:16364255 C T 0.431009 -2.7417e-05
1:16364335 G T 0.775619 2.3507e-05
1:16367268 T G 0.288995 1.1126e-05
1:16368133 G A 1.887741 -4.2092e-07
1:16368403 A C 1.068962 1.1791e-05
1:16369408 C T 0.057069 1.6790e-05
1:16371067 T G 1.264890 5.3522e-05
1:16376559 G A 0.243597 -3.7158e-05
1:16376953 T C 0.238960 -3.4218e-05
1:16378000 G A 0.243743 -4.0664e-05
1:16379823 A G 0.087273 4.1306e-06
1:16380196 C T 1.978374 -1.2104e-05
1:16380243 G A 1.343926 -2.8693e-05
1:16380815 T G 0.619240 2.8367e-05
1:16382201 A G 0.023622 1.0578e-06
1:16382505 C T 0.940445 2.9904e-06
1:16386495 T C 0.928359 2.1342e-06
1:16387445 G A 1.070291 -1.6018e-06
1:16387629 G A 0.561787 2.2070e-05
1:16389026 C T 0.555436 1.6891e-05
1:16393357 G T 0.993578 -2.5908e-06
1:16396698 G A 0.094597 1.9074e-05
1:16404496 A G 0.078519 6.6311e-06
1:16414544 C T 0.027875 -1.8055e-06
1:16417026 A G 0.836207 1.3106e-05
1:16417553 T C 0.029650 -6.7450e-06
1:16418582 A G 0.120058 2.0905e-05
1:16419219 A G 0.404626 -3.5177e-05
1:16423085 T G 0.046612 -2.0858e-05
1:16426514 T C 0.532705 6.6888e-06
1:16435377 T C 0.718916 4.0363e-06
1:16441163 T C 0.056590 -1.1721e-05
1:16442847 G A 1.114550 1.5409e-05
1:16451767 A G 0.549483 1.0864e-05
1:16453171 T C 0.545957 1.9327e-06
1:16453671 T C 0.024499 5.7322e-06
1:16455052 T C 1.816988 -5.9570e-06
1:16456763 T C 0.059072 -1.7117e-06
1:16458339 A G 0.029565 -1.7031e-05
1:16460696 A G 0.128211 -2.1117e-05
1:16464489 T C 0.035056 -4.6336e-06
1:16464936 T C 0.042987 1.3511e-06
1:16472718 T C 0.075255 1.8010e-05
1:16481366 T C 0.375871 -2.8867e-06
1:16482976 G A 1.214971 1.2367e-05
1:16486793 G A 1.890104 -7.5499e-07
1:16493225 A G 1.188275 1.1383e-05
1:16495953 C T 1.838774 8.3023e-06
1:16497290 T C 0.028715 1.6753e-06
1:16505320 G A 1.160387 1.7326e-05
1:16505908 T C 1.247245 1.4987e-05
1:16514369 G A 0.189992 -2.2147e-05
1:16515805 C T 1.206974 2.2097e-05
1:16521721 T C 0.054571 7.2059e-07
1:16525657 G A 0.028191 1.2870e-05
1:16526529 A G 1.460771 1.5860e-05
1:16531263 T C 0.028280 1.1776e-05
1:16532498 A G 0.252988 9.3428e-07
1:16534646 G C 0.517167 -4.3917e-06
1:16535487 C G 0.022507 -3.0313e-07
1:16537289 G T 1.465993 2.0091e-05
1:16538272 C T 0.280846 1.3689e-07
1:16542937 G T 0.463943 -1.4652e-05
1:16550398 C T 0.033145 -1.1391e-06
1:16558838 A C 0.793726 9.2172e-06
1:16559719 A G 0.033821 1.2472e-05
1:16572508 T C 0.054727 -1.4970e-05
1:16575343 T C 0.026576 1.1991e-07
1:16577794 T C 0.147545 1.4086e-05
1:16577908 C G 0.769356 4.4695e-06
1:16582686 A G 1.470539 1.7870e-05
1:16609818 A G 0.060629 2.8784e-05
1:16621183 T C 1.531688 1.0611e-05
1:16623799 T C 0.089861 2.0217e-05
1:16628244 T C 0.051351 1.8214e-05
1:16641797 T C 0.020430 -5.1596e-06
1:16641899 T C 0.762723 5.3593e-06
1:16656518 T C 0.081681 -3.3844e-05
1:16675648 C T 0.054384 -8.9580e-07
1:16686794 A G 0.767660 -1.1598e-05
1:16706075 T G 1.024771 3.1995e-05
1:16723268 C T 0.261956 7.1125e-06
1:16730308 T G 0.131172 -9.1627e-06
1:16731510 G C 0.467853 -1.1819e-05
1:16734627 G A 0.861804 9.0502e-07
1:16736132 C T 0.679023 3.1684e-05
1:16736138 G A 0.022854 3.9978e-06
1:16739696 G C 0.486062 -3.4495e-05
1:16741089 A G 0.020542 -8.4366e-06
1:16742820 C T 0.818381 6.2793e-05
1:16745667 A G 0.091391 -3.1032e-05
1:16748432 T C 0.139073 2.2065e-05
1:16766769 A G 0.065668 1.0242e-06
1:16769949 A G 0.144622 -1.0062e-05
1:16775582 T C 0.046649 -4.9986e-06
1:16776804 T C 1.173095 9.5620e-06
1:16781879 G A 0.079597 2.7603e-05
1:16786636 C G 0.580394 2.0551e-05
1:16793220 T G 1.456542 3.2398e-05
1:16807025 A G 0.020987 -9.9403e-06
1:16828657 G T 1.837138 8.7537e-06
1:16830833 T C 0.991283 9.4330e-06
1:16832224 A G 0.047312 -1.8612e-06
1:16848016 A G 0.065358 -7.2212e-06
1:16849660 C G 1.130410 3.5498e-05
1:17004186 A G 1.825426 -1.5104e-06
1:17212165 C T 0.144759 1.6483e-05
1:17281235 A G 0.115030 -3.3995e-06
1:17284730 A G 0.028565 1.4008e-05
1:17288053 T C 0.029065 1.3651e-05
1:17289911 T C 0.588234 -3.2596e-05
1:17292223 A G 0.114231 1.6569e-06
1:17292975 A G 0.024105 1.2244e-05
1:17293944 A G 0.063702 1.7716e-05
1:17295764 G A 0.114781 -5.6671e-07
1:17297289 T C 1.471872 -1.5278e-05
1:17301672 C T 0.900871 2.4749e-05
1:17301780 G A 0.983548 3.0532e-05
1:17306675 G C 1.046357 8.1909e-06
1:17306699 A T 0.082235 3.1576e-06
1:17308158 T C 0.521543 -3.6132e-05
1:17309540 A G 0.540891 -3.2999e-05
1:17310844 A G 0.025607 1.5955e-05
1:17312592 A G 0.122298 -2.5470e-05
1:17312743 T C 1.056328 7.8642e-06
1:17313283 T C 0.054812 -1.0599e-05
1:17314702 T C 0.374144 -2.2994e-05
1:17314942 A G 1.057671 4.8540e-06
1:17319287 T C 1.291426 -6.8048e-07
1:17323316 C G 0.081086 6.1430e-06
1:17325955 A G 0.541469 2.3244e-05
1:17326131 T A 1.948550 -4.3673e-06
1:17326540 A G 0.075762 7.1047e-06
1:17326767 T C 0.033094 -5.6226e-06
1:17331676 G A 0.850316 -3.8238e-07
1:17340878 T C 0.150456 7.2061e-06
1:17345877 G A 0.394162 -1.6588e-05
1:17345905 G A 1.129217 -4.3431e-06
1:17349830 T C 0.056818 -1.7408e-06
1:17354297 G A 0.029463 1.5108e-05
1:17356996 G A 0.075034 9.4997e-06
1:17366582 A C 0.206056 1.7786e-06
1:17369952 A G 1.076853 2.1986e-06
1:17371586 C T 0.153026 -1.0269e-05
1:17374852 C T 0.074470 1.1185e-05
1:17376127 T C 1.948544 -9.8478e-06
1:17376476 C G 0.058219 6.0165e-06
1:17380497 T G 1.948221 -1.0362e-05
1:17382306 T A 1.948897 -1.0446e-05
1:17382562 C T 0.145400 1.9465e-06
1:17383439 G A 0.127932 -3.2685e-05
1:17384785 G A 0.045629 -1.0164e-05
1:17386027 A C 1.948642 -1.1632e-05
1:17386104 T C 1.274869 -4.0462e-07
1:17390721 T C 1.949173 -9.6156e-06
1:17392527 G C 0.043606 1.4790e-05
1:17392595 T C 0.082276 -1.5564e-05
1:17396408 C T 1.948652 -9.9203e-06
1:17396592 A G 0.150775 1.2978e-05
1:17396703 C T 1.208899 -6.9789e-07
1:17399432 G A 1.948550 -7.2891e-06
1:17401694 G T 0.076822 7.6149e-06
1:17402255 T C 1.305532 -1.2388e-06
1:17402347 T C 1.948350 -7.4326e-06
1:17407137 T A 0.057222 -6.7671e-06
1:17407207 A C 1.162148 -2.2220e-06
1:17407214 A T 1.952756 -9.2714e-06
1:17407958 A G 0.022174 1.8206e-05
1:17412343 C T 1.948703 -5.6141e-06
1:17413121 C A 0.498254 5.0434e-06
1:17413152 T C 0.021086 -1.2352e-05
1:17419024 A G 0.383918 7.1207e-06
1:17422610 G A 1.254388 1.6411e-06
1:17428218 G A 1.893596 -3.6472e-06
1:17431277 T G 1.423040 3.6420e-07
1:17432557 T C 0.031102 -5.9178e-06
1:17439963 G A 1.950186 -1.1267e-05
1:17441727 T C 0.031503 -1.9549e-05
1:17442539 C T 0.268923 5.0992e-06
1:17444769 T G 1.226136 -8.8537e-07
1:17445261 A G 0.047183 7.6708e-06
1:17449473 C A 0.177903 1.4514e-05
1:17453105 A G 0.031846 -2.5138e-05
1:17455727 T C 0.032132 -2.2870e-05
1:17462595 C A 1.287645 1.6711e-05
1:17469233 G A 0.073416 1.5210e-05
1:17469875 C A 0.097589 8.2185e-06
1:17472394 T C 0.042134 1.0419e-05
1:17474127 G T 1.600480 1.5612e-05
1:17476090 C T 0.176301 7.2410e-06
1:17476187 T C 0.041145 -1.2817e-06
1:17480534 C T 0.058851 -1.1993e-05
1:17484754 T C 0.036786 -1.1959e-05
1:17490496 T G 0.098999 -5.9309e-06
1:17490623 T C 0.049250 6.1678e-06
1:17492052 G A 0.179228 3.3791e-06
1:17492147 A G 0.328239 2.4526e-06
1:17493947 C T 1.711899 1.6525e-05
1:17494099 G A 1.461009 1.9241e-05
1:17494187 A G 0.141589 -9.5583e-06
1:17509771 C T 0.619900 -1.8578e-05
1:17513633 T C 0.237756 1.5295e-06
1:17514033 G C 0.047533 1.8284e-05
1:17514549 T C 0.111065 3.1803e-06
1:17516786 A G 0.027620 8.2898e-07
1:17516952 T C 0.023367 -2.5926e-06
1:17518160 G A 0.481160 1.9342e-04
1:17520112 C T 1.926044 1.4604e-05
1:17521144 A C 0.506842 -1.7415e-05
1:17522139 C T 0.022837 -7.3440e-06
1:17523235 C T 0.116475 -2.1416e-06
1:17523367 A G 0.057253 -1.8931e-05
1:17525441 G T 0.124933 1.2711e-05
1:17530201 C T 0.888754 -1.6023e-05
1:17531763 T C 0.165493 -6.6046e-06
1:17533008 C T 0.550659 -3.6502e-05
1:17535399 T C 0.054377 -1.2031e-06
1:17535409 A G 0.089395 -1.9847e-05
1:17535981 A G 0.043613 -4.9350e-06
1:17536285 A G 0.161981 -1.0514e-05
1:17536952 T C 0.696063 1.4685e-05
1:17539073 A C 0.419620 -2.8051e-05
1:17541048 G A 0.245297 -3.3172e-06
1:17541728 A C 0.070536 1.7560e-05
1:17541949 G A 0.516651 -1.6317e-05
1:17542564 T C 0.028018 -5.3413e-06
1:17543077 C T 0.168298 -1.9538e-05
1:17544981 A G 0.108828 4.7880e-05
1:17545721 A G 0.178814 -3.9919e-05
1:17548261 A G 0.064059 6.4072e-06
1:17548527 T C 1.637667 -1.5178e-05
1:17550601 A G 1.629188 -7.2279e-07
1:17551178 A G 0.035984 3.2906e-06
1:17551388 G C 1.075408 -1.8421e-05
1:17551570 G A 0.521536 -1.3955e-05
1:17554300 A G 0.129435 1.6086e-05
1:17556087 T G 0.516168 1.8780e-06
1:17557039 C T 0.856395 9.2224e-06
1:17559676 A G 0.570681 -1.4346e-05
1:17559837 G A 0.701271 -9.3376e-06
1:17560892 A G 0.048662 1.7645e-06
1:17561944 A G 0.233830 1.3648e-05
1:17569247 C G 0.059810 -4.2845e-06
1:17572420 A C 0.081327 7.3300e-06
1:17573015 T C 0.154168 1.4676e-05
1:17575645 C A 0.155042 -5.7424e-06
1:17578750 G A 0.924204 -1.5219e-05
1:17579538 A G 0.104443 -2.9431e-06
1:17582088 T C 0.195799 8.9584e-06
1:17586134 G A 0.183145 -1.5922e-05
1:17586653 T C 0.315419 1.7660e-05
1:17589048 C A 1.794406 6.9422e-07
1:17590522 C T 0.310247 -4.6021e-06
1:17591899 A G 0.054513 -1.2133e-07
1:17593316 A G 0.156484 -1.0765e-05
1:17600437 C A 0.347567 4.3970e-05
1:17604701 C G 1.066606 -2.3809e-06
1:17606189 A G 0.025087 -3.1733e-06
1:17610300 A G 0.087229 1.5088e-05
1:17612503 C T 0.320977 -2.4238e-05
1:17615542 C T 0.132121 9.2055e-07
1:17631353 C A 1.168080 -5.8638e-06
1:17631406 C T 0.054707 -3.0871e-05
1:17636860 C T 1.249173 6.0133e-06
1:17640731 T C 0.041689 1.8099e-05
1:17645082 G A 0.065542 -1.2537e-05
1:17647986 T C 0.054418 -2.6463e-06
1:17657616 C T 1.173167 -9.6468e-07
1:17660352 T C 0.026444 -3.7439e-06
1:17660468 A C 0.037843 -3.7830e-06
1:17660499 C G 1.127908 -4.0503e-06
1:17660601 C T 0.106238 8.2010e-06
1:17662705 C G 0.050712 -5.0069e-06
1:17664836 A G 1.360164 -3.7835e-06
1:17665527 G C 0.027008 -1.8695e-06
1:17665685 C G 0.109529 9.6666e-06
1:17666508 T C 1.213828 -3.4235e-06
1:17668509 A G 0.046894 -1.8688e-05
1:17668563 A G 0.278918 1.4272e-06
1:17668609 T C 0.109518 1.0229e-05
1:17674537 A C 0.688165 1.0076e-05
1:17674821 T C 0.138658 -2.1260e-05
1:17678790 A G 0.093087 -1.7737e-05
1:17681424 G A 1.376269 -2.5284e-05
1:17682100 T C 1.379988 -8.4518e-06
1:17682287 T C 0.025043 -1.2376e-05
1:17683554 C T 0.030224 -2.1023e-06
1:17687027 T C 0.507797 -8.3893e-06
1:17696553 T C 0.470705 -2.0481e-05
1:17696624 A G 0.352599 -4.2136e-06
1:17696741 G A 0.326420 1.5528e-06
1:17698961 C T 0.402899 1.2752e-05
1:17702281 C T 0.042542 2.1591e-05
1:17707601 C T 0.291572 1.2880e-05
1:17707798 T C 1.535724 -2.0532e-05
1:17708013 A G 0.057749 3.2140e-05
1:17708095 T C 0.431560 2.2949e-05
1:17708528 A G 0.124841 -7.7315e-06
1:17714710 C A 0.537662 4.0732e-05
1:17721407 T C 0.122985 -1.1186e-05
1:17722363 A G 0.778944 -4.9837e-05
1:17727860 A G 0.029215 2.2487e-05
1:17728072 A G 0.455311 3.0154e-05
1:17729027 T C 0.029215 1.5803e-06
1:17729903 A G 0.762138 -4.7475e-05
1:17735869 A G 0.097007 -6.7158e-06
1:17748188 A G 0.051229 -4.4536e-06
1:17750263 C G 0.177284 2.3976e-05
1:17752491 A G 0.049692 -5.7486e-05
1:17758660 C T 0.184311 1.1434e-05
1:17760098 G A 0.734294 -5.9892e-05
1:17761110 A C 0.096354 2.5672e-05
1:17763517 G A 1.294173 -3.6221e-06
1:17765756 T C 0.554028 5.0688e-05
1:17773159 A G 0.448634 2.6337e-05
1:17775792 G A 0.048757 -1.8676e-05
1:17776989 T C 0.095851 3.0427e-05
1:17787284 C T 1.378897 1.0710e-04
1:17787287 A G 0.085900 1.3889e-05
1:17796711 G A 0.701883 -4.8382e-05
1:17805530 A G 0.029595 2.9902e-06
1:17807537 G A 1.266838 4.5515e-05
1:17820221 C T 1.289277 2.0699e-05
1:17829454 G A 0.073746 -2.0861e-05
1:17829956 C T 0.580771 -9.9023e-06
1:17832422 C T 0.083503 1.1926e-05
1:17838397 A C 0.090435 -2.7177e-05
1:17843169 T G 1.321327 1.5340e-06
1:17848606 T C 1.120646 6.2309e-06
1:17853599 A C 0.057590 -1.8168e-05
1:17853893 T C 1.938647 -1.5290e-05
1:17857601 A G 0.985513 1.8760e-05
1:17867479 C T 0.943073 1.4080e-06
1:17869179 C T 0.156473 5.1914e-06
1:17871641 G A 0.093726 -2.1666e-05
1:17871837 T C 0.043202 2.2427e-05
1:17872540 A C 0.078451 9.1044e-06
1:17876090 A G 0.065756 2.4310e-06
1:17876389 T C 0.265482 -1.1733e-05
1:17876478 G T 0.044527 1.5845e-05
1:17878619 C T 0.557268 5.4458e-06
1:17885128 T C 0.039428 -1.0045e-05
1:17885856 A G 0.070577 9.2249e-06
1:17889690 A G 0.127004 -7.8592e-06
1:17891961 G C 0.115608 3.3533e-06
1:17892225 A G 0.331085 -2.0697e-05
1:17894913 T C 0.164351 -9.3353e-06
1:17896945 G A 0.066711 1.6852e-06
1:17900523 G C 1.867434 5.2436e-06
1:17900574 T G 0.072246 1.3578e-05
1:17900974 G A 0.252852 1.1981e-05
1:17901228 T C 0.050977 -7.1248e-05
1:17907505 G A 1.465663 -3.6868e-07
1:17908963 T C 0.038289 -2.4775e-06
1:17909923 A C 0.551441 3.1981e-05
1:17913714 A G 1.867696 -1.2605e-05
1:17914057 A G 0.129397 7.2874e-06
1:17914122 A G 0.187881 -2.1973e-05
1:17914600 G C 0.086016 3.0088e-06
1:17915833 C T 0.490560 -1.8898e-05
1:17918600 A G 0.834095 4.3259e-06
1:17919207 T C 1.969918 1.0180e-05
1:17919587 A G 0.066242 6.8182e-06
1:17919817 C T 0.073650 5.3467e-05
1:17923518 A G 0.116747 -9.5968e-06
1:17923847 A G 0.092502 -4.7760e-06
1:17927705 C T 0.277456 -9.0750e-06
1:17928259 G A 0.449338 5.6212e-05
1:17935251 A G 0.082245 1.0552e-05
1:17939373 T C 0.054849 2.4325e-05
1:17941174 T C 0.037143 4.0820e-06
1:17945156 A G 0.054078 4.9963e-06
1:17949562 T C 0.092887 2.0595e-05
1:17956683 T C 0.021126 -3.2064e-05
1:17961345 T C 0.356529 8.1707e-06
1:17965630 A C 0.276977 -1.9350e-05
1:17968988 T C 0.298967 -1.8108e-05
1:17969534 G T 0.048964 -9.2800e-06
1:17973914 T C 0.056111 -9.6363e-06
1:17979118 G A 0.649404 -2.6859e-05
1:17987274 G A 0.349220 -2.5762e-05
1:17988105 A G 0.068085 1.2707e-06
1:17991292 C A 0.051351 -2.9357e-05
1:17995094 A G 0.045911 1.1971e-05
1:18000613 A G 0.139845 -1.5297e-05
1:18010889 T G 0.074677 1.0638e-05
1:18012448 C G 0.146169 2.7286e-05
1:18019957 A G 0.380620 2.0731e-05
1:18020653 C G 0.077387 -6.7305e-08
1:18023690 G A 1.645650 2.1681e-05
1:18029917 C T 0.086954 4.7840e-06
1:18030010 A G 0.048529 -2.0056e-05
1:18034007 G A 0.455080 -3.7643e-05
1:18034588 C T 1.356063 3.6640e-05
1:18034640 G A 0.162012 -2.2768e-05
1:18039182 A C 1.635012 2.5908e-05
1:18040004 T C 0.300918 -2.4987e-05
1:18044512 C G 0.153516 1.4562e-05
1:18044666 C G 1.408801 3.5281e-06
1:18048610 C G 1.439277 -2.8481e-06
1:18048668 T C 0.213312 -6.0944e-06
1:18049872 T C 0.224059 -9.0819e-06
1:18052042 T C 0.047336 -3.1331e-05
1:18060797 G A 0.402250 -1.1971e-05
1:18062545 T C 0.040764 1.1845e-05
1:18064033 G C 0.033012 1.5899e-06
1:18065802 T G 0.037027 1.1959e-05
1:18070195 A G 0.060167 8.2753e-06
1:18074342 A C 0.434593 -2.2233e-05
1:18084290 C T 0.460628 -8.8954e-06
1:18090975 A G 0.037085 1.8693e-05
1:18091132 A G 0.040771 4.5149e-06
1:18091841 T C 0.059391 -1.0147e-05
1:18092288 G C 0.038629 2.5483e-05
1:18094782 T C 0.040437 1.1207e-05
1:18099954 C T 0.093074 1.0632e-05
1:18105189 G A 0.030884 4.0493e-06
1:18108249 G C 0.067898 1.5641e-06
1:18110105 A G 0.651029 3.1899e-07
1:18110520 A G 0.099662 -4.9084e-06
1:18119446 T C 0.173286 1.2073e-05
1:18122943 C T 0.269667 -2.1137e-05
1:18125919 T C 0.196194 -3.2005e-05
1:18131463 A G 0.381888 6.7126e-06
1:18132305 G A 0.101325 -1.1891e-05
1:18134877 C T 1.045649 2.7441e-06
1:18138214 G T 0.943825 5.6864e-06
1:18144934 G A 0.074813 1.0319e-05
1:18149510 T G 0.863647 -2.9707e-06
1:18152582 T C 0.387675 -1.3634e-05
1:18154645 A G 0.038268 1.6473e-06
1:18157046 A G 0.030296 5.3192e-06
1:18157319 T C 0.078774 -4.5816e-06
1:18159342 T C 0.137322 -1.7524e-05
1:18161005 G A 0.063515 1.2369e-05
1:18164285 C T 1.282253 1.3503e-05
1:18167395 C T 0.972951 1.2367e-06
1:18173124 G A 0.385142 -1.5533e-05
1:18176036 T C 0.032519 -9.0604e-06
1:18177471 C T 0.481928 -2.1348e-05
1:18177914 A G 0.034450 -1.1916e-05
1:18182641 C A 0.034916 -1.7518e-05
1:18183104 C T 1.694264 -3.0035e-05
1:18183234 C T 1.453832 2.1413e-05
1:18190225 C T 0.940653 -7.4363e-07
1:18194658 C T 0.460135 1.7058e-05
1:18199860 A G 0.051242 1.0761e-05
1:18200862 A G 1.401975 1.3259e-05
1:18203479 A G 0.043820 -3.1868e-05
1:18206412 T C 0.049025 -2.7614e-05
1:18208828 C T 0.208032 -9.1946e-07
1:18210909 C T 0.032295 2.9909e-05
1:18212230 T C 0.309527 7.4537e-08
1:18212548 A G 0.064406 -7.3366e-06
1:18212707 G A 1.143911 -9.5908e-06
1:18213429 A C 0.033631 2.1052e-05
1:18217596 T C 0.390602 1.2796e-05
1:18218055 G A 0.046639 2.3761e-05
1:18219905 G A 1.183692 -8.6137e-06
1:18221784 A G 0.115948 -1.2499e-05
1:18222257 T C 0.045986 7.9540e-06
1:18230617 T C 0.097436 -1.2390e-05
1:18232232 G T 0.740111 5.4802e-06
1:18242493 T C 0.614827 -5.5877e-06
1:18242874 A C 0.086692 -8.8750e-06
1:18245540 T C 0.373749 7.3354e-06
1:18247914 C T 0.021633 1.1014e-05
1:18247926 T G 0.097276 1.9123e-05
1:18254238 C T 1.938076 -1.6422e-05
1:18264738 G A 0.921420 3.9737e-05
1:18264969 C T 0.062428 -1.5312e-05
1:18267300 A G 1.760166 4.2984e-06
1:18269586 T C 0.041872 -5.8932e-06
1:18270763 G C 0.287785 -3.1298e-05
1:18272751 C T 0.890475 -3.0673e-05
1:18275835 C A 0.088266 -7.7818e-06
1:18277480 A G 1.705660 1.5274e-06
1:18278002 T C 0.049726 -1.1573e-05
1:18278422 G A 0.566308 1.4418e-05
1:18285258 G A 0.415135 1.2067e-05
1:18287207 T C 0.181493 9.2769e-06
1:18303172 C T 0.057773 -1.8175e-05
1:18305823 T C 0.468132 2.5431e-05
1:18307823 G T 0.860203 9.9569e-06
1:18312084 C T 0.331836 -9.1684e-06
1:18313317 T C 0.267614 -4.2506e-05
1:18320809 T C 0.063893 1.9810e-05
1:18322260 A G 0.977371 -3.4324e-05
1:18322825 G A 0.569885 5.0994e-05
1:18324653 C T 0.041675 -1.8052e-05
1:18326747 C G 1.845927 -2.9655e-06
1:18327051 T C 0.530342 -4.7897e-07
1:18327313 G T 0.581784 1.7839e-06
1:18328408 T C 0.410066 1.6247e-05
1:18329048 C T 1.303693 -1.5302e-08
1:18332664 T C 0.076370 5.1230e-06
1:18338598 A G 0.470236 1.8164e-05
1:18347471 T G 0.034590 -5.8173e-06
1:18348655 G A 1.896690 7.2920e-06
1:18353340 G A 0.148936 -3.4993e-06
1:18354052 G A 0.100094 -3.0658e-05
1:18354566 C T 0.056692 4.3632e-06
1:18355412 C T 1.860267 6.1723e-06
1:18373009 C T 1.425410 2.0044e-05
1:18373601 G T 0.045687 -6.5788e-06
1:18381903 A G 0.157459 -3.2541e-05
1:18386767 T C 0.065912 2.2358e-06
1:18387592 A G 0.080678 3.7195e-06
1:18390936 A G 0.075459 -8.0086e-06
1:18391816 T C 0.032985 5.9598e-06
1:18392608 T C 0.334502 -1.7721e-05
1:18395025 G A 1.020963 1.6292e-05
1:18399535 A G 0.048118 -1.0323e-05
1:18404981 A G 0.042542 -4.3526e-06
1:18408705 G A 0.053585 1.3059e-06
1:18412278 G T 0.036956 8.4080e-06
1:18414524 G A 0.137655 1.1163e-05
1:18415024 A C 0.026862 -2.9667e-06
1:18419341 T C 0.301146 1.2316e-05
1:18420275 A G 0.128438 1.7991e-05
1:18422761 A G 0.054299 -7.9429e-06
1:18425601 T C 1.040352 -5.0509e-05
1:18426017 A G 0.026039 -1.0207e-05
1:18427087 T G 0.048073 4.8123e-06
1:18427615 C A 1.698116 -6.9629e-07
1:18428941 A C 0.045146 -1.0202e-05
1:18429405 C T 0.575352 -2.3845e-05
1:18429575 A G 0.496575 3.1098e-07
1:18429611 A G 0.062917 -1.7437e-06
1:18432024 G A 1.620175 -3.5895e-05
1:18438930 T C 0.264479 -1.6841e-05
1:18442732 C T 0.141239 -2.7282e-06
1:18444061 A G 0.035946 -5.1031e-06
1:18446736 A G 0.184338 1.1702e-05
1:18447551 C T 0.596040 -4.4957e-06
1:18451900 G A 1.341393 3.7905e-05
1:18458104 C T 0.022520 7.7304e-06
1:18464161 G A 0.037541 -1.2198e-05
1:18465434 A C 0.333366 -1.1873e-06
1:18465730 T C 0.416546 -5.4529e-05
1:18466055 A G 0.032703 1.1259e-05
1:18473125 A G 0.040944 -6.0900e-06
1:18475200 A G 0.366701 -9.3141e-06
1:18475260 T G 0.220210 1.6801e-05
1:18475441 A G 0.784172 4.8505e-07
1:18475788 A G 0.076217 -3.5026e-06
1:18477036 C T 0.646854 -2.8373e-05
1:18477846 A G 0.068064 2.1896e-06
1:18479440 G A 0.095120 -1.2855e-05
1:18480158 T C 0.286707 -1.1154e-06
1:18481632 T C 0.043372 2.7019e-06
1:18483129 C T 0.363512 -3.4895e-05
1:18483918 A G 0.425117 -5.2311e-06
1:18487716 A G 0.281811 3.4279e-05
1:18487810 C T 0.090891 9.3619e-06
1:18487906 T C 0.258740 1.6344e-05
1:18488048 T C 0.575682 -4.2146e-06
1:18489496 C T 0.130869 -5.6591e-06
1:18489557 T G 0.047642 1.7471e-05
1:18489949 T C 0.758691 5.4782e-06
1:18490595 A G 0.773548 1.8853e-05
1:18494049 C A 0.153322 8.0039e-06
1:18494531 A G 0.031244 -1.5984e-05
1:18494717 A G 0.610363 2.9450e-06
1:18497435 A G 0.148797 -2.4062e-05
1:18499955 T C 1.915946 -1.3234e-05
1:18501459 G A 0.140409 -4.0724e-07
1:18503247 T C 0.029762 -1.1351e-05
1:18503402 T C 0.549731 2.5368e-06
1:18503705 G A 1.163695 -4.8098e-06
1:18505039 G A 0.313181 2.7767e-06
1:18505429 C T 0.137757 2.6809e-05
1:18506689 A G 0.034940 4.4618e-06
1:18510033 G T 1.131308 -3.1000e-05
1:18511260 T G 0.104099 5.0557e-06
1:18512632 A G 0.178124 2.1058e-05
1:18512983 C T 0.186871 3.7206e-05
1:18513386 T C 0.094984 7.1306e-07
1:18513477 A C 0.398840 2.3560e-06
1:18514322 C G 1.325526 -3.1950e-06
1:18516989 C T 0.641319 1.9283e-05
1:18517072 C T 0.265815 1.8976e-06
1:18519193 T C 0.070655 1.2710e-05
1:18520567 A G 0.020895 -8.0338e-06
1:18521689 C T 0.697089 -1.3277e-05
1:18522674 A G 0.691208 -7.9356e-06
1:18524972 G C 0.078736 1.0910e-05
1:18527295 T C 0.038302 4.6125e-06
1:18529747 T C 1.007602 1.0077e-06
1:18532722 A G 1.767541 -2.3224e-05
1:18539248 A G 0.357804 -2.3321e-05
1:18542500 A G 0.044752 -8.0580e-06
1:18552963 C T 0.224511 7.9881e-06
1:18557662 T G 0.426358 3.2083e-06
1:18557745 C A 0.562375 -3.6453e-06
1:18560790 A G 0.027977 5.1355e-06
1:18562117 T G 1.247276 -1.0075e-05
1:18563991 C G 1.779539 -2.9798e-06
1:18565761 G A 0.217296 1.1312e-05
1:18566851 T C 1.758939 -1.4778e-06
1:18566990 G C 0.695923 -5.4160e-07
1:18569189 G T 0.049828 -2.5479e-06
1:18570722 G A 0.104616 5.0429e-06
1:18573022 T C 1.475329 7.2466e-06
1:18577110 T G 1.648036 -5.4180e-06
1:18577873 G A 0.631871 1.5642e-05
1:18577977 T G 0.023785 1.4977e-05
1:18578248 G C 0.427422 2.0072e-05
1:18579782 C T 0.065243 1.5859e-06
1:18581074 T C 0.559573 -9.0197e-06
1:18581421 A G 0.040743 -5.1462e-06
1:18582222 T C 0.128792 2.9835e-07
1:18583311 A G 0.096286 -1.0410e-05
1:18583411 G A 0.363492 2.1571e-06
1:18585686 T C 0.743698 5.4606e-06
1:18588615 A G 0.036653 -1.5667e-05
1:18593342 G A 0.066684 -1.9738e-05
1:18594671 T C 0.060853 1.3757e-05
1:18595859 T C 0.425172 7.6663e-06
1:18597809 A G 0.092989 6.5272e-06
1:18609246 G A 0.437975 3.3753e-07
1:18609821 T G 0.037670 -2.0146e-05
1:18610172 C T 0.795106 -1.2267e-05
1:18611086 T C 0.034399 -2.0281e-05
1:18611187 G C 0.123662 1.6532e-05
1:18612093 T C 0.030989 5.8654e-06
1:18614465 G C 1.704834 1.2678e-05
1:18615696 T C 0.039819 3.7673e-06
1:18625719 C T 0.415482 -4.4978e-06
1:18626917 A G 0.799880 -2.5963e-05
1:18630765 C T 1.215443 1.6853e-05
1:18633357 T G 0.974539 2.8931e-05
1:18637568 T C 0.254800 -1.9693e-07
1:18638627 T C 0.037993 1.3543e-05
1:18640071 A G 0.423465 -3.4041e-05
1:18641629 A C 0.026967 4.9854e-06
1:18646082 G C 0.773735 3.2280e-05
1:18646216 G C 0.130914 -7.7114e-06
1:18646231 C T 1.590740 -5.1360e-06
1:18650777 A G 0.039241 1.4611e-06
1:18651744 C G 0.299548 -1.9466e-05
1:18652117 C T 0.366875 6.2956e-06
1:18654584 A G 0.857109 2.9972e-05
1:18656205 A G 0.071831 7.9461e-07
1:18656651 G T 0.095351 -3.9426e-05
1:18656738 G A 0.139131 -1.5270e-06
1:18658490 A G 0.848035 -3.2941e-05
1:18661583 C T 0.275338 -1.1233e-06
1:18664626 T G 1.885773 8.7187e-06
1:18665200 A G 0.427324 -1.6724e-05
1:18666832 T C 0.086590 1.9121e-05
1:18669450 A G 0.644113 -3.2545e-05
1:18674492 C T 0.287316 1.4148e-05
1:18676034 C A 0.028586 1.1433e-05
1:18678170 T C 0.211493 -3.8077e-05
1:18678248 A C 0.117967 8.9084e-06
1:18684123 A G 0.058436 -9.5855e-06
1:18685202 T C 0.552128 -1.2518e-05
1:18685434 G A 0.578208 6.4874e-06
1:18689077 A G 0.059453 -4.6976e-05
1:18689607 T G 0.187527 -7.3295e-06
1:18694036 A G 0.652372 1.4613e-05
1:18696215 G A 1.492655 -2.1743e-05
1:18709012 T C 0.026872 -1.4391e-06
1:18709741 C T 0.940027 -3.6936e-05
1:18711242 G A 0.115536 3.3136e-06
1:18712328 T C 0.543720 -2.8657e-05
1:18722491 A G 1.547518 -2.7977e-05
1:18724039 T C 0.034382 -9.2895e-06
1:18724101 A G 0.691558 2.4538e-05
1:18726202 T G 0.189999 -1.5443e-05
1:18730305 C T 1.389327 -1.1954e-05
1:18731729 A C 0.151697 -1.2042e-05
1:18744198 G C 0.026576 -9.9027e-06
1:18750539 C T 1.061486 -7.1193e-05
1:18751864 G A 0.606219 4.0273e-05
1:18758343 C T 1.667433 -1.9706e-05
1:18765153 C T 0.386339 -6.3914e-06
1:18766556 G A 0.235186 -4.5758e-05
1:18766850 T C 1.569174 1.7239e-06
1:18767081 G A 1.196061 -2.2488e-05
1:18768843 C T 0.366555 2.6119e-05
1:18770671 G A 0.671961 1.8969e-07
1:18774886 T C 0.027777 6.8798e-06
1:18776939 C T 0.309717 -1.5974e-05
1:18781486 A G 1.211224 1.6161e-05
1:18784198 A G 0.046221 -8.3811e-07
1:18785466 G A 0.875811 3.4178e-05
1:18789789 T C 0.090289 -6.7946e-06
1:18795255 C T 0.727419 4.0422e-07
1:18796961 T C 0.046224 1.6378e-05
1:18804386 A G 1.250553 8.4955e-05
1:18806245 A G 0.956693 6.3206e-05
1:18806505 C G 0.295135 5.0581e-06
1:18807938 A C 0.288448 -1.4589e-07
1:18807953 A C 0.711052 5.2261e-05
1:18808526 C A 1.252566 8.6427e-05
1:18808711 C G 0.248218 -5.0470e-06
1:18811121 A G 0.251947 1.2468e-05
1:18813409 T C 0.025220 -1.7672e-06
1:18815112 G C 0.025244 1.1932e-05
1:18822818 T C 0.086485 -6.1536e-06
1:18823791 G A 0.211245 -2.5034e-05
1:18823830 T C 0.211751 -1.2153e-05
1:18826710 G A 0.167652 -1.5336e-05
1:18832314 C T 1.338667 -2.0343e-05
1:18835560 T C 0.295856 -7.8889e-06
1:18836205 T C 0.039292 7.2422e-06
1:18838950 T G 0.049597 -3.6409e-06
1:18842760 G A 0.699813 -2.4073e-07
1:18847892 T C 0.082826 -1.2447e-05
1:18850444 G T 0.525205 -1.3469e-06
1:18854369 A G 0.087369 2.0774e-06
1:18855316 C T 0.044599 2.1192e-05
1:18857982 C T 0.259937 2.1933e-05
1:18859581 T G 0.079743 1.6222e-05
1:18860592 G T 0.327291 -2.7828e-06
1:18861990 G A 0.474792 -8.9808e-06
1:18864481 C G 0.060262 -2.5185e-05
1:18870356 G A 0.072923 -2.1808e-05
1:18872090 A G 0.119385 -3.8775e-06
1:18873836 T C 0.881064 -3.5891e-05
1:18886500 C A 0.021419 -3.4434e-06
1:18887706 C T 0.117352 -1.5804e-05
1:18890585 G A 1.170154 -1.9455e-05
1:18894524 C T 0.074334 2.1416e-05
1:18894647 C T 0.164677 -2.0093e-06
1:18896025 T C 0.067684 -3.9667e-05
1:18896214 A C 0.079185 -1.6806e-06
1:18903819 A G 1.160897 -8.7432e-07
1:18904569 T G 0.069499 -3.3641e-05
1:18914423 T C 0.936984 9.6759e-06
1:18914528 C T 0.690239 -1.0100e-06
1:18919015 T C 0.036939 3.7349e-08
1:18919551 T C 0.194606 -1.2271e-05
1:18924046 C T 1.927111 3.3329e-05
1:18932439 T C 0.036405 -1.9955e-05
1:18933685 C A 0.696522 1.1031e-06
1:18936844 A G 0.222831 2.6447e-05
1:18948634 A G 0.066694 2.0282e-05
1:18949679 C A 0.102005 -1.7553e-05
1:18959163 A G 0.036147 8.9976e-06
1:18959688 C A 0.187194 2.0278e-05
1:18971942 T G 0.020345 -1.1895e-05
1:18976363 A G 0.052847 3.8377e-06
1:18976489 C T 0.763362 -4.6966e-06
1:18977337 T C 0.083197 -1.9738e-06
1:18979300 C T 0.111371 -2.2298e-06
1:18979874 T G 0.799727 -7.6075e-06
1:18987872 T C 0.038132 -3.5634e-06
1:18987883 C T 1.044840 7.1824e-06
1:18999047 C T 0.685928 7.5955e-06
1:18999444 G A 0.222427 1.8622e-05
1:19001199 G A 0.068513 3.5883e-07
1:19001748 G A 0.027362 -8.7305e-06
1:19007083 C A 0.498213 -7.2842e-07
1:19008873 G A 1.966440 1.7227e-05
1:19012781 A G 1.883546 2.5280e-05
1:19015069 G C 0.032832 4.4758e-06
1:19018405 A G 0.091982 -1.8168e-05
1:19021373 C T 0.609932 2.7481e-07
1:19021544 C T 0.278547 4.9083e-06
1:19022911 A G 0.085016 -1.1048e-05
1:19030005 G A 0.074388 4.0313e-06
1:19030396 A G 0.141997 1.5891e-06
1:19031483 C T 0.067986 1.1143e-05
1:19031561 C T 0.294768 1.4422e-05
1:19031739 A G 0.023438 -4.9320e-06
1:19031966 T C 0.107190 -6.4557e-06
1:19032272 C G 0.930827 1.7046e-05
1:19034509 C T 0.178596 4.0293e-06
1:19035393 G A 1.560362 -1.1914e-05
1:19035498 G T 0.039122 2.0625e-06
1:19036394 T C 0.076595 -7.3924e-06
1:19036483 T G 0.075374 1.4529e-05
1:19040371 A G 0.086240 -1.0760e-05
1:19041598 A G 1.190407 -1.7159e-05
1:19043062 G T 0.383425 -3.6161e-06
1:19043989 C G 0.193633 6.9734e-06
1:19045819 A G 1.756488 6.2431e-06
1:19046042 A G 0.478433 1.5646e-05
1:19046048 A G 0.775466 -1.2783e-05
1:19047314 G A 1.757827 1.0049e-05
1:19047565 G A 0.025811 6.8567e-06
1:19049338 A G 0.608956 1.4375e-06
1:19049615 A C 0.226241 -2.5418e-05
1:19049946 G A 1.212659 -1.8569e-07
1:19050158 G A 0.096065 -2.4640e-05
1:19050907 G A 1.739312 8.3821e-06
1:19050951 A C 0.044021 -3.9118e-06
1:19054494 T G 0.117178 1.4412e-05
1:19054657 C T 0.086141 8.2351e-06
1:19055066 T C 0.022078 1.1075e-05
1:19057127 A G 1.225051 -1.1879e-05
1:19057553 T C 0.517116 -1.4008e-05
1:19058745 A G 0.136340 1.5151e-05
1:19058929 A G 0.879429 -1.4428e-05
1:19059268 G A 0.071427 -8.6941e-06
1:19059471 C T 0.713024 -9.1888e-06
1:19061621 A G 0.118933 1.6634e-05
1:19065770 T C 0.054411 -2.3052e-05
1:19066232 C G 1.663523 -3.7779e-05
1:19069342 G C 0.152649 3.4212e-05
1:19073190 T C 0.063203 9.8817e-06
1:19077825 A G 0.448532 -2.1415e-05
1:19080849 C T 0.058351 -8.8490e-07
1:19088899 T C 1.246732 -3.2631e-06
1:19093763 T C 0.304665 -9.9303e-07
1:19096729 G A 0.472412 -2.1290e-06
1:19097382 A G 0.180072 -4.6164e-06
1:19097977 T G 1.850493 -4.3049e-05
1:19101073 G C 0.124954 2.2751e-05
1:19102402 A G 0.090309 -1.0949e-05
1:19106254 C A 0.398123 -4.8596e-06
1:19108960 T C 0.255082 2.2224e-05
1:19111355 G T 0.189214 -3.0857e-05
1:19113524 A G 0.166591 -1.5983e-06
1:19119910 G T 0.787800 -1.7400e-05
1:19120708 T C 0.217704 -8.2882e-06
1:19123047 T C 0.047230 4.5756e-06
1:19131155 G A 0.218853 9.1271e-06
1:19131295 T C 0.119045 1.0382e-05
1:19131775 C T 0.527091 2.4191e-05
1:19132305 C A 0.400635 -2.0917e-05
1:19133990 G A 0.642845 -2.6407e-05
1:19138532 A G 0.349373 -1.6730e-05
1:19139517 T C 0.567974 -4.8398e-06
1:19141203 A G 0.267345 -6.5224e-05
1:19145137 G T 1.796796 2.9225e-06
1:19149793 A G 0.094206 4.1162e-06
1:19151558 C T 0.217388 -4.1041e-07
1:19153362 A C 0.053785 -8.4946e-06
1:19154260 A G 0.158673 2.1880e-06
1:19155969 T C 0.652865 5.3376e-06
1:19157703 T C 0.454128 -1.2941e-06
1:19160160 T C 1.436116 -4.4660e-05
1:19163567 T C 0.581693 -2.8679e-05
1:19166829 G A 0.051929 -6.1210e-06
1:19174794 C T 0.839501 1.8275e-05
1:19175846 C T 0.422061 6.5097e-06
1:19178744 A G 0.083697 -3.6600e-05
1:19179104 T G 1.229882 1.4517e-05
1:19179824 G A 0.770631 1.8242e-05
1:19180013 C T 0.370747 1.4472e-06
1:19181015 C G 0.657033 -3.9109e-05
1:19181393 C T 0.668177 -3.9030e-05
1:19186129 C G 1.573013 -1.5508e-05
1:19186260 T C 0.979601 1.5183e-05
1:19186365 A G 0.070693 -6.0828e-06
1:19187768 A G 0.176815 -1.1854e-05
1:19191326 A G 0.670812 -3.3916e-05
1:19192501 A G 0.031799 -5.1003e-06
1:19192760 G A 1.423506 -3.8360e-05
1:19194995 T C 0.484815 -2.2043e-05
1:19195951 T G 0.044102 5.4667e-06
1:19198895 G A 0.521631 -7.2237e-06
1:19199304 A G 0.065542 -1.9657e-05
1:19201919 C T 0.040754 1.6739e-05
1:19201928 T C 0.293646 8.6584e-06
1:19203227 T C 0.542782 2.4049e-05
1:19203725 G A 0.031122 1.7023e-05
1:19205124 T C 0.691184 2.8512e-06
1:19205258 T C 0.293442 1.4093e-05
1:19205672 G T 0.746989 2.1890e-06
1:19206805 T A 0.043814 -1.7496e-05
1:19210777 A C 0.422904 1.0614e-05
1:19215440 G A 0.444629 -6.1179e-06
1:19226520 G C 0.057188 -1.8170e-06
1:19227791 A C 0.061975 -2.1207e-06
1:19230263 G A 1.551128 -1.1129e-05
1:19231017 G A 0.069506 -1.0622e-07
1:19231130 A G 0.101495 -9.2080e-06
1:19238529 C T 0.062227 -2.9298e-06
1:19238942 T C 0.633635 1.4310e-05
1:19239416 A C 0.218724 -3.7224e-06
1:19239895 A G 0.083102 6.2103e-06
1:19240684 C A 0.444224 -2.0738e-05
1:19241966 A G 0.201810 -2.0653e-05
1:19243822 C T 0.049012 -2.4241e-06
1:19244363 A G 0.032006 8.5443e-06
1:19246539 A G 0.367681 -1.7038e-05
1:19248901 G A 0.452156 -1.9111e-05
1:19251434 A G 0.105694 4.6660e-06
1:19261408 C T 0.858000 1.5931e-05
1:19274834 A G 1.673620 4.0787e-06
1:19281981 A C 0.021769 5.4724e-06
1:19284309 A G 0.127109 -1.4161e-05
1:19287138 T C 0.056716 4.9388e-05
1:19290622 A G 0.037180 4.0515e-06
1:19302706 A G 0.045422 -1.7712e-06
1:19305638 A G 0.924187 9.7665e-06
1:19307956 C T 0.082157 -2.7876e-05
1:19317338 A G 0.233146 -4.3792e-06
1:19319245 C T 1.158014 6.1864e-06
1:19328594 T C 0.048016 -2.9168e-05
1:19330496 G C 0.049597 -4.3126e-05
1:19334299 C T 0.881302 1.1085e-05
1:19341313 T C 0.342355 2.7555e-05
1:19355259 A C 0.445792 2.7870e-05
1:19359756 T C 1.552175 4.4740e-06
1:19362900 A G 0.128969 -3.5375e-06
1:19364415 A G 0.133834 1.7786e-05
1:19365465 A G 0.019947 2.3251e-05
1:19373360 T C 0.064246 3.5768e-05
1:19375841 A G 0.211632 1.7336e-05
1:19383877 C A 0.335987 -6.6212e-07
1:19385772 T C 0.062771 -7.4516e-07
1:19386436 C T 1.244114 8.4622e-06
1:19386470 T C 0.044709 -5.3316e-06
1:19389204 A G 0.036429 1.7558e-05
1:19397229 G A 0.123631 -6.7820e-07
1:19397576 C T 1.942370 7.9627e-06
1:19405654 C T 0.089160 7.0388e-06
1:19407444 A G 0.044041 2.2462e-05
1:19411500 T C 0.256194 -7.3073e-06
1:19412231 T C 0.214087 1.1735e-05
1:19413261 A T 1.157136 1.8095e-06
1:19413544 C A 0.052092 5.3396e-07
1:19417204 A C 0.129686 -2.0068e-06
1:19422191 A G 0.034209 1.0079e-05
1:19433669 T G 0.086274 1.1736e-05
1:19448089 A G 0.055720 -2.3555e-05
1:19462398 C T 0.162308 5.8847e-07
1:19470662 C T 0.129887 -4.1565e-06
1:19471835 T C 0.037626 4.8905e-06
1:19473295 T C 0.030061 -7.5564e-07
1:19475792 T C 0.899063 1.0235e-05
1:19481906 C T 0.073742 -2.8321e-06
1:19499560 C T 0.314154 -2.4412e-05
1:19500287 C T 0.030235 1.4525e-05
1:19500551 C T 0.586707 2.8507e-05
1:19519782 T C 0.842432 2.1740e-05
1:19520260 T C 0.058776 1.1765e-07
1:19540462 G C 0.056060 -2.4369e-07
1:19540663 C T 0.315687 -1.9023e-05
1:19549759 A G 0.842799 7.0608e-06
1:19555060 A G 0.238107 1.0904e-05
1:19565344 G C 0.765365 1.6447e-05
1:19568972 G A 0.772936 1.7088e-05
1:19569915 C G 0.030575 -1.8495e-05
1:19584030 A G 0.084924 -2.3237e-05
1:19584529 A G 0.033339 1.8856e-06
1:19586294 G A 0.509535 -4.2461e-05
1:19586967 A G 1.685897 1.4247e-05
1:19593748 C A 0.043072 1.4155e-05
1:19595396 T C 0.021579 -3.9545e-05
1:19611241 C T 1.652939 1.5525e-05
1:19611760 G A 0.084373 -2.4208e-05
1:19612477 T C 0.744969 -3.1390e-06
1:19622270 G A 0.195796 1.2071e-05
1:19630293 C G 0.047152 1.8778e-05
1:19632332 C T 0.920274 -1.3761e-05
1:19635377 T C 0.348261 2.6583e-05
1:19636169 G A 1.830094 2.4577e-05
1:19638090 C G 0.378706 1.2124e-05
1:19638309 G A 1.500274 2.3962e-05
1:19639309 A G 0.024611 1.2334e-05
1:19644218 A G 0.120976 1.4734e-05
1:19645355 G A 0.670115 3.5579e-05
1:19648390 A G 1.408849 3.3227e-05
1:19661379 A G 0.040070 -2.5692e-05
1:19663083 G A 0.596230 7.8046e-06
1:19667552 T C 0.534275 4.0770e-06
1:19670010 T C 0.099333 -1.9952e-06
1:19684980 A G 0.055217 4.2784e-06
1:19688675 A G 0.034675 1.0460e-05
1:19697237 A G 0.067089 -1.2719e-05
1:19698314 T C 0.051106 -1.5745e-06
1:19699313 C T 0.098282 -3.6818e-06
1:19701015 A G 1.210371 3.5363e-06
1:19709334 G C 0.030432 1.3206e-05
1:19717338 A G 0.092540 2.5943e-06
1:19718824 A G 0.672927 -2.2429e-05
1:19722082 T C 0.055540 1.0109e-06
1:19737535 T C 0.061557 1.3362e-05
1:19755486 C T 0.039622 -2.7853e-06
1:19756653 G T 0.257421 -4.4123e-06
1:19756869 G A 0.475363 1.2835e-05
1:19765518 G T 0.707625 -1.1830e-05
1:19772363 G A 0.468975 1.2857e-05
1:19775375 A G 0.047105 7.6263e-06
1:19778611 T C 0.061054 -7.6985e-06
1:19785992 A G 0.037806 1.0073e-05
1:19792562 G A 0.709781 7.7989e-06
1:19795831 C T 0.048356 -1.7449e-05
1:19795951 G A 1.140025 1.7931e-06
1:19800954 T C 1.953290 -1.1382e-05
1:19809002 C A 0.852315 -1.0510e-05
1:19809171 T C 0.813193 -3.1212e-06
1:19809385 C A 1.270905 -2.1093e-05
1:19809758 A C 0.457810 1.8359e-05
1:19811652 A C 0.276970 -3.9539e-06
1:19816730 A G 0.113160 4.6603e-05
1:19819745 A G 0.628148 1.5098e-05
1:19820119 G T 1.023020 2.5155e-05
1:19822813 T C 0.503347 9.7825e-06
1:19831227 C T 0.125239 1.1011e-05
1:19832163 A G 0.035270 -2.3438e-06
1:19841174 A G 0.310577 2.9064e-05
1:19843354 C T 0.461828 2.7209e-05
1:19860697 T A 0.196979 3.2131e-05
1:19868459 A C 0.782391 -6.1442e-06
1:19871134 T C 1.297406 7.4243e-06
1:19878824 T C 0.155481 4.3506e-05
1:19884791 T C 0.038527 1.1999e-05
1:19887955 T C 1.676741 7.1767e-05
1:19892785 G A 1.110521 -2.9871e-05
1:19901924 T G 0.209504 2.5174e-05
1:19903097 G A 0.052344 5.5175e-06
1:19904076 A G 0.093077 1.6185e-05
1:19931166 T G 0.072178 4.7023e-06
1:19945189 G A 0.415292 4.8267e-05
1:19951404 G A 0.085424 -1.2040e-05
1:19956522 T G 0.473966 -4.5380e-06
1:19957908 T C 0.056665 -7.7825e-06
1:19960091 A G 0.062649 -9.1414e-06
1:19963047 C T 0.379393 5.1838e-05
1:19973593 C A 0.162760 1.2456e-05
1:19974669 G A 1.584681 1.9682e-05
1:19974794 C T 0.418239 -1.9025e-05
1:19975330 A G 0.286119 -1.6433e-05
1:19976782 G A 0.955673 5.6720e-05
1:19978895 G A 1.219190 4.0101e-05
1:19985080 T C 0.036623 1.9265e-05
1:19988475 T G 0.069129 1.3384e-06
1:19992372 T G 0.062023 -7.5450e-06
1:19992513 T C 0.248942 -8.0299e-06
1:19993485 G A 1.608555 2.2397e-05
1:19996232 T C 0.249190 -7.6350e-06
1:19997908 T C 0.052429 3.0382e-05
1:20002682 A G 0.188840 -1.1245e-05
1:20003216 T C 0.047642 -3.9887e-06
1:20006286 T C 0.037286 7.2039e-06
1:20008507 T C 1.317016 2.8235e-05
1:20009790 T C 0.023139 1.4538e-06
1:20015655 C A 0.514199 1.4589e-05
1:20019350 T C 0.253793 -1.2819e-05
1:20020366 A G 1.636583 1.2974e-05
1:20020994 T C 1.328957 2.8788e-05
1:20026472 G A 1.346840 1.1575e-05
1:20027049 C A 0.860437 1.3972e-05
1:20027404 A G 0.551917 1.1749e-05
1:20030375 T C 0.077523 -1.3638e-05
1:20030725 G T 0.096453 -7.0046e-06
1:20031148 T C 0.893545 -2.6278e-06
1:20034763 A T 0.490010 1.7662e-06
1:20037489 G T 0.657043 7.7591e-06
1:20039820 A G 1.507621 5.6339e-06
1:20041973 C T 0.206896 -9.4956e-07
1:20048720 G A 0.298266 2.6415e-06
1:20049085 G T 1.582267 4.8087e-06
1:20050294 A G 0.063165 -3.4343e-05
1:20050859 C T 0.434929 2.0230e-06
1:20051028 G A 0.025686 4.4056e-06
1:20053363 T C 0.025046 -3.0202e-05
1:20056558 A G 0.342056 -5.4561e-06
1:20057169 C T 0.113653 -9.6957e-06
1:20057205 C T 0.229277 -1.1410e-05
1:20058239 A G 0.038700 2.2343e-05
1:20060965 G A 0.039921 -4.0196e-06
1:20061456 C T 0.476720 -9.3310e-06
1:20062124 A G 0.036256 -4.5128e-06
1:20063446 T C 0.187028 -1.2929e-06
1:20065080 G A 0.043630 -1.3094e-05
1:20067043 G A 0.305406 2.6109e-05
1:20069775 T G 0.060561 3.7268e-06
1:20078613 T C 0.042328 2.4693e-05
1:20080048 T C 0.041481 -5.4935e-06
1:20081036 T G 0.504959 2.6056e-05
1:20088161 T G 0.751055 1.4378e-05
1:20092847 A G 0.069873 -1.0353e-06
1:20097822 A G 0.266138 -2.7542e-05
1:20097941 T G 0.710339 -1.5796e-05
1:20109991 G A 0.074419 -1.2629e-05
1:20111440 G A 1.805051 -2.5099e-05
1:20112903 T C 0.092825 -6.0699e-06
1:20113984 T C 0.052857 -8.1048e-07
1:20128536 C T 0.589631 -2.2418e-06
1:20131771 T C 1.010104 -9.1733e-06
1:20137714 C T 1.561334 2.2419e-06
1:20140036 A G 0.339530 -2.7575e-05
1:20140340 G A 0.648333 -7.8205e-05
1:20140581 T C 0.080056 -1.4604e-05
1:20140622 C T 0.064556 5.8888e-07
1:20140973 T G 0.051616 1.2065e-05
1:20141761 A G 0.028834 -1.9974e-06
1:20142681 G A 0.769859 9.5984e-06
1:20143074 T C 0.793406 -9.4826e-07
1:20144143 C T 0.088936 6.8127e-06
1:20144332 A G 0.784329 -4.6378e-06
1:20144980 A G 0.188673 1.3662e-05
1:20145194 C T 0.230916 -1.6088e-05
1:20147269 A G 0.069792 8.7744e-06
1:20147978 T C 1.193052 1.3531e-05
1:20155678 T C 0.499301 -4.1359e-05
1:20157119 G A 0.066385 -1.4273e-05
1:20158241 C T 0.797150 3.7841e-06
1:20159504 G A 0.050368 7.0109e-06
1:20164602 A C 0.114081 -1.7622e-05
1:20171860 A G 1.074378 1.6670e-05
1:20181345 T C 0.099798 3.6107e-05
1:20183342 T C 0.959348 2.0232e-05
1:20191436 C T 0.521988 -1.5786e-05
1:20193851 C G 0.041104 8.7260e-06
1:20197437 G A 0.025730 -3.1466e-06
1:20200125 T C 0.248704 -1.7885e-05
1:20212747 T G 0.817158 -1.6336e-06
1:20216213 G A 0.033284 1.4908e-05
1:20216860 A G 1.036596 -7.9212e-06
1:20233051 G A 0.039190 1.4677e-05
1:20233086 A G 0.140929 -1.5705e-05
1:20243147 G T 0.369132 -7.2176e-06
1:20246876 T C 0.181836 1.5047e-05
1:20247305 A G 0.046292 -3.0660e-06
1:20247890 G A 0.221199 -6.1201e-06
1:20248709 G A 0.237253 2.5749e-05
1:20250336 G A 0.589237 3.1814e-05
1:20251305 G A 0.023622 1.4918e-05
1:20263515 T G 0.072103 -1.3814e-05
1:20268939 G A 0.052065 -2.2676e-05
1:20269169 C T 1.673909 -1.4501e-05
1:20275243 A G 0.046391 -1.7330e-06
1:20275868 C G 0.353160 -2.2590e-05
1:20278074 T C 0.066708 -6.8935e-06
1:20279405 T C 1.143547 2.7833e-06
1:20279671 C A 0.094573 1.6500e-06
1:20282314 C A 0.065545 -1.0921e-05
1:20283943 A G 0.618761 1.1767e-06
1:20285200 T C 0.026080 4.1430e-06
1:20286563 A C 0.513326 1.3743e-05
1:20289956 A G 0.046414 -7.6290e-06
1:20290088 T C 0.531059 1.3215e-05
1:20291950 A G 0.772419 1.8564e-05
1:20293055 A G 0.332078 -1.8889e-05
1:20294687 A G 0.042889 2.3312e-07
1:20295022 G T 0.860553 -5.6258e-06
1:20297593 G A 0.058290 9.3102e-07
1:20302406 A G 0.024339 -4.4535e-06
1:20303151 T C 0.238980 8.0091e-06
1:20304785 T C 0.050997 -5.0421e-06
1:20304926 A G 0.452717 -7.1939e-06
1:20306279 G T 0.027365 7.0973e-06
1:20307444 G A 0.063957 1.7025e-05
1:20312985 T C 0.128663 1.3921e-05
1:20316055 C A 0.354642 -8.2985e-06
1:20338794 C A 0.714245 -1.5880e-05
1:20346352 C T 0.673573 1.4089e-05
1:20354769 G A 0.174622 -1.9649e-06
1:20355944 A G 0.563011 -1.4392e-05
1:20361860 T C 0.025097 -1.3303e-05
1:20367610 T C 0.883981 1.6048e-05
1:20380145 C T 0.773058 -8.4762e-06
1:20392618 T C 0.078482 2.4513e-06
1:20394868 T G 0.099996 1.1854e-05
1:20395401 A C 1.083697 2.3541e-05
1:20402793 C A 0.816569 2.8033e-05
1:20404144 C T 0.429812 -2.7232e-05
1:20406486 A G 0.027970 1.2148e-06
1:20409394 A C 1.652698 1.5902e-05
1:20411332 T C 0.676745 1.3569e-05
1:20421968 A C 0.142867 -5.8594e-06
1:20422613 T C 0.051137 9.6020e-06
1:20423210 C T 0.081701 -2.0708e-05
1:20423977 T C 0.096388 1.0135e-05
1:20427044 C G 0.580513 2.8329e-08
1:20435466 G A 0.541510 3.0154e-06
1:20440251 A G 0.079124 -1.9453e-05
1:20440990 A G 0.032502 5.3966e-06
1:20441633 G A 0.682640 1.2743e-05
1:20442054 C T 1.158901 -3.4037e-06
1:20442462 G T 0.245953 -2.0701e-05
1:20446610 G A 0.138451 9.2984e-06
1:20447401 C T 0.136404 -1.2720e-05
1:20451281 T C 0.273053 4.6438e-06
1:20452434 G A 0.507995 -1.3369e-05
1:20453627 A G 0.066191 -2.3828e-05
1:20455220 A C 0.345983 -3.1911e-05
1:20461403 T G 0.084407 1.3903e-06
1:20464891 A G 0.361554 4.5896e-05
1:20465444 T C 0.076659 2.4244e-05
1:20467577 G A 0.040590 1.1521e-05
1:20468047 C G 0.036633 1.9857e-06
1:20468155 T G 0.067449 2.2972e-07
1:20472808 T C 0.222729 -5.8133e-05
1:20474812 T C 0.027219 2.0389e-05
1:20475951 T C 0.041553 -1.6093e-05
1:20477169 C A 0.377044 -7.2134e-05
1:20477682 A G 0.283144 -3.1531e-05
1:20484616 T C 0.038238 -8.0932e-06
1:20491842 G A 0.444874 -1.3026e-05
1:20493151 C G 0.634621 -4.1865e-05
1:20493870 G A 1.183900 -1.1300e-04
1:20494741 G C 0.266974 1.2559e-05
1:20501582 A G 0.362217 -1.2422e-04
1:20501670 A G 0.071712 8.0601e-06
1:20502710 T C 0.066382 -1.0781e-05
1:20502926 C A 0.057284 -3.6066e-05
1:20503183 A G 0.287622 1.4937e-05
1:20504874 A G 0.074847 2.7915e-06
1:20508413 A G 0.060558 -1.6929e-05
1:20512144 C G 0.039118 -2.8763e-05
1:20525952 A G 0.022809 2.2862e-08
1:20529007 G A 0.044867 -2.0462e-06
1:20529772 C A 0.080657 1.7150e-05
1:20530208 G A 0.412327 -9.5418e-06
1:20537226 T C 1.525776 3.9010e-06
1:20542907 A G 0.040556 2.8210e-05
1:20551075 G A 0.039384 3.1647e-05
1:20551745 T C 1.280081 5.0727e-06
1:20553327 T C 0.741059 4.2113e-06
1:20555321 C G 1.128058 -3.7701e-07
1:20556029 G A 0.264316 -2.5789e-05
1:20556579 A G 0.263360 -2.7636e-05
1:20556940 C T 0.393227 -9.1771e-06
1:20558439 T C 0.035304 -1.0503e-05
1:20569288 T C 0.061884 2.3448e-05
1:20570924 T C 0.106955 1.4269e-05
1:20571273 T G 0.059133 -2.2177e-05
1:20571807 G A 0.273336 -9.1405e-06
1:20572621 C T 0.549979 -2.2616e-05
1:20573560 T C 0.028212 -7.4551e-06
1:20573768 C A 0.099078 -1.3292e-05
1:20574315 G A 0.162916 5.9164e-06
1:20576773 T C 0.550540 -1.7921e-05
1:20583734 C G 0.080858 -4.5382e-06
1:20595312 C T 1.281352 -1.9042e-05
1:20596449 C A 0.186076 3.5762e-05
1:20598460 T C 0.198927 2.2730e-06
1:20601012 C T 0.147875 -1.5764e-05
1:20604236 G A 0.021014 -2.2183e-05
1:20607376 G A 1.301911 2.6043e-05
1:20608200 T C 1.109274 3.1774e-05
1:20608598 T C 0.094801 3.5065e-06
1:20615696 C T 0.130903 -1.4506e-05
1:20617419 C T 0.503106 2.4433e-05
1:20620504 C G 0.039900 1.3956e-05
1:20622867 T C 0.032169 4.4440e-06
1:20623275 A C 0.028868 5.9341e-06
1:20626189 A G 0.085427 -1.2320e-06
1:20631246 A G 1.341791 -7.8316e-06
1:20631431 C T 0.024778 -7.2479e-06
1:20632815 A G 0.152608 -2.4307e-05
1:20639207 T G 0.211469 -7.7049e-07
1:20639345 A C 0.055393 3.9884e-06
1:20641487 T C 0.041005 1.1470e-05
1:20642930 A G 0.092492 -5.1389e-05
1:20645086 A T 0.102953 -1.1496e-05
1:20645330 A G 0.074555 1.7901e-05
1:20651486 A G 0.024683 1.5461e-06
1:20656824 G A 0.366463 2.9547e-05
1:20661893 C A 0.051487 1.3908e-05
1:20662938 G A 0.389960 3.3705e-05
1:20670792 A G 0.259206 -1.8736e-05
1:20671807 C T 0.056760 1.5764e-07
1:20671961 A G 0.671672 2.5469e-05
1:20675257 G A 0.038544 2.8395e-05
1:20677490 A C 0.126303 -2.5092e-06
1:20678551 G A 0.161675 -5.3147e-07
1:20680718 A G 0.488643 3.0290e-05
1:20682348 T C 0.350396 3.1173e-05
1:20693834 T G 0.383609 -1.6150e-05
1:20695335 G T 0.209011 2.5862e-06
1:20702231 G A 1.882142 -5.1740e-06
1:20702881 C A 0.106758 1.1830e-05
1:20703026 T C 0.413901 2.2261e-05
1:20707469 A G 0.072634 1.1737e-05
1:20707936 G A 0.261392 -7.8133e-06
1:20715869 C T 0.305947 -1.1251e-05
1:20717718 T G 0.080810 -5.7542e-06
1:20725185 A G 0.078726 2.7106e-06
1:20725924 T C 0.049967 1.3733e-05
1:20731874 T C 0.042950 1.8443e-05
1:20732420 A G 1.140651 -8.8452e-06
1:20732973 A G 0.544233 6.1986e-06
1:20733236 G C 1.161274 -1.1048e-05
1:20738491 G C 0.077261 -6.3969e-05
1:20755599 T G 0.069214 1.5656e-05
1:20757820 C T 0.235615 -3.4486e-06
1:20758227 C T 0.422190 3.2337e-07
1:20759310 C T 0.308544 -1.1244e-05
1:20762133 C A 0.885678 3.2995e-05
1:20765507 T G 0.230518 -3.5824e-06
1:20767694 T C 0.070618 1.7898e-05
1:20768317 T C 0.045935 7.0986e-06
1:20770061 T C 0.804799 3.0185e-05
1:20771640 A G 0.036337 -9.5806e-06
1:20772487 T C 0.108427 1.6734e-05
1:20772817 G T 0.951995 2.5464e-05
1:20776345 A C 1.625778 2.2516e-06
1:20782750 G T 0.291307 -3.1653e-06
1:20785310 T C 0.209116 6.9743e-06
1:20793015 C T 0.828343 -1.2177e-05
1:20795826 G C 0.051959 5.4828e-06
1:20805567 A G 0.027447 -3.0260e-06
1:20807073 T G 0.209487 -6.6287e-06
1:20808773 A C 0.069690 7.1818e-06
1:20818313 A G 0.308826 1.4569e-06
1:20819097 G T 0.128775 2.9266e-05
1:20821534 C A 0.363441 6.3933e-06
1:20827107 T C 0.040641 1.1302e-06
1:20829761 C A 0.062288 3.8214e-05
1:20856246 A G 0.925374 -6.3936e-06
1:20865703 C T 0.394036 -4.3129e-06
1:20866699 T C 0.127514 -2.7028e-05
1:20881754 C T 0.378941 6.0554e-06
1:20883503 G A 0.448073 -1.3903e-05
1:20883983 C T 0.109155 4.4619e-06
1:20884663 T C 0.105452 -3.1613e-05
1:20884833 C T 0.305753 -1.9069e-07
1:20891261 G C 1.893195 7.0378e-06
1:20898400 T G 0.651345 -4.2970e-06
1:20898649 T C 0.154026 1.9352e-05
1:20907051 G A 1.796089 -1.2253e-05
1:20915418 G C 0.862052 5.5920e-07
1:20915701 C A 0.691286 -1.5079e-06
1:20916791 G A 1.243261 1.3035e-05
1:20917206 A G 0.666593 -3.1740e-06
1:20918862 G A 0.181258 1.1767e-05
1:20918912 C T 0.149857 9.5423e-06
1:20921903 G A 0.116362 1.4977e-05
1:20924260 A G 0.797867 7.8697e-07
1:20926565 G A 0.058378 7.9548e-06
1:20926957 A C 0.429071 3.2867e-07
1:20928154 T C 1.670156 -4.6116e-06
1:20928284 T C 0.253841 -8.4538e-06
1:20932889 T C 0.028593 -2.1331e-05
1:20945055 T C 0.658440 -1.1060e-05
1:20945644 T C 1.846637 -5.9978e-06
1:20955183 C A 0.124162 -1.4431e-05
1:20956912 A G 0.130795 1.4906e-05
1:20959746 C T 0.111905 1.7791e-05
1:20960385 T A 0.111616 4.4056e-06
1:20966880 T C 1.751708 4.7466e-06
1:20975168 T C 0.121377 2.3868e-05
1:20977000 C A 0.559981 -8.8849e-06
1:20980847 T C 0.020810 3.5599e-06
1:20982913 C T 0.288808 -1.4234e-06
1:20983655 A G 0.045323 1.5798e-06
1:20986078 A G 0.797034 5.6087e-06
1:20992819 C G 1.603112 1.3698e-06
1:20993162 A G 0.801093 -6.6155e-06
1:21005316 T G 0.263592 -1.0684e-05
1:21006187 C T 1.510242 -2.3791e-05
1:21009089 A G 0.035188 -2.3670e-05
1:21009800 G A 0.590386 -3.1501e-05
1:21011346 G A 0.193202 4.4921e-06
1:21012097 A G 0.078696 5.3897e-06
1:21012609 A G 0.019926 5.7604e-06
1:21013437 G A 0.113823 -7.0283e-06
1:21013644 T C 0.039557 1.3211e-05
1:21015077 T C 0.071389 -5.0067e-06
1:21016307 G A 0.302081 -4.2424e-06
1:21020128 T G 0.437214 1.0126e-05
1:21024901 T C 1.260056 -8.8245e-06
1:21026949 T C 0.097272 2.6103e-05
1:21028647 G T 1.598651 -1.8044e-05
1:21029232 T C 1.171093 -1.5803e-05
1:21032041 A G 1.435969 -6.0636e-07
1:21034646 T C 0.142419 2.6400e-07
1:21036265 T C 0.042549 1.5590e-06
1:21036532 T C 0.158265 2.2816e-05
1:21037639 T C 0.102610 -1.0577e-06
1:21037956 T C 0.051793 1.0611e-05
1:21040310 C T 0.079090 1.1526e-05
1:21041555 G A 1.415774 -9.4762e-06
1:21042033 C T 0.030027 -5.6484e-06
1:21043790 C T 1.296291 -8.2562e-06
1:21065167 A G 0.887184 -2.6668e-05
1:21077245 A G 0.056267 8.2033e-06
1:21088111 C T 0.028076 -1.2573e-05
1:21096499 C T 0.040730 -2.6538e-06
1:21096594 G C 0.021575 1.0823e-05
1:21100876 T C 0.054475 1.2317e-05
1:21129777 A G 0.057702 2.6800e-05
1:21152384 A G 0.643437 -2.6632e-05
1:21166847 C T 0.441124 1.2486e-06
1:21171386 G A 0.043025 1.8126e-05
1:21174429 C T 0.276837 2.9140e-05
1:21180181 T C 1.126446 2.7417e-05
1:21189666 T C 0.086468 4.3670e-06
1:21197546 C A 0.026005 1.5138e-05
1:21202912 T C 0.088130 8.5816e-06
1:21232111 C T 0.031163 -1.5184e-05
1:21234923 T C 0.791234 -1.4145e-05
1:21245575 T C 0.041396 1.0283e-05
1:21261989 G A 0.085652 1.4490e-05
1:21264438 T C 0.034736 1.3809e-05
1:21264825 C T 0.023068 -1.5246e-05
1:21267993 C G 0.061231 6.2495e-06
1:21268194 C G 0.032247 1.5010e-06
1:21276433 T C 0.083925 -1.9389e-05
1:21277141 A G 0.916062 -1.7646e-05
1:21279885 G A 0.110583 -8.4649e-06
1:21305273 T G 0.183890 5.0491e-06
1:21309590 C G 0.140311 -6.4689e-07
1:21311792 G A 0.087219 -1.4752e-05
1:21317524 A G 0.792740 -9.3095e-06
1:21342770 G A 0.023384 -1.3616e-05
1:21351885 T C 0.162896 2.2085e-05
1:21354542 C T 0.041321 -1.2828e-06
1:21392684 T C 0.100040 -2.0702e-06
1:21405021 A C 0.024978 6.8837e-06
1:21417027 C T 0.794056 -7.5098e-06
1:21417990 T C 0.030061 -3.6975e-06
1:21446122 C G 0.706626 -6.2927e-06
1:21478491 C T 0.039503 -4.1648e-06
1:21507940 A C 0.023632 7.7460e-06
1:21523173 T C 0.038904 -7.1879e-06
1:21525228 C T 0.925313 -1.5559e-05
1:21536127 C A 0.067823 -1.2857e-05
1:21537816 G A 0.023751 1.7125e-05
1:21544247 A T 0.047615 9.2649e-06
1:21548068 G A 0.197513 8.1063e-06
1:21552149 T C 0.169981 4.0123e-05
1:21553933 C T 0.894928 -1.8538e-05
1:21554319 G A 1.931772 4.1112e-06
1:21564039 T G 0.033835 1.6365e-05
1:21564970 C T 0.020946 -1.4616e-05
1:21571475 A G 0.071872 -1.7303e-06
1:21575564 T C 0.265547 -1.8500e-05
1:21576796 T C 0.246807 -1.3931e-05
1:21578857 T C 0.069907 4.5175e-06
1:21584585 G A 1.201011 -2.4895e-05
1:21588116 A G 0.618166 1.4685e-05
1:21597985 C T 0.020294 1.0966e-05
1:21598160 T C 0.081749 5.4262e-06
1:21614370 C T 0.022782 -2.0727e-06
1:21621536 G T 0.599351 -4.6316e-05
1:21627370 T C 0.185297 -3.2436e-05
1:21631663 A G 0.346173 1.7749e-05
1:21632046 T C 0.040016 6.4536e-06
1:21639984 A G 0.083918 -1.4331e-05
1:21640125 A G 0.412715 6.4624e-07
1:21640387 T C 0.211636 1.2704e-06
1:21646699 A G 0.030809 1.4405e-05
1:21647223 A G 0.240347 -1.0163e-05
1:21652351 T C 0.115057 5.5954e-06
1:21653123 T G 0.031826 4.8614e-06
1:21653686 T C 0.100628 7.2366e-06
1:21658347 G T 0.022541 8.7843e-06
1:21659686 A G 0.508416 -1.5815e-05
1:21659702 A G 0.044133 6.7963e-06
1:21659866 A G 0.411100 1.4212e-05
1:21662131 A G 0.164038 -1.2383e-05
1:21664475 T C 0.476927 2.2701e-05
1:21669360 T C 0.909932 -8.8870e-07
1:21671184 G A 0.126303 6.7002e-05
1:21673298 A G 0.474248 -2.0911e-05
1:21673934 T G 0.955745 1.4742e-07
1:21678600 G T 0.604580 -2.5272e-05
1:21679269 G T 0.136336 -9.3488e-07
1:21682336 A G 0.092139 -9.6726e-06
1:21684387 A G 0.066963 2.4802e-05
1:21697502 G A 1.679761 -2.3147e-05
1:21698682 A G 0.185056 3.1144e-05
1:21705311 G A 0.136591 4.3202e-05
1:21705725 C G 0.029514 2.1237e-05
1:21708196 A G 0.031649 -9.8935e-06
1:21721038 G A 1.110487 -1.2666e-06
1:21731478 C T 0.117484 -1.6665e-05
1:21731734 T C 0.170263 -1.2534e-05
1:21743037 G T 1.754281 -2.4858e-05
1:21743972 A G 1.233456 1.0167e-05
1:21755517 T C 0.274355 -3.0798e-05
1:21755747 G A 0.155229 -4.9054e-06
1:21761072 C T 0.031397 -5.7890e-06
1:21765211 G A 1.534024 1.1546e-05
1:21766663 C G 1.071879 1.3592e-05
1:21775584 T C 0.050511 -5.6604e-06
1:21786068 T C 0.947184 1.7340e-05
1:21793378 C T 0.301503 -1.2049e-05
1:21794061 T C 0.459415 -1.1263e-05
1:21796237 A G 0.020032 -1.5850e-05
1:21797204 C G 0.100152 2.1381e-06
1:21800219 T C 1.430781 1.2305e-05
1:21806621 G T 1.091758 2.0338e-05
1:21817253 G A 1.952991 -9.4870e-06
1:21817365 G A 0.286428 -5.7729e-06
1:21819738 T G 0.460744 -1.4493e-05
1:21820858 A G 0.029021 -3.5664e-07
1:21821757 G A 1.075847 7.2385e-06
1:21823292 T C 0.990487 1.5662e-05
1:21826530 T C 0.074881 1.3764e-05
1:21826566 G A 0.215216 3.6499e-06
1:21826760 A G 0.029895 -1.5591e-05
1:21830340 C T 0.637814 1.4132e-06
1:21837755 G A 0.219693 1.3189e-06
1:21839690 C T 0.601578 3.2913e-05
1:21840048 A G 0.148919 -1.7911e-05
1:21840709 G T 0.725441 1.0711e-05
1:21844496 G A 0.302067 -8.9781e-06
1:21845402 A G 0.045221 1.5525e-05
1:21846434 T C 0.042977 8.5569e-06
1:21856119 C T 1.920468 -5.1629e-06
1:21856616 T C 0.321151 -1.2879e-05
1:21856633 A G 0.060816 -1.2847e-05
1:21857130 A G 0.076251 -8.0132e-06
1:21861020 G T 1.068449 5.1770e-06
1:21870726 G A 0.121030 2.7494e-06
1:21873204 A G 0.296529 2.6685e-06
1:21875916 T C 0.642070 4.6315e-06
1:21876492 T C 0.303931 -1.7722e-05
1:21883742 A G 0.103501 2.7851e-06
1:21889760 A G 0.026556 -1.8572e-06
1:21891931 T C 0.222042 1.5934e-06
1:21892266 A G 0.038129 -1.7160e-05
1:21892479 T C 0.725291 2.1329e-06
1:21894307 C T 0.563031 -4.2321e-06
1:21894735 C T 0.224854 7.7980e-06
1:21900459 C A 0.586619 -9.3470e-06
1:21902436 T G 0.072131 -2.0907e-05
1:21905604 T C 0.389960 -5.6260e-06
1:21906604 T C 0.433025 -3.1779e-06
1:21911865 A G 0.955578 -1.8084e-05
1:21912558 A G 0.048628 2.2466e-07
1:21916837 T C 0.086141 2.7194e-06
1:21917234 C T 0.242618 1.9307e-05
1:21917604 C T 0.147382 1.1199e-05
1:21921387 C A 0.071172 -1.4422e-06
1:21924912 G A 0.083826 -7.2267e-06
1:21926498 A G 0.717131 -9.2342e-06
1:21935358 T C 0.031516 1.2833e-05
1:21935467 A G 0.273880 -3.7443e-06
1:21940555 T C 0.910449 1.5615e-06
1:21942683 T C 1.768469 1.9400e-06
1:21943820 A G 0.487599 4.0599e-06
1:21944352 G A 0.584409 -5.3005e-06
1:21946831 T C 0.036956 2.7805e-05
1:21952884 A G 0.121799 6.8152e-06
1:21953026 C A 0.220961 3.8809e-05
1:21953436 G A 1.689824 1.4368e-05
1:21957666 T C 0.074857 -5.1479e-06
1:21959957 A G 0.284259 1.8086e-05
1:21960172 T C 0.796772 -4.4000e-06
1:21964134 T C 0.231997 -1.1332e-05
1:21968741 T C 0.086940 -1.3873e-05
1:21976289 T C 0.021011 -1.5689e-06
1:21979230 T C 1.272122 1.2472e-05
1:21980750 C A 0.770845 3.2814e-06
1:21983793 T C 0.605226 1.4075e-07
1:21988843 A G 0.444625 -4.8281e-07
1:21991760 T C 0.116614 -8.2844e-06
1:21993041 T C 0.704841 -4.6977e-08
1:21997145 A G 0.037867 -2.3199e-06
1:21997157 C T 0.154158 -1.0337e-05
1:21999437 C T 0.064654 -1.5855e-05
1:22002867 A G 0.435412 2.0178e-05
1:22004294 C T 0.132192 -2.8070e-06
1:22005511 C T 0.022850 9.5247e-06
1:22008798 C T 0.146145 -3.8986e-05
1:22012208 T C 0.109308 7.4731e-06
1:22014549 T G 0.147423 2.6982e-05
1:22025098 A G 0.109342 -2.9566e-05
1:22030884 C T 0.029504 2.9939e-05
1:22032570 G T 0.630735 -7.6816e-06
1:22038066 A C 0.101512 3.1811e-05
1:22044929 C T 1.746866 -1.3903e-05
1:22048664 T C 0.339489 4.9213e-06
1:22052387 C T 1.577229 -1.9685e-05
1:22060573 G C 0.121448 1.3270e-06
1:22071623 C T 0.175693 5.1755e-05
1:22071992 C G 0.155688 1.5021e-05
1:22077515 G A 0.188894 1.4022e-05
1:22077672 A C 1.764688 -9.7583e-06
1:22088841 A G 1.333125 -4.0459e-05
1:22108543 A G 0.070849 -1.8589e-05
1:22109370 A G 0.483016 -2.1779e-05
1:22110155 A G 0.073144 -1.2272e-05
1:22120799 C A 0.120214 -3.9927e-05
1:22129361 G A 0.298338 6.7036e-06
1:22138005 C T 0.066154 -3.2828e-05
1:22138467 G C 1.356930 -1.5527e-05
1:22139854 T C 0.132923 2.2558e-05
1:22139894 C T 0.363448 -2.0002e-05
1:22141030 T C 0.135568 4.3040e-06
1:22141206 C A 1.374456 -1.1006e-05
1:22141983 C T 0.442252 1.0494e-05
1:22143382 A G 0.059476 3.0108e-05
1:22143437 C A 0.385642 -1.8621e-05
1:22144801 A G 1.092679 -1.3654e-05
1:22145180 G T 0.055720 1.6523e-05
1:22146178 T G 0.156813 9.9016e-06
1:22147739 C A 0.042236 -1.4747e-05
1:22147764 G A 0.581390 -2.3390e-05
1:22150120 T C 0.369544 -3.7546e-05
1:22151809 T G 0.165820 -4.7786e-06
1:22155353 A G 0.079250 -6.4507e-06
1:22160020 T C 0.100931 -1.0009e-05
1:22163402 A G 0.123597 6.3640e-06
1:22165963 C T 0.027168 -4.4475e-07
1:22165987 A G 0.361024 -4.5891e-05
1:22168310 G A 0.529631 -3.8446e-05
1:22168801 C T 0.168604 -2.5623e-06
1:22168845 T A 0.121639 6.1606e-06
1:22168855 A G 0.023398 -5.1033e-06
1:22168968 A G 0.382470 2.0419e-05
1:22169325 T C 0.047553 3.0261e-06
1:22181360 C G 0.044708 -1.6603e-05
1:22181895 T C 0.121472 4.6203e-06
1:22182115 A G 0.027613 1.4382e-05
1:22185222 A G 0.363349 -2.5452e-05
1:22185862 T C 0.022840 3.9193e-06
1:22187452 A G 0.067779 9.0081e-07
1:22191454 A G 1.431662 2.3253e-05
1:22193100 G T 0.023571 -4.3359e-06
1:22198955 A G 0.129771 9.2399e-06
1:22200473 T C 0.063012 3.0090e-06
1:22202483 A G 0.024717 -6.6184e-06
1:22212125 A C 0.190492 4.2395e-06
1:22212909 G A 0.036310 3.3031e-06
1:22214279 A C 0.041590 -7.9588e-06
1:22215242 T C 0.043895 -4.1488e-07
1:22216061 G C 0.030609 1.0143e-06
1:22216422 A G 0.061479 -1.7506e-05
1:22216604 G C 1.339394 -2.1660e-05
1:22220638 A G 0.027226 2.5329e-05
1:22225743 C G 0.659389 2.0974e-05
1:22225921 T C 0.038177 8.3724e-06
1:22227091 C T 0.669619 2.2742e-05
1:22240123 T C 0.045473 -1.5156e-05
1:22248881 A G 1.239929 -3.0600e-05
1:22249307 A C 0.029772 1.7416e-06
1:22254558 G A 0.021623 7.2764e-07
1:22256814 A G 0.064379 -7.8168e-06
1:22267966 T C 0.454590 1.9876e-05
1:22277659 G T 0.045377 2.8525e-05
1:22278138 T C 0.060058 3.8376e-06
1:22278426 T C 1.766000 -3.6326e-05
1:22290429 T C 0.469570 3.1055e-05
1:22291122 A G 0.052248 8.7249e-06
1:22304142 A T 0.189350 2.0486e-05
1:22305906 T C 0.034794 -4.1271e-06
1:22307340 T C 1.954725 5.3519e-06
1:22308708 A G 1.954891 2.9482e-06
1:22310811 A G 0.032686 -7.2576e-06
1:22312998 T C 0.052140 -1.6973e-05
1:22313103 G C 0.035875 -6.5480e-06
1:22345006 C T 1.401839 -1.7313e-05
1:22345093 G A 1.344633 -2.3420e-05
1:22345860 A G 0.096337 7.0792e-06
1:22346009 A G 0.049144 -1.5163e-06
1:22350547 T C 0.489717 -9.0651e-06
1:22354045 T C 0.109773 -7.6998e-06
1:22358789 T G 0.329235 -5.3025e-06
1:22361472 T C 1.213274 1.9606e-05
1:22364283 A G 0.121003 1.2761e-05
1:22364827 T G 0.404922 1.1538e-05
1:22366426 T C 0.059521 2.7894e-06
1:22373624 T C 0.200416 -2.9196e-05
1:22374400 A G 0.135976 -1.1452e-06
1:22384713 T G 0.037854 1.6131e-05
1:22389388 G A 0.274114 -1.4121e-05
1:22394625 G A 0.093482 2.2003e-06
1:22403107 C T 0.067565 9.6615e-06
1:22403357 A G 0.348934 1.4429e-06
1:22419759 G A 1.864877 -3.2366e-06
1:22431471 C T 0.035076 -4.5671e-06
1:22441982 T C 0.041804 1.7798e-05
1:22443760 T C 0.117671 1.2762e-05
1:22445991 T C 1.081949 3.7114e-06
1:22447523 A G 1.841973 -4.8298e-06
1:22448217 T C 0.271792 -1.5980e-05
1:22449360 T C 0.073460 -2.4806e-05
1:22451845 C T 1.531477 1.1644e-05
1:22453842 C T 0.315755 -1.8876e-05
1:22463457 G T 0.054659 -1.8432e-05
1:22464564 T C 0.025043 -1.1514e-05
1:22475649 C T 1.153220 2.5497e-06
1:22483584 A G 0.763743 7.5211e-06
1:22485871 G T 0.801950 -1.2816e-05
1:22486501 A C 0.114574 -1.0764e-05
1:22490724 A C 0.478161 -6.5832e-06
1:22491984 G A 0.725957 -1.2918e-05
1:22495591 T C 0.059011 3.0207e-07
1:22499530 C T 0.751368 -3.3768e-06
1:22501421 A G 0.160285 1.8293e-06
1:22506437 G A 0.549857 -1.1535e-05
1:22508922 T C 1.034522 1.0354e-05
1:22514071 T C 0.101855 -1.5543e-05
1:22515497 A G 0.033723 1.3676e-05
1:22516420 T C 0.132828 1.4306e-05
1:22517559 G T 0.064994 -9.1617e-07
1:22523727 C T 1.716064 5.1931e-07
1:22531051 T C 0.067361 3.3199e-06
1:22532057 C T 0.070992 -2.1806e-05
1:22533564 A G 0.074351 2.2745e-06
1:22537373 A G 0.054972 2.7570e-05
1:22538787 T C 0.292942 -1.4613e-05
1:22550357 G A 0.500314 9.1526e-06
1:22556224 C T 0.067891 8.7607e-06
1:22556740 C T 0.064430 -1.9121e-05
1:22558048 A G 0.060422 3.4084e-05
1:22558062 T C 0.045887 -4.5138e-06
1:22561733 T C 0.082663 -3.2141e-06
1:22564899 T C 0.234234 -9.8832e-07
1:22565371 T C 0.798200 1.9249e-05
1:22573163 G A 0.157527 1.7080e-05
1:22573942 C T 1.265312 -1.8909e-05
1:22577371 C T 1.282141 -2.1181e-06
1:22577449 G A 0.062468 1.1754e-06
1:22578224 A C 0.058038 -9.9278e-06
1:22578404 A G 0.266152 -1.1694e-06
1:22578436 A G 0.503510 -1.7238e-05
1:22584118 T C 0.200715 -1.6177e-05
1:22585468 A G 0.107186 -1.2191e-05
1:22595111 T C 0.063536 -1.0996e-05
1:22600470 T C 0.187867 -1.2604e-05
1:22608214 A G 0.387355 -4.1565e-06
1:22608608 T C 0.065773 -3.6051e-06
1:22611787 T C 0.031826 1.3468e-05
1:22615392 T C 0.066616 2.9566e-05
1:22617572 A G 1.316231 -3.8547e-05
1:22623542 T C 0.323503 3.4123e-05
1:22628954 T C 0.517841 -1.2810e-05
1:22632699 G A 1.648880 -1.0171e-05
1:22635450 T C 0.031867 1.8680e-05
1:22636808 C T 1.054462 5.2460e-05
1:22638050 G A 0.699231 -1.1184e-05
1:22639964 T C 0.104483 -5.7347e-06
1:22641134 A G 0.059279 -6.7550e-06
1:22645511 C T 0.153325 -4.3692e-06
1:22649994 G A 0.550805 -2.3527e-06
1:22651922 A G 0.057610 -3.8332e-06
1:22652911 T C 0.114625 -3.7956e-06
1:22653595 A G 0.064780 -9.2095e-06
1:22654111 A G 0.720735 5.8441e-05
1:22664774 C T 1.317023 3.8329e-05
1:22664835 A G 0.029748 -6.6353e-06
1:22670695 G A 0.057613 7.8694e-06
1:22675846 A G 0.696675 2.8658e-05
1:22677703 C T 0.061071 5.0020e-06
1:22679088 A G 0.072396 -8.0995e-06
1:22685034 T G 0.022473 1.4698e-05
1:22689273 A G 0.298260 2.0987e-05
1:22689344 T G 0.286622 9.7134e-06
1:22697640 T C 0.068870 2.1819e-05
1:22698447 G A 0.350902 -8.6534e-06
1:22699566 G T 0.025322 2.9122e-06
1:22699970 A G 0.107465 -3.8527e-05
1:22702858 T G 0.237862 7.8679e-06
1:22711473 C G 0.351848 -6.8991e-06
1:22713451 T C 0.585477 -8.7625e-07
1:22713774 A C 0.035239 9.8476e-06
1:22719071 C T 0.521587 9.2731e-06
1:22724013 A G 0.394543 -1.1737e-05
1:22724562 A G 0.047020 3.7748e-06
1:22725826 A G 0.024132 -6.2972e-06
1:22726371 A G 0.496711 1.9186e-05
1:22728093 A G 0.143843 1.4055e-05
1:22732386 C G 0.365250 6.2712e-06
1:22733183 T C 0.037551 -8.4797e-06
1:22733877 G A 0.980981 1.0193e-05
1:22735745 A G 0.042647 -1.4926e-05
1:22737964 C T 0.027362 -6.5931e-06
1:22738819 A G 0.048060 9.0922e-06
1:22742985 T C 1.648812 -1.5001e-05
1:22744334 T C 0.245185 8.0356e-06
1:22744996 T C 0.903812 2.2874e-06
1:22745776 A G 1.647676 -1.2452e-05
1:22746686 C T 1.621022 -1.3761e-05
1:22756766 G A 0.210531 -1.5724e-06
1:22769375 T C 0.059959 8.9004e-06
1:22772772 C T 0.079083 -4.4460e-05
1:22780927 T C 0.473605 -1.1237e-05
1:22784335 T C 0.765511 -9.2475e-06
1:22787205 G A 0.072630 2.0535e-05
1:22793532 A G 0.057518 1.7361e-06
1:22797156 C T 0.058865 -5.6236e-07
1:22801905 T C 0.068173 5.7754e-06
1:22804658 T G 0.053234 6.7730e-06
1:22810782 A G 0.047509 -1.2386e-06
1:22821166 A G 0.045656 2.2338e-06
1:22821844 T G 0.076935 -1.3357e-05
1:22833848 G A 0.038265 9.1565e-07
1:22835677 G A 1.421748 1.5105e-05
1:22843428 A G 0.641621 2.0502e-05
1:22846843 C G 0.027256 -3.0054e-06
1:22848972 C A 0.404589 1.4264e-05
1:22849003 C A 0.778318 -5.8021e-06
1:22852880 C G 0.059092 9.9421e-06
1:22855814 A G 0.039271 2.5385e-05
1:22855991 T C 0.048230 -1.8998e-05
1:22859343 T C 0.022928 -1.0548e-06
1:22866290 A C 0.726987 8.4109e-06
1:22868956 T C 0.312478 3.4062e-05
1:22869102 C T 0.120435 1.6321e-05
1:22869904 A C 0.022248 -5.9316e-06
1:22871312 G A 1.743915 1.3783e-05
1:22877240 G A 0.919071 -3.0387e-06
1:22880124 A G 0.214291 -8.7188e-06
1:22885071 A G 0.650583 4.8710e-07
1:22885573 A G 0.243210 -3.3927e-05
1:22886420 T C 0.314953 2.1729e-05
1:22895820 A G 0.022721 -4.0174e-06
1:22899048 A T 0.040312 -1.7227e-05
1:22899717 T C 0.338667 -2.5144e-05
1:22902523 T C 0.150092 -1.9413e-05
1:22902772 T C 0.192199 1.9979e-05
1:22907482 G A 1.920206 1.1982e-05
1:22912241 T C 0.055485 1.1485e-05
1:22915081 A G 0.671445 5.7143e-05
1:22915753 C T 0.704725 3.1573e-05
1:22915858 T C 0.142806 2.1943e-05
1:22916864 C T 0.277099 -1.4520e-05
1:22923689 A C 0.073572 -2.9930e-06
1:22923859 A C 0.023333 -8.3984e-06
1:22923873 C G 0.197890 5.6465e-06
1:22924783 T C 0.348223 -1.0043e-05
1:22936072 G A 0.646153 1.9092e-05
1:22936914 T G 0.080338 -3.0093e-05
1:22937703 T C 0.088922 -5.2301e-07
1:22940094 A G 0.211615 5.0712e-06
1:22940109 G A 0.066008 -1.0284e-05
1:22950466 A G 0.267277 5.0347e-05
1:22955721 T G 0.126446 8.5006e-06
1:22962600 G A 0.766888 -1.3181e-05
1:22963687 T C 0.073593 1.6023e-05
1:22966609 G C 0.606953 -4.0991e-05
1:22967395 A G 0.025920 1.3162e-05
1:22971892 G A 0.746509 -2.0093e-05
1:22974928 C T 0.914620 2.6058e-06
1:22977827 A G 0.048740 3.8304e-05
1:22978268 T C 0.088861 1.0021e-05
1:22984360 T C 0.088909 1.3152e-05
1:22987958 G A 1.951920 -2.1576e-05
1:22991844 A C 0.162229 3.4516e-05
1:22991921 G A 0.562548 -2.3535e-05
1:23007175 T C 0.630021 -2.4738e-05
1:23008298 A C 0.063277 3.5017e-05
1:23010566 G A 0.045184 3.5115e-06
1:23013859 G A 1.427891 -1.8822e-05
1:23016103 C T 0.550724 -3.2575e-05
1:23019481 A G 0.066263 -1.2682e-05
1:23020819 T C 0.030391 -1.0177e-05
1:23026445 A C 0.035487 -1.5533e-05
1:23029608 G A 0.477933 -8.9508e-06
1:23031406 A G 0.592776 -4.1875e-05
1:23033257 A C 1.245358 -2.4014e-05
1:23045380 G A 0.674086 -1.2196e-05
1:23047050 T G 0.042335 -8.4923e-06
1:23061551 A G 0.152091 -2.7731e-06
1:23061649 T C 0.381827 -2.0182e-05
1:23066236 A G 0.073501 -2.2236e-06
1:23067044 A G 0.974274 2.5871e-05
1:23068761 A G 1.616381 3.0568e-05
1:23072420 G A 0.198271 -2.7711e-05
1:23076839 A G 1.209293 -1.1988e-04
1:23078139 T C 0.043922 -6.8862e-06
1:23079149 T G 0.072715 -2.9672e-05
1:23080033 A C 0.080912 -7.1176e-07
1:23080351 A G 1.845821 -1.2121e-04
1:23082667 A G 0.736235 -4.2434e-06
1:23086441 A G 1.543455 5.8681e-06
1:23090913 T C 0.021426 -7.3237e-06
1:23096818 C A 0.276181 -5.7298e-06
1:23099110 A G 0.182693 1.7578e-05
1:23102006 G A 0.069958 -1.1675e-05
1:23102372 G C 0.537301 4.1966e-06
1:23102856 A G 1.642475 -2.0671e-05
1:23104264 T G 0.199284 1.8169e-05
1:23106474 G A 1.855769 -1.0279e-05
1:23108366 C T 1.667266 -2.9061e-05
1:23110505 T C 0.188850 2.0847e-05
1:23120938 T C 1.878477 -4.3169e-06
1:23121397 G T 0.063546 -5.6478e-06
1:23123589 C T 1.585623 7.9548e-06
1:23125568 C T 0.079124 -7.1373e-06
1:23129067 A C 0.057318 3.6131e-06
1:23132591 A G 0.079501 1.9455e-05
1:23140700 T C 1.388838 1.2118e-06
1:23143193 G A 0.025903 -1.9364e-05
1:23143778 A G 0.412099 -2.0333e-06
1:23143828 C T 0.027018 1.0151e-05
1:23147199 T C 0.039166 -6.9704e-06
1:23149821 C A 0.387733 2.4955e-06
1:23156102 T C 0.305396 2.6283e-05
1:23164756 G T 0.366657 4.5028e-06
1:23166093 C T 0.093220 1.3797e-05
1:23174911 A G 0.068663 4.0156e-06
1:23182684 A G 0.674719 8.9690e-06
1:23183006 T C 0.036470 1.4995e-06
1:23184206 C A 1.386947 -1.0561e-05
1:23184590 A G 0.082347 -1.5295e-05
1:23184933 A G 0.287091 8.4110e-06
1:23193105 C G 0.069938 -7.0885e-06
1:23198870 A C 0.156538 -4.0687e-05
1:23201760 G A 1.861056 4.6283e-05
1:23206586 C T 0.177025 -7.2110e-05
1:23210282 A G 1.017761 3.0466e-05
1:23210559 T C 0.229447 -6.8252e-06
1:23213647 A G 0.227571 2.4058e-05
1:23229640 C A 0.226394 -4.2279e-05
1:23229984 G A 0.158071 -4.9503e-06
1:23234946 G A 1.065236 2.6017e-05
1:23235358 A G 0.065603 4.7307e-06
1:23244604 A G 0.060452 1.4805e-06
1:23246170 T C 0.033124 1.5069e-06
1:23250277 G A 0.046799 -7.8647e-06
1:23257059 C T 0.928893 4.1710e-05
1:23257270 A G 0.066059 -1.1375e-05
1:23261103 T C 0.076928 1.3565e-05
1:23263234 T G 1.392289 5.9073e-06
1:23277355 A G 0.779413 -1.6796e-05
1:23278427 G A 0.054441 -3.7028e-06
1:23278632 G A 0.613892 2.4390e-05
1:23280076 A G 0.067962 1.6446e-06
1:23283183 T C 0.062812 1.1635e-06
1:23287199 A G 0.302975 -4.2589e-06
1:23289568 C T 1.390568 -1.1585e-06
1:23289703 G A 0.049583 1.6784e-05
1:23289841 T G 0.086593 -1.3367e-05
1:23294671 G A 1.671288 -1.4961e-05
1:23294738 T G 0.059578 -1.4332e-05
1:23326567 C A 0.139716 2.6253e-05
1:23339209 T C 0.330925 2.3254e-08
1:23345510 T C 0.143289 3.4230e-05
1:23358028 G T 0.087709 7.8558e-06
1:23366884 G A 0.353983 3.6161e-05
1:23386605 A G 0.026379 2.9806e-06
1:23386753 G A 0.178375 -1.4073e-05
1:23392108 G A 0.023194 2.0618e-05
1:23406485 G C 1.037718 -2.6475e-05
1:23407500 T C 0.025522 -1.0804e-05
1:23410979 G A 0.024305 7.1381e-06
1:23418803 C G 0.029374 -2.9448e-06
1:23419283 A G 0.054873 6.5908e-06
1:23419383 T C 1.673767 -1.2587e-05
1:23419855 C T 1.674470 -1.3119e-05
1:23445451 T C 0.223936 2.1161e-05
1:23450118 A G 0.029024 9.4354e-06
1:23453229 T C 0.028052 -1.4774e-05
1:23458118 C T 0.084921 -1.5502e-05
1:23461959 C G 0.029082 7.3628e-06
1:23470460 T C 0.803562 2.8639e-05
1:23495320 A C 0.339972 7.9589e-07
1:23506560 A C 0.026138 1.6978e-05
1:23507068 G A 0.684167 2.4588e-05
1:23508165 A G 0.131679 1.6465e-05
1:23512452 T C 0.331989 -4.2798e-06
1:23513456 T G 0.045622 6.2092e-06
1:23514472 A G 0.102233 1.6544e-06
1:23519633 G A 0.207311 7.1758e-06
1:23520797 C T 0.133667 1.7337e-05
1:23521340 A G 0.319084 -1.3415e-05
1:23521835 A G 0.614453 2.7408e-05
1:23532818 A G 0.024231 7.9737e-06
1:23536891 G C 0.822781 3.1208e-05
1:23545972 G A 0.031272 2.9244e-06
1:23547246 G A 0.043905 -2.2044e-06
1:23553778 C G 0.042256 2.9058e-05
1:23564656 A C 0.039438 -5.0019e-06
1:23565599 T C 0.321684 -1.4861e-05
1:23590184 G A 0.337810 -1.0237e-05
1:23600312 C T 0.092132 -9.8924e-06
1:23607503 T G 1.838801 -4.6111e-06
1:23622513 A G 0.052017 -1.2866e-05
1:23622851 C T 0.034522 -1.8269e-05
1:23633381 C T 0.082486 -1.4807e-05
1:23640663 G A 0.314045 4.1015e-05
1:23654791 C T 0.051069 -7.6374e-06
1:23669856 A G 0.027593 3.1590e-05
1:23687116 C T 0.049872 -1.8624e-05
1:23690673 T C 0.079267 -3.4058e-06
1:23693385 C T 0.367885 -6.5610e-06
1:23696152 A G 1.841262 -2.0135e-05
1:23700811 T C 0.136187 -1.0805e-05
1:23703768 G A 0.068833 1.6501e-05
1:23709173 A G 0.025648 -2.8582e-06
1:23709806 T C 0.052932 1.0688e-05
1:23711376 T C 1.837254 -1.7895e-05
1:23712528 A T 1.722071 -1.3248e-05
1:23720185 T C 1.436177 -8.6131e-06
1:23721974 G A 0.064631 -3.2461e-06
1:23724972 T C 0.043637 -5.7224e-06
1:23726583 A G 0.056111 -1.8675e-05
1:23729223 T C 0.093434 4.7171e-06
1:23730504 A C 0.032244 1.6444e-05
1:23732762 G A 1.749991 1.5619e-05
1:23746625 C T 0.409794 5.0297e-05
1:23748440 A G 0.048767 -6.3488e-06
1:23748688 T C 0.025305 8.2005e-06
1:23748784 C T 0.936597 1.0782e-06
1:23756695 G A 1.727103 1.3238e-05
1:23766233 T C 1.715265 2.1169e-05
1:23767487 T C 0.156864 -1.6027e-05
1:23767536 T C 0.025189 -1.2338e-05
1:23769674 G A 1.776972 1.0994e-05
1:23775425 A G 0.048043 -9.2236e-06
1:23783387 G A 0.031380 6.7205e-06
1:23788404 T G 0.085604 -1.0427e-05
1:23794782 C G 1.380600 2.1421e-06
1:23809597 A G 0.280723 1.6737e-05
1:23811081 C T 0.085730 -1.1301e-05
1:23812840 C T 0.196115 5.8453e-06
1:23817182 T C 0.146196 2.3323e-05
1:23829648 C T 0.112466 -2.2327e-05
1:23835794 G A 1.019087 4.7185e-06
1:23844167 T C 0.047050 -1.8801e-06
1:23845963 C A 0.078410 -8.5583e-07
1:23847464 A C 1.004624 4.9269e-09
1:23847529 T C 0.022497 -6.0087e-07
1:23849147 T C 0.080759 -1.0214e-05
1:23849346 T C 1.080899 -4.1007e-07
1:23850023 C G 1.239762 6.8224e-06
1:23871286 A G 0.540290 -1.1802e-05
1:23875266 A G 0.158986 1.6903e-05
1:23880208 G A 1.152166 1.1927e-05
1:23880912 A G 0.373161 2.3523e-05
1:23884333 G C 0.282314 1.2196e-05
1:23885498 C T 1.486127 -1.7245e-05
1:23886935 G T 1.044640 9.8445e-06
1:23888085 T C 0.084373 -1.3791e-05
1:23889095 C G 0.058827 -6.3887e-07
1:23890507 A G 0.090153 -1.3478e-05
1:23894438 A G 0.031068 1.9116e-05
1:23895154 A G 0.137757 2.6473e-06
1:23900159 G T 1.109998 1.9319e-05
1:23909515 C G 0.464314 -4.4455e-06
1:23910170 A G 0.033165 1.2059e-05
1:23912167 T C 1.934904 -1.1743e-05
1:23917707 C A 0.275698 1.0836e-05
1:23921172 A G 0.105612 -1.2148e-05
1:23922916 T C 0.104286 -4.1084e-06
1:23927929 C T 0.516202 -9.0274e-05
1:23935397 C T 0.120833 8.5196e-06
1:23937017 C T 0.137043 -2.3938e-06
1:23938213 C T 1.417474 2.0930e-06
1:23940184 T C 0.050889 -4.2751e-06
1:23941735 C T 1.218398 1.6062e-06
1:23944851 T C 1.560151 2.2938e-05
1:23945119 A G 0.310411 -1.7449e-05
1:23945583 A G 0.031149 -9.0407e-06
1:23950177 T C 0.498975 -1.7572e-07
1:23956575 C T 0.536931 3.2435e-06
1:23957318 A G 1.258308 2.4209e-05
1:23958921 G A 1.719834 -1.3147e-05
1:23965704 C A 0.459993 -5.9426e-05
1:23968743 C T 1.979625 -2.1903e-05
1:23970130 T C 0.572469 8.4731e-06
1:23970162 T C 0.031353 -7.3416e-06
1:23970650 A C 0.895965 1.6149e-06
1:23971705 C G 0.038523 1.0494e-05
1:23972541 C T 0.601367 3.1208e-05
1:23972896 T C 0.038840 1.2444e-05
1:23977474 T C 1.758052 2.9855e-05
1:23979028 C T 0.104446 -4.9103e-06
1:23989270 A G 0.043613 -1.6860e-06
1:23991742 G T 0.594915 1.9793e-06
1:23996249 G A 1.963778 -1.1909e-05
1:24002974 A G 1.060112 4.7355e-06
1:24003061 A G 0.027692 3.8701e-06
1:24004202 A C 0.259423 -2.2779e-05
1:24006548 C T 0.030908 5.6118e-06
1:24021224 T C 0.092907 1.1539e-05
1:24021737 T C 0.310026 -1.1927e-05
1:24023011 T C 0.075068 -2.0893e-05
1:24023439 G A 0.036558 1.2800e-06
1:24038231 C T 0.143622 -1.7506e-05
1:24039173 A G 0.104313 -1.6988e-05
1:24043985 T C 1.046581 1.3652e-05
1:24059856 A T 0.055247 1.3260e-05
1:24067143 T C 0.301959 1.7466e-06
1:24077451 T C 0.188782 3.2598e-06
1:24083649 C T 0.492240 2.5586e-06
1:24088128 A G 0.517994 2.4340e-06
1:24100223 T C 1.151081 4.9724e-06
1:24102080 C A 0.678469 -7.5696e-06
1:24119627 T C 0.052044 -9.3626e-06
1:24143932 G A 1.832127 -1.0061e-06
1:24158398 A G 0.852145 -1.0096e-05
1:24174093 G T 0.870389 -1.0222e-05
1:24175763 G A 0.193701 1.8043e-06
1:24182348 T A 0.675293 -1.1067e-05
1:24182986 G T 0.085346 9.9440e-06
1:24193741 C T 0.195306 2.0900e-06
1:24201920 C T 1.141409 1.1603e-05
1:24203848 A G 0.102709 5.9303e-06
1:24209630 T G 1.523083 -6.0125e-07
1:24211913 C T 1.815437 1.6600e-05
1:24216393 G T 1.705388 -1.4333e-05
1:24219158 T G 1.625584 -9.8093e-06
1:24228978 T C 0.092394 2.4942e-05
1:24235932 T C 0.279703 -8.8797e-06
1:24245923 A G 0.028844 -4.6637e-06
1:24321935 G T 0.861172 9.5109e-06
1:24373109 T C 0.059606 1.2788e-05
1:24373780 T C 0.081297 -2.3867e-06
1:24375163 A G 0.118579 3.4129e-05
1:24377856 T C 0.097164 1.8652e-05
1:24378671 A G 0.313110 4.7904e-07
1:24381683 C A 0.049841 -1.2356e-06
1:24386534 C T 0.422850 2.1312e-05
1:24393563 T C 0.242282 1.6388e-05
1:24394811 G A 0.240337 1.7450e-05
1:24399516 T C 0.027654 -3.6992e-06
1:24406535 A G 0.419154 -1.3874e-05
1:24406647 A G 0.872918 -3.2477e-05
1:24409191 T C 0.870501 -3.1584e-05
1:24413907 A C 0.239755 1.4774e-05
1:24414137 T G 0.064716 1.9632e-05
1:24415126 C T 1.292347 -2.2286e-05
1:24416628 C T 0.138655 8.7275e-06
1:24417266 A G 0.022517 -1.4718e-05
1:24417415 C T 0.293979 2.1117e-06
1:24418768 C T 0.873146 -2.5104e-05
1:24419496 G A 0.937348 -3.4963e-05
1:24421474 A G 0.892249 -2.9102e-05
1:24421804 G A 0.808607 -7.3375e-05
1:24421950 G C 0.927019 -2.6172e-05
1:24422626 T C 0.193912 2.3812e-05
1:24424684 T C 0.047414 2.4501e-05
1:24425486 A G 0.060265 2.3752e-05
1:24427890 A G 0.704763 -1.4042e-05
1:24431956 A G 0.968943 1.1612e-06
1:24433012 T C 0.181268 5.5334e-06
1:24433055 A G 0.034620 -1.2445e-05
1:24436337 C A 0.876447 2.5205e-05
1:24445288 C A 0.024169 -5.1569e-06
1:24447468 C G 0.831886 -3.3034e-05
1:24449628 C T 0.620678 5.2958e-05
1:24452399 C T 0.412256 -6.6864e-05
1:24454688 T C 0.326716 1.7308e-05
1:24458479 T A 0.567488 2.6375e-06
1:24466259 C T 0.791819 -3.2934e-05
1:24470995 C T 1.899304 -3.0138e-06
1:24471449 T C 0.044837 1.6897e-05
1:24473526 T G 0.042953 -1.2934e-05
1:24473669 T G 0.127592 -1.0745e-06
1:24486955 C T 1.163314 -3.3675e-05
1:24487538 G C 0.051416 -1.6610e-05
1:24492808 T C 0.448749 3.2890e-06
1:24495722 A G 1.259060 3.1826e-06
1:24506121 A G 0.028977 4.8066e-06
1:24507213 T C 0.052823 5.1920e-06
1:24507855 C T 0.721252 2.4175e-05
1:24516690 A G 0.720439 -2.1958e-05
1:24516880 A G 0.994084 2.1288e-05
1:24519437 A C 0.267937 -2.8254e-06
1:24519920 A G 1.468210 -3.6389e-07
1:24524365 A G 0.537461 -3.2828e-06
1:24525794 T G 1.743592 -2.5363e-05
1:24526135 T G 0.210102 -1.0289e-05
1:24527816 C T 0.026937 -7.3654e-06
1:24530246 G C 1.007775 5.3142e-05
1:24530964 C T 1.865333 1.5714e-05
1:24532144 C T 0.347676 1.8599e-05
1:24535011 C T 1.235937 -3.2664e-06
1:24536670 C T 0.030986 -6.9653e-06
1:24547724 G A 0.023891 -2.1998e-06
1:24549050 C G 0.067561 -3.8174e-06
1:24553410 A G 0.698398 -1.1713e-05
1:24556587 T C 0.116141 -3.6809e-06
1:24562952 A G 0.734039 9.3548e-06
1:24565480 A G 0.715000 -7.9173e-06
1:24567348 A G 0.538206 7.2781e-07
1:24568784 T C 0.051660 2.4218e-05
1:24578011 A G 0.060938 -9.1979e-06
1:24580993 G A 0.654724 -1.6922e-06
1:24583035 A G 0.055074 -3.3170e-06
1:24583452 A G 1.500420 8.0892e-06
1:24584035 A G 0.091751 7.1924e-06
1:24584103 G A 0.097888 -1.2686e-05
1:24584490 A G 0.156684 1.1612e-05
1:24587703 A C 0.082517 1.1124e-05
1:24603518 C T 1.803181 -1.9532e-05
1:24617944 G A 0.961810 -3.8522e-06
1:24621768 A G 0.081606 1.7518e-05
1:24625549 G T 0.666263 -3.0688e-06
1:24627899 T C 0.031724 -2.4612e-06
1:24635954 T C 0.043844 -3.4809e-06
1:24639413 G A 0.371567 5.0861e-06
1:24641835 C T 1.131349 3.3501e-06
1:24642857 C G 0.131233 1.5220e-06
1:24644870 A C 0.068166 1.8408e-05
1:24646387 A C 0.122581 -2.7592e-05
1:24654576 A G 0.033910 -9.6000e-06
1:24656001 G T 0.354020 5.4785e-06
1:24656158 T C 1.291382 -3.9985e-06
1:24657533 T C 0.023918 3.0754e-06
1:24658063 G C 0.357281 8.1196e-06
1:24659435 C T 0.574363 -2.9313e-05
1:24663184 C T 0.084615 1.0540e-06
1:24663965 A G 0.229485 3.3570e-06
1:24668667 G C 0.474381 -2.1793e-05
1:24669457 T C 0.073888 -2.8515e-05
1:24669808 T C 0.532354 -1.6462e-06
1:24671418 G A 0.088225 1.1184e-05
1:24675790 T C 0.356114 -8.6740e-06
1:24681101 C G 0.060731 2.2065e-05
1:24688813 A G 0.042651 -2.9558e-05
1:24690676 A G 0.093342 -2.0127e-06
1:24690764 A T 0.516926 -1.2967e-06
1:24692283 T C 0.386658 -6.4648e-06
1:24700446 T C 0.043960 1.5371e-06
1:24706292 C T 0.684024 -1.8629e-05
1:24706329 A C 0.086369 1.3138e-05
1:24707669 A G 0.701190 -1.6885e-05
1:24718079 A C 0.470355 -6.1824e-06
1:24727235 T C 0.488123 -1.3427e-06
1:24727678 T C 1.063393 4.6717e-08
1:24731093 A G 0.057501 1.0357e-05
1:24743603 A C 0.256459 -5.2954e-06
1:24749079 T C 0.478287 -4.0093e-06
1:24750992 A G 0.057022 4.2968e-06
1:24751920 G A 1.229624 -7.6993e-06
1:24764719 A G 0.020457 -1.2440e-05
1:24775094 G A 0.079719 3.7032e-06
1:24784139 G A 0.516708 -7.3797e-08
1:24784858 T G 0.039860 -7.3435e-06
1:24785393 T C 0.516382 1.4362e-06
1:24788950 A G 0.187109 -2.7198e-05
1:24796728 C T 0.038646 4.7453e-06
1:24804018 G A 0.621712 5.9120e-06
1:24813155 C T 0.660997 -8.3142e-06
1:24815870 A G 0.205608 -1.4413e-05
1:24827829 G A 0.092366 -5.7409e-06
1:24831643 A G 0.117454 -4.7422e-06
1:24840768 A G 0.992592 -1.9368e-05
1:24843079 A G 0.029779 -7.6566e-06
1:24843916 C T 0.035912 -4.5017e-06
1:24844069 T C 0.065059 1.5668e-05
1:24851514 G T 0.303747 -4.0915e-06
1:24861704 A G 0.952232 -1.2642e-05
1:24862465 G C 0.067160 2.4418e-05
1:24863478 C A 0.045187 4.6279e-06
1:24874735 C T 0.364247 -1.6747e-05
1:24879159 G C 0.416417 -2.2008e-05
1:24882006 A G 1.051657 5.4810e-06
1:24885472 C T 0.141283 -2.3306e-05
1:24885851 A C 0.453618 -3.9278e-05
1:24889357 G A 0.311587 3.6011e-06
1:24891161 G A 0.748774 2.0272e-05
1:24895051 G A 0.603958 3.8653e-05
1:24895818 A G 0.049202 -1.4859e-05
1:24902506 G A 0.178052 -1.1880e-05
1:24904454 C T 0.463593 1.8365e-05
1:24908619 G T 0.514397 -9.7431e-06
1:24915248 T G 0.419511 -1.4173e-05
1:24915984 C T 0.818946 -4.8774e-06
1:24918735 T C 0.394529 3.1108e-05
1:24922129 A G 0.918248 -4.0404e-06
1:24924896 G C 0.050732 -1.0424e-05
1:24925868 A C 0.535989 -3.3002e-05
1:24927028 A C 0.048845 1.8512e-05
1:24945676 A C 0.050341 1.1461e-05
1:24952693 G A 0.666879 -1.1887e-04
1:24965942 G A 0.139553 1.5063e-05
1:24986877 C T 1.507760 -1.5922e-05
1:24999518 G A 0.022915 -1.4371e-05
1:24999885 T C 0.027233 6.7263e-08
1:25015418 A G 1.498441 2.5875e-04
1:25015530 G A 1.189768 6.0627e-05
1:25015638 T C 0.616106 2.0824e-06
1:25017985 G A 0.149919 1.6176e-05
1:25022871 A C 0.776642 1.5996e-05
1:25024017 A G 0.062060 1.7169e-05
1:25024040 G T 0.081501 -5.9770e-05
1:25040383 C T 1.281968 -8.1493e-06
1:25042903 G A 0.079705 6.3319e-07
1:25044111 T C 0.501035 -2.9395e-05
1:25046829 A G 0.086702 1.2477e-05
1:25050030 A G 0.140691 3.4694e-06
1:25079717 A G 0.034991 1.7122e-06
1:25079781 T C 0.031173 -1.4377e-05
1:25080522 T C 0.605729 1.4142e-05
1:25083108 A G 0.020940 2.4088e-05
1:25093348 C T 1.891607 5.9287e-06
1:25097392 G A 1.437234 3.3604e-05
1:25152942 A G 0.073266 1.6319e-06
1:25156402 G A 0.044762 -1.4301e-05
1:25171088 G A 0.559924 -3.5661e-05
1:25173165 G A 0.064576 1.2395e-05
1:25187952 C T 0.794137 3.6337e-05
1:25190803 G A 0.551951 -6.7287e-06
1:25193155 A G 1.201728 3.3985e-05
1:25197277 A G 0.057107 -1.3430e-05
1:25197357 T G 0.059534 2.3731e-05
1:25203390 T C 1.024033 8.7102e-05
1:25205252 G T 0.284130 -3.4536e-05
1:25216532 C T 1.700544 1.9820e-05
1:25219575 A G 0.369493 -2.0564e-05
1:25222945 A G 0.183893 -1.0972e-05
1:25224321 C T 0.460883 1.4437e-05
1:25224412 G A 0.505418 -5.8212e-06
1:25226208 A G 0.088321 -3.7187e-05
1:25236934 T C 1.841844 -2.1115e-05
1:25238040 A G 0.080525 9.1500e-06
1:25238631 G A 0.831450 -3.7164e-06
1:25242193 T C 0.033852 -3.4934e-06
1:25243960 G A 0.042253 3.6009e-05
1:25247169 A G 0.030452 -3.1090e-06
1:25251326 A G 1.147868 2.1220e-05
1:25257753 T C 0.080215 -6.0932e-06
1:25258172 A C 0.030068 -7.4277e-06
1:25264162 A G 1.577025 -8.7866e-07
1:25264658 G C 1.545369 -2.1607e-05
1:25266476 T G 0.068619 1.8157e-05
1:25267922 C T 0.969192 -5.0812e-07
1:25286151 T C 1.235455 1.2052e-06
1:25291010 T A 0.943546 1.5805e-05
1:25292316 A G 0.128139 -7.9495e-06
1:25293356 T C 0.996818 1.6857e-06
1:25294874 A G 0.096786 -1.3921e-05
1:25297184 A G 0.944172 3.5865e-06
1:25298408 A G 0.472987 -3.3899e-05
1:25302014 C T 0.260406 -1.0637e-05
1:25303576 G A 1.001238 3.3944e-06
1:25305665 A G 0.045898 2.8130e-06
1:25306442 A G 0.076452 4.0256e-06
1:25306562 T C 1.154393 -2.9927e-05
1:25310009 C G 0.512734 2.5865e-05
1:25312962 C T 0.634920 3.9909e-05
1:25314118 A G 0.149341 1.0288e-05
1:25318031 G A 0.021694 -1.7057e-06
1:25318121 T G 0.116247 -4.9019e-06
1:25321557 G A 0.062176 -4.4058e-06
1:25322230 T C 0.201167 9.2255e-06
1:25322839 A G 1.681280 3.6351e-06
1:25326313 T C 1.238317 1.0534e-05
1:25329722 G C 1.672709 1.4686e-05
1:25333062 C T 0.260644 1.4735e-05
1:25333429 C T 0.123832 -2.0021e-06
1:25334786 G C 0.087290 1.1714e-05
1:25340330 G A 0.404059 -6.6151e-06
1:25342567 C T 0.370927 1.7364e-06
1:25347916 A G 0.030116 -1.1915e-05
1:25350497 C T 0.359501 6.4820e-06
1:25350779 T C 0.091625 -9.3084e-06
1:25353703 A G 0.073151 -1.4030e-05
1:25361272 C T 0.152628 3.2970e-06
1:25363718 T G 0.329643 6.3620e-06
1:25367501 C T 0.033706 -2.9727e-06
1:25368348 G T 1.737068 3.2012e-06
1:25370099 G A 1.713647 4.5457e-06
1:25371793 A G 0.570691 1.7924e-06
1:25373716 T C 0.226904 -4.3061e-06
1:25377908 A C 0.239983 -2.3744e-06
1:25378444 G A 0.948975 -2.1631e-06
1:25378844 T C 0.078488 -1.1901e-06
1:25379395 G C 0.189550 -1.7175e-06
1:25381063 C T 1.512598 4.9744e-06
1:25381586 A G 0.117484 1.4028e-05
1:25393816 A G 1.446822 2.3630e-06
1:25395852 A G 0.253967 -3.8438e-06
1:25395879 A G 0.292133 -7.3803e-06
1:25398093 A G 0.939153 -6.1649e-06
1:25398545 T C 0.033563 1.3870e-05
1:25400627 A G 0.353041 5.8356e-06
1:25402611 G A 0.445282 -1.8761e-05
1:25408685 T G 0.120996 1.3741e-06
1:25408928 G C 1.003747 2.2833e-05
1:25413466 A G 0.172164 1.6438e-05
1:25413520 T G 0.054064 -1.1197e-06
1:25421777 T C 0.212503 1.1423e-05
1:25421990 C T 0.960433 -1.4972e-05
1:25424889 T G 0.710665 -6.7190e-06
1:25425109 T A 0.088106 -2.9616e-05
1:25427217 A G 1.163463 -2.2878e-06
1:25431725 T C 0.634849 1.6835e-06
1:25439449 G A 0.076530 4.5334e-06
1:25441346 A C 0.106812 -6.5958e-07
1:25443597 T C 0.142119 2.7936e-05
1:25443900 C T 0.069030 -1.5176e-05
1:25451250 A G 0.027763 -2.6563e-06
1:25452437 T C 0.458650 3.0566e-07
1:25453165 G T 0.042681 -1.6968e-05
1:25459385 G A 0.044228 -5.1800e-06
1:25463357 T C 0.083476 1.4063e-05
1:25465981 T C 0.642073 2.9828e-06
1:25467172 G T 0.031948 3.0765e-06
1:25472465 A G 0.424036 6.4759e-06
1:25474596 A G 0.128041 4.8976e-06
1:25475026 G T 1.415584 -8.3919e-06
1:25486299 G A 1.412259 -4.9229e-06
1:25493976 A T 0.045275 7.8670e-06
1:25494504 C G 0.579326 6.5230e-06
1:25499030 A G 0.706752 1.6726e-05
1:25501290 G A 0.020300 -1.2132e-05
1:25502029 G C 0.028946 -3.1470e-05
1:25504207 C T 0.091081 -1.0067e-06
1:25508191 T C 0.559720 -3.1092e-06
1:25508271 T C 1.196979 5.8042e-06
1:25511507 A G 0.489367 -1.0136e-06
1:25515194 A G 0.072199 -5.6690e-06
1:25525915 G A 0.423156 -9.9779e-06
1:25527944 T C 0.177631 2.0375e-06
1:25533594 G A 0.033801 -1.3814e-05
1:25543484 C A 1.696501 2.9121e-05
1:25554719 A G 0.049998 -2.2580e-05
1:25564304 C G 0.087076 2.3430e-05
1:25565906 A G 0.025985 -2.2204e-06
1:25566297 A G 0.042069 -2.0786e-06
1:25570081 C T 0.501732 2.8971e-06
1:25572984 G T 0.088202 -2.3393e-05
1:25583610 G C 0.814951 3.7337e-05
1:25584976 A G 1.715486 4.2253e-05
1:25600747 A C 0.832032 3.1258e-05
1:25651253 A G 0.043953 1.6891e-05
1:25663071 G C 1.116410 7.8899e-06
1:25667488 G A 0.027736 -7.2841e-06
1:25680844 A G 0.026838 -3.6930e-06
1:25683118 G A 0.037605 -2.2444e-06
1:25687742 T C 0.075371 1.9174e-05
1:25687901 C T 0.878419 -6.9988e-06
1:25688276 G A 1.121482 6.8810e-06
1:25695835 A G 0.298906 -3.2860e-05
1:25699706 A G 0.065192 1.7527e-05
1:25707692 A C 0.091244 1.5898e-05
1:25717365 G C 0.314110 -4.2527e-05
1:25719599 A T 1.121278 8.0210e-06
1:25743428 G A 0.313776 1.2081e-05
1:25747156 C T 0.020688 2.7441e-06
1:25752282 A G 0.222610 -1.7565e-06
1:25754025 G C 0.893745 1.9707e-05
1:25754829 A G 0.194409 1.0174e-05
1:25755660 A G 0.037830 1.5379e-05
1:25799051 A G 0.049824 -3.1145e-05
1:25800018 G T 0.316435 7.8332e-06
1:25811488 A G 1.780796 2.7311e-05
1:25813064 T C 0.020984 3.1661e-06
1:25826502 G A 0.880126 -5.9588e-06
1:25830231 A G 0.043079 2.5132e-05
1:25844055 A G 0.023687 -5.2248e-06
1:25845923 G A 0.027382 1.0356e-06
1:25857210 G A 0.030867 8.6003e-06
1:25859024 T G 0.855494 -1.1786e-05
1:25866838 C T 1.128204 1.4491e-05
1:25868115 A G 0.025988 2.4240e-05
1:25874688 T C 0.117872 4.4576e-05
1:25876463 G A 0.081725 1.3089e-05
1:25877492 T C 0.070696 -1.1066e-05
1:25879916 A G 0.049151 -4.6837e-06
1:25880070 T C 0.034954 3.7606e-05
1:25884497 G T 1.036354 -2.6315e-05
1:25887525 A G 1.005348 3.4176e-05
1:25888107 T C 0.041243 1.6427e-05
1:25888240 G A 0.077448 -2.3612e-06
1:25889422 T C 1.068931 3.5349e-05
1:25889917 C T 1.082323 2.3087e-05
1:25890247 T C 0.104065 -1.9213e-06
1:25892880 G T 0.987441 -3.0021e-05
1:25895277 A G 0.091965 -9.8918e-06
1:25895406 T C 0.922178 -2.6269e-05
1:25900215 C T 0.772858 2.6566e-05
1:25900240 A G 0.329671 4.8004e-06
1:25900926 A G 0.029439 -1.1596e-05
1:25903525 T C 0.062710 -7.8746e-07
1:25904391 C G 0.104755 -1.0269e-05
1:25904854 C T 0.029820 -1.6742e-05
1:25924238 G C 0.058712 3.3478e-05
1:25938947 C G 0.159676 1.1788e-05
1:25965920 G A 0.029106 -2.5794e-05
1:25967587 C T 1.883512 -1.5929e-05
1:25968343 G A 0.415554 -8.6056e-06
1:25970541 T C 0.040873 -2.3947e-05
1:25971646 C T 0.410773 -7.0520e-06
1:25976850 A G 0.048662 -1.0700e-05
1:25984265 C A 0.047220 1.7416e-05
1:25999517 A G 0.418290 -4.5375e-06
1:26003756 G A 0.049984 5.7772e-06
1:26005360 T C 0.028412 1.3413e-06
1:26008164 C T 0.299174 -2.4831e-07
1:26009250 C T 1.844808 -9.8221e-06
1:26010884 A G 0.020753 -2.0430e-05
1:26012517 C A 0.158289 1.6938e-05
1:26015837 T G 0.177886 2.6034e-05
1:26027064 G T 0.229791 -1.2303e-05
1:26032034 T G 0.199461 2.2402e-05
1:26049168 G C 0.091081 1.8199e-05
1:26057040 T C 0.053479 1.2555e-05
1:26063782 G A 0.123961 2.3048e-05
1:26070909 T C 0.983657 -2.6620e-05
1:26074380 C T 0.041162 -1.2910e-05
1:26080217 T C 0.142837 1.2745e-06
1:26081941 C T 0.090493 9.1571e-06
1:26086890 A G 1.600109 -8.4045e-06
1:26098107 A G 1.287914 -1.1822e-05
1:26103898 G A 0.174931 1.6473e-05
1:26106769 A C 0.249880 1.9587e-05
1:26109307 C G 1.249683 -1.6435e-05
1:26116076 A G 1.539786 -3.4998e-05
1:26118002 T C 0.071879 6.9365e-06
1:26118299 A G 0.824964 6.8696e-06
1:26127425 A G 1.092326 -1.3917e-06
1:26129631 T C 1.088079 -8.4671e-07
1:26131638 G A 0.032859 1.4297e-05
1:26135116 A G 0.031343 1.4509e-05
1:26137817 T G 0.076996 -2.2527e-06
1:26140573 A C 1.576685 -4.1083e-05
1:26141261 T C 0.518116 -3.6127e-05
1:26141617 G A 1.898026 -1.7505e-05
1:26144674 A G 0.438907 -2.9817e-05
1:26145328 T C 0.091591 -1.9280e-05
1:26147811 T C 0.042035 -7.2150e-06
1:26148821 T C 0.026464 2.5026e-05
1:26162313 G T 0.123995 -5.0045e-07
1:26165113 A G 1.581359 -4.0937e-05
1:26168781 T C 1.473459 4.0592e-05
1:26174522 T C 0.051065 1.4037e-05
1:26197637 A G 0.040981 9.5314e-06
1:26199334 A G 0.020508 -1.0071e-05
1:26202426 T C 0.722704 8.1450e-06
1:26206975 C T 0.065382 8.7332e-06
1:26215316 T C 1.100135 1.4468e-05
1:26218084 T C 1.101695 1.8917e-05
1:26222423 A G 0.042596 -3.6760e-05
1:26226152 A G 0.058480 -2.1441e-06
1:26235705 T C 1.191587 1.6587e-05
1:26255215 A G 0.452799 -3.4856e-05
1:26260527 T C 0.061819 -4.3761e-07
1:26260728 A G 1.489455 3.6421e-05
1:26275548 T G 1.740322 -3.7228e-05
1:26279095 C T 1.284793 1.2749e-05
1:26283961 T C 0.380444 -7.4124e-05
1:26284104 T C 0.100057 1.3255e-05
1:26299050 A G 0.039683 3.7657e-06
1:26310394 G A 1.275603 1.9598e-05
1:26323370 A C 0.421530 -9.1802e-05
1:26324108 A C 1.289610 2.1894e-05
1:26337800 T C 0.083340 1.2876e-05
1:26339903 A G 1.241466 1.6005e-05
1:26344477 A G 1.676847 -3.0070e-05
1:26345027 G A 0.431186 -9.0413e-05
1:26351382 C T 0.368718 -7.5593e-06
1:26357656 A C 1.387865 3.0214e-05
1:26365374 G T 1.385047 3.2932e-05
1:26374426 C T 1.788643 -9.3677e-06
1:26375718 A G 0.040607 -1.3620e-05
1:26382450 A G 0.031044 -5.3121e-06
1:26384690 G T 0.430870 -1.0738e-04
1:26385003 C T 0.428796 -9.5246e-05
1:26385385 G A 0.086498 3.4442e-06
1:26386297 G A 1.370302 5.4525e-05
1:26388212 G A 0.068289 3.2998e-06
1:26390501 A G 0.030160 2.0823e-06
1:26392345 A G 0.040954 -3.4438e-05
1:26392824 A C 0.193436 4.2459e-05
1:26402693 A G 0.095161 -1.4730e-05
1:26403991 T C 0.357287 -5.0314e-05
1:26411483 T C 0.134755 2.1928e-05
1:26426719 G A 0.135405 -2.2400e-05
1:26447976 G A 0.114554 1.1712e-05
1:26450009 T C 0.351950 -4.8775e-05
1:26452570 C T 0.093499 1.0495e-05
1:26471743 A C 1.406398 3.0846e-05
1:26474444 T G 0.047853 2.5436e-05
1:26482411 A G 0.386808 -5.5233e-05
1:26486092 C T 1.228784 -2.7650e-05
1:26490240 G T 0.052735 2.3514e-05
1:26493171 A G 1.042773 -6.2220e-06
1:26493519 T C 0.083462 2.6962e-06
1:26496383 T G 0.135048 -8.3704e-06
1:26497340 C A 1.511476 -1.2966e-05
1:26499036 G T 0.115720 1.8427e-05
1:26501044 G A 0.584205 -9.2097e-05
1:26506790 G A 0.200301 -2.8230e-05
1:26508538 T C 0.082847 8.3443e-06
1:26512556 T C 0.058494 9.0735e-06
1:26519293 A G 0.078533 1.0417e-05
1:26520292 T G 0.193603 1.6497e-05
1:26521140 A G 0.378951 -5.5719e-05
1:26522518 A G 0.673491 4.9428e-05
1:26526375 A G 0.030496 -1.4911e-05
1:26526439 G A 0.374412 -4.4201e-05
1:26526554 A G 0.412548 -5.5626e-07
1:26527255 A G 0.480922 9.8742e-06
1:26527951 A G 0.529053 1.4614e-05
1:26531728 C A 0.043888 -8.7727e-06
1:26549399 T C 0.335233 1.8720e-05
1:26549989 A G 0.206352 7.0646e-06
1:26557959 G A 0.069645 8.5857e-06
1:26561369 A G 0.032332 -1.3844e-05
1:26582091 A G 0.627556 1.1011e-05
1:26588347 G A 0.025692 3.5757e-06
1:26593199 G A 0.045214 -3.8924e-06
1:26596080 A G 0.344123 3.1364e-05
1:26598281 C T 0.545750 2.7306e-05
1:26599489 G A 0.200896 1.9036e-06
1:26600793 G A 1.333288 -7.6746e-07
1:26603993 C A 1.878436 5.5614e-05
1:26610317 A G 0.048165 -6.5613e-06
1:26612926 T G 0.345555 3.2342e-05
1:26618466 C T 1.873863 4.6401e-05
1:26627478 C T 1.527788 -9.7365e-08
1:26633190 C A 0.093597 8.7464e-06
1:26638500 A C 0.345963 3.0168e-05
1:26647949 C G 1.527870 1.2829e-06
1:26648381 T C 0.346819 2.9585e-05
1:26648826 A G 0.195945 3.1883e-06
1:26649208 A G 0.098918 -1.1529e-05
1:26656768 A G 0.026179 -2.9375e-05
1:26657685 T C 1.655125 1.2086e-05
1:26663362 T C 1.028293 5.4711e-06
1:26665478 A G 0.824416 2.8212e-06
1:26666809 G A 0.227197 1.8366e-05
1:26670401 A G 0.026009 -2.7125e-05
1:26670609 T C 0.615575 9.3123e-07
1:26671144 C T 0.097510 -9.6461e-06
1:26671248 G A 0.396474 2.6583e-05
1:26673108 T C 0.392941 2.2816e-05
1:26678037 A G 0.057375 1.1044e-05
1:26682485 A G 0.193253 5.3906e-06
1:26684141 A C 0.380355 -9.9690e-06
1:26688524 T C 0.060445 7.6541e-06
1:26689185 G A 0.183584 1.1383e-05
1:26690864 T G 1.316612 -1.2351e-05
1:26691174 A C 0.743660 -7.5344e-06
1:26694260 C T 0.377441 -1.0173e-05
1:26695295 A G 0.570273 -3.2455e-06
1:26697355 T C 0.073372 2.8582e-05
1:26699103 C T 0.557561 9.5829e-07
1:26700268 G C 0.178293 -2.9749e-05
1:26701448 T C 0.042913 -7.6183e-06
1:26701901 C G 1.976126 3.1793e-05
1:26702079 T G 0.156082 -2.5934e-05
1:26702349 T G 1.138788 1.0965e-05
1:26703477 C A 0.087321 1.8583e-05
1:26715232 A G 0.940571 -2.4896e-05
1:26715794 A G 0.068435 -3.1681e-05
1:26715872 C A 0.137434 -2.1224e-05
1:26719115 C T 0.687635 -1.3981e-05
1:26719264 T C 0.389232 4.8738e-06
1:26720320 C G 0.077727 -3.2753e-07
1:26722997 C T 0.056916 1.9978e-05
1:26728849 A G 0.063900 -3.1538e-05
1:26729420 A G 0.083806 -5.3426e-06
1:26729692 C T 0.126888 -1.0097e-05
1:26731940 A G 1.086634 2.8953e-05
1:26737645 A G 0.081973 5.6372e-06
1:26741544 G A 0.681885 3.0510e-05
1:26748208 A G 1.068795 1.6870e-05
1:26756856 C T 0.504472 6.1880e-05
1:26767046 G C 0.067599 4.5674e-06
1:26769128 T C 0.029878 7.2736e-06
1:26770762 T G 0.027008 -2.3104e-06
1:26779270 T C 0.512734 -2.6246e-05
1:26786627 A G 0.418273 -3.4673e-05
1:26801229 A C 0.568675 -2.2848e-05
1:26809402 G A 0.220342 -2.7366e-05
1:26856462 G T 1.905590 -7.6090e-06
1:26861281 T C 0.139230 2.5944e-05
1:26865505 T C 0.294965 2.9345e-06
1:26870122 A G 0.091945 4.2092e-05
1:26873131 A G 0.074514 -2.0977e-05
1:26873245 G A 1.462886 -4.4203e-05
1:26883511 C A 0.440141 4.3703e-05
1:26884676 A G 0.412106 -5.3546e-05
1:26884864 A G 0.528288 -8.9510e-05
1:26893411 T C 0.081225 -1.6195e-05
1:26899444 A C 1.039741 -8.3839e-06
1:26900920 T A 0.266002 9.9307e-06
1:26901189 G A 0.036732 3.1867e-07
1:26905038 C T 0.646731 -2.6901e-06
1:26905236 G A 0.118147 1.1098e-05
1:26905316 A G 0.040927 5.4583e-07
1:26910754 A T 0.356903 -1.2206e-05
1:26924308 A G 0.067752 -2.6673e-05
1:26928944 G A 0.027569 7.8317e-06
1:26929344 G A 0.065974 -2.3784e-05
1:26929496 T G 0.068714 -2.6891e-05
1:26932756 C A 0.266855 1.5178e-07
1:26940681 G A 0.183669 3.6868e-05
1:26941151 A G 0.102110 1.0767e-05
1:26983261 T C 0.098496 1.6273e-05
1:26987946 C G 0.591233 1.2840e-05
1:27001711 G A 0.173496 -3.9520e-07
1:27011533 C T 0.159064 5.3090e-05
1:27016714 T C 0.069557 -1.7673e-05
1:27019744 C T 0.166143 6.6804e-06
1:27037997 G A 0.257683 -3.9233e-05
1:27050453 A G 0.041777 4.0057e-06
1:27070623 C T 0.138067 -1.1783e-05
1:27079931 C T 0.163178 1.0279e-05
1:27084575 G A 0.157449 9.1152e-06
1:27093657 G A 0.440433 2.6815e-05
1:27109442 T C 0.074997 1.1617e-05
1:27126943 C T 0.078138 9.9618e-06
1:27137663 T C 0.159275 3.2267e-05
1:27138393 T C 0.161342 1.1203e-05
1:27181490 A C 0.023122 -5.0142e-06
1:27190324 T C 0.096388 -4.8739e-07
1:27209439 G A 0.321049 4.3245e-05
1:27210721 C T 1.211727 1.6476e-05
1:27210722 A G 0.029371 5.6613e-06
1:27219768 T C 0.042260 1.0271e-05
1:27225093 T C 0.037269 2.0868e-05
1:27234944 A G 0.109960 1.0881e-05
1:27242009 A G 0.772066 -2.5764e-05
1:27248275 T C 0.046843 -1.2696e-05
1:27254450 G A 0.020467 1.3899e-05
1:27271698 C T 0.076574 7.8156e-06
1:27278023 T C 0.087668 8.7517e-06
1:27278553 A G 0.349366 1.5699e-05
1:27285195 T C 0.159445 9.9279e-06
1:27297312 A G 0.522335 3.3156e-05
1:27308092 C T 0.117093 -1.5921e-05
1:27312816 A G 0.210939 -2.3097e-05
1:27323840 A G 0.040380 -1.8941e-05
1:27332637 G T 0.026991 9.2750e-06
1:27353142 A G 0.079709 -2.8459e-06
1:27361219 A G 0.667861 6.0693e-05
1:27365710 G A 0.068622 -5.2679e-06
1:27371370 T C 0.034940 -1.9092e-06
1:27372443 A G 1.785512 -5.1233e-05
1:27381578 A G 0.137978 6.3375e-05
1:27381612 G T 1.107703 2.6417e-05
1:27382298 A G 1.926404 2.3430e-06
1:27383717 A G 0.230556 5.4408e-05
1:27384835 C T 0.048940 2.2535e-06
1:27388485 G T 0.197383 7.2803e-06
1:27394308 A G 0.046493 -3.0118e-05
1:27397604 T C 0.143581 2.1537e-05
1:27403402 G C 0.422918 1.3518e-05
1:27408062 T C 0.033332 1.8975e-05
1:27409975 G A 0.351712 2.7303e-05
1:27410274 C A 0.326417 5.1200e-05
1:27414786 C A 0.824991 2.0536e-05
1:27415326 T C 0.033804 -3.7908e-06
1:27417917 T C 0.172694 -3.4431e-05
1:27418225 C T 0.795130 1.7134e-05
1:27437834 C A 0.080695 -1.7645e-06
1:27444563 T C 0.048607 -1.5424e-05
1:27445406 G A 1.929685 8.1770e-06
1:27451206 A G 0.192552 -6.2152e-06
1:27467984 T C 0.247395 1.7865e-05
1:27471887 C T 0.058589 2.5211e-07
1:27480757 G A 0.738598 -3.1183e-06
1:27482962 C T 0.036511 7.4626e-06
1:27489958 C T 0.624187 2.7381e-07
1:27495700 C T 0.311329 1.4627e-05
1:27502719 C A 0.710050 -7.5564e-06
1:27521504 G A 0.792934 5.1869e-06
1:27532431 G C 0.066518 -8.9145e-06
1:27540993 A G 0.315820 1.7639e-06
1:27543523 G A 1.897271 -2.9477e-05
1:27544630 A G 0.036534 9.3342e-06
1:27558689 T C 0.476550 -1.8236e-05
1:27564494 G A 1.898933 -2.1684e-05
1:27567729 G A 0.071124 -1.4003e-06
1:27610746 T C 1.604308 -4.5794e-05
1:27617040 C A 0.065739 8.7925e-06
1:27618002 T C 0.046962 -7.6773e-06
1:27628545 T C 0.171456 -4.9759e-06
1:27637691 C T 0.034331 1.7312e-05
1:27640088 G A 0.298229 3.7626e-05
1:27647082 C T 0.573499 -2.7442e-05
1:27652114 A G 0.087134 2.3226e-05
1:27661952 T C 0.021174 -1.1764e-05
1:27662666 G A 0.854236 5.2886e-05
1:27665662 A G 0.038846 -1.5056e-05
1:27666378 A G 0.072409 -4.2397e-06
1:27675317 G A 0.620304 -1.9473e-05
1:27676925 A G 0.794647 5.1920e-05
1:27679797 G A 1.412143 2.7463e-05
1:27682530 G C 0.070730 1.7508e-05
1:27685108 A G 0.127650 -1.2012e-05
1:27686621 T C 0.021211 6.5425e-06
1:27687466 T G 0.595798 -2.5522e-05
1:27688633 A G 0.750963 4.9818e-05
1:27689763 T C 0.633809 -1.5874e-05
1:27690297 T G 0.698143 -1.1935e-05
1:27691973 C G 0.040862 -2.5620e-07
1:27696330 C T 0.075377 -1.6674e-06
1:27709020 C T 0.171266 -9.7005e-06
1:27720178 C T 0.534156 2.1982e-06
1:27720353 A C 0.050161 -1.9775e-05
1:27727275 T A 0.099707 -2.7564e-06
1:27728208 T C 0.042447 7.1728e-06
1:27731529 T C 0.038251 3.3891e-05
1:27731651 T C 0.346282 7.5294e-06
1:27739788 G A 0.041600 2.4994e-05
1:27741071 G T 0.380695 -1.6949e-05
1:27744268 T C 0.026301 1.9776e-07
1:27744375 A G 0.363978 -2.1684e-05
1:27758763 T C 0.168155 -1.0812e-05
1:27762459 A G 0.030646 1.9932e-05
1:27786334 C T 0.272472 2.8002e-05
1:27795495 C G 0.187245 8.8125e-06
1:27820430 T C 0.168352 -9.1386e-06
1:27830711 C T 0.045170 -2.5182e-05
1:27842502 T C 0.041216 1.5549e-05
1:27844779 T C 0.031020 1.4330e-05
1:27845221 A G 0.477253 7.1336e-06
1:27849938 C T 0.079430 7.5685e-06
1:27872199 A G 0.029218 1.1453e-05
1:27877216 T C 0.021908 1.6254e-05
1:27877418 A G 0.171252 -5.6422e-05
1:27883227 C T 0.158228 -5.7176e-05
1:27887065 T G 0.030694 1.4307e-05
1:27887383 C T 0.027246 -3.9076e-05
1:27890533 G A 0.184043 -4.1254e-05
1:27894619 T C 0.032767 -1.3817e-05
1:27900939 C T 0.028803 1.4459e-05
1:27901368 T C 0.037194 -3.4456e-05
1:27921364 A G 0.063709 2.2191e-06
1:27923464 T C 0.073327 3.2548e-06
1:27932135 A G 0.121074 -3.8658e-05
1:27932412 T G 0.091734 1.9651e-05
1:27932651 A G 0.030357 1.1080e-05
1:27933690 A C 0.123335 6.3019e-07
1:27936360 C A 0.052884 2.0342e-05
1:27947812 A G 0.030660 1.4453e-05
1:27951127 T C 1.770726 -1.6812e-05
1:27957142 T C 0.129057 5.3659e-06
1:27957844 T C 0.192488 2.9029e-05
1:27957981 C G 0.313147 5.1964e-07
1:27958102 G C 0.134388 5.2038e-06
1:27958339 T C 0.159064 1.5365e-05
1:27960792 A G 0.143204 -5.8813e-05
1:27963297 C T 0.040400 4.0308e-05
1:27969373 T C 0.031013 1.9601e-06
1:27971092 G A 0.030809 1.4564e-05
1:27971502 G A 0.251648 -3.8231e-05
1:27973051 A G 0.021674 6.0272e-06
1:27982405 C T 1.940360 -4.6435e-05
1:27983303 G A 0.025454 4.9517e-06
1:27988214 G T 0.051358 8.1589e-05
1:27989867 G A 0.061646 -8.5114e-06
1:27990938 A G 0.063991 -3.9299e-07
1:27993260 A G 1.943526 -3.0871e-05
1:27998273 T C 0.042464 -1.3489e-05
1:27999348 C G 0.083761 -7.0835e-06
1:28007026 G A 0.030483 3.1658e-06
1:28011854 G A 0.231480 -2.6911e-05
1:28027091 T C 0.023714 1.3671e-05
1:28027689 A G 1.943920 -3.1682e-05
1:28027768 C A 0.031952 -7.0985e-06
1:28046034 T C 0.060452 -2.3748e-06
1:28056342 G A 0.949785 1.1525e-05
1:28072708 G T 0.028419 -1.8507e-06
1:28086955 A C 1.836945 1.0860e-06
1:28110223 T G 0.091394 -3.5929e-06
1:28115993 C G 0.040468 -1.0809e-05
1:28119653 G C 0.066456 3.7241e-05
1:28133887 A G 1.934856 6.0864e-06
1:28137264 G A 0.037333 -2.4070e-05
1:28160199 T C 0.638395 3.1816e-05
1:28169402 G A 0.041304 -3.2920e-05
1:28184914 T C 0.037864 -8.7233e-06
1:28186712 T C 0.044816 -2.8439e-05
1:28187716 G A 0.073066 4.6888e-06
1:28188261 A G 0.208355 1.1771e-05
1:28193873 C T 0.045772 -3.6056e-05
1:28203620 T G 0.568185 2.1716e-05
1:28204326 A G 0.170538 5.5257e-06
1:28205884 A G 0.721555 2.0322e-05
1:28206250 C T 0.022293 -1.8727e-05
1:28209366 G A 1.281077 -2.3444e-06
1:28219266 T C 0.033454 -1.8248e-05
1:28219658 G C 0.132828 5.6691e-05
1:28229776 G A 0.217660 -3.9841e-06
1:28234054 G A 0.739461 1.8669e-05
1:28238176 C T 0.032475 -2.8757e-06
1:28240992 T C 0.102583 -2.1198e-06
1:28244026 G C 0.897064 7.6709e-08
1:28262409 T A 1.444279 -1.8367e-05
1:28263134 A G 0.559383 -1.7003e-05
1:28264659 A C 0.545060 -1.6388e-05
1:28268573 T C 1.492740 -3.4216e-05
1:28273016 G T 1.350311 -8.5647e-05
1:28274984 G A 1.251366 -2.6943e-06
1:28279078 T C 0.503293 -1.5076e-05
1:28282292 C T 0.580180 8.0402e-06
1:28282819 C T 1.978381 -1.7458e-06
1:28285501 G A 0.055577 3.6353e-05
1:28292739 A G 1.284174 -2.2962e-05
1:28318207 C G 0.023156 1.2588e-05
1:28342366 A G 0.143160 -4.3444e-06
1:28355534 G T 0.551271 3.1229e-05
1:28364241 G T 0.075340 1.8927e-05
1:28366015 G A 0.577562 1.6638e-05
1:28374577 A C 0.096110 -1.4947e-05
1:28380471 G A 0.063281 2.9910e-06
1:28392536 G A 0.116441 -2.5066e-06
1:28393814 C T 1.156395 4.0753e-05
1:28410518 A C 0.026440 -2.8125e-05
1:28414244 G T 0.116430 1.4450e-05
1:28417367 C T 0.158918 -5.3193e-06
1:28419222 G A 0.150605 8.0019e-06
1:28422946 G T 0.026366 -2.2083e-06
1:28426871 G A 0.245977 -2.2041e-05
1:28428725 C T 0.123465 1.4424e-05
1:28436313 T G 0.038833 1.6162e-05
1:28439964 T C 0.997501 3.6337e-05
1:28452889 T G 0.774503 -6.2705e-06
1:28460745 G A 0.361976 -9.9937e-06
1:28466221 A C 0.439978 5.2401e-06
1:28471443 C T 0.360432 1.3701e-05
1:28493858 C T 0.021208 1.6650e-05
1:28498174 G A 0.048247 -6.4801e-06
1:28523342 G A 0.040067 1.1501e-05
1:28526412 C T 0.129567 7.7187e-06
1:28540221 T C 0.580445 1.5457e-06
1:28549638 C T 0.057994 -1.3000e-05
1:28550539 T G 0.093509 3.4121e-05
1:28563008 T G 0.052017 -5.0643e-07
1:28564252 G A 0.711627 4.5997e-06
1:28574043 A T 0.582543 2.0290e-06
1:28575671 G A 0.114802 1.2291e-05
1:28583146 C T 0.130036 1.0047e-05
1:28586376 G C 0.088147 -2.4399e-05
1:28586984 C T 1.841255 6.0039e-06
1:28588783 T G 0.338371 -7.0695e-06
1:28589751 T C 0.049202 9.7457e-06
1:28590319 C T 0.643852 1.0492e-05
1:28593227 G A 0.050498 1.6079e-05
1:28608338 G A 0.098173 1.1229e-05
1:28609245 C T 0.118429 -1.0223e-05
1:28609878 G A 0.061170 5.0021e-06
1:28612964 C T 0.069992 8.0977e-06
1:28623600 C G 0.674198 8.2934e-06
1:28628237 T C 0.208613 1.9664e-05
1:28631300 T C 0.139073 1.2010e-05
1:28648893 T C 0.338068 -2.2731e-06
1:28659696 T G 0.820768 -7.5065e-06
1:28659975 G C 0.039751 1.2568e-05
1:28687624 T C 0.605019 -4.5946e-06
1:28697082 T C 0.083279 -4.8787e-06
1:28701455 G A 0.560087 -4.2643e-06
1:28714064 C T 0.047244 -9.3691e-06
1:28719330 G A 0.333329 -4.4585e-06
1:28729526 T C 0.224548 2.3527e-06
1:28739344 T C 0.613688 -2.4751e-06
1:28761719 G A 0.148161 1.6007e-05
1:28768043 C G 0.031979 7.6920e-06
1:28778443 A G 0.084003 -5.2403e-06
1:28786793 T C 0.043423 7.5589e-06
1:28793041 A G 0.046836 -1.0675e-05
1:28800380 A C 0.567138 2.2875e-06
1:28806965 C G 0.026182 -1.6517e-05
1:28826832 T C 0.043929 7.5211e-06
1:28836414 A G 0.034308 -1.2853e-05
1:28836518 A G 0.093288 4.1406e-06
1:28837880 G A 1.151479 -8.7741e-06
1:28843318 G A 0.165786 4.3433e-06
1:28863075 G A 0.574930 1.1933e-06
1:28876046 G C 1.966377 -9.6628e-06
1:28888794 C T 0.038748 4.2651e-06
1:28920429 T A 0.027035 7.0459e-06
1:28921480 A G 0.068115 -3.0971e-06
1:28925722 T C 0.219527 -4.4302e-06
1:28925800 T C 0.082605 1.5590e-05
1:28935539 A G 0.428276 -9.9924e-06
1:28950862 T C 0.546511 -1.2178e-06
1:28962633 A G 0.106918 -6.3889e-06
1:28966805 C T 0.055108 3.1304e-06
1:28990374 T C 0.029905 5.5378e-06
1:29001893 C T 0.845859 5.2820e-06
1:29002253 C G 0.045085 6.3054e-06
1:29002392 C G 0.034597 -3.1626e-06
1:29007729 T G 0.534462 3.2556e-06
1:29011678 A G 0.031173 3.5055e-06
1:29019724 A G 0.843404 5.5733e-06
1:29070659 T C 0.170239 5.3553e-07
1:29074983 G A 0.815264 7.7974e-06
1:29075292 C T 1.769948 -5.4010e-06
1:29085466 T C 0.073130 1.3193e-05
1:29110082 A G 0.021021 -2.1614e-05
1:29111562 G C 0.463233 -8.2382e-06
1:29123290 G A 0.281774 2.9396e-06
1:29124119 T C 0.031418 -1.2926e-06
1:29137280 A G 0.108329 -2.2983e-06
1:29141967 G A 1.779685 5.8667e-06
1:29145188 T C 1.070570 2.5040e-07
1:29146455 A G 0.030224 7.9617e-06
1:29161825 A G 0.512336 2.3856e-06
1:29162568 G A 0.637691 4.6678e-06
1:29166323 A C 1.716060 3.6297e-06
1:29169878 T C 0.094862 -5.4223e-06
1:29175846 A G 0.125297 9.0357e-06
1:29176213 G A 0.380508 6.7406e-06
1:29181525 G A 0.940955 -1.7392e-05
1:29187261 T C 0.055489 -4.6111e-06
1:29189597 T C 1.092948 -3.1396e-06
1:29190390 A T 1.257873 -3.1970e-07
1:29192722 T C 0.134738 5.9847e-06
1:29197728 G T 1.264771 -8.9748e-07
1:29200219 C T 1.117161 -2.3257e-06
1:29208956 A C 0.131889 8.3428e-06
1:29209171 A G 0.031656 1.3891e-05
1:29211252 T C 0.232058 -1.0708e-05
1:29228831 T C 1.688066 1.0988e-06
1:29233046 C G 0.123097 -4.7623e-06
1:29255142 A G 0.071226 9.4618e-06
1:29263881 T C 0.051419 1.2367e-05
1:29272057 A C 0.397028 -1.4895e-05
1:29298251 C T 0.158119 2.4357e-05
1:29302049 T C 0.023166 2.0530e-05
1:29305931 G A 0.052333 7.9177e-06
1:29312919 G T 1.968745 -1.2606e-05
1:29313694 A C 1.377690 2.6414e-05
1:29320013 A G 0.101719 -4.9615e-05
1:29331189 G T 0.821975 1.9243e-05
1:29336012 T G 0.038071 -9.9899e-06
1:29357859 C T 0.194290 -9.5780e-06
1:29375105 G A 0.220713 5.8998e-06
1:29388414 T C 0.223946 -4.9462e-06
1:29411190 A G 0.074167 6.3506e-07
1:29415069 G C 0.072267 7.7165e-06
1:29426470 A G 0.293843 1.0366e-06
1:29430131 A G 0.053435 1.1069e-05
1:29442291 T C 0.157619 2.7465e-05
1:29444109 A G 0.058423 3.5437e-07
1:29445514 A C 1.411946 -1.5379e-05
1:29461638 T C 0.070512 1.3822e-05
1:29485782 C A 0.044633 8.0458e-06
1:29486128 T C 0.107989 -3.9371e-05
1:29489691 T C 0.069849 -8.7584e-07
1:29497178 C A 0.066096 7.6195e-06
1:29500995 C T 1.615140 -6.6787e-07
1:29503214 A G 0.573669 -2.6458e-05
1:29521705 T C 0.898859 1.1161e-05
1:29523949 A C 0.101135 -7.4318e-06
1:29529429 C T 0.033022 3.2145e-06
1:29535131 C T 0.156344 -9.0688e-06
1:29538421 A C 0.033594 -4.6154e-06
1:29540511 C T 0.142279 2.0227e-05
1:29542637 G A 1.804633 -4.9860e-06
1:29547495 T C 0.041434 7.9682e-07
1:29556413 A C 0.175917 3.3845e-07
1:29577470 A G 0.028960 1.1559e-05
1:29584056 T C 0.107751 -2.3007e-05
1:29586188 T C 0.098578 2.6063e-05
1:29586703 C A 0.166646 -1.2536e-05
1:29595369 C A 0.030806 6.5688e-07
1:29596326 T C 0.233442 -3.7877e-06
1:29597594 A G 0.391694 -1.2383e-05
1:29606446 A G 0.076374 3.3824e-05
1:29608879 C T 0.030619 4.9841e-06
1:29621364 T G 0.057161 -6.3023e-06
1:29624972 T C 0.029079 7.3333e-06
1:29627438 A G 0.269837 -1.0489e-05
1:29630071 G A 0.390799 -2.0512e-05
1:29631909 G A 0.440998 2.4094e-05
1:29633340 T C 0.103188 -4.8094e-06
1:29637136 C T 0.827398 1.2506e-05
1:29643042 A G 1.971764 -1.0987e-05
1:29643052 T C 0.030867 -4.4976e-06
1:29643881 A T 1.699473 -1.0077e-05
1:29644328 T C 0.195276 4.2682e-07
1:29654327 T C 0.196721 1.4372e-05
1:29655746 A G 0.262820 -3.4050e-06
1:29658297 C T 0.704022 -8.3552e-06
1:29671088 G C 0.058110 -2.2137e-07
1:29672356 G A 0.023228 -1.7258e-05
1:29672997 G A 0.718930 -6.1240e-07
1:29673211 G A 0.022894 1.0708e-05
1:29676511 T C 0.094977 -5.6289e-06
1:29677031 T C 1.824773 -1.0663e-05
1:29679248 A G 0.047207 6.6254e-06
1:29682031 C T 0.753931 -1.5898e-05
1:29684181 A G 0.058219 3.0898e-06
1:29685027 A G 0.026879 -2.2922e-06
1:29685657 A G 0.054254 -7.5314e-06
1:29689331 T C 0.044330 -5.7612e-06
1:29695231 G A 0.993211 2.0283e-05
1:29696498 G T 1.022191 2.0728e-05
1:29698653 A G 0.029572 2.7094e-05
1:29712983 G T 0.054928 1.9461e-05
1:29715736 C T 0.056352 2.6741e-05
1:29716931 A G 1.221084 -1.2403e-05
1:29718528 T C 0.021715 1.2049e-06
1:29718655 C T 1.000813 1.8672e-05
1:29722010 T C 0.734090 1.5298e-06
1:29722553 A G 0.621950 -5.9602e-06
1:29723305 C T 1.961483 1.6401e-05
1:29723749 T C 0.081229 -2.9300e-05
1:29733164 A G 0.074208 8.6516e-06
1:29735095 G T 0.577225 1.1364e-05
1:29741282 C T 0.073518 8.7033e-07
1:29743408 G A 1.557537 -1.4305e-05
1:29746261 G C 0.034267 -3.3019e-05
1:29751247 T G 0.779759 2.5275e-05
1:29758028 C T 0.458922 -2.2485e-05
1:29760646 A C 0.318893 -1.4547e-05
1:29766375 T C 0.906257 2.8664e-06
1:29768550 G A 0.838335 -7.9174e-06
1:29773233 C T 0.446811 8.0159e-06
1:29774287 A G 0.843510 4.9878e-05
1:29779744 T G 0.447961 3.0098e-06
1:29781221 C T 1.254786 7.2111e-05
1:29783704 T C 0.029524 9.9278e-06
1:29786204 T C 0.052578 -1.6197e-09
1:29786516 G A 0.085842 6.5270e-06
1:29789167 G T 0.861416 -3.8318e-05
1:29792303 G A 1.438203 -7.3621e-06
1:29794648 C A 0.954065 8.4693e-06
1:29794729 A G 0.080304 1.1646e-05
1:29796218 T C 1.727324 -4.3558e-07
1:29800853 C T 0.130043 1.3786e-05
1:29800988 G T 0.023897 6.1436e-06
1:29802337 G A 0.194106 1.7953e-05
1:29802519 G C 1.345687 -3.1543e-05
1:29804400 A G 0.023112 9.3578e-06
1:29807864 T C 0.099853 -1.7379e-05
1:29813268 A G 0.453047 2.8193e-06
1:29815645 T C 0.062254 1.9026e-05
1:29816652 G A 0.048488 3.3909e-06
1:29819877 A C 0.026233 1.2718e-05
1:29845899 T C 0.043327 -3.7016e-06
1:29850135 T C 0.277704 -1.0328e-05
1:29854687 A G 0.557931 -1.1121e-05
1:29856587 C A 0.094658 6.4206e-06
1:29860930 A G 0.023700 1.3359e-05
1:29864986 T C 0.338140 -1.4303e-05
1:29870824 T C 0.785158 -4.6188e-05
1:29871779 A G 0.219129 4.4228e-06
1:29872999 A C 0.543621 2.8833e-05
1:29873726 T C 0.813516 3.4585e-05
1:29874071 G T 0.140375 -5.4459e-06
1:29874859 T C 0.027862 5.1154e-06
1:29876810 A C 0.336484 8.8888e-06
1:30028825 T C 0.043814 -5.0120e-07
1:30029058 G T 0.137700 -5.1462e-05
1:30029845 C T 0.121520 -2.6708e-05
1:30029958 C T 0.195966 -5.4609e-06
1:30030817 T C 0.328090 -1.4870e-05
1:30033707 C A 0.370516 1.1278e-05
1:30036202 G A 0.029153 1.8234e-05
1:30036637 C T 0.101080 2.1513e-05
1:30039970 C T 0.061146 -3.0906e-05
1:30041075 T C 0.085985 7.3323e-06
1:30042538 A G 0.070815 -7.8653e-06
1:30046554 A G 0.040125 -1.7877e-06
1:30051330 A C 1.044075 -4.5773e-07
1:30058894 G A 0.273978 -9.5182e-06
1:30060451 T C 0.144231 -2.7592e-05
1:30071270 C T 1.674991 -1.1584e-05
1:30087385 A G 0.169036 6.5430e-06
1:30099425 A G 0.124957 -1.3517e-05
1:30101048 A G 0.038717 -1.3899e-05
1:30108753 T G 0.057695 -9.6993e-06
1:30108889 T C 0.037017 3.6797e-06
1:30110205 T C 0.268851 7.7691e-07
1:30113195 G A 0.034362 -2.7117e-05
1:30113436 G A 0.458653 1.5670e-05
1:30117517 G A 1.712089 5.1849e-06
1:30119454 C T 1.923198 -2.0548e-05
1:30122639 A G 1.626842 -1.2061e-05
1:30137029 C T 0.075476 -1.1157e-05
1:30144300 C A 0.708241 -3.5699e-06
1:30151654 T C 0.515756 2.0315e-06
1:30155341 A G 0.393676 -2.8741e-07
1:30158278 A G 0.463528 -1.1265e-06
1:30160934 T C 0.318264 9.5857e-06
1:30162368 T G 0.394903 2.2376e-05
1:30162417 G A 0.027280 8.9827e-06
1:30162757 G C 0.027522 -8.6053e-06
1:30162959 A G 0.091935 2.9388e-07
1:30163457 T C 0.029759 -1.6175e-05
1:30165211 G A 1.227129 8.8304e-06
1:30169059 T G 0.101260 4.6779e-05
1:30172734 G A 0.090887 2.1623e-06
1:30174552 G A 0.611376 -1.5670e-05
1:30175870 A G 0.056767 7.4343e-06
1:30176519 C T 0.168213 -6.3545e-05
1:30183459 A G 0.763627 -1.2171e-05
1:30185088 C T 0.675864 5.9898e-06
1:30185662 G A 0.788517 -1.6721e-05
1:30191323 G C 0.026444 -7.1881e-06
1:30192312 T C 0.091571 1.2744e-05
1:30205887 A C 0.039741 7.0090e-06
1:30211411 T C 0.041692 -3.4323e-06
1:30211596 T C 0.052153 4.9031e-06
1:30230736 A G 0.042392 -3.9632e-06
1:30235082 T G 0.084887 1.8414e-05
1:30235555 G T 0.349930 -1.8752e-05
1:30235729 T G 0.041855 -8.6376e-06
1:30239961 A G 0.039220 1.5575e-05
1:30244847 T C 0.041590 -2.4542e-06
1:30245413 T C 0.874567 1.4934e-05
1:30254854 A G 0.085523 -1.4852e-06
1:30260419 T C 0.425563 -4.9593e-06
1:30263751 G A 1.751065 9.7380e-06
1:30276685 A C 0.065205 -2.4870e-05
1:30277668 A G 1.118198 1.3526e-05
1:30280555 G C 0.076469 7.6294e-06
1:30285848 A G 0.853474 5.5378e-06
1:30292578 T C 0.822308 9.3319e-06
1:30295869 C T 1.965244 9.3485e-06
1:30297711 C T 0.030469 -1.5420e-05
1:30300072 A G 0.096701 -7.1053e-06
1:30310877 T C 0.234170 -2.3558e-05
1:30314662 A G 0.020464 3.2169e-06
1:30317505 G A 0.064495 -6.2063e-06
1:30317978 T A 0.065028 1.7583e-05
1:30318660 T C 0.032693 1.0820e-05
1:30319498 A G 0.115890 -2.8520e-07
1:30320043 A G 1.423465 -5.0584e-06
1:30324462 T C 0.389756 -2.9314e-06
1:30328390 G A 0.761281 9.2223e-06
1:30333312 A G 0.032258 -1.5100e-05
1:30333898 T C 0.062924 5.0877e-06
1:30345398 A G 0.148450 9.4993e-06
1:30347456 G A 0.730452 -2.2216e-05
1:30351688 A G 0.020175 -8.6994e-06
1:30363243 A G 0.625095 6.2693e-06
1:30365304 T G 0.044276 -3.5816e-06
1:30369610 A G 1.743371 1.0525e-05
1:30370647 A G 0.119701 4.0034e-06
1:30370836 A G 0.468591 1.9838e-06
1:30376346 T C 0.988213 -2.5886e-06
1:30380003 C A 0.731455 9.1903e-07
1:30380834 T C 0.124396 1.2719e-05
1:30394090 C T 0.568083 2.4972e-05
1:30396398 A G 0.068020 7.1253e-06
1:30396938 A G 1.701003 -3.2103e-06
1:30397369 T C 0.063505 3.0256e-05
1:30398349 T C 0.486389 -1.5402e-05
1:30399154 T C 0.594619 -1.2212e-05
1:30403470 T C 1.425964 1.7330e-05
1:30405460 G A 1.259702 9.6604e-05
1:30406812 T C 0.050695 -7.9859e-06
1:30410526 T C 0.066293 1.7125e-05
1:30417560 T C 1.549728 6.7565e-06
1:30420310 C A 0.032900 1.6854e-05
1:30423655 A G 0.038187 -1.4812e-05
1:30424009 A G 0.170318 -1.0360e-05
1:30424145 T G 0.291868 -7.6111e-06
1:30432219 C T 1.393291 -9.7526e-06
1:30434860 G A 0.059058 4.8528e-06
1:30441450 C T 0.056512 7.3680e-06
1:30445050 C T 1.394165 2.6953e-06
1:30462681 A G 0.036405 9.0695e-06
1:30463384 T C 1.238906 6.8547e-06
1:30465817 T C 0.059575 5.7404e-07
1:30476727 C T 0.871847 3.3795e-05
1:30483246 G A 0.020110 -1.8908e-05
1:30485510 T C 1.446910 1.8632e-06
1:30486128 C T 1.819646 2.5712e-05
1:30487208 A G 0.099224 2.2056e-05
1:30502897 C A 0.053248 6.1667e-06
1:30503454 G A 0.054666 7.6736e-06
1:30507825 C T 0.078233 -2.4472e-05
1:30509712 C T 1.357179 1.0554e-05
1:30521812 T C 0.317822 1.7183e-05
1:30522774 T C 1.049308 -2.0278e-05
1:30523979 T C 0.096004 1.4439e-05
1:30525355 A G 1.046975 2.1537e-05
1:30529226 G A 0.484835 -6.0473e-07
1:30531982 T C 1.438370 1.6057e-05
1:30532342 T C 0.078634 -8.4735e-06
1:30533248 A G 0.029565 -1.5151e-05
1:30534361 C T 0.037027 1.9124e-05
1:30535269 A G 0.472722 1.3738e-06
1:30538303 C G 0.111259 1.3838e-05
1:30542925 G T 0.092584 -5.6080e-06
1:30543026 A G 0.832715 -5.0429e-07
1:30549770 G T 0.113020 -9.3821e-06
1:30552869 A G 0.412436 -4.5842e-06
1:30554342 C T 1.557098 5.6717e-06
1:30567596 A G 0.604414 2.8344e-06
1:30568723 A C 0.031513 2.7637e-06
1:30569871 A G 0.980492 -4.4877e-06
1:30573184 G A 1.814424 -1.3978e-05
1:30573429 T C 1.202694 1.3978e-06
1:30574015 A G 0.385737 -5.9092e-06
1:30576573 C T 0.599022 7.6004e-07
1:30576763 T C 0.024088 1.7944e-05
1:30577012 G A 0.058817 -2.4003e-06
1:30578212 A G 0.622576 -2.1099e-05
1:30578618 G A 1.327828 -2.8085e-05
1:30582806 A G 0.090065 3.4421e-06
1:30590082 T C 0.669928 -6.6011e-06
1:30595566 T C 0.137839 1.9696e-05
1:30596560 A G 0.039941 -1.1181e-06
1:30599096 T C 0.058487 -5.9169e-06
1:30601155 G C 1.118361 -2.9115e-05
1:30604836 A G 0.064467 1.2202e-05
1:30606563 A G 0.188751 2.0832e-05
1:30608333 T C 0.241020 -6.8908e-06
1:30609989 T C 0.090289 -5.1450e-06
1:30610536 G T 0.813860 -5.4382e-06
1:30612157 A G 0.054397 9.8275e-07
1:30627712 T C 1.377370 -6.6266e-06
1:30632801 C T 0.472004 -9.1909e-06
1:30634242 C T 1.850296 1.9629e-05
1:30635449 C T 0.026590 7.1291e-06
1:30637247 T C 0.069356 -1.5077e-05
1:30640243 C T 0.056060 -1.6591e-05
1:30642302 T C 0.120170 -2.0932e-05
1:30655212 T G 0.145601 -8.6472e-06
1:30656664 C A 1.706823 5.0532e-06
1:30658727 C T 0.029048 -4.5671e-06
1:30659586 A G 1.192641 1.4276e-05
1:30668405 A G 0.127357 -2.4888e-05
1:30670401 T C 0.101665 1.2615e-05
1:30680744 T C 0.068408 -1.2535e-06
1:30687427 C T 0.047319 3.1355e-06
1:30687698 A G 0.257350 1.3554e-05
1:30692648 C T 0.352069 1.3235e-05
1:30693904 C G 1.918557 -5.6792e-06
1:30716454 A G 0.226928 4.0262e-06
1:30716942 T C 0.078203 7.0787e-06
1:30720058 C T 0.137846 -1.1298e-05
1:30722611 A G 0.226829 2.6657e-06
1:30726851 T C 0.026576 5.1140e-06
1:30727316 T C 0.065042 7.9418e-06
1:30733444 T G 0.040298 1.0840e-05
1:30734163 T C 0.143133 7.5820e-08
1:30734602 C A 0.188609 1.0386e-05
1:30735051 A C 0.230991 -3.2205e-05
1:30738298 G A 0.201943 -4.2615e-06
1:30742381 G T 0.132644 7.5174e-06
1:30745210 G C 1.027280 -2.0474e-05
1:30745268 T C 0.061374 -1.1119e-05
1:30753639 C T 0.457252 -2.1005e-05
1:30755532 A G 0.632143 -9.5037e-06
1:30758377 A G 0.076244 1.5980e-05
1:30760789 T C 0.034678 1.9093e-05
1:30762238 A G 0.550696 -2.0097e-05
1:30762830 T C 0.642165 2.7879e-05
1:30770858 C G 0.040230 3.9948e-08
1:30771983 T G 0.056383 -8.8367e-06
1:30774769 G A 0.024839 1.7416e-05
1:30777089 C T 1.298134 -1.6400e-06
1:30783875 A G 0.091635 -1.8865e-06
1:30787467 G T 0.627917 3.1475e-05
1:30793060 A G 0.062159 3.4615e-06
1:30793746 G A 0.210136 1.1636e-06
1:30795525 A G 0.032999 -1.0143e-05
1:30795695 C T 1.231212 4.4292e-06
1:30802598 T C 0.834323 1.4463e-05
1:30803540 A C 0.054013 1.8921e-06
1:30803864 A G 1.972818 3.1324e-06
1:30810980 T C 0.097317 7.7466e-06
1:30813508 T C 0.050436 4.3782e-06
1:30814675 T C 0.032336 5.1547e-08
1:30830957 C T 1.781844 -5.4778e-06
1:30831123 A G 0.075874 9.7453e-06
1:30833484 A C 1.573037 -3.1121e-06
1:30851428 A G 0.031853 -6.5631e-06
1:30853336 A G 0.060544 9.8938e-06
1:30854069 C T 1.605757 1.0940e-05
1:30863705 G A 1.359167 1.1597e-05
1:30865502 A G 0.049641 -2.3901e-05
1:30868345 T C 0.245532 -2.3129e-06
1:30872734 T C 0.044398 2.3315e-06
1:30875309 G A 0.556228 -5.6442e-07
1:30880742 G A 0.812745 7.1282e-06
1:30885082 T C 1.692404 -2.1455e-07
1:30886520 A G 0.376602 -1.9935e-06
1:30890587 C T 1.072671 1.2369e-05
1:30891217 T C 0.350015 8.6517e-06
1:30892426 C T 0.431492 -6.1852e-07
1:30893321 A C 0.592157 -1.9827e-05
1:30893720 T C 0.391415 2.6082e-06
1:30893792 T C 0.411630 2.1190e-05
1:30917152 C T 0.520166 2.9460e-05
1:30918166 C T 0.293643 4.2719e-05
1:30925014 C T 1.721330 -9.5942e-06
1:30933386 A G 0.850054 -1.0911e-05
1:30942106 C T 0.253402 -6.7815e-06
1:30948709 C A 1.021171 8.3971e-07
1:30949081 A G 0.033478 5.0816e-06
1:30951214 C T 0.715564 1.0049e-05
1:30958623 A G 0.261140 -1.0696e-05
1:30977721 T C 0.086400 1.8212e-05
1:30984574 T C 0.140943 9.7858e-06
1:30984757 T C 0.329861 -3.2193e-06
1:30987097 C T 1.010941 -1.3653e-05
1:30988530 T G 0.927033 -1.4125e-06
1:30988841 C T 0.092791 -1.9715e-05
1:30991203 G T 0.480014 -1.9428e-05
1:30996940 C T 0.252301 2.7117e-05
1:30998096 C A 0.383265 6.8067e-06
1:30998149 G C 0.056434 1.2090e-06
1:30998579 G A 1.244723 1.2700e-05
1:30999299 C T 0.027947 1.0811e-05
1:31000635 C T 1.899647 -1.1490e-05
1:31003561 T C 0.032271 3.7755e-06
1:31006621 G A 1.516280 4.8832e-06
1:31008616 G A 0.400061 4.8801e-06
1:31013182 C T 0.083938 -3.8229e-06
1:31017376 T C 1.493974 -4.3451e-06
1:31017448 C T 0.022160 -2.1357e-05
1:31027853 A G 0.047581 4.5168e-06
1:31028520 T G 0.086814 -7.6305e-06
1:31042877 T C 0.026298 1.7218e-05
1:31059864 C A 0.404664 2.4296e-06
1:31060824 T C 0.029680 9.9802e-06
1:31063285 T C 1.482166 -7.8393e-06
1:31063818 A G 0.356998 -1.7151e-06
1:31073453 G A 0.123359 -6.3100e-06
1:31073926 G T 0.648411 -1.0200e-05
1:31077465 A G 1.232252 1.2435e-05
1:31078347 C T 0.045136 2.9306e-05
1:31081173 C T 0.058246 4.4330e-06
1:31086005 T C 0.025699 1.0130e-05
1:31088967 C T 0.528159 -2.0708e-05
1:31100185 C T 0.363733 -2.6625e-05
1:31103303 A C 0.047740 5.6265e-06
1:31108321 C G 0.047101 1.8867e-06
1:31112243 T C 0.077625 -2.0557e-05
1:31113723 A G 0.815478 2.6880e-07
1:31115380 G A 1.607276 -1.5487e-05
1:31116964 C A 0.047268 2.7082e-06
1:31118741 G A 0.593905 -1.8515e-05
1:31119073 G A 0.109658 2.0575e-05
1:31119486 A G 0.028531 -9.7243e-06
1:31125281 T G 0.563735 -2.6959e-05
1:31125802 G A 0.027331 1.8019e-05
1:31138789 T C 0.107349 3.8950e-05
1:31151219 A G 0.065980 -3.8401e-06
1:31151319 A C 0.983198 -5.4127e-06
1:31156610 A G 0.567923 -1.8084e-05
1:31158102 T C 0.414330 1.4454e-05
1:31163876 A G 0.285758 9.1244e-06
1:31167561 A G 0.548374 -5.8821e-06
1:31174053 T C 0.456681 1.0091e-05
1:31179008 G A 0.225660 2.0114e-06
1:31179720 T C 0.092693 2.8407e-06
1:31183057 T G 0.033417 5.4022e-06
1:31188901 G A 0.955048 6.5189e-06
1:31192330 T G 0.230046 1.0415e-05
1:31198094 A C 0.040896 2.0696e-06
1:31205279 T C 0.025352 2.3457e-06
1:31207781 T C 0.962996 -1.0643e-05
1:31208042 T C 0.535751 1.5777e-06
1:31208162 A G 0.027688 -5.6813e-06
1:31212241 A C 0.453723 3.6185e-05
1:31212376 G A 1.308004 -5.8542e-06
1:31213854 A G 0.033869 -6.2708e-06
1:31214971 C T 0.852291 -3.3069e-05
1:31219289 C T 0.106190 -4.5228e-06
1:31220219 A C 0.075966 -2.2666e-05
1:31222316 G A 0.652538 2.8848e-05
1:31222529 A C 0.026855 -2.3812e-05
1:31223269 G A 0.078998 -2.4456e-05
1:31231680 T C 0.364169 -4.0059e-05
1:31232276 G A 0.085115 9.0496e-06
1:31241777 C T 0.596404 -3.4696e-06
1:31243913 C T 1.033379 -3.0996e-05
1:31245764 T G 0.068636 5.2426e-06
1:31251723 G A 0.035661 5.2501e-06
1:31254970 A G 0.067469 2.2519e-06
1:31258724 T C 0.617024 -4.0174e-05
1:31258827 C T 0.862470 3.5609e-05
1:31260625 A G 0.029823 -1.1805e-05
1:31262823 G A 0.035011 -6.7598e-06
1:31266717 A G 0.053880 -2.1366e-06
1:31268508 A C 0.175536 -1.6242e-05
1:31268728 A C 0.296716 1.7811e-06
1:31278481 G T 1.560179 -1.0190e-05
1:31287831 T C 0.485345 -9.2083e-06
1:31288343 T C 0.102430 -4.4270e-05
1:31288786 A G 0.287761 1.9676e-06
1:31290147 A G 0.230634 -3.1063e-05
1:31290280 C A 0.481768 -1.0738e-05
1:31291539 A G 0.300806 5.8633e-05
1:31292684 G A 1.908949 4.6159e-06
1:31309717 G A 1.367426 6.6646e-06
1:31311418 G A 1.515515 -1.4648e-05
1:31312571 A C 1.744643 -1.4250e-05
1:31314613 G A 0.618618 1.5162e-05
1:31315318 C T 0.190210 -1.3117e-05
1:31316596 A C 0.027256 3.0449e-06
1:31317692 C T 0.168159 2.8742e-05
1:31318133 T C 0.251747 1.5882e-05
1:31319403 A G 0.043123 5.8856e-06
1:31319683 C A 0.792121 -2.1607e-05
1:31320174 T C 0.144724 1.4292e-06
1:31323072 A G 0.032101 -3.3279e-06
1:31326169 A G 0.066847 -2.3115e-05
1:31326527 G A 0.517171 -3.4008e-05
1:31327941 C T 0.617693 -7.5244e-06
1:31331137 G A 0.415360 -3.3187e-05
1:31333599 T C 1.719294 -1.4295e-05
1:31337739 A G 0.335148 1.0958e-06
1:31340436 T G 0.196442 1.6705e-05
1:31341480 C A 1.122275 -4.5562e-06
1:31344250 G A 0.400129 -1.8669e-05
1:31347399 T C 0.385111 -1.5723e-05
1:31349642 T C 0.082656 5.8311e-06
1:31349647 T C 0.450986 -2.2950e-05
1:31349983 T C 0.029068 -3.2185e-06
1:31350122 G T 0.064423 2.8991e-05
1:31350566 C T 1.369211 -1.1799e-06
1:31354077 T C 0.170865 7.6803e-06
1:31356450 A G 0.105435 5.1908e-06
1:31357700 C T 0.377231 8.6202e-06
1:31366222 T C 0.508165 2.1523e-05
1:31366771 A G 1.127772 -4.9751e-06
1:31367980 G C 0.240673 1.4476e-06
1:31369290 T G 0.041070 -1.5337e-05
1:31369979 A T 0.032519 -1.8121e-05
1:31375569 A G 0.117100 -2.5037e-06
1:31377743 A G 1.356485 9.0228e-06
1:31382708 C T 0.026961 2.2176e-05
1:31383854 G A 1.381276 -9.9964e-07
1:31416003 T C 0.049175 6.3434e-06
1:31423361 G A 0.048709 -3.3600e-06
1:31438545 T C 0.842452 1.7628e-05
1:31438872 A G 0.033447 -1.3650e-05
1:31439860 A G 0.095368 -1.2258e-05
1:31447078 A C 0.034977 -1.1064e-05
1:31448091 A G 0.120072 -1.5381e-05
1:31452788 C T 0.029439 5.7933e-06
1:31462683 G A 0.055149 1.6732e-05
1:31464327 T C 1.199383 4.3778e-05
1:31464385 A C 0.067779 -6.3636e-06
1:31469062 T C 0.434042 1.7005e-05
1:31480994 A G 0.059205 -4.0802e-06
1:31490096 A G 0.367055 2.5270e-05
1:31496302 T C 0.116033 1.0887e-05
1:31497986 C G 0.052405 -8.9266e-06
1:31500738 C T 0.704474 2.1065e-05
1:31503151 T C 1.445350 8.1687e-06
1:31519638 C T 0.022772 1.6888e-05
1:31522618 G A 0.053955 2.3579e-05
1:31556264 C T 0.374813 2.4152e-05
1:31584480 T C 0.042960 3.1751e-05
1:31585427 A G 0.029510 -4.5441e-06
1:31593640 T C 0.259658 5.4159e-06
1:31597657 C T 0.243240 8.6890e-07
1:31603125 T C 0.384143 -1.3336e-05
1:31622707 G A 0.263136 2.3116e-06
1:31628551 G A 0.102647 -2.1019e-05
1:31652004 T G 0.047982 6.8873e-06
1:31658678 G A 1.410093 -1.6435e-05
1:31673046 A C 1.598811 -3.1831e-05
1:31675090 C A 0.062006 7.6842e-06
1:31681014 C T 1.479157 -1.7699e-05
1:31683500 G A 1.513343 -1.6859e-05
1:31683878 G A 0.067381 3.3030e-05
1:31687774 C T 1.133732 3.2559e-06
1:31689088 T C 0.827381 -8.3301e-06
1:31691577 T G 0.337633 1.7045e-05
1:31692242 A G 0.425097 -1.0615e-05
1:31695201 A G 0.075133 -1.4846e-05
1:31703318 C G 0.061816 -1.7239e-05
1:31706636 A G 0.484614 -1.7248e-05
1:31707857 T C 0.401274 9.7550e-06
1:31710888 C T 1.257914 -1.9157e-05
1:31734353 T C 0.069846 3.2463e-05
1:31741816 G A 1.601473 7.8723e-06
1:31747895 T C 0.044881 3.5190e-06
1:31749064 C T 0.042817 -9.0534e-06
1:31755974 C T 0.057100 1.8242e-05
1:31770588 A G 0.067918 3.3807e-07
1:31770944 C T 1.239762 -1.7499e-05
1:31775789 T C 0.027593 -1.4676e-05
1:31775796 A G 0.031802 -7.4104e-06
1:31779131 T C 0.048832 8.6031e-06
1:31792220 G A 0.026920 3.6596e-05
1:31820225 A C 0.032648 7.0875e-07
1:31835598 A G 0.059293 -9.3327e-06
1:31842320 C T 0.069945 -1.4852e-05
1:31844441 T C 0.105840 -1.6447e-05
1:31845154 T C 0.071675 -6.5191e-07
1:31857998 G A 0.413646 -4.9859e-06
1:31895931 G A 0.858397 8.7587e-06
1:31898687 T C 0.073474 -1.3729e-05
1:31902279 A G 0.236104 1.5402e-05
1:31903634 C T 0.342930 9.0675e-06
1:31907102 G A 1.958175 -1.3361e-06
1:31910050 A G 0.021599 6.7033e-06
1:31918023 G T 1.428024 3.9743e-06
1:31920189 T C 0.025934 -4.8115e-06
1:31921872 T C 0.032812 1.0655e-05
1:31933446 C T 0.043096 -9.3844e-06
1:31934701 G A 0.084475 4.6370e-06
1:31953000 A G 0.051096 -1.3410e-05
1:31954249 C T 0.702567 2.5375e-05
1:31959410 A C 0.024156 5.7357e-06
1:31961711 G T 0.041923 3.9612e-06
1:31973975 T G 0.184505 4.5426e-06
1:31982383 T G 1.042777 -3.1810e-05
1:31988568 A G 0.024588 -1.6660e-05
1:31991138 C T 0.154889 1.1226e-05
1:31991501 A G 0.029718 2.1966e-05
1:31994930 G A 1.185134 -8.0535e-06
1:31995042 G A 0.071740 2.5397e-05
1:32002727 T G 0.037976 -6.1270e-06
1:32009993 A G 0.073759 2.2121e-05
1:32012664 A G 0.036062 -4.1445e-06
1:32018105 T G 0.088967 -1.8422e-05
1:32018261 G A 0.057760 -6.1849e-06
1:32019153 A C 1.021368 1.2800e-05
1:32019454 T C 1.226738 -1.0279e-05
1:32028531 T C 0.127473 7.4480e-06
1:32035828 C T 1.813476 3.1763e-05
1:32036927 C T 0.909629 2.3518e-06
1:32039991 C T 0.145030 -9.7547e-06
1:32041829 T C 0.038785 -6.8648e-06
1:32042421 T C 0.145533 2.4212e-07
1:32042486 T C 0.041658 1.6728e-06
1:32045197 A G 0.020600 5.5494e-06
1:32047632 T G 1.286323 -1.5831e-05
1:32048451 G A 0.022350 -6.2119e-06
1:32052529 A C 0.029568 -1.4953e-05
1:32056510 G A 1.405395 -1.1459e-05
1:32061639 G A 0.207532 -4.1162e-06
1:32061693 A G 0.147056 -5.5915e-06
1:32084904 T C 1.100006 -5.6491e-06
1:32085777 A G 0.020273 -1.8861e-05
1:32091410 C T 0.022463 -7.1292e-06
1:32092525 G A 1.232480 -6.2243e-06
1:32096746 C T 1.242829 -3.4050e-06
1:32104206 C A 0.126490 3.3656e-06
1:32110087 A C 0.032203 1.2914e-05
1:32118912 A G 0.029126 1.3393e-05
1:32123324 T C 0.100706 4.2724e-05
1:32125668 T C 0.065980 -1.4880e-05
1:32127911 T C 0.827139 1.9302e-06
1:32136501 A G 0.030432 1.1102e-05
1:32138045 A G 0.043212 4.3215e-06
1:32140733 T C 1.150095 1.0427e-05
1:32143077 C T 0.118021 4.0428e-06
1:32143138 A G 1.130910 -1.0031e-05
1:32146065 G A 0.031867 9.6507e-06
1:32146764 T C 1.196251 1.0018e-06
1:32147610 G A 1.876260 2.9961e-05
1:32149721 C G 0.048719 -1.2052e-05
1:32149982 T A 0.698436 -1.2923e-05
1:32152518 T C 1.152615 1.3626e-05
1:32155717 A G 0.064284 -1.9208e-05
1:32156940 A C 0.245947 2.1974e-05
1:32157531 C T 1.039346 -3.6439e-06
1:32158374 C T 1.287948 1.2383e-05
1:32165495 T G 1.286105 3.0646e-05
1:32173360 A G 1.292174 2.9418e-05
1:32178489 C T 0.260212 2.0364e-05
1:32191798 C G 1.232555 3.0577e-05
1:32197257 A G 0.343331 2.6452e-05
1:32199004 T C 0.074052 -5.4320e-06
1:32209469 G A 0.082711 -1.1828e-06
1:32221913 A G 0.256177 1.9814e-05
1:32241333 C T 0.943203 5.1900e-06
1:32245883 T C 0.022531 1.4006e-06
1:32253110 A G 0.027154 1.9679e-07
1:32258636 A G 0.099343 -2.4453e-05
1:32259791 T C 0.042212 -6.4968e-06
1:32260034 G A 0.327148 5.8524e-06
1:32266026 G A 1.496041 3.8081e-05
1:32268337 A C 0.086593 1.3299e-05
1:32279629 A G 0.896764 -3.5459e-05
1:32280063 A G 0.065283 -7.2112e-08
1:32280369 A G 0.036266 -5.4889e-07
1:32280610 C T 1.385377 -8.0159e-05
1:32290304 T C 0.088851 1.5229e-05
1:32290373 C G 1.383820 -6.5888e-05
1:32292022 A G 0.052796 5.3476e-06
1:32297561 G A 0.806870 -3.4410e-05
1:32300966 G A 0.058882 -6.3250e-06
1:32302990 T C 0.057787 3.9488e-06
1:32311328 T C 0.232871 2.1488e-06
1:32311335 A C 0.388668 -2.3272e-05
1:32313808 A G 0.049413 5.1357e-06
1:32315147 T C 0.604597 -3.4446e-05
1:32327437 C A 0.477219 -4.0349e-05
1:32328622 G A 0.062553 1.7096e-05
1:32337534 G A 0.043698 -1.5713e-05
1:32342268 A G 0.437550 -1.3425e-07
1:32345980 C T 0.208266 -7.3651e-06
1:32371408 C A 0.078373 1.4444e-05
1:32372881 T C 0.265519 -8.3798e-06
1:32386834 T C 0.089276 -2.1008e-06
1:32390324 T C 1.420680 -1.9383e-05
1:32396003 T C 0.087909 -1.3286e-05
1:32396615 T C 0.087841 1.7203e-05
1:32398472 C A 0.149242 1.4344e-05
1:32411341 A C 0.034260 7.0722e-06
1:32422077 T C 0.029548 9.5220e-07
1:32426454 G A 0.042025 -1.8257e-05
1:32428260 A C 0.207508 -2.2941e-05
1:32430368 G A 0.061986 -3.1330e-05
1:32437268 C T 0.292813 3.2805e-05
1:32438231 G A 0.285976 8.5866e-06
1:32438515 C T 0.101587 1.5656e-05
1:32443326 C G 0.100822 -3.7937e-06
1:32443329 A G 0.111133 -5.7242e-06
1:32445498 A C 0.053204 1.1117e-05
1:32446282 G A 0.033209 -1.6132e-06
1:32453108 A G 0.055764 6.2387e-06
1:32466048 C T 0.058270 -3.3793e-05
1:32475236 T C 0.031697 1.2798e-06
1:32480657 A G 1.879221 -1.4965e-06
1:32502361 A G 0.242346 3.5272e-05
1:32509859 G A 0.027658 1.4451e-08
1:32522327 A G 0.042668 9.2644e-06
1:32524691 A G 0.053408 5.5470e-06
1:32538782 A G 0.243876 5.1766e-06
1:32543318 C T 0.127000 1.2385e-06
1:32550853 C G 0.024180 8.2430e-06
1:32571986 T C 0.030836 1.0026e-05
1:32572611 T C 0.168628 1.8037e-05
1:32575593 A C 0.021946 -6.5962e-06
1:32581335 G A 0.127388 1.4837e-06
1:32593237 C G 0.063094 -5.3369e-05
1:32604173 T G 0.075269 -1.3775e-06
1:32616032 T C 0.059167 -1.3146e-05
1:32627383 G C 0.597893 7.0045e-06
1:32639057 C G 0.450466 -2.8588e-05
1:32639637 T C 0.046503 -1.3494e-05
1:32650895 G C 0.041213 -2.2171e-05
1:32652400 T C 0.029303 2.3747e-05
1:32653818 A G 0.039227 3.5397e-05
1:32656741 T C 0.030884 9.6431e-06
1:32657287 G T 0.049668 -1.6645e-05
1:32660473 T C 0.099707 -8.8045e-06
1:32663442 T C 0.056862 -2.0769e-05
1:32667609 T C 0.033073 3.4137e-06
1:32669645 T C 0.024985 1.9702e-06
1:32671234 T C 0.033393 2.1517e-06
1:32672932 A G 0.106578 6.5331e-06
1:32682947 C T 0.030177 -2.5622e-07
1:32682962 A C 0.127323 1.7190e-06
1:32686594 G A 0.144044 9.2367e-07
1:32697934 A G 0.108335 6.4059e-06
1:32699227 C T 1.919615 5.4880e-05
1:32705115 T C 0.076452 1.0072e-05
1:32712395 T G 0.029956 -5.6569e-07
1:32715641 T G 0.372165 1.8458e-06
1:32718415 G C 0.050759 3.0111e-05
1:32729702 T G 0.284473 1.0750e-06
1:32743866 A G 1.016741 -3.2338e-07
1:32751510 G A 0.168808 2.1924e-05
1:32756439 C T 0.593034 -3.4093e-07
1:32762321 G A 0.068935 -6.7939e-06
1:32762733 C A 0.032387 3.7077e-06
1:32789439 A G 0.028487 9.8796e-06
1:32795632 C T 0.060014 7.6217e-06
1:32799203 C T 0.061091 6.2098e-06
1:32803782 G A 0.142456 -3.4883e-06
1:32810683 T C 0.057008 -1.6678e-05
1:32814196 A G 0.047315 -1.7030e-05
1:32816930 A G 0.026869 1.9779e-06
1:32831543 T C 1.727589 4.3636e-05
1:32833764 T C 0.048845 -2.3794e-05
1:32841193 C T 0.059215 -2.7488e-06
1:32842319 C T 0.069224 -1.5594e-05
1:32857145 G T 0.030660 -2.7279e-06
1:32862797 T C 0.076914 1.7967e-06
1:32875280 C A 0.154879 -1.3726e-05
1:32879586 C T 0.256999 -2.9018e-06
1:32879970 G C 0.057423 -6.1458e-06
1:32887031 T C 0.139505 2.3641e-05
1:32889544 G A 0.091768 -1.7217e-06
1:32903765 C T 0.286714 -1.0658e-05
1:32923077 T C 0.022942 -1.0538e-05
1:32932434 G A 0.189503 8.7302e-06
1:32947097 T C 0.039710 3.4503e-06
1:32952494 C A 0.096997 -1.2459e-05
1:32958483 A G 0.159724 1.7752e-05
1:32963106 A G 0.117440 3.1541e-06
1:32973271 A G 0.144479 -1.6129e-05
1:32973788 T C 0.079787 1.8873e-05
1:32975573 C G 0.278483 -2.3710e-05
1:33001090 G A 1.835758 6.6343e-05
1:33006437 A G 0.029864 6.9193e-06
1:33029653 T C 0.034654 1.0834e-05
1:33030461 G A 0.359181 2.6352e-05
1:33034616 G A 0.337538 -3.0223e-05
1:33043475 T C 0.136901 1.3006e-05
1:33045559 A G 0.213635 -1.3446e-05
1:33068754 C T 0.853716 4.7739e-05
1:33070778 A G 0.106778 4.3732e-06
1:33082821 T C 0.068360 5.6804e-06
1:33098518 C T 0.034624 1.7127e-05
1:33099798 G A 0.423122 -7.9884e-06
1:33116359 G A 0.036871 1.4200e-05
1:33123776 T C 0.080902 2.4492e-05
1:33137199 T C 0.102039 2.9475e-05
1:33139360 G A 0.109155 7.4745e-06
1:33146501 G A 1.933408 -3.9960e-06
1:33150598 C T 1.929715 -5.3194e-06
1:33152172 A G 0.175825 -3.3567e-05
1:33152342 A G 1.149035 -3.6692e-05
1:33155093 A G 0.044422 1.2975e-05
1:33160644 G T 0.071175 3.6380e-06
1:33161806 T C 1.930841 -2.8251e-06
1:33176208 G A 0.090456 -5.5445e-06
1:33178252 T C 0.044582 7.2345e-06
1:33179156 G A 1.751606 -1.2603e-05
1:33182479 A G 0.053071 -2.0869e-05
1:33187046 T C 1.936066 -3.1350e-06
1:33190621 A C 0.054421 -7.5369e-06
1:33190697 T C 0.035977 5.4067e-06
1:33199754 A G 0.025097 1.5027e-05
1:33203461 C T 0.060126 -7.6677e-06
1:33212012 T C 0.169488 -7.8027e-05
1:33215947 T C 0.077740 -6.3446e-07
1:33223737 A G 0.182887 1.7574e-05
1:33225791 A G 0.029687 5.4470e-06
1:33229127 G A 0.378434 -7.2620e-05
1:33229962 A G 0.317972 5.3569e-06
1:33231403 T G 0.335889 -3.1129e-05
1:33257919 G A 1.185613 1.8801e-06
1:33261029 G A 0.103443 3.4466e-06
1:33282392 A G 0.252376 2.0655e-05
1:33283287 A G 0.065124 -8.9614e-06
1:33285568 T C 0.047237 -3.6978e-06
1:33289388 G A 1.229498 -2.2183e-07
1:33298822 G T 0.777798 -7.4164e-06
1:33320601 G A 0.229138 5.3319e-06
1:33321877 C A 0.098653 1.8370e-05
1:33328165 A G 1.209283 -4.3809e-06
1:33328982 A G 0.058457 -1.3502e-05
1:33331919 C T 0.183879 -1.2195e-05
1:33332898 T C 0.196013 1.2477e-05
1:33342304 T C 0.353595 -2.5444e-05
1:33348442 A G 0.945035 1.0851e-05
1:33355923 T C 0.396317 -1.4910e-05
1:33356620 C T 0.045075 -9.4962e-06
1:33361287 A G 0.062642 1.0685e-05
1:33376682 A T 0.400846 -1.4976e-05
1:33385720 C T 0.030942 5.7935e-06
1:33388435 T C 0.400506 -1.6583e-05
1:33394724 C T 0.183536 5.1743e-06
1:33400355 C T 0.031720 1.6963e-06
1:33401773 C T 0.419154 -1.5931e-05
1:33408138 G T 0.148113 2.0314e-05
1:33409551 T C 0.581693 6.7245e-08
1:33410040 G A 0.063325 -1.4530e-05
1:33428241 C T 0.060153 9.6840e-06
1:33443379 C G 0.162396 1.8824e-05
1:33444135 T C 0.468186 6.3415e-06
1:33444571 G T 0.034804 -4.0219e-06
1:33445837 T C 0.185025 1.5740e-05
1:33448220 G A 0.564088 -3.1258e-06
1:33448347 G T 1.876722 1.7982e-05
1:33448509 A G 0.333757 -3.1081e-06
1:33450632 T C 0.139597 1.3490e-05
1:33454264 A G 0.022330 -2.7503e-06
1:33457879 T C 0.066154 -1.0467e-05
1:33463006 A G 0.526531 -5.0112e-06
1:33476811 C T 0.105255 1.5199e-05
1:33478877 T C 0.031547 6.8291e-06
1:33483740 A G 0.069282 -1.2764e-05
1:33484455 A G 0.058521 1.9714e-05
1:33497070 A G 1.882118 -9.4870e-06
1:33497377 C T 0.020753 -6.9296e-06
1:33511655 C T 0.564510 -1.4450e-05
1:33513291 A C 0.024030 8.1504e-06
1:33531257 T C 0.021211 -2.1961e-06
1:33546596 G A 0.553977 -1.4335e-05
1:33550494 T C 0.039710 -2.3704e-05
1:33563281 T C 0.074154 -2.7646e-05
1:33568052 A G 0.176549 2.1282e-05
1:33568619 C T 0.042049 1.3915e-06
1:33596018 T C 0.032394 -2.0112e-05
1:33597788 G A 0.477179 -1.1156e-05
1:33600115 G A 0.313997 -8.9102e-07
1:33610468 A G 0.372219 -4.2235e-06
1:33616957 T C 0.089647 1.4814e-05
1:33626833 A G 0.085482 -3.1812e-08
1:33638425 T C 0.476132 -6.3138e-06
1:33648363 T C 0.031214 -5.7389e-06
1:33655859 T G 1.583559 1.0689e-05
1:33658887 C G 0.139019 1.0618e-05
1:33659069 T A 0.250513 4.0115e-06
1:33659770 C T 0.118463 -8.0938e-06
1:33666925 T C 0.192909 2.8475e-05
1:33678566 T C 1.537709 1.4052e-05
1:33687320 C T 0.058446 6.3785e-06
1:33687608 T G 0.043531 -1.2572e-05
1:33690886 A G 0.099081 -1.1624e-05
1:33694424 A G 1.464015 1.7305e-05
1:33714603 A G 0.499135 -1.7728e-05
1:33720846 C T 0.128765 -4.3042e-05
1:33732192 T G 1.391887 1.0016e-05
1:33732772 T G 1.006738 1.1157e-05
1:33733980 A T 0.515685 -1.8220e-05
1:33737713 C G 0.112293 1.4272e-05
1:33739855 G T 1.051633 4.0797e-06
1:33743256 C A 0.470620 -1.6313e-05
1:33745349 G C 0.053615 5.3567e-06
1:33751047 T C 0.041485 -5.9817e-06
1:33766791 T C 0.048808 7.4388e-06
1:33770515 G A 0.051749 -7.7846e-06
1:33776184 G A 0.095756 4.7746e-06
1:33781206 C T 0.054261 -4.8126e-06
1:33781593 G C 0.238491 9.1426e-06
1:33781657 T C 0.070200 -5.5909e-06
1:33788884 A G 0.347696 -2.3459e-05
1:33790496 A G 0.494562 -2.2779e-05
1:33796879 A G 0.026491 2.6807e-05
1:33798204 T G 0.042168 4.5541e-06
1:33798565 T C 0.081752 1.3895e-05
1:33798726 C G 0.613403 4.0064e-05
1:33800684 C T 0.062054 -6.8407e-06
1:33801138 T C 0.565085 4.1486e-05
1:33808043 G A 0.035807 -2.5815e-06
1:33809437 G A 0.411515 -2.1194e-05
1:33827771 C T 0.029857 1.9915e-06
1:33832933 A G 0.117284 5.1684e-06
1:33833211 A G 0.214498 -4.1287e-05
1:33837334 A C 0.656377 -1.4460e-05
1:33844786 T C 0.112725 -5.1782e-05
1:33857107 T C 0.251437 4.9204e-06
1:33860966 G T 0.046561 9.5151e-06
1:33871246 C T 0.119956 9.4504e-06
1:33887888 T C 0.021915 1.3777e-05
1:33889930 G A 0.040261 1.1293e-06
1:33890480 T C 0.479820 -2.6903e-05
1:33894387 G A 0.140464 1.8548e-05
1:33895130 A G 0.044670 -1.9612e-05
1:33895718 C A 0.069598 -2.5567e-05
1:33897445 C T 0.167666 3.5409e-06
1:33899702 C T 1.286955 1.1875e-05
1:33908833 A G 0.388773 3.8612e-05
1:33911068 C T 0.041719 6.5981e-06
1:33911934 G A 0.082735 3.5489e-05
1:33920586 A G 0.324877 -7.4381e-06
1:33921878 T C 1.134606 7.6058e-06
1:33922453 T C 0.162634 -1.9373e-05
1:33925967 T C 0.983936 -2.2034e-06
1:33927233 A G 0.074058 9.3149e-06
1:33935287 C T 0.354166 -5.0684e-06
1:33935841 G A 0.064036 1.4018e-06
1:33944993 G A 0.103824 -7.8224e-06
1:33949843 A G 0.059541 -4.5493e-06
1:33952287 C T 0.073072 6.5779e-06
1:33952656 C T 0.227995 1.9820e-05
1:33964984 A G 0.365964 -4.5401e-06
1:33966111 C A 1.582311 3.1741e-06
1:33971943 G T 0.094603 -2.5876e-08
1:33984723 G T 0.063271 3.3103e-05
1:33984970 T G 0.729904 1.1806e-05
1:33986179 A G 0.117528 7.7374e-06
1:33988036 T C 0.026338 9.2667e-06
1:33988251 C T 0.197451 6.6893e-06
1:33993323 T C 0.034617 5.4994e-06
1:33994201 A G 1.175744 3.6817e-06
1:34001335 T C 1.370485 -1.2871e-05
1:34004912 A G 0.441681 -2.2935e-06
1:34005106 C T 0.123349 -5.1625e-06
1:34012652 A G 0.031935 1.1292e-05
1:34022746 C A 0.031622 -7.6417e-06
1:34026613 T C 0.024244 1.3017e-06
1:34026673 C T 0.164075 2.7176e-05
1:34033512 C G 0.426933 2.0789e-05
1:34034691 G T 0.093264 3.3822e-07
1:34035114 C T 0.058293 -7.5249e-06
1:34035481 A G 0.106520 5.4726e-06
1:34036264 C T 0.156487 -4.9843e-06
1:34037669 C T 1.292640 -2.8122e-05
1:34038413 C A 0.923851 -2.4887e-05
1:34038620 A G 0.916055 -2.6706e-05
1:34040023 C T 0.534476 1.6051e-05
1:34040483 G A 0.335063 3.2651e-05
1:34044525 T C 0.058086 -1.1428e-05
1:34044616 G A 0.412062 1.2217e-05
1:34046034 A G 0.055954 -8.2885e-06
1:34047213 C A 0.021874 -6.9648e-06
1:34047990 T C 1.278218 -8.9438e-06
1:34048281 A G 0.158823 2.6728e-05
1:34050753 C T 0.110477 7.6129e-06
1:34054229 G A 0.372668 1.8078e-05
1:34054792 T C 0.615891 -1.4736e-05
1:34058911 C T 0.091374 1.1068e-06
1:34060822 T C 0.024312 -2.5139e-06
1:34061741 C G 0.292582 2.4436e-05
1:34070372 G A 1.464477 2.1531e-05
1:34071525 T C 1.154386 -1.3517e-06
1:34081194 G C 0.050780 -1.1131e-05
1:34081408 A G 0.064056 -1.0916e-05
1:34091591 C T 0.218109 7.4431e-06
1:34094584 T G 1.905380 -5.2779e-06
1:34096755 A G 0.166975 1.9492e-05
1:34100394 A G 0.370407 -9.9679e-06
1:34104247 G A 0.023948 1.0291e-05
1:34109053 A G 0.198743 1.2934e-05
1:34111097 C T 0.172572 2.1170e-05
1:34119049 T C 0.052626 6.3716e-06
1:34127109 G A 0.021480 1.3755e-05
1:34128051 C T 0.054118 1.0978e-05
1:34134505 A G 0.064427 6.3814e-07
1:34136452 T G 0.336922 -3.0570e-06
1:34149074 A G 0.381579 -2.6364e-06
1:34151260 C T 0.260035 2.6593e-06
1:34153088 T G 0.044606 9.8922e-06
1:34155501 A G 1.125858 5.6641e-06
1:34167109 C G 0.143065 -2.0067e-05
1:34173820 T C 1.667409 -6.4762e-06
1:34179436 G A 0.770617 -1.5905e-06
1:34180842 T G 0.248088 -8.1553e-06
1:34184776 A C 0.096518 -5.7323e-06
1:34184790 T C 0.102154 5.0201e-06
1:34186193 T C 0.065035 -3.6382e-05
1:34189429 T C 0.514563 -4.3416e-05
1:34189917 T C 1.301037 -9.0961e-06
1:34194958 A G 0.069730 -1.4229e-05
1:34195422 T C 0.109722 -5.1797e-06
1:34196267 A G 0.034495 1.3169e-05
1:34198988 C T 0.042202 -1.2976e-05
1:34201152 C T 0.089698 2.2384e-05
1:34205845 T C 0.071495 -2.7481e-06
1:34206861 G A 1.950403 -1.3457e-05
1:34208142 G C 0.869413 -6.1415e-06
1:34208399 T G 0.976987 -1.0577e-05
1:34211677 G A 0.141426 -3.7173e-05
1:34220298 C A 0.409277 -8.9287e-06
1:34221216 A C 0.167506 3.0455e-05
1:34222115 C T 0.057953 -7.0729e-06
1:34226001 G T 0.452183 2.7077e-06
1:34229130 C G 0.202942 -6.7177e-06
1:34231789 C T 0.102192 -2.9491e-05
1:34232006 G C 0.257482 -7.2752e-06
1:34236593 C T 0.044453 -1.6154e-05
1:34237912 A G 0.041447 1.2660e-05
1:34238283 C T 0.501453 -4.9711e-07
1:34240338 A G 0.101053 7.7520e-07
1:34244450 G C 0.175941 1.4998e-05
1:34246222 T C 0.595992 -1.6823e-05
1:34248064 A G 0.242370 -6.9668e-06
1:34249160 G C 0.372362 8.4381e-05
1:34249330 C T 0.122159 -2.4490e-05
1:34254967 G A 0.635515 7.2177e-05
1:34255072 C T 0.186956 -2.5474e-05
1:34256734 C T 1.889516 -1.4592e-05
1:34257471 T C 1.261691 1.0289e-05
1:34264138 G A 0.132100 -1.4905e-05
1:34270498 A G 1.363900 -5.3618e-05
1:34273967 A G 0.033736 -3.9999e-05
1:34274228 C T 0.044160 1.6053e-05
1:34278771 T G 0.065294 3.7734e-06
1:34279849 C T 0.242887 -2.4532e-05
1:34283222 C T 1.144979 -3.2557e-05
1:34283720 T C 0.051732 3.6505e-06
1:34285342 A G 1.036140 -1.8661e-05
1:34288842 C T 1.151180 -2.3627e-05
1:34288935 C A 0.116461 -9.8665e-06
1:34289132 G A 1.936546 -1.4372e-05
1:34303521 A G 0.037245 2.0810e-05
1:34314519 T C 0.301445 -6.4259e-05
1:34318524 C T 1.043378 2.2520e-05
1:34320638 A G 0.039054 -1.2653e-05
1:34327943 C T 0.044021 2.3766e-05
1:34329897 C T 1.891025 -9.7854e-06
1:34330067 C A 1.511177 -2.0920e-05
1:34330137 A C 0.020236 -9.8278e-06
1:34332530 C T 0.020827 -8.2012e-06
1:34336265 A C 0.056162 5.2442e-06
1:34337704 A G 1.086991 5.3287e-06
1:34340467 G A 0.275794 -4.7016e-06
1:34342399 G T 0.137261 -1.0702e-05
1:34345005 G A 0.043967 -6.4326e-06
1:34346184 C T 0.058457 -3.3042e-06
1:34349737 T C 0.107336 9.5107e-06
1:34352741 C T 0.092366 -4.1273e-05
1:34359858 C G 1.462515 -2.7314e-05
1:34360686 T C 0.031248 6.4839e-06
1:34361301 T C 0.102627 -5.5875e-05
1:34363864 T C 0.054254 1.9605e-05
1:34370967 C T 0.875940 -1.8713e-05
1:34372123 C T 0.462702 1.6899e-05
1:34372643 T C 0.036161 -2.2571e-05
1:34373977 G A 0.087229 1.1104e-05
1:34375199 C A 0.415112 -5.0875e-06
1:34379845 A C 0.042209 -8.4336e-06
1:34381408 C T 0.285187 -2.1367e-05
1:34381854 G A 1.239738 -3.9440e-05
1:34382005 G A 0.133797 3.5737e-05
1:34382520 A G 0.189928 3.0254e-06
1:34383108 G C 0.288234 -1.0409e-05
1:34385826 A G 0.028671 -2.1347e-05
1:34394229 C T 0.158605 2.9948e-06
1:34395835 G A 0.264809 3.9290e-06
1:34400715 G A 0.972985 -1.4466e-05
1:34402352 T C 0.059932 2.9066e-06
1:34405264 C A 0.138026 -8.9845e-06
1:34406684 G A 0.069197 -5.7925e-07
1:34408609 C T 0.032003 -3.6533e-06
1:34410093 A C 0.038217 -1.9994e-06
1:34415050 T C 0.049654 -2.1917e-05
1:34415927 A G 0.031295 -1.2074e-05
1:34418942 G A 0.688192 1.4711e-05
1:34419276 A G 0.032115 9.0915e-06
1:34420683 G A 0.062009 5.0270e-06
1:34421567 G A 0.031251 -4.7295e-06
1:34422163 C T 0.181731 -1.5361e-05
1:34424393 C T 1.067796 -1.0238e-05
1:34424462 T C 0.635927 2.1850e-05
1:34428082 G A 0.094960 -1.2893e-05
1:34428130 G T 0.028793 -9.5513e-06
1:34436438 A G 0.065810 -1.9974e-05
1:34440316 C T 0.847474 1.1802e-05
1:34441384 C T 0.081283 3.7269e-05
1:34441463 A G 0.021133 -7.5913e-06
1:34446766 G T 0.030598 -1.0135e-06
1:34451360 T C 0.243441 -1.5075e-06
1:34451877 G A 0.036045 -1.0060e-06
1:34452372 G C 0.148348 -9.5191e-06
1:34460711 T C 0.091010 4.3019e-05
1:34461027 T C 0.084754 1.1762e-05
1:34465384 C T 0.083636 1.6686e-06
1:34470308 G A 0.951049 4.3538e-07
1:34473786 A G 0.204459 1.6551e-05
1:34475200 A G 0.598325 4.3899e-07
1:34476726 T C 0.047873 -7.0136e-06
1:34492628 A C 0.221101 7.0090e-05
1:34495464 C T 0.108053 7.0765e-06
1:34502161 A G 0.440699 4.5409e-06
1:34503535 C T 0.106894 -1.5610e-05
1:34516663 G T 0.253814 -1.1793e-05
1:34521308 G A 0.469903 1.6845e-05
1:34521566 C G 0.120146 2.0262e-05
1:34523335 T C 0.729806 1.3047e-05
1:34526609 G T 0.096851 8.1109e-06
1:34526763 A G 0.039938 3.4369e-05
1:34528359 C T 0.056556 1.3090e-06
1:34536489 A G 0.038306 -2.3640e-05
1:34538145 C T 0.032669 -2.3713e-05
1:34539107 C T 0.151666 1.6323e-06
1:34539358 A C 0.062547 2.1894e-06
1:34540942 G C 0.040274 -1.1632e-05
1:34548951 C G 1.374354 -2.1391e-07
1:34549238 T C 0.024751 1.1026e-05
1:34556489 C G 0.238368 2.9121e-06
1:34564086 T G 0.917629 -1.8059e-05
1:34566862 G C 0.034365 -3.8022e-06
1:34568402 A G 0.060993 -7.0668e-06
1:34574824 T C 0.053010 7.9665e-06
1:34577949 A C 0.097609 5.3311e-07
1:34579507 A G 0.053629 1.4580e-05
1:34596068 G A 0.785366 -1.1422e-05
1:34600411 A G 1.629549 -3.1281e-05
1:34603218 G C 0.027739 -8.8467e-06
1:34606617 T C 1.696280 -2.6142e-05
1:34609144 C T 0.029439 -3.7542e-06
1:34609786 T G 1.951587 -1.3118e-05
1:34612026 A C 0.816141 -5.6903e-06
1:34614290 T C 0.064790 -2.7123e-05
1:34614520 A C 1.740012 -1.1176e-05
1:34617472 T C 0.613450 -1.0639e-05
1:34620023 G A 0.121605 4.4887e-06
1:34620770 C T 1.495891 -1.8855e-05
1:34621822 T C 0.067588 2.6710e-05
1:34622725 T C 0.107849 1.2464e-05
1:34623220 T C 0.038078 9.7448e-06
1:34626053 G C 0.123006 5.7976e-06
1:34627949 C T 1.714983 -1.0835e-05
1:34629297 A G 0.127374 -6.5600e-06
1:34631709 C T 1.440522 -2.1070e-05
1:34633204 C A 0.192080 -2.0569e-05
1:34636192 G T 0.041916 -2.2324e-06
1:34637199 C T 0.386822 1.6972e-05
1:34640262 A G 0.295105 1.2111e-05
1:34643450 A G 0.065209 -1.1200e-05
1:34643837 G A 0.262776 -1.3640e-05
1:34649634 T G 0.030660 2.5546e-06
1:34651502 G A 0.726321 3.8685e-05
1:34652626 A G 0.037473 -1.8262e-05
1:34653278 A C 0.352660 -1.1813e-05
1:34653468 G A 0.711926 3.9231e-05
1:34657007 C T 0.144870 1.5858e-05
1:34657611 T C 0.023156 -1.5141e-05
1:34662919 C A 0.037867 1.3763e-05
1:34663180 A G 0.384938 9.3476e-06
1:34663208 G C 0.534615 1.9825e-05
1:34663411 G C 0.476390 1.7750e-05
1:34664839 T C 0.032676 1.2863e-05
1:34665219 A G 0.119993 -1.8032e-06
1:34669080 G A 0.041250 5.6614e-06
1:34669698 T G 0.069091 -2.4611e-06
1:34672172 C A 0.381076 1.0532e-05
1:34674814 C T 0.502052 1.7281e-05
1:34674928 T C 0.549707 1.7278e-05
1:34676964 C A 0.050868 4.0204e-07
1:34678040 G T 0.025723 5.2839e-06
1:34679066 A G 1.041362 1.2288e-05
1:34680487 T C 0.035450 -1.5849e-05
1:34684463 A G 1.470767 1.3914e-05
1:34684797 G A 0.043610 -4.2029e-06
1:34691983 T C 0.339635 6.0189e-06
1:34700889 A C 0.046380 1.0848e-05
1:34710182 C T 0.050926 1.7740e-05
1:34712112 C A 0.186980 -3.5139e-05
1:34715170 T C 1.603159 -4.2487e-06
1:34726167 A G 1.077985 -1.4594e-05
1:34726806 A C 0.042481 1.3933e-05
1:34727439 T C 0.105201 -7.9557e-06
1:34729713 A G 0.034852 1.4483e-05
1:34743076 G T 1.424553 -8.2458e-06
1:34749535 C G 0.029738 -1.2608e-05
1:34750936 C T 1.557802 -1.1110e-06
1:34754344 C T 0.448539 4.0332e-06
1:34763961 T C 0.133786 2.3068e-07
1:34782459 G A 0.114316 -7.7953e-06
1:34784542 T C 0.102447 -2.3733e-05
1:34790866 G T 1.223583 -3.0964e-06
1:34792758 T C 0.052711 2.2395e-05
1:34793830 G T 1.085812 -4.7726e-06
1:34794588 C G 0.489659 -1.5082e-05
1:34795754 G T 1.037119 -2.3545e-06
1:34800556 C T 0.828493 -7.7886e-07
1:34800719 C T 0.026087 1.5274e-05
1:34800936 A G 0.031676 -9.6346e-07
1:34805625 A C 0.438132 -4.1565e-06
1:34809903 A G 1.178705 3.0100e-06
1:34812189 T C 0.320539 -4.1846e-06
1:34813617 T G 0.306368 2.1496e-06
1:34825385 G A 0.418613 -1.8990e-05
1:34829829 G A 0.077995 -1.7536e-05
1:34832080 A G 0.027967 3.5212e-05
1:34832241 C T 0.722863 2.4131e-05
1:34833473 A G 0.022541 -7.3973e-06
1:34835285 A G 0.065545 5.3406e-06
1:34838655 G A 0.367470 -3.7638e-05
1:34848132 A G 0.221981 -3.8326e-06
1:34853136 T G 0.040587 -1.6749e-05
1:34858718 A G 0.217109 4.2023e-05
1:34871092 T C 0.031425 -1.7640e-05
1:34874401 C T 1.297586 -1.1477e-05
1:34874905 A G 0.900147 -1.6726e-05
1:34878397 A G 0.071910 1.6564e-05
1:34879232 T C 0.095382 -1.7414e-05
1:34880261 T C 0.242625 3.1283e-05
1:34882644 T C 0.103011 -7.0040e-06
1:34883889 T C 0.259216 9.8168e-07
1:34884015 T C 0.053462 -7.2539e-06
1:34884836 G A 0.067786 1.4374e-05
1:34886997 A C 0.886113 -5.8138e-05
1:34888093 A G 0.076833 -3.3055e-06
1:34890164 T C 0.427371 -6.4356e-06
1:34890702 A G 1.243560 -2.6198e-05
1:34893995 C T 0.060894 -4.8242e-06
1:34896656 C T 1.159853 5.4953e-06
1:34898332 T C 0.255911 1.3246e-05
1:34902736 T G 0.201256 1.8939e-05
1:34904106 G A 0.030330 1.9215e-05
1:34914724 A G 0.187296 -4.1623e-06
1:34916427 T C 0.037330 1.5434e-06
1:34918669 G C 0.052384 1.1948e-05
1:34918705 C A 0.067045 -1.1226e-05
1:34921613 C T 0.452391 5.1753e-06
1:34922823 T C 0.395845 6.8577e-06
1:34924352 T C 0.245858 -3.9215e-06
1:34925930 A G 0.043827 -1.7446e-05
1:34928321 A G 1.273295 4.1252e-06
1:34929148 T C 0.043936 -5.6785e-06
1:34938380 A G 0.062557 -5.6139e-06
1:34938475 A G 0.035209 -1.5248e-05
1:34939339 G A 0.451184 2.4001e-06
1:34939967 C T 1.502803 -1.0531e-05
1:34942073 T G 0.102474 9.2057e-06
1:34943209 T C 1.135714 -3.3088e-05
1:34944310 A G 0.058327 3.1095e-05
1:34946501 T C 0.030632 1.1995e-05
1:34958515 A G 0.240884 1.1364e-05
1:34967830 G T 0.183975 1.1148e-05
1:34970041 A C 0.063767 -1.1507e-05
1:34981177 T C 0.141694 -9.0540e-06
1:34983309 T C 0.916113 3.0962e-05
1:34989237 A G 0.508413 2.9383e-05
1:34993991 T C 0.046530 5.9281e-06
1:34995028 A G 1.340203 2.8632e-05
1:34996348 C T 0.861226 -8.3398e-06
1:35003356 A G 0.144404 -1.2127e-05
1:35010633 T C 0.040998 -3.8225e-05
1:35011315 T G 0.105102 1.4661e-05
1:35013690 T C 0.064053 -1.3751e-05
1:35028057 G A 1.188694 2.5543e-06
1:35028213 G A 0.023483 1.0453e-05
1:35040991 C T 0.136782 4.2801e-05
1:35044934 G A 0.082395 7.7362e-06
1:35045526 A G 0.087093 1.8335e-05
1:35049307 T C 0.105541 3.3002e-05
1:35053357 C A 0.058630 1.4636e-05
1:35055281 T C 1.137751 1.8638e-05
1:35057900 A G 0.465266 1.8351e-05
1:35060339 C G 0.269705 -1.8763e-05
1:35061399 C T 0.023965 7.4766e-06
1:35064164 T C 0.114316 -1.8913e-05
1:35065885 G A 0.228475 3.0098e-05
1:35069943 T C 0.049610 2.9819e-05
1:35080381 T C 0.029439 -1.9057e-06
1:35081074 C T 0.095685 4.8579e-06
1:35083234 C T 0.999405 -6.8858e-07
1:35083266 G A 1.763308 8.2774e-06
1:35084308 A G 0.031639 -9.5304e-06
1:35090340 A G 0.136183 4.0877e-05
1:35096870 A C 0.456470 3.2614e-05
1:35097197 G A 0.332883 -3.1026e-05
1:35114777 G A 0.481422 -1.8042e-05
1:35116437 A G 0.061115 -2.2915e-05
1:35116619 A T 0.393019 -1.6468e-05
1:35117118 C G 0.036290 -1.3006e-05
1:35118282 A G 0.676310 -1.6902e-05
1:35130648 G A 0.026012 2.8713e-06
1:35142875 G A 0.652569 2.2680e-05
1:35152181 C T 0.146543 1.1841e-05
1:35158958 T C 0.336344 7.8013e-06
1:35159859 T C 0.172725 8.6194e-06
1:35162163 C A 1.602003 3.6757e-05
1:35171620 A C 0.061010 2.4505e-06
1:35175364 A G 0.062669 1.0542e-05
1:35177448 T G 0.153781 2.2547e-05
1:35183509 G A 1.460642 -6.6266e-06
1:35185337 T C 0.503708 -1.3199e-05
1:35185414 T C 0.061020 -9.1344e-06
1:35186615 T G 0.890298 -4.6494e-05
1:35190138 G A 0.531107 2.7020e-05
1:35191361 G A 0.433294 -1.0602e-05
1:35198042 T C 0.462678 -7.1363e-06
1:35200077 A C 0.191855 3.7946e-05
1:35206192 C T 0.845033 -5.7205e-06
1:35211551 C G 1.201188 -7.3561e-06
1:35215224 T C 0.022425 -6.8198e-06
1:35215946 T C 0.071736 -3.3111e-05
1:35219595 T C 0.495633 6.7303e-06
1:35220117 C T 0.123771 1.2921e-05
1:35224844 C T 0.781714 2.1630e-05
1:35225395 A G 0.079297 1.9134e-05
1:35226074 C G 0.167526 2.1028e-05
1:35226281 T G 0.080205 -2.6621e-06
1:35226417 T C 0.035066 -4.1279e-06
1:35227162 T C 0.057542 -1.2904e-05
1:35227362 G C 0.080440 -3.8106e-06
1:35227673 G A 0.076969 3.1760e-05
1:35231378 G A 0.683630 -2.0931e-06
1:35235502 T C 0.021412 -9.3067e-06
1:35240573 A G 0.615147 -8.8931e-06
1:35240770 G A 1.769788 6.7193e-06
1:35242584 T C 0.355183 -2.4039e-06
1:35250720 T C 0.102290 5.8337e-06
1:35252002 T C 0.042576 -1.9568e-06
1:35256386 C T 0.699728 -4.2403e-06
1:35259946 A G 0.409356 -7.5129e-06
1:35259961 G A 1.274536 -1.3247e-05
1:35260202 A G 0.274192 1.5075e-05
1:35261971 G C 0.579609 -8.2418e-06
1:35262776 G A 0.419045 -1.9862e-05
1:35264151 T C 0.170199 -1.5744e-06
1:35265300 G A 0.404592 -6.1966e-06
1:35269529 A G 0.086179 3.6342e-06
1:35273580 T C 0.043644 8.1315e-06
1:35274218 A G 0.510239 4.4759e-05
1:35274354 C T 0.084248 -1.1366e-05
1:35281308 A C 0.465888 1.3797e-05
1:35289873 T G 1.834248 1.7457e-05
1:35293235 A G 0.067106 8.2674e-06
1:35294156 G T 1.056831 6.4126e-07
1:35295446 T C 0.046061 -6.6301e-06
1:35303483 T C 1.085240 3.7348e-05
1:35308474 G C 0.057766 3.1475e-05
1:35308591 G A 0.177804 6.6679e-06
1:35315919 G A 0.752520 -1.5668e-05
1:35317388 C T 0.297794 -9.2631e-06
1:35318027 C T 0.299157 2.2250e-06
1:35320690 G T 0.091843 2.4539e-05
1:35323674 A G 0.028667 -9.3213e-06
1:35324786 T C 0.146893 8.6923e-06
1:35328245 G A 0.676813 -7.7278e-06
1:35328275 G T 1.777758 -2.4333e-05
1:35330496 G C 0.265213 -3.7366e-05
1:35340545 G A 0.887680 -3.6280e-05
1:35346060 C A 0.084384 -1.3267e-07
1:35360078 G A 0.726797 -1.2108e-04
1:35360212 A G 0.060588 -1.7826e-05
1:35362713 A G 0.049019 -3.2474e-06
1:35366056 T C 0.358253 8.4312e-06
1:35367221 A G 0.074983 -5.2609e-07
1:35367290 T G 0.478226 6.1849e-05
1:35368771 G A 0.750371 7.9177e-06
1:35369246 A G 0.049287 2.5937e-05
1:35371083 T C 0.020807 9.2201e-06
1:35374818 C T 1.139553 1.1623e-06
1:35378934 G T 0.865554 1.8365e-06
1:35379430 A G 0.034954 1.2445e-05
1:35379494 T C 0.304519 -1.0997e-05
1:35381295 T C 1.754196 -1.5277e-05
1:35387315 C T 0.083408 1.9139e-05
1:35416760 A C 0.104514 -1.4955e-05
1:35450360 C T 0.086097 -2.3269e-05
1:35463373 T C 0.057573 -1.1342e-05
1:35476239 C T 0.049124 2.0081e-05
1:35549021 T C 0.164415 1.9317e-05
1:35562965 A G 1.865836 -1.1873e-05
1:35567194 T C 1.765150 5.1945e-06
1:35628590 T A 1.839059 5.9656e-07
1:35628705 T C 0.046333 -5.0132e-06
1:35629761 C T 1.814995 8.6685e-07
1:35633937 G T 0.114023 1.6171e-05
1:35636143 A G 0.022626 1.0148e-05
1:35645343 C A 0.024758 1.5286e-05
1:35656664 A G 0.031666 2.5215e-05
1:35677039 T C 0.145822 4.4896e-06
1:35687815 C T 0.161750 9.5565e-06
1:35688541 T G 0.166238 -9.0738e-06
1:35696312 A G 0.131580 -1.2702e-06
1:35722025 G C 0.162223 -1.7624e-05
1:35745141 T C 0.049478 2.4529e-05
1:35748867 T C 0.122445 1.1548e-05
1:35755403 C T 0.024309 1.2534e-05
1:35771901 T C 0.079634 4.4206e-06
1:35790622 A G 0.027913 5.5910e-06
1:35804395 T C 0.024033 9.8438e-06
1:35815123 T C 0.032703 1.0303e-05
1:35844449 T C 0.133249 -4.1411e-06
1:35859658 G A 0.075728 -2.2789e-05
1:35872476 C T 0.055206 1.1109e-05
1:35875915 T G 0.087233 1.7802e-06
1:35888147 C T 0.183339 1.4791e-05
1:35890306 C T 0.076469 1.1659e-06
1:35892939 C T 0.078883 -1.4052e-05
1:35897101 T G 0.050817 5.1139e-06
1:35926150 C T 0.222192 1.6919e-05
1:35939272 T G 0.120894 -7.5843e-06
1:35944609 C T 0.021521 -1.0562e-05
1:35948618 C T 0.041804 2.1959e-05
1:35950705 G A 1.776985 2.2500e-05
1:35968899 G A 0.423434 -2.9927e-06
1:35974520 C T 0.032750 8.1211e-07
1:36001984 T C 0.068081 -7.9289e-06
1:36002505 A G 0.107737 -1.0515e-07
1:36002894 T C 0.110957 -6.4313e-06
1:36007914 G A 0.024455 9.5876e-06
1:36008113 C T 0.047764 2.8455e-05
1:36009665 G A 1.936777 -2.0101e-06
1:36011034 G A 0.536210 1.5901e-05
1:36035271 G A 0.027440 6.9190e-06
1:36037222 G A 0.212010 1.0037e-05
1:36049163 T G 0.023537 6.7929e-06
1:36051972 C T 0.044779 -2.6897e-06
1:36053642 T C 0.538627 7.9329e-06
1:36086990 A C 0.086580 -2.2877e-05
1:36087865 G T 0.050542 6.6834e-06
1:36106253 A G 1.953157 -1.9540e-05
1:36109683 C A 0.077876 -2.8792e-05
1:36123539 T G 0.038132 6.4797e-06
1:36132546 T C 1.818807 -9.1650e-06
1:36155418 T C 1.829162 -8.0239e-06
1:36164677 G T 0.238776 4.5343e-06
1:36166782 G A 0.052252 -6.0661e-06
1:36167456 C A 0.184032 9.8206e-06
1:36181813 C G 0.027525 -1.4558e-06
1:36195372 T C 0.142915 4.9609e-06
1:36196957 C G 0.125671 -1.2119e-06
1:36202585 A G 0.120779 4.5569e-06
1:36219636 A G 0.052735 -2.0323e-06
1:36227588 A G 0.035447 1.7721e-05
1:36235455 T C 0.097942 -1.8839e-05
1:36238054 A G 0.037721 1.0198e-05
1:36238168 G T 0.244304 -7.6657e-06
1:36261577 G A 0.042705 8.9221e-06
1:36268618 T C 0.155528 1.4010e-05
1:36288635 A G 0.091986 -4.1573e-06
1:36307120 A G 0.156807 1.8108e-06
1:36314861 G A 1.753914 5.8438e-06
1:36316571 C A 1.744939 7.3643e-06
1:36317380 T C 0.123142 7.7005e-06
1:36317835 T C 0.099129 -1.3535e-05
1:36347574 G A 0.079386 -1.6354e-06
1:36362321 A G 0.078920 1.3276e-05
1:36375226 C G 0.076057 8.9700e-06
1:36376992 G A 0.029415 1.0551e-05
1:36380290 G T 0.081970 1.1308e-05
1:36385824 G C 0.044555 -4.0745e-06
1:36393158 G A 1.931494 1.2375e-05
1:36397398 A G 0.072379 1.2346e-05
1:36424985 G A 0.144316 1.5403e-06
1:36432506 G A 0.124726 -2.0727e-06
1:36439346 T C 0.051422 -2.9966e-06
1:36451061 A G 0.088769 -9.6185e-06
1:36470971 T C 0.145023 -8.1066e-07
1:36474130 A G 0.058361 9.9368e-06
1:36489600 A G 0.099883 -4.8686e-06
1:36496696 G A 0.049080 -6.8811e-06
1:36532316 C T 1.669275 -1.3296e-05
1:36534644 T G 1.830583 -2.7382e-06
1:36555758 T C 0.156664 1.5135e-05
1:36562084 T C 0.069543 -4.1913e-06
1:36565999 G A 1.619414 -1.5238e-05
1:36568264 A G 0.088922 -9.7084e-06
1:36574023 T C 1.777628 -6.8331e-06
1:36579024 A G 0.042301 -2.5118e-06
1:36579458 G A 0.127541 1.8067e-05
1:36582871 A G 0.095637 5.7905e-06
1:36600307 T C 1.526269 -7.2832e-06
1:36600773 C A 0.059028 8.7829e-06
1:36602202 C T 0.039866 -5.2309e-06
1:36605602 C A 0.023166 7.0366e-06
1:36625556 G A 0.022157 -1.0422e-05
1:36627445 T G 0.092948 1.2242e-06
1:36627542 T C 1.386859 7.4537e-06
1:36633308 T C 0.034199 -7.8676e-06
1:36634414 A G 1.392849 5.1842e-06
1:36636854 A G 0.088327 2.3205e-05
1:36640267 C A 0.093964 -1.9027e-05
1:36653540 A G 1.141460 7.5584e-06
1:36655346 T C 0.072885 7.6373e-06
1:36661705 C T 0.136622 9.6006e-06
1:36672422 T C 0.049631 -7.1517e-06
1:36672850 A G 0.031006 1.0840e-05
1:36673358 G C 1.415887 -2.1908e-06
1:36677585 C T 1.968898 6.6720e-06
1:36678610 A G 0.066310 1.1289e-06
1:36690748 T C 0.070947 5.2215e-06
1:36722309 A G 0.094444 9.6101e-06
1:36726496 G A 0.047604 -6.9053e-06
1:36732774 T C 0.070142 1.5119e-05
1:36752433 T C 1.775914 -5.3608e-05
1:36758605 A G 0.222372 5.3308e-05
1:36766086 A G 0.065630 2.7062e-05
1:36773405 G T 0.996529 -4.3199e-06
1:36785270 T C 0.505758 5.6183e-06
1:36789546 G A 0.775299 -2.4166e-05
1:36802459 A G 0.052442 1.7545e-05
1:36807481 T C 0.532140 -5.2839e-06
1:36818066 A G 1.382728 3.2073e-06
1:36818791 C T 0.226401 4.3875e-05
1:36822604 T C 0.225289 4.5910e-05
1:36824332 G A 0.043351 1.9293e-05
1:36834478 A G 0.480912 -2.1767e-05
1:36840464 A G 0.243091 5.3855e-05
1:36849583 T C 0.044398 -1.0834e-05
1:36850279 C T 0.046809 -2.3365e-06
1:36853005 C A 0.180697 -2.4984e-05
1:36858145 C A 1.512193 -1.4037e-05
1:36858534 A G 0.044045 1.1599e-05
1:36858680 G A 1.249425 1.3628e-05
1:36859163 C T 0.062037 -1.8089e-05
1:36860764 A C 0.036341 -2.4616e-05
1:36860826 A G 0.646568 3.0947e-06
1:36872665 C T 0.449164 5.3303e-06
1:36874735 C T 1.904489 -9.1130e-06
1:36878126 G A 0.099112 -2.0957e-05
1:36878682 G A 0.635590 4.8045e-06
1:36881345 A C 0.186140 2.0154e-07
1:36883909 A G 0.034617 3.3904e-05
1:36886117 T C 0.439233 4.4506e-06
1:36887813 A C 0.046255 -9.2766e-06
1:36888462 G A 0.197489 -6.8438e-06
1:36893968 G A 0.202201 -3.9530e-06
1:36898067 C T 0.437357 5.6628e-06
1:36904720 C A 0.131730 -8.2759e-06
1:36916454 T C 0.115635 1.8823e-06
1:36921371 T G 0.597607 -7.5245e-06
1:36921408 A G 0.021279 -4.8758e-06
1:36924234 A C 0.360493 4.2351e-07
1:36924676 G A 0.660099 3.9670e-06
1:36925932 T C 0.193667 1.9290e-06
1:36934805 G C 0.021813 -1.0398e-05
1:36941751 G A 0.406126 9.5706e-07
1:36945653 A G 0.788830 1.3580e-05
1:36945795 A G 0.047084 -1.9307e-05
1:36947936 T C 0.020671 -8.1540e-06
1:36954057 G T 0.442823 -8.8966e-06
1:36960398 C T 0.030809 3.4104e-06
1:36960776 T C 0.029354 6.6457e-06
1:36968141 G T 0.040308 -2.2225e-06
1:36972428 C T 0.040189 -2.9579e-07
1:36974104 T C 0.035477 5.7720e-06
1:36975893 C T 0.407795 2.6979e-05
1:36976253 G A 0.532103 -3.0950e-05
1:36980368 T C 0.048080 -3.4055e-05
1:36980804 C T 0.274794 1.4679e-05
1:36981687 A G 0.057664 3.7906e-05
1:36984312 G T 0.210976 3.7697e-06
1:36985006 T C 0.045204 4.4144e-06
1:36986354 C T 0.020317 4.5532e-05
1:36989167 T G 0.042719 -1.7108e-05
1:36991285 T C 1.021667 -7.2791e-06
1:36992058 A G 0.032829 2.1327e-05
1:36993383 A G 0.036252 1.2602e-05
1:36994379 T C 0.353337 -1.3391e-05
1:36998494 T C 0.057501 -6.3679e-06
1:37005348 C T 0.040176 5.4031e-06
1:37006177 C T 1.264023 1.6938e-05
1:37007129 C A 0.025883 -1.0935e-05
1:37008945 T C 0.762577 -8.8194e-06
1:37011096 A G 0.164776 -1.6631e-05
1:37011936 G A 0.444663 2.1614e-05
1:37017877 C T 1.325258 6.6598e-06
1:37019501 C G 0.174397 -5.8457e-06
1:37020422 G A 0.062516 -7.8103e-06
1:37020563 G A 0.106387 6.3866e-06
1:37020631 G A 0.034291 1.3858e-05
1:37021214 G C 1.145757 -2.1827e-05
1:37021978 T C 0.034852 -7.3693e-06
1:37022019 T C 0.038200 -1.0738e-06
1:37023791 C T 0.359837 1.5201e-06
1:37029283 T G 0.343154 -1.7271e-05
1:37033128 T C 0.345901 -2.1971e-05
1:37040637 G A 1.901398 2.5454e-05
1:37041357 C A 0.192168 4.1318e-06
1:37044096 A G 0.436595 -2.7812e-05
1:37044846 A G 0.178630 -8.4591e-06
1:37046455 A G 0.110515 7.2378e-06
1:37051420 C T 0.231749 1.1243e-05
1:37051961 G A 0.918989 -8.5479e-06
1:37055687 G C 0.206458 1.3953e-05
1:37063921 G A 1.034583 8.7711e-06
1:37069185 T C 0.101743 6.9916e-06
1:37070552 A G 0.056321 -4.8809e-06
1:37071501 C T 0.237019 8.2818e-06
1:37078924 G A 0.064767 -1.6172e-05
1:37079884 C T 0.296424 2.5753e-06
1:37085688 G A 0.065773 2.6353e-06
1:37085905 A G 0.248051 1.5890e-05
1:37087187 C T 0.066861 -5.2441e-06
1:37088984 A G 0.706986 2.2379e-05
1:37089923 T G 0.634264 -1.6228e-05
1:37092134 C A 0.102437 -5.5121e-06
1:37106619 G T 0.087817 8.8581e-05
1:37111178 G A 0.245267 -4.5190e-05
1:37112426 G A 0.148341 2.0326e-05
1:37116673 T C 0.068211 3.4469e-05
1:37117328 T C 0.105140 -3.1638e-05
1:37117448 C T 0.581264 -4.2275e-06
1:37130444 A G 0.202701 -1.5838e-05
1:37135485 T G 0.041457 -2.4885e-05
1:37140923 T C 0.373039 1.7695e-05
1:37148156 T G 0.095161 6.4943e-07
1:37155058 G A 0.217429 -6.6382e-06
1:37155843 C T 0.306538 3.7713e-05
1:37159579 T C 0.096259 -2.6599e-06
1:37166715 T G 0.610748 2.4819e-06
1:37170745 G A 0.391422 1.4462e-05
1:37172272 A G 0.234005 -6.4839e-05
1:37185225 A G 0.055036 5.0832e-05
1:37185260 C T 0.163276 -5.2022e-06
1:37186410 T C 0.036031 -1.9087e-06
1:37196280 C T 0.229746 -2.8787e-05
1:37199222 C T 0.044871 -4.7975e-06
1:37200680 G A 1.183169 1.9414e-05
1:37203962 A G 1.404123 5.2253e-06
1:37221254 T C 0.057005 1.6107e-05
1:37222762 A G 0.224038 -2.0967e-05
1:37227219 A G 0.040352 -2.9436e-06
1:37237170 G A 0.154828 8.0258e-06
1:37242743 A G 0.455301 1.3064e-05
1:37252801 C T 0.040465 3.7117e-06
1:37254339 C T 0.678945 6.4237e-06
1:37263445 C G 0.021749 -5.3454e-06
1:37270560 C T 0.020311 -5.7765e-06
1:37272788 C T 0.115271 8.6750e-06
1:37276409 T C 0.021164 -8.7161e-06
1:37281112 T C 0.197455 -1.2378e-06
1:37282398 C T 0.058358 1.2182e-05
1:37283083 T C 0.310968 -1.8356e-05
1:37288793 A G 0.073219 -1.4237e-05
1:37291910 C T 0.323836 -1.6461e-05
1:37294592 A G 0.322728 -1.0306e-05
1:37305208 A G 1.931555 1.8851e-05
1:37306947 C T 0.036395 1.7837e-05
1:37309953 T C 0.335957 -6.1326e-06
1:37310745 A G 0.118542 -3.0227e-05
1:37312022 A G 0.036432 -1.1099e-05
1:37317590 G C 0.094722 2.4014e-05
1:37320313 T C 0.295057 -7.2963e-06
1:37321046 T C 0.398966 -3.2844e-06
1:37324935 C T 0.526184 1.3142e-05
1:37325477 C A 0.532881 1.7438e-05
1:37327331 C T 0.081902 8.7405e-06
1:37328140 T C 1.885222 9.6587e-06
1:37329530 T C 0.268161 1.4028e-05
1:37330701 G A 0.101451 -2.6059e-06
1:37333495 A G 1.921219 -1.1129e-05
1:37344532 G T 0.050882 -4.5008e-06
1:37350805 C T 1.839579 1.7915e-06
1:37368011 G A 0.042685 1.2169e-05
1:37375275 T C 0.056036 -9.4419e-07
1:37375640 T C 0.180391 -4.3422e-07
1:37378971 A G 0.061836 -4.4221e-06
1:37391420 A G 1.817681 -1.4464e-06
1:37394174 T G 0.039717 1.4928e-05
1:37394566 T G 0.053510 -1.4372e-05
1:37394948 A G 0.123597 8.5831e-06
1:37396219 T C 1.756049 5.2583e-06
1:37396729 G A 0.049110 1.6493e-05
1:37402184 A G 1.668208 3.3084e-07
1:37402540 A T 0.282148 -1.7815e-05
1:37403412 G A 1.328549 2.4367e-05
1:37403900 A G 0.068894 -2.8196e-05
1:37408114 C T 0.382674 1.6286e-06
1:37410906 C A 0.725379 2.3111e-05
1:37412587 A G 0.057460 -8.1708e-06
1:37412798 C T 0.043797 -4.7718e-06
1:37415673 C T 0.101923 -2.0163e-07
1:37419029 C T 0.030792 3.0956e-06
1:37419857 T C 0.703304 1.0004e-05
1:37420035 A G 0.035878 1.4837e-05
1:37420132 C T 0.937419 3.6846e-06
1:37421333 T C 0.073657 -4.0865e-05
1:37422200 C A 0.844706 4.0574e-07
1:37426393 C T 1.376765 4.5147e-06
1:37426574 G C 0.038833 2.6146e-05
1:37427336 A C 0.091071 2.0395e-05
1:37427453 A G 0.036059 -5.2288e-06
1:37432463 C T 0.378087 -1.9923e-05
1:37450505 T G 1.183526 8.0403e-07
1:37450698 G A 0.052004 5.2448e-05
1:37457302 A G 0.035379 -9.3612e-06
1:37458865 C A 0.528111 4.4959e-05
1:37469193 G A 0.022803 2.2904e-06
1:37471609 A C 0.749467 3.0422e-05
1:37472959 C G 0.209079 -4.8510e-06
1:37473463 A G 0.526996 3.7116e-05
1:37479786 A G 0.038476 -9.6651e-06
1:37485205 T C 0.130608 4.4018e-06
1:37496894 T C 0.221563 -2.8342e-06
1:37505129 C T 0.951709 2.6591e-05
1:37507909 T C 0.086451 9.7808e-06
1:37512085 G A 0.071366 -4.1009e-05
1:37515862 C G 0.052143 4.3551e-05
1:37522957 A G 1.148402 -1.5424e-05
1:37523510 G A 0.050423 2.4972e-05
1:37525546 T C 0.021171 6.6628e-06
1:37533178 G T 0.870433 -2.3695e-05
1:37534052 C T 0.260032 -1.9340e-05
1:37534326 A G 0.256918 -1.9820e-05
1:37537293 T C 1.305729 4.8044e-06
1:37537641 A G 0.492706 -4.9343e-05
1:37539482 A G 0.076734 1.8350e-05
1:37541617 A G 0.154610 -1.3103e-06
1:37544223 G A 1.568053 3.4078e-05
1:37549803 T C 0.053081 1.0649e-07
1:37555362 T C 0.161937 2.9820e-05
1:37557676 A C 0.086304 -1.8302e-06
1:37561742 A G 0.287356 -1.3715e-05
1:37572630 C T 1.049318 -2.0713e-05
1:37578124 T C 0.151737 5.9373e-06
1:37592303 A G 0.026828 -4.9931e-06
1:37596240 T G 0.771590 -8.1064e-06
1:37596458 T G 0.065753 -1.2436e-05
1:37596760 A G 0.195517 -1.3835e-05
1:37599303 T C 0.173068 -7.4266e-06
1:37599553 A G 1.461713 -4.4529e-05
1:37605127 A G 0.177739 -3.3733e-05
1:37609180 G C 0.021613 -1.2133e-05
1:37617059 A G 0.073647 -1.5171e-05
1:37628966 T C 0.414153 -2.9254e-06
1:37636117 A G 0.816491 -1.7448e-05
1:37642693 A C 1.348353 -1.4239e-05
1:37657118 A G 0.102185 3.0652e-06
1:37663208 A G 0.456464 8.3728e-06
1:37670102 T C 0.608939 -8.3143e-08
1:37698820 C T 0.033192 7.8801e-06
1:37699184 A C 0.029803 -1.4897e-05
1:37702904 T C 1.832280 7.6251e-06
1:37708801 C T 1.823505 8.7436e-06
1:37712422 G A 0.275882 -3.7694e-06
1:37723690 A G 0.042777 2.1522e-05
1:37724432 A G 1.060568 -2.1336e-06
1:37727819 G T 0.061958 4.4012e-06
1:37732045 A C 1.110062 1.0024e-06
1:37736250 C A 1.157854 1.9433e-06
1:37744361 T C 0.129904 -1.9104e-05
1:37747400 C T 0.395770 1.1181e-05
1:37752385 T C 0.020491 -2.7540e-06
1:37752707 A G 0.099071 6.5427e-06
1:37752812 T C 0.054469 -1.5428e-05
1:37753819 A G 0.082738 9.8783e-06
1:37760147 T C 0.101600 1.2487e-05
1:37768483 T C 0.058280 3.3704e-06
1:37772682 T C 0.042049 -8.8613e-06
1:37774697 G T 1.643382 1.5815e-05
1:37779280 T C 0.254103 2.2129e-05
1:37780922 C G 1.313623 1.0279e-05
1:37791745 A G 0.386771 4.9988e-06
1:37792912 T C 0.059626 6.3558e-06
1:37799276 A G 0.044687 -4.8731e-06
1:37800285 A G 0.355989 1.1897e-05
1:37808473 G A 0.233561 1.3836e-05
1:37809549 T G 0.719678 -1.2199e-05
1:37814215 T C 0.036568 6.8816e-06
1:37814390 A G 0.235006 1.2456e-05
1:37818383 A G 1.068156 2.6199e-05
1:37821732 C A 1.364138 3.0724e-05
1:37839088 C T 0.093492 -8.7695e-06
1:37860200 G A 0.138601 6.0157e-06
1:37860940 T C 0.038925 -2.0232e-05
1:37863828 T C 0.051269 1.9685e-05
1:37870995 T G 0.025703 2.7041e-05
1:37872298 C T 1.543132 3.9564e-05
1:37874019 G A 0.114292 9.3285e-06
1:37876195 T C 0.053901 -2.3443e-05
1:37878099 A T 0.139362 2.2078e-05
1:37880752 C T 0.508420 -2.1451e-05
1:37884236 T C 0.122271 1.0252e-05
1:37886113 C T 0.086566 1.3338e-05
1:37892238 A G 0.032020 -7.6484e-06
1:37896055 T C 0.134912 2.5246e-05
1:37896496 A G 0.224069 -1.7384e-05
1:37902620 T C 0.372750 -5.5026e-05
1:37904582 G A 0.326624 5.5868e-05
1:37913653 A G 0.245916 -6.8266e-06
1:37914557 A G 0.465820 6.9866e-05
1:37917854 A G 0.233190 -1.2072e-05
1:37923006 A G 0.037140 -4.7858e-05
1:37931489 G A 0.033243 3.5883e-06
1:37931878 G T 1.049216 2.6269e-07
1:37932566 G A 0.632401 9.1342e-05
1:37939376 A G 0.038455 -4.5116e-06
1:37941920 T C 0.026077 4.2103e-07
1:37953221 C T 0.040750 -2.1667e-05
1:37954413 A G 0.709784 4.0296e-05
1:37955866 T C 0.197071 1.2696e-05
1:37958813 G C 0.355485 -9.8155e-05
1:37977771 A G 0.345480 2.9775e-05
1:37978773 C T 0.918088 1.7664e-06
1:38015372 T C 1.728330 4.2333e-06
1:38019747 T C 0.365212 -1.5404e-05
1:38023316 T C 0.508746 2.8186e-05
1:38023822 A G 0.171796 4.7034e-06
1:38027796 C A 0.020222 -4.4665e-06
1:38028374 T G 0.904094 -5.3907e-06
1:38034069 C T 0.031459 -1.9651e-05
1:38040981 C T 0.064712 2.4219e-05
1:38042866 T C 0.033774 1.8163e-05
1:38054140 A G 0.077910 3.0794e-05
1:38054729 C T 0.137220 1.4481e-05
1:38068943 A G 0.531015 5.1279e-05
1:38073356 C T 0.085363 -2.2542e-06
1:38075627 G A 0.065130 -2.2171e-05
1:38097430 C T 0.061904 3.1117e-05
1:38098036 A G 0.423587 -1.5907e-05
1:38104456 G A 0.454668 -2.3981e-05
1:38115035 A C 1.763672 -3.8786e-05
1:38115672 C A 0.113214 -1.1423e-06
1:38117142 C T 1.346452 -1.9722e-05
1:38117597 G A 0.193967 -7.7576e-06
1:38127154 G A 1.345378 -1.3283e-05
1:38129324 T C 0.074545 -6.6359e-06
1:38130948 C T 0.277735 2.4180e-05
1:38131035 C A 0.140314 4.7459e-05
1:38133626 A G 0.037225 -1.2747e-06
1:38134606 C A 0.339088 -2.2896e-05
1:38139445 T C 0.080317 1.2729e-05
1:38139870 T C 0.595635 4.0965e-06
1:38143688 T C 0.701975 -6.7421e-06
1:38151705 C T 0.540198 1.2898e-05
1:38154873 G A 0.888652 2.4857e-06
1:38157947 T C 1.481680 5.4304e-06
1:38163747 T C 0.348115 -1.1272e-05
1:38164826 A G 0.176400 6.2872e-06
1:38166022 C T 0.876801 1.5481e-06
1:38168800 A G 0.064505 3.2780e-05
1:38169046 G T 0.054744 2.1479e-05
1:38175950 T C 0.099061 -1.0146e-05
1:38177303 C T 0.033855 -5.7197e-06
1:38184382 T C 0.044847 1.4152e-05
1:38186189 T C 0.339193 -2.2466e-06
1:38188574 A G 0.041056 2.9190e-06
1:38188787 G A 0.189717 2.5853e-05
1:38189446 G A 0.063002 -2.1708e-06
1:38196841 C T 0.628665 6.0824e-06
1:38197864 G A 0.087675 1.7275e-05
1:38198105 C T 0.505628 -2.2235e-05
1:38201412 C T 0.029623 -1.2630e-06
1:38209234 G A 0.629627 1.9353e-05
1:38213507 T C 0.075388 1.8631e-05
1:38213615 G T 0.047873 1.7765e-05
1:38221380 A C 0.419834 2.0179e-05
1:38227086 T A 0.609095 -2.2294e-05
1:38228016 C T 1.645834 2.3155e-05
1:38228124 G T 0.051297 2.7514e-06
1:38235091 A G 0.071294 -1.0752e-05
1:38235343 C A 0.519697 3.6383e-05
1:38244761 A C 0.263262 -1.4682e-05
1:38247153 A T 0.020508 -4.0017e-06
1:38247673 G T 0.676442 -2.0247e-05
1:38254611 C T 0.438394 -2.4095e-05
1:38265653 C T 0.062383 -7.6971e-06
1:38271495 A G 1.103535 -3.5049e-05
1:38289383 C T 0.589475 -2.2358e-06
1:38290796 C T 0.040655 9.5298e-06
1:38291962 C T 0.116043 8.4178e-08
1:38296719 A G 0.520305 4.3326e-05
1:38304192 G A 0.199060 -2.9939e-06
1:38329999 G C 0.271506 -1.5356e-05
1:38334318 A C 0.610255 -1.3176e-05
1:38335678 A G 0.045044 3.2842e-06
1:38338795 G A 1.468468 -3.5227e-05
1:38340640 C T 0.079165 1.1421e-05
1:38348192 C T 0.045269 1.9319e-05
1:38353941 T G 0.069380 7.1064e-06
1:38358090 C T 0.070414 -1.0044e-05
1:38366907 C T 0.550010 7.3422e-06
1:38380285 A G 1.465667 -1.9967e-05
1:38387044 T C 0.051970 -1.1637e-05
1:38397369 T C 1.176070 -6.3594e-06
1:38406175 T C 0.049600 -2.8281e-07
1:38406946 T C 0.032414 1.8051e-05
1:38408164 A G 1.189669 -8.2966e-06
1:38411651 A G 0.103280 -2.7123e-05
1:38412196 T G 0.074579 2.8532e-05
1:38412270 C T 0.268436 -9.9719e-06
1:38418496 T C 0.908745 1.1124e-05
1:38423521 G T 0.087991 -2.3848e-06
1:38434306 A G 0.829251 1.8940e-06
1:38442547 A G 1.739601 1.7939e-05
1:38444209 A G 0.042916 -5.4888e-06
1:38453576 C A 0.549092 1.1461e-05
1:38461319 A C 1.110885 8.9329e-06
1:38465315 A G 0.445258 -4.4244e-05
1:38465418 T C 0.116753 4.0657e-06
1:38465783 G C 0.074245 1.1981e-05
1:38466015 G A 0.062217 7.8278e-06
1:38467422 T C 0.699598 1.0143e-05
1:38472516 G C 0.970139 1.1474e-05
1:38476231 G A 0.062115 2.1484e-06
1:38486480 C T 0.250414 1.3944e-05
1:38488626 C T 0.262823 2.7389e-06
1:38502163 T G 0.069027 -5.0783e-07
1:38505696 A C 0.076418 3.3338e-06
1:38515685 A G 0.032825 1.6111e-05
1:38518043 G A 0.397279 6.1769e-06
1:38520177 A G 0.124274 1.3812e-05
1:38522092 C T 0.912081 1.4574e-05
1:38525033 G A 0.252039 3.1115e-06
1:38525311 T C 0.062278 -1.6970e-05
1:38528568 A T 0.072120 7.9425e-06
1:38529827 A G 0.124213 1.1731e-05
1:38537770 A G 0.041604 -3.7492e-06
1:38542378 A C 0.301775 -1.4294e-05
1:38550105 G A 0.340910 1.5498e-05
1:38555026 T C 0.094403 -1.0271e-06
1:38559352 G A 0.710172 9.5913e-06
1:38559394 G C 1.171456 -7.7212e-06
1:38559509 G A 0.023578 1.1474e-05
1:38559533 A G 1.466422 -3.1827e-05
1:38559794 C G 0.070278 3.8912e-05
1:38560968 A G 1.631214 -1.6505e-05
1:38563923 A G 1.352738 -1.9586e-05
1:38568161 G C 0.123536 1.4725e-05
1:38569023 A G 0.124039 -4.8883e-05
1:38569714 T C 0.111912 6.3720e-07
1:38578692 A G 1.517388 1.6691e-05
1:38579223 A G 0.054503 2.7764e-06
1:38580825 T C 1.147243 -6.2088e-06
1:38584551 G A 0.153726 3.4553e-05
1:38589863 G A 0.022874 -1.4743e-05
1:38590810 A G 0.064654 -1.6567e-05
1:38593200 T C 0.077737 -1.9177e-05
1:38593411 C T 0.057301 -9.0295e-06
1:38593771 T C 0.803184 -5.7199e-06
1:38596468 G T 0.835180 -1.4361e-05
1:38597671 T C 0.068357 2.6559e-06
1:38601003 A G 0.040539 -1.6536e-05
1:38602073 A C 0.202082 3.0614e-05
1:38606455 C T 1.247395 1.9742e-06
1:38609183 G A 0.288880 -2.3546e-05
1:38609325 G A 0.832086 2.8764e-07
1:38618758 T C 0.162763 1.2661e-05
1:38624129 A G 0.520377 1.5787e-05
1:38630589 G T 0.950801 9.5702e-06
1:38630862 G A 0.122098 -9.2298e-06
1:38632609 C A 0.273907 1.2615e-05
1:38649311 T C 1.232793 1.6151e-06
1:38658717 A G 1.397334 4.2200e-06
1:38661814 C A 0.067038 -1.3456e-05
1:38664433 G A 1.573808 1.5496e-05
1:38667704 G T 0.950312 2.1789e-05
1:38669509 A C 0.135996 -1.8622e-05
1:38676352 T C 0.108057 -1.2568e-05
1:38677205 T C 0.053047 -4.7421e-06
1:38683956 C T 0.124671 -8.0277e-06
1:38687741 T C 0.088106 7.1254e-06
1:38691199 C T 0.180381 2.2232e-05
1:38694395 G A 0.225398 -5.3986e-06
1:38694737 A G 0.027216 5.0468e-06
1:38702381 T C 0.023870 3.6826e-06
1:38704189 G A 0.088576 -7.8517e-06
1:38705409 G A 0.076795 1.0463e-06
1:38706286 G A 0.030408 -1.8208e-05
1:38710834 A G 0.818018 -1.0253e-05
1:38711641 A G 0.038449 -1.0059e-05
1:38715353 G A 0.796963 2.5665e-06
1:38723785 A G 0.248432 4.1933e-07
1:38726615 G T 0.040121 -1.3392e-08
1:38731242 T G 0.203428 -1.6091e-05
1:38731439 G A 0.859343 -3.6324e-05
1:38731931 A C 0.793481 -8.6839e-06
1:38732708 C T 0.298787 4.8876e-06
1:38733788 G T 1.119426 2.7227e-06
1:38737021 T C 0.065124 2.4933e-06
1:38738214 G A 0.862763 1.4144e-05
1:38738930 G A 0.029028 7.5269e-07
1:38745265 A C 0.311669 -1.6460e-06
1:38749134 C T 0.279884 -7.8318e-06
1:38750949 T C 0.145047 -1.4735e-05
1:38753925 G A 1.195738 6.4321e-06
1:38764389 G A 0.070856 4.9763e-07
1:38790703 T C 0.168689 2.6760e-05
1:38792712 T C 0.551366 3.9725e-06
1:38797237 C T 0.100645 -1.6473e-05
1:38798200 T C 0.027477 -4.3641e-06
1:38799441 A G 0.768669 -1.4760e-05
1:38804339 T G 1.816569 1.7247e-05
1:38805436 T C 0.057494 1.7747e-05
1:38809580 C T 0.891753 1.5038e-05
1:38814466 T C 0.070737 -2.0186e-05
1:38826020 G A 0.038364 -1.7039e-07
1:38829582 T C 0.063934 1.4991e-05
1:38831738 T C 0.049087 9.3009e-06
1:38836186 G A 0.446322 4.2117e-06
1:38843689 T C 1.324731 1.9611e-05
1:38847469 T C 0.246933 -1.1945e-05
1:38848637 C G 0.140025 1.9327e-05
1:38851959 C A 0.093978 2.4672e-05
1:38858526 C T 0.026981 1.5320e-05
1:38868362 A G 0.036500 -1.0984e-05
1:38868991 C T 0.242700 2.0354e-06
1:38875630 G T 0.375548 2.9549e-05
1:38878626 G C 1.232113 -3.9170e-06
1:38890389 C T 0.476308 3.4541e-05
1:38890598 C T 0.863528 -7.3043e-06
1:38900273 A G 0.859955 -5.7108e-07
1:38902650 T C 0.102814 -3.5406e-06
1:38908727 A G 0.025910 -6.9082e-06
1:38909453 A C 1.573156 -2.4052e-05
1:38909596 T G 0.711862 -1.9234e-05
1:38914304 A G 0.312352 -1.2934e-05
1:38917810 G T 1.044534 3.9505e-05
1:38922053 G A 0.782564 3.0141e-05
1:38924857 C T 0.182989 -6.8294e-06
1:38925397 T G 0.919638 1.4990e-05
1:38931261 C T 0.741172 2.2568e-05
1:38932385 G T 0.062091 -8.0452e-06
1:38940464 C T 0.511598 -1.4816e-05
1:38948269 C G 0.379719 -2.0117e-05
1:38952168 C T 0.024040 -6.9773e-06
1:38954566 T C 0.459523 -1.1060e-05
1:38958094 T C 0.053112 1.9450e-05
1:38961037 T C 1.342746 7.5489e-06
1:38962920 T C 0.051599 -1.3538e-06
1:38965611 T C 0.021585 5.8752e-06
1:38966163 A G 0.065192 1.6025e-05
1:38971133 C T 0.066477 -2.3911e-06
1:38986061 C T 0.020219 7.9209e-07
1:38987713 T C 0.028001 -5.1143e-06
1:38989193 A G 0.260885 1.3011e-05
1:38993810 C T 0.066014 -1.9501e-05
1:38999394 G A 0.387403 -2.1704e-05
1:39009790 G A 0.082147 1.6010e-05
1:39010464 T C 0.175421 9.0217e-06
1:39014239 C T 0.147008 2.8023e-05
1:39014741 A G 1.874999 2.2056e-06
1:39026383 T C 0.028851 -1.0822e-05
1:39028537 T C 0.151955 -1.8913e-06
1:39030526 T C 0.040250 -5.9026e-06
1:39034708 T C 1.803211 -2.3084e-05
1:39037257 A G 0.119647 6.2446e-06
1:39040776 T C 1.800226 -6.5729e-06
1:39041234 C T 1.188296 -2.9665e-05
1:39041667 C T 1.055720 1.1697e-05
1:39043186 C T 1.903860 5.9518e-06
1:39044366 C T 0.039152 2.2463e-05
1:39045588 C A 0.200199 3.1110e-06
1:39047419 C T 0.038789 -5.9434e-06
1:39048109 A C 0.065168 -1.5554e-05
1:39048388 C T 0.146665 -1.6074e-07
1:39049625 A C 0.859268 -3.9816e-05
1:39051320 G A 0.459204 1.2414e-05
1:39051904 T C 0.060129 -1.4539e-05
1:39051978 G T 0.021558 5.4753e-06
1:39053684 C T 0.534972 -1.7051e-05
1:39054515 T C 0.395658 9.2447e-07
1:39055106 A G 0.042035 -1.7026e-05
1:39057848 C G 0.138672 -2.9855e-05
1:39060900 G A 1.809239 1.1919e-05
1:39061771 C T 1.203343 -1.3842e-05
1:39064289 C G 0.052405 6.2141e-06
1:39067475 G A 0.953229 -1.9316e-06
1:39070358 A C 1.142024 6.6215e-06
1:39071141 T C 0.268243 6.3177e-06
1:39071436 T C 0.366722 -6.5131e-06
1:39074338 C G 0.087722 -6.7656e-07
1:39077644 A C 0.116352 -2.2585e-05
1:39092056 C A 0.378696 -1.8471e-05
1:39092134 A G 0.192263 -5.6964e-06
1:39092449 G A 0.642920 -1.1439e-05
1:39121231 C A 0.496636 1.1600e-05
1:39122886 G T 1.557918 -2.8955e-05
1:39125052 A T 0.069625 -6.1150e-06
1:39134880 C T 0.823811 2.0818e-06
1:39145901 T C 0.524661 2.9031e-05
1:39146672 C T 0.062179 -2.6662e-06
1:39147553 C T 0.116794 2.5774e-05
1:39150925 A G 0.046836 1.7620e-05
1:39159890 T C 0.082034 1.0818e-05
1:39161755 A C 0.049631 -6.5484e-06
1:39163002 C T 0.040526 -1.5457e-05
1:39166086 T C 0.077302 1.0842e-07
1:39167809 T C 0.199233 -1.9151e-05
1:39169274 A C 0.101186 1.2554e-05
1:39178647 C G 0.038629 2.0910e-05
1:39180158 A G 0.037935 1.1275e-06
1:39194716 T C 0.249098 4.0142e-05
1:39197064 C T 0.901840 2.1226e-06
1:39197149 T G 0.059490 9.1305e-06
1:39199381 A C 1.687169 9.3256e-06
1:39200413 T C 0.050654 -1.5791e-05
1:39202252 T C 0.070169 -2.8805e-07
1:39205993 C T 1.361190 -6.5067e-07
1:39211748 G T 0.144931 1.1955e-05
1:39212021 G A 0.396039 -1.2391e-05
1:39214067 T C 0.073518 1.3490e-05
1:39216213 C T 0.918486 -1.3148e-05
1:39220376 C T 0.021657 -1.1517e-05
1:39222532 A G 0.112038 -6.7025e-06
1:39222775 C T 1.580843 -1.4929e-06
1:39228906 T C 0.595870 6.9759e-06
1:39229471 C T 0.135986 -1.8866e-07
1:39230383 A C 0.246671 6.0240e-06
1:39231628 T C 0.271126 2.1082e-05
1:39243530 T G 0.498553 -1.4552e-08
1:39246309 A G 0.044731 2.0541e-05
1:39248701 T C 1.508012 -1.1197e-05
1:39254992 C G 0.065872 6.2681e-06
1:39255728 G A 0.174496 1.2767e-05
1:39257678 G A 0.028827 -9.0303e-06
1:39258674 T C 0.381229 1.1779e-05
1:39264821 A G 0.123767 -5.8289e-06
1:39270873 G A 1.941635 -1.0409e-05
1:39279037 G A 0.152237 -1.3176e-05
1:39280617 G C 1.948795 -9.5567e-06
1:39283048 T C 0.150109 7.2003e-07
1:39283085 A G 0.047030 5.2683e-07
1:39284434 C T 0.142976 -2.6285e-06
1:39284478 A G 0.048811 1.8010e-05
1:39284747 G A 1.010947 -1.1153e-05
1:39286089 T C 0.062734 2.5290e-06
1:39289120 C T 1.456780 -1.9555e-05
1:39289914 C T 0.104721 -1.4167e-05
1:39290059 T C 0.169808 -3.1725e-06
1:39290372 G A 0.035878 -3.3545e-06
1:39295490 A G 1.089793 -5.3713e-06
1:39297954 C A 1.544883 -2.1238e-05
1:39302931 C T 1.464885 -1.2884e-05
1:39305403 T C 0.421010 7.9733e-06
1:39318993 C A 0.133474 -1.7970e-05
1:39324859 G C 1.330555 -8.8025e-07
1:39329700 T G 0.308745 2.1741e-06
1:39339164 A G 0.067265 1.1289e-06
1:39340504 G T 0.117097 -1.3414e-05
1:39340558 A G 0.076595 1.9374e-05
1:39340607 G A 0.196670 -5.7789e-06
1:39340862 G A 0.438091 4.8788e-06
1:39353939 C T 0.358423 2.1190e-07
1:39355351 T G 1.361952 -6.5305e-06
1:39355371 G A 0.923127 -1.1506e-05
1:39364788 C G 0.440869 3.2052e-06
1:39365283 C A 0.116852 -1.4720e-05
1:39367695 G A 0.083013 1.7945e-05
1:39381452 A G 0.051297 1.5401e-05
1:39385086 C A 1.927189 -1.6421e-05
1:39386734 A G 0.169182 -2.0067e-05
1:39396424 T C 0.550598 2.9511e-05
1:39404551 T C 1.900324 3.3061e-05
1:39406644 C T 1.807186 4.6219e-06
1:39407589 A C 0.432882 1.2869e-05
1:39425127 C T 0.042460 -4.7777e-06
1:39425489 G A 1.845835 2.0629e-06
1:39428028 A C 1.244661 7.0970e-06
1:39431813 C T 0.632724 7.7498e-06
1:39433371 T C 0.128710 3.4895e-05
1:39439538 A G 0.462753 3.2364e-05
1:39448388 G A 1.901619 3.1113e-05
1:39451488 G A 0.845515 -2.8739e-05
1:39457910 G A 0.062795 -1.5310e-06
1:39462571 G A 0.320678 -2.9685e-05
1:39477807 T G 0.796347 -2.6237e-05
1:39480917 T C 0.131951 4.8055e-06
1:39482180 G A 0.096766 8.1011e-07
1:39482815 A G 0.026937 1.1979e-05
1:39492462 T C 0.612342 2.9008e-05
1:39505618 G A 1.726576 -3.2361e-05
1:39528071 A G 1.728970 -3.1739e-05
1:39542062 G T 0.039975 -6.2030e-06
1:39542129 A G 0.673549 -2.3506e-05
1:39543257 A G 0.159836 -9.9669e-06
1:39549146 G T 0.080450 1.2579e-05
1:39549449 C T 0.071287 2.9874e-07
1:39549983 A G 0.374405 4.8618e-06
1:39550621 C T 0.551611 8.2966e-06
1:39551242 A G 1.597859 2.4629e-05
1:39551423 C A 0.304991 -7.6102e-06
1:39553037 C T 0.301092 -2.7202e-06
1:39556749 C A 0.114754 -2.4879e-05
1:39556983 C T 0.196234 -1.6450e-05
1:39558052 A G 0.058535 -1.3834e-05
1:39568765 C T 1.313232 8.6045e-06
1:39576621 G T 0.415543 4.2612e-05
1:39578808 T C 0.413701 -1.0567e-05
1:39623786 G A 0.024897 -1.4034e-05
1:39624761 G A 1.937447 -1.5651e-06
1:39626251 A G 0.037136 -1.7915e-05
1:39630310 G A 0.047220 1.1275e-05
1:39647038 A G 1.394271 -2.6130e-05
1:39658518 A G 0.054081 -1.2042e-05
1:39662602 T C 0.135354 7.3514e-06
1:39665359 T C 0.167128 -8.3130e-06
1:39681410 C A 0.060700 1.9069e-05
1:39748921 A G 1.395342 -1.4927e-05
1:39755755 G A 0.087889 3.1281e-05
1:39759743 G A 0.102933 -2.6583e-07
1:39763365 T G 0.020963 -2.8158e-06
1:39783457 T C 0.145319 -5.0501e-06
1:39797055 G A 0.427436 5.2097e-05
1:39798946 C T 0.025876 -1.0951e-05
1:39799679 C T 0.031792 -1.8600e-05
1:39800558 A C 0.032703 1.6169e-05
1:39802168 C A 0.037544 1.3162e-05
1:39802381 C A 0.057777 -2.1514e-05
1:39806566 G A 0.081545 -5.8861e-06
1:39816546 A G 0.156939 1.5373e-05
1:39816612 A G 0.041202 -1.6942e-05
1:39841513 A G 0.053000 -1.1180e-05
1:39844028 T C 0.063981 -5.5189e-06
1:39857192 A G 0.422054 4.9545e-05
1:39857950 T C 0.084380 8.2922e-06
1:39858498 T A 1.683177 2.3899e-05
1:39880892 A C 0.092883 1.3766e-05
1:39882001 G C 0.059269 -1.7094e-05
1:39908506 A G 0.604750 1.2672e-05
1:39910704 A C 0.028195 -3.1744e-06
1:39914363 C G 1.153111 2.0048e-06
1:39915035 A G 0.729119 -3.0471e-05
1:39917888 A C 0.092057 -7.6714e-06
1:39934499 C G 0.154243 -9.7626e-06
1:39938849 T C 0.025747 3.0150e-06
1:39938948 T C 0.161913 1.3629e-05
1:39942297 G C 0.469148 7.2243e-05
1:39945297 T C 1.320977 -1.7491e-05
1:39949254 G A 0.092706 -3.0290e-06
1:39955678 G A 0.054571 -1.2225e-05
1:39962593 A G 0.028732 -1.6908e-05
1:39966718 C A 1.789854 3.9809e-05
1:39970575 T C 1.882030 1.4606e-05
1:39991474 C A 0.364179 -1.0177e-06
1:39993432 C T 0.902551 3.7616e-06
1:40005134 G C 0.232963 -5.7469e-05
1:40006052 C T 1.103433 5.6385e-06
1:40007013 C T 0.126725 4.0313e-06
1:40028180 G A 0.470729 9.2888e-05
1:40032442 G A 0.192943 -2.7929e-05
1:40032832 T C 0.176818 -3.7487e-05
1:40043909 C A 0.044415 -1.6139e-05
1:40049511 T C 1.341845 -3.4228e-05
1:40055469 G T 1.707748 1.4164e-06
1:40055568 C G 0.089164 2.6908e-05
1:40064961 A G 0.450191 1.0869e-04
1:40066622 A G 0.860315 3.7278e-06
1:40083476 G A 0.075374 8.7622e-06
1:40089425 T G 0.096320 1.4904e-05
1:40093331 T C 0.142123 2.7811e-06
1:40093903 A G 0.165643 -1.7867e-05
1:40104584 A G 0.589815 2.4336e-05
1:40106514 G C 0.205383 -4.2941e-05
1:40112371 C T 0.333536 4.0388e-05
1:40117210 C T 0.197190 -1.6451e-07
1:40118037 C T 1.002254 -1.6316e-05
1:40119207 T C 0.083156 -1.2159e-05
1:40120023 C T 0.272135 2.4643e-05
1:40121354 A G 1.873907 -4.0572e-06
1:40125325 T G 0.166132 7.0447e-06
1:40130993 C T 0.104239 -4.4389e-05
1:40138278 C T 0.122611 -2.6240e-05
1:40141049 C T 0.143381 -4.0225e-06
1:40145297 T C 0.911849 -1.7861e-05
1:40146930 A G 0.034467 3.1680e-06
1:40152429 A G 0.179313 -4.3026e-05
1:40154634 T C 0.259927 2.9979e-05
1:40155866 G C 0.305212 -1.4503e-05
1:40156767 C T 0.637198 1.0293e-05
1:40160585 A G 0.327015 1.5482e-05
1:40166020 T C 0.196683 -1.6293e-05
1:40168865 A G 0.276644 8.6081e-06
1:40170389 C T 0.627152 1.2487e-05
1:40171226 T C 0.385407 6.0846e-06
1:40173354 A G 0.217884 -1.5636e-05
1:40179614 C T 0.034127 -5.2274e-06
1:40183242 A G 0.058144 5.0167e-06
1:40183578 A G 0.234890 -1.1173e-05
1:40190102 A G 0.201572 -4.9295e-05
1:40195031 A G 0.101199 1.4484e-05
1:40195574 T G 1.568495 -6.9071e-06
1:40199854 A G 0.192471 3.3074e-05
1:40202174 T C 0.537369 -7.3876e-06
1:40210055 A G 1.253277 2.2374e-05
1:40211926 G A 0.284004 9.3621e-06
1:40216234 G A 0.749878 -8.9640e-06
1:40221155 T C 0.076268 -8.8183e-06
1:40221464 C T 1.344606 1.3385e-05
1:40226134 T C 0.039571 1.7857e-05
1:40227501 G A 0.142109 -3.4600e-06
1:40229368 G A 0.990073 -6.6465e-06
1:40243042 C T 0.524749 -6.1134e-06
1:40245369 C T 0.364614 4.1318e-06
1:40245485 C T 0.067208 -1.7063e-06
1:40247229 C G 0.141864 -4.4599e-06
1:40247555 A G 0.073987 -1.1132e-05
1:40248119 A G 0.368412 -1.7731e-06
1:40255872 G T 1.309353 1.5606e-05
1:40261243 A G 0.031391 -1.9913e-06
1:40263266 T C 0.035345 8.5523e-06
1:40267352 C T 0.049097 2.4022e-05
1:40271565 G A 1.011080 3.7422e-06
1:40279909 G T 0.178793 7.9914e-06
1:40282445 A G 0.086447 9.3480e-06
1:40282637 G A 0.705460 1.9752e-05
1:40284933 C T 0.041250 -2.3959e-05
1:40288051 A G 0.674906 7.8765e-06
1:40288417 A G 1.746128 2.4367e-05
1:40289812 C A 1.088671 -3.3183e-06
1:40290436 A C 0.045082 -6.7980e-06
1:40292464 T C 0.130604 1.6554e-05
1:40295880 A C 0.294455 -1.0689e-05
1:40299195 C T 0.473313 4.1662e-06
1:40303627 T C 0.205393 -1.9783e-05
1:40307719 G A 1.521761 5.7017e-06
1:40308052 C T 0.259505 -5.6014e-06
1:40310221 A G 0.036616 2.8016e-05
1:40315888 T A 0.090269 9.9185e-06
1:40318038 T C 0.071923 -1.3400e-05
1:40319587 C A 0.908093 2.0797e-05
1:40349131 A G 0.807148 6.3716e-06
1:40358726 A G 0.100169 2.6847e-05
1:40363054 C G 1.748355 2.3053e-05
1:40364988 T C 0.133021 6.4369e-06
1:40374386 C T 0.781215 -1.4903e-05
1:40376944 T C 0.048145 1.4348e-05
1:40387110 G T 0.173762 -9.2016e-06
1:40387371 C T 0.027488 6.8567e-06
1:40389420 C T 1.371968 9.5298e-06
1:40392289 C T 0.054486 -3.1122e-05
1:40393160 G A 0.531668 -4.1264e-06
1:40400258 A G 0.025992 1.0790e-05
1:40402326 A G 0.083285 3.8995e-06
1:40408951 A C 0.175669 4.8889e-05
1:40416437 T C 0.563657 -4.2862e-05
1:40418564 C T 0.627634 1.1219e-05
1:40428291 C T 0.078274 3.4330e-06
1:40429727 A G 0.031051 8.8683e-06
1:40433771 G A 1.082113 4.8237e-06
1:40438329 T C 0.900603 -1.4947e-05
1:40443056 C A 0.064189 -6.8508e-06
1:40443206 C T 0.063770 -1.0627e-05
1:40445954 G A 0.052582 2.8402e-06
1:40449604 G A 0.074320 -2.1125e-06
1:40459468 C T 0.121765 2.3428e-06
1:40462662 C T 1.705368 6.2394e-06
1:40470194 A G 0.143693 5.3591e-06
1:40471464 G C 0.043151 9.8801e-06
1:40479434 G A 0.206247 -1.2096e-06
1:40480784 T C 0.120044 1.5745e-05
1:40496200 C T 0.116485 -1.4935e-05
1:40507168 G A 0.204234 -1.5511e-06
1:40513710 C T 1.331092 1.1456e-06
1:40515448 C T 0.086590 1.8441e-05
1:40521517 G A 1.457450 4.0842e-06
1:40523099 T C 0.072756 -1.0282e-06
1:40527996 A G 0.069849 -2.6114e-05
1:40531664 C G 0.114006 9.8977e-06
1:40533358 A G 0.039200 -1.6868e-05
1:40543425 T C 1.659695 5.2928e-06
1:40552095 T C 0.044905 1.2949e-06
1:40555274 G C 0.132413 -2.5200e-05
1:40557033 G A 0.084326 1.7461e-05
1:40560320 G A 1.420708 1.6288e-06
1:40560458 G A 0.820476 2.0404e-05
1:40561471 T C 1.789507 -1.2470e-05
1:40568757 T C 0.179140 -2.8199e-05
1:40569476 C T 0.092217 9.4688e-07
1:40601974 G A 0.124284 1.0006e-05
1:40602827 T C 0.108363 -5.2665e-06
1:40606538 G A 0.035474 4.1491e-06
1:40621052 G T 0.112344 8.9296e-06
1:40663398 G T 0.131461 -2.0159e-05
1:40683536 T C 0.051518 -3.2321e-06
1:40690754 A G 0.028603 1.6153e-05
1:40696754 G A 0.424835 -7.3936e-06
1:40697008 A G 0.054836 1.3279e-05
1:40702231 G A 0.084727 1.0941e-05
1:40703244 A G 0.053860 -8.3080e-06
1:40705427 G C 0.086675 4.9006e-06
1:40711556 G A 1.047798 1.2818e-06
1:40717144 G C 0.048022 -1.3500e-06
1:40719889 A G 0.200192 1.3822e-05
1:40721159 C G 1.768642 1.7245e-06
1:40732368 C T 0.521533 -1.0919e-05
1:40734290 C A 0.073593 -6.3485e-06
1:40737589 C T 0.143343 -1.5619e-05
1:40739498 T C 0.037490 -9.6356e-06
1:40747919 C A 0.866278 -1.1615e-05
1:40761998 A G 0.067592 -2.0805e-05
1:40765549 T C 0.217589 1.1657e-05
1:40768191 A G 0.026658 -8.4971e-06
1:40768238 A G 0.031044 1.5727e-05
1:40768344 T C 0.031714 1.8421e-05
1:40773123 C G 0.274298 1.8366e-05
1:40773149 C T 0.444102 4.8119e-06
1:40773289 T C 0.055815 -1.7623e-05
1:40774484 G T 0.036069 1.6355e-05
1:40781613 C T 0.358749 9.3965e-06
1:40783608 A G 0.174221 2.3243e-05
1:40784599 G A 0.057212 -6.9653e-06
1:40784935 A C 0.573414 7.5293e-06
1:40787666 G A 0.025818 1.3612e-05
1:40803855 A G 0.587034 1.1544e-05
1:40804861 G A 0.153393 -3.7362e-05
1:40806911 C A 1.665130 -7.8221e-06
1:40806933 A T 1.956938 -6.6163e-07
1:40810011 T C 0.122581 -2.4383e-05
1:40813389 C T 0.029211 4.4667e-06
1:40815975 T G 1.312597 -1.8590e-05
1:40816144 A G 0.066351 -7.3923e-06
1:40818664 T C 0.163681 1.1422e-05
1:40828843 G A 0.873557 -2.5850e-05
1:40841006 A C 0.050800 1.5530e-06
1:40842564 G A 0.217442 1.7989e-05
1:40845121 C T 0.037609 -2.3196e-05
1:40845981 C T 0.781194 2.0270e-06
1:40845992 T C 0.877997 -3.0668e-06
1:40846705 C T 0.142541 -6.8912e-06
1:40851369 T C 0.054727 5.7481e-06
1:40855691 G A 1.835904 -8.0816e-06
1:40869272 G A 0.227877 -2.9191e-05
1:40879254 A G 0.136850 1.3631e-05
1:40883523 T C 0.100111 -6.9775e-06
1:40884288 G A 0.023520 -2.3614e-05
1:40885832 G A 0.334614 -1.9068e-06
1:40891936 T C 0.056447 6.9364e-06
1:40899138 C T 0.192141 1.8000e-05
1:40904757 T C 0.860464 2.0500e-06
1:40911374 T C 0.441657 -7.5500e-06
1:40911861 A G 0.052255 -3.3784e-05
1:40912301 G A 0.177546 -3.5592e-06
1:40913438 C T 0.052962 -1.3225e-05
1:40915006 A C 0.103242 -4.2307e-05
1:40915365 C T 0.281499 1.7216e-05
1:40916312 G A 0.052986 9.2222e-06
1:40918545 G C 0.084275 2.7904e-06
1:40919123 G A 0.038177 5.2375e-05
1:40920859 T G 0.158405 6.5917e-06
1:40921145 T G 0.576712 -9.6331e-06
1:40922147 G C 0.194109 -1.0745e-05
1:40922240 C T 0.436894 -6.6466e-06
1:40923019 A G 0.432852 -8.6871e-06
1:40924019 T C 0.295380 -1.6397e-05
1:40932539 G C 0.123176 -3.5851e-05
1:40933654 G A 0.049314 1.2839e-05
1:40938668 G A 0.045510 1.1379e-05
1:40954548 G A 0.107900 -2.8248e-05
1:40956142 T C 0.090850 -3.5010e-06
1:40966167 T C 0.060007 1.3246e-05
1:40966183 T C 1.769659 3.1298e-05
1:40969063 T C 0.067143 -1.1170e-05
1:40980559 A G 0.353724 -1.3026e-05
1:40980668 C T 0.135126 2.3748e-05
1:40980731 T G 0.691888 -1.0069e-05
1:40980826 G A 0.021514 -2.1215e-06
1:40991881 G T 0.021667 -1.8675e-06
1:40997033 A G 0.317989 8.7640e-06
1:41008442 G T 0.125062 -3.6437e-06
1:41011395 G A 0.337511 1.7071e-06
1:41012726 C A 0.040410 1.7072e-06
1:41012847 G A 0.059993 1.3186e-05
1:41015640 T C 0.056311 2.4817e-05
1:41034772 A G 0.032822 -3.4963e-06
1:41041946 G A 0.027630 5.9432e-06
1:41053950 C G 0.115261 -7.9865e-06
1:41073472 C T 0.989161 -1.8591e-05
1:41088676 G A 0.128540 -2.2775e-05
1:41102542 C T 0.205070 -8.5340e-06
1:41105238 G A 0.488840 -1.9587e-05
1:41106043 T C 0.255116 -2.5215e-06
1:41106774 G T 0.679502 2.0211e-06
1:41109466 G A 0.045088 7.4840e-06
1:41115608 T C 0.607219 -3.2558e-05
1:41117249 A G 0.054639 4.8678e-06
1:41117861 A G 0.181741 -2.2691e-05
1:41123043 A G 0.027012 1.6721e-05
1:41124171 A G 0.110215 -2.2329e-05
1:41128179 A G 0.069931 -3.0809e-06
1:41148984 G A 1.552322 -1.5517e-05
1:41160024 T C 0.025138 7.3339e-06
1:41160204 G A 1.312994 -4.2197e-05
1:41167669 G T 0.776829 -1.9030e-05
1:41172312 G A 0.113109 1.7039e-05
1:41176395 T C 0.053697 -1.6998e-05
1:41185174 G A 0.435150 -2.2395e-05
1:41204569 T C 1.181704 -6.3756e-05
1:41215572 A G 0.075377 7.7818e-06
1:41221296 A G 1.760047 -2.8792e-05
1:41222215 T C 0.103110 -1.1079e-05
1:41234712 G T 1.950951 3.0475e-05
1:41238700 C A 0.092145 -3.4335e-06
1:41239511 G A 0.453621 1.5405e-05
1:41240519 T C 1.610996 9.4294e-06
1:41241787 C T 0.048675 1.2202e-05
1:41245496 A G 1.469026 1.0830e-05
1:41250961 T C 0.045972 2.8307e-06
1:41253340 A G 1.873618 4.5200e-06
1:41255387 T C 0.186171 9.1215e-06
1:41255476 G A 0.081524 7.3439e-06
1:41261886 A G 1.171949 4.8395e-06
1:41265626 T C 0.738938 4.3912e-06
1:41266399 C T 0.066803 4.2529e-07
1:41269239 G A 0.783139 5.3138e-06
1:41270937 G A 0.762359 9.5909e-06
1:41275319 C G 0.887381 -1.1395e-05
1:41276073 T C 0.362819 3.4953e-06
1:41278224 A G 0.191526 1.1633e-05
1:41280967 G A 0.268341 -4.5093e-05
1:41281300 T C 0.031955 1.3110e-05
1:41289375 A C 0.039428 -7.8364e-06
1:41293189 T C 0.268940 7.9153e-06
1:41295542 G A 0.170647 3.9991e-05
1:41295680 T C 0.140022 -1.4095e-05
1:41296181 T C 0.074409 1.3311e-05
1:41304886 T C 0.256347 5.3413e-06
1:41306920 T C 0.144091 2.5898e-06
1:41307308 C T 0.099904 1.5500e-05
1:41308718 G A 0.197768 -3.8471e-05
1:41317020 G A 0.556979 -3.0401e-05
1:41320568 T C 0.295373 -1.5484e-06
1:41321659 T C 0.064100 -1.4322e-05
1:41321966 A T 0.038789 -1.4027e-05
1:41322370 A G 0.225323 3.2637e-06
1:41326433 C T 0.100523 1.3761e-05
1:41327281 A C 0.112364 -1.6059e-05
1:41328588 G T 0.138706 5.2537e-06
1:41329623 G A 0.112381 -1.6849e-05
1:41332421 A G 0.555381 1.1784e-05
1:41341420 T G 0.353150 -3.0633e-05
1:41346080 G A 1.330589 1.9182e-05
1:41346862 A G 0.057528 1.2955e-06
1:41347277 A G 0.122696 -2.1074e-06
1:41353270 G A 1.518803 2.4612e-06
1:41356780 G A 0.201671 -2.4822e-05
1:41362286 G A 0.299235 -5.6690e-06
1:41364721 A G 0.144601 1.4366e-05
1:41364822 A G 0.090357 2.0759e-06
1:41365445 T G 0.739767 4.2202e-05
1:41366059 A G 0.348614 -3.5733e-05
1:41385350 T C 0.060517 -1.5727e-05
1:41388246 T C 0.033390 1.9581e-05
1:41389812 A G 0.637276 3.1396e-05
1:41394535 C T 0.020661 6.9300e-06
1:41395136 C T 0.303975 1.5965e-05
1:41398123 A G 0.116390 5.8445e-06
1:41404596 C T 0.604458 2.0860e-05
1:41405664 T G 0.826164 2.9422e-06
1:41411693 G A 0.051450 1.4781e-05
1:41421308 C T 0.040359 8.5124e-07
1:41421336 A G 0.389198 -1.1663e-05
1:41421540 T C 0.257877 -1.0780e-05
1:41422099 T C 0.027511 -7.8123e-06
1:41422196 G A 0.407904 -1.6463e-05
1:41432467 T C 0.760248 1.9367e-06
1:41432612 T C 0.030289 6.2893e-06
1:41447165 T C 0.614413 -1.5511e-05
1:41450389 T C 0.023996 -4.0871e-06
1:41456137 G A 0.033981 -3.6922e-06
1:41477688 C T 0.057624 1.4297e-06
1:41480067 C T 0.085366 -5.8228e-06
1:41483780 T G 0.037231 2.9479e-05
1:41485902 G C 0.642556 -1.8498e-05
1:41486245 T C 0.385530 6.0278e-06
1:41488997 G A 0.041784 -8.5209e-06
1:41501878 C T 0.032706 -8.8683e-06
1:41502680 A C 1.559798 1.4688e-05
1:41505882 G T 0.041209 -2.9657e-06
1:41507478 G A 0.133596 -5.7919e-06
1:41508284 T C 0.025471 -1.3202e-05
1:41509834 A G 0.230185 6.6989e-07
1:41512980 G A 0.203609 -7.2567e-06
1:41514772 A G 0.073929 -1.4443e-05
1:41535338 C T 0.039020 2.9748e-05
1:41542504 C A 0.359450 7.0950e-06
1:41554913 A C 0.472021 3.1781e-06
1:41567202 A G 1.125763 1.7988e-05
1:41615806 G C 0.203571 -5.7328e-06
1:41624403 T C 0.053710 -1.0906e-06
1:41625146 G T 0.079525 -5.2292e-06
1:41638697 A G 0.119793 7.9372e-06
1:41651697 A G 0.171626 5.4220e-08
1:41658099 G T 0.026624 -2.5009e-07
1:41663734 A G 0.029745 -1.2149e-05
1:41684151 T C 0.215467 3.5186e-07
1:41686253 T C 0.078991 1.5807e-05
1:41689226 T C 0.041053 -4.8410e-06
1:41711605 C T 0.076989 2.3773e-06
1:41727334 G A 0.033050 -9.0975e-06
1:41727918 C T 0.050644 1.1380e-05
1:41730151 T G 0.638633 -1.8131e-05
1:41737172 G A 0.090156 -1.9011e-05
1:41748642 A G 0.087039 1.1137e-05
1:41765210 G A 0.293772 1.7863e-05
1:41767030 C T 1.963190 -2.8886e-05
1:41772845 A G 0.049478 1.3895e-05
1:41773004 C T 0.644848 2.7132e-06
1:41778757 A G 0.090469 9.2483e-06
1:41788265 A G 0.461084 7.1640e-06
1:41794225 A G 0.087709 -1.9659e-05
1:41797098 G A 0.274522 6.6862e-06
1:41804234 C A 0.122989 -1.7323e-05
1:41817142 T G 0.055380 -6.4465e-06
1:41822123 T C 0.033400 9.8290e-06
1:41824179 A G 0.073106 -1.0959e-05
1:41826102 A C 0.054445 1.3051e-05
1:41828859 T G 0.358746 1.5017e-05
1:41831047 C T 1.072603 -9.2340e-06
1:41831361 C G 0.903108 -3.9722e-06
1:41835633 G A 0.791924 -3.9018e-06
1:41836209 C A 0.036772 1.4858e-05
1:41838844 A G 0.049127 1.6265e-05
1:41839083 T C 0.225905 3.4844e-06
1:41840197 A G 0.674409 1.6074e-05
1:41850671 T C 0.054540 1.0908e-05
1:41850733 A G 0.051783 -2.3706e-06
1:41853841 G A 0.622773 9.6037e-06
1:41864113 A G 0.431675 1.7825e-05
1:41869172 A G 0.118848 -8.5835e-06
1:41869335 C T 0.296393 1.0400e-05
1:41869462 C T 0.658015 2.9375e-06
1:41878680 G C 1.390776 1.2268e-05
1:41881488 C G 0.137173 1.6060e-05
1:41883722 A G 0.856595 1.9902e-05
1:41893256 C T 1.312855 -1.4478e-06
1:41900121 C T 0.061734 -2.9709e-05
1:41900284 T C 0.047067 -1.1120e-05
1:41900961 G A 0.056406 -1.0365e-05
1:41909401 T G 0.764623 -4.5617e-05
1:41909562 T C 0.029181 -8.8658e-06
1:41909730 C T 0.762101 1.6441e-05
1:41912375 A G 0.106210 3.8080e-05
1:41913146 C T 0.261776 1.4244e-05
1:41915882 T C 0.080793 -5.7521e-06
1:41918025 C T 0.679383 -8.3446e-06
1:41922577 C T 0.221665 2.5130e-05
1:41930310 T C 0.112289 -1.7021e-07
1:41936414 G A 0.065025 -2.7335e-06
1:41938428 G A 1.398833 2.1865e-06
1:41938619 A G 0.028436 -3.1604e-06
1:41941599 C T 0.178970 -5.2799e-06
1:41943795 G C 0.032492 -9.9284e-06
1:41945040 T C 0.032166 -1.3562e-05
1:41948991 T C 0.111603 2.7700e-06
1:41954444 T C 0.535016 3.7314e-06
1:41957439 C T 0.630919 -2.2249e-05
1:41960003 A C 0.353949 -2.4832e-05
1:41960889 A G 0.953997 1.1782e-05
1:41963714 T G 0.111110 1.2805e-05
1:41969428 C A 0.099581 3.0654e-05
1:41972198 T A 1.241887 2.9472e-05
1:41974164 G C 0.275124 1.5366e-05
1:41974484 A G 0.113054 -2.3909e-05
1:41976017 T C 1.182628 1.0465e-05
1:41976529 T C 0.074721 -3.0184e-05
1:41984584 T C 0.842925 -1.1194e-05
1:41985941 A G 0.117705 2.7199e-05
1:41986297 T C 0.026396 -4.7694e-06
1:41990686 T C 0.032761 1.2843e-05
1:41996058 T G 0.038523 -5.9787e-06
1:41998246 G A 0.948139 -2.0850e-05
1:42002841 G C 0.051195 -7.2016e-06
1:42003752 A G 0.133865 1.6445e-07
1:42005183 A G 0.131889 -1.5341e-05
1:42006005 C T 1.229128 5.4528e-06
1:42009272 A G 0.114503 1.5866e-05
1:42024537 A G 0.083714 6.9349e-06
1:42027561 T C 0.549711 -4.7800e-06
1:42028527 T C 0.026335 4.0214e-05
1:42037558 C T 0.090139 2.5760e-07
1:42039507 C T 0.120157 -2.4421e-05
1:42045747 C T 0.107666 -1.2712e-05
1:42046491 G A 0.026757 2.6753e-06
1:42047208 G C 0.114679 -1.9557e-05
1:42047300 T A 0.061068 -4.1258e-06
1:42050055 T G 0.053931 -1.3099e-05
1:42050366 T C 0.456365 3.7346e-05
1:42055007 A C 0.022520 -1.8103e-05
1:42063107 T C 0.065538 -2.9092e-05
1:42063592 T C 1.860512 -1.2113e-05
1:42072070 T C 0.138791 1.5913e-05
1:42077009 C T 0.161067 -1.6550e-05
1:42086664 T C 1.203714 2.0503e-06
1:42088393 C T 0.027131 -6.8743e-07
1:42092152 G A 1.138645 -7.2164e-06
1:42095499 C G 0.083064 5.6883e-07
1:42101962 T C 1.122866 1.6451e-05
1:42104732 A G 0.119092 -2.1889e-05
1:42108268 C T 0.040757 -2.1815e-05
1:42112191 A G 0.100910 -1.6832e-06
1:42114198 G A 1.312029 -4.8360e-06
1:42121370 C A 1.765014 -4.2299e-05
1:42124619 G T 0.031166 -6.1626e-06
1:42131838 G A 0.127881 8.8245e-06
1:42133853 A G 0.208824 -2.7130e-05
1:42141252 T C 0.205410 1.0799e-06
1:42146295 C T 0.612121 9.6962e-06
1:42153335 A G 0.035426 -1.4952e-05
1:42160961 T G 0.103113 1.8240e-05
1:42164818 T C 0.113785 -2.3974e-05
1:42175772 A G 0.037544 -2.2389e-05
1:42182303 T G 1.534231 -5.3000e-05
1:42211920 T C 0.054431 -1.6866e-05
1:42215708 T C 0.125181 3.6882e-06
1:42216715 A G 0.707231 5.4133e-06
1:42231984 T C 0.240378 -1.5726e-06
1:42236004 C T 1.103606 -2.6266e-06
1:42252358 T C 1.056369 1.4880e-05
1:42256229 C T 0.141864 4.8707e-06
1:42266525 G T 0.756916 9.9234e-06
1:42276002 C T 0.020498 2.1677e-05
1:42286930 A G 0.046224 -3.5552e-07
1:42289650 A G 1.585449 -4.4365e-06
1:42297236 C T 0.733512 -6.2872e-07
1:42298673 A G 0.879915 5.4314e-08
1:42299640 T C 0.098700 4.0857e-05
1:42299995 A G 0.045255 1.2560e-05
1:42314038 T C 0.327811 1.6533e-05
1:42318062 A G 0.023959 1.3753e-05
1:42318868 C T 0.766004 3.9829e-06
1:42322619 A G 0.054132 1.5980e-05
1:42331212 C T 0.634444 3.1187e-06
1:42332552 T C 0.109627 -3.8294e-06
1:42352513 G A 0.038119 -3.1083e-06
1:42354111 C T 0.539766 -3.5468e-06
1:42357303 C T 0.315514 -1.3699e-05
1:42361102 A G 1.284830 -1.9974e-05
1:42365548 T C 1.121873 -8.6866e-06
1:42366658 A G 0.262946 8.7373e-06
1:42369174 G T 0.034753 1.2260e-05
1:42373900 C T 1.479698 -8.1778e-06
1:42391734 T C 0.026270 3.0461e-06
1:42419205 T C 0.026549 -8.6771e-06
1:42420922 A G 1.083649 -4.7577e-06
1:42424713 G A 0.217215 -5.6880e-06
1:42429672 G A 0.060901 -6.3377e-06
1:42441121 C T 0.071318 -1.5326e-05
1:42445192 G T 0.023870 7.4451e-06
1:42451518 C A 1.474149 -1.7240e-05
1:42482032 T C 0.092234 1.4352e-05
1:42494633 T G 1.430054 -7.6324e-06
1:42503219 C A 0.022928 -1.2416e-06
1:42507237 C T 0.055189 1.1950e-06
1:42507429 T A 1.160689 -7.3672e-07
1:42509108 T A 0.139029 7.7963e-07
1:42534523 A G 0.051103 -2.2480e-05
1:42551194 A G 0.023850 1.0622e-06
1:42558552 T C 0.875906 3.0762e-06
1:42567280 A G 0.132726 2.5437e-05
1:42576309 C T 0.024248 1.1709e-05
1:42578787 T C 0.378720 1.8530e-05
1:42583258 T C 0.219244 -1.0489e-05
1:42586776 G A 0.428153 -1.8934e-05
1:42599054 A C 0.083744 -5.7211e-06
1:42612459 C T 1.107703 5.0796e-06
1:42619377 A G 0.372695 2.2752e-05
1:42619692 G A 0.087338 -1.1268e-05
1:42622942 A G 0.144611 7.2639e-06
1:42630364 A G 1.259777 5.2703e-06
1:42631437 T C 0.028086 -3.5030e-06
1:42638971 T C 0.089908 -1.5713e-06
1:42643535 G A 0.060738 4.7591e-06
1:42649443 C T 0.093077 1.1515e-05
1:42653947 G A 0.310961 1.4752e-05
1:42657196 G T 0.276232 -1.5766e-05
1:42693597 G A 1.573761 -6.1798e-06
1:42700540 T C 0.025322 -1.7273e-05
1:42716190 C A 0.066371 -2.7469e-05
1:42724250 G C 0.497289 -2.3180e-06
1:42740963 C T 0.041264 3.4517e-06
1:42748731 A C 1.096276 -1.4082e-05
1:42749333 A C 1.499193 -4.9208e-06
1:42750460 A C 0.059354 3.0019e-05
1:42761522 C T 0.586296 -1.4882e-05
1:42768853 C T 0.026287 2.2277e-06
1:42781132 G C 0.077326 6.6757e-06
1:42785703 T C 0.086148 -3.9775e-06
1:42791933 T C 0.031863 -3.4662e-06
1:42793661 A G 0.056940 7.0232e-06
1:42798204 T C 0.309911 1.2285e-05
1:42804633 A G 0.064998 -2.4215e-05
1:42817944 T C 0.038867 -7.8226e-06
1:42818583 T C 0.905461 -2.5884e-05
1:42820147 C T 0.026328 -2.4866e-06
1:42824317 C A 0.229991 -1.6211e-06
1:42826632 G A 0.040064 4.5068e-07
1:42829905 G T 1.143687 -3.2390e-05
1:42835786 G C 0.135690 -1.0865e-05
1:42841183 T C 0.029201 1.1954e-05
1:42852175 G A 0.082048 -7.2076e-06
1:42853144 A G 0.089779 8.7079e-06
1:42855090 C T 0.327957 5.4366e-06
1:42863091 T C 0.362414 1.6363e-06
1:42867960 G A 0.117212 1.2400e-05
1:42880442 A G 0.028236 -7.1828e-06
1:42880516 C T 1.235115 -1.8454e-05
1:42882116 T G 0.584096 3.9160e-06
1:42882296 A C 0.243743 -1.9036e-05
1:42883151 T C 0.597237 -5.4484e-06
1:42895444 G T 0.068010 3.3985e-05
1:42896441 A C 0.070713 -2.3250e-05
1:42898843 G A 1.341893 -4.1135e-06
1:42899893 C T 0.240177 -1.4250e-05
1:42901082 C A 0.276967 -2.4752e-05
1:42914988 T C 0.079872 1.9667e-06
1:42915973 C T 0.263843 6.7351e-06
1:42924306 T C 0.114737 -4.0188e-08
1:42934514 T C 0.730180 3.3050e-06
1:42978592 A G 0.032557 7.6892e-06
1:43003105 T C 0.120962 4.8686e-06
1:43009319 C T 0.318278 -1.0715e-05
1:43017969 C G 0.086101 2.0357e-05
1:43021219 T C 0.046578 -3.4769e-05
1:43021698 T G 0.414829 1.3584e-05
1:43042292 G A 0.044701 -5.7693e-06
1:43047946 T C 0.414758 1.4556e-05
1:43053265 A G 0.040604 -1.2611e-05
1:43054193 C A 0.888958 -2.9447e-06
1:43055036 A G 0.020107 -3.7329e-06
1:43057470 A C 0.310982 -1.2967e-05
1:43060736 C G 0.071175 -2.4454e-05
1:43084885 C T 0.022850 -5.3370e-06
1:43097634 T C 0.034430 -1.1126e-05
1:43101815 G A 0.295009 6.4037e-06
1:43105085 G A 0.054781 -3.5084e-05
1:43119661 A C 0.070138 3.5765e-05
1:43124859 T C 1.174006 8.5208e-06
1:43131653 A G 0.240806 -1.9010e-05
1:43150098 T C 0.068591 2.5721e-05
1:43158188 T G 0.029772 6.1440e-06
1:43163527 G A 0.045391 -1.6975e-05
1:43167225 A G 0.038306 6.7033e-06
1:43182797 C A 0.232725 -2.5427e-05
1:43197566 A C 0.036545 -5.1782e-06
1:43199115 G A 0.299694 -1.9501e-05
1:43200855 A G 0.266274 -3.1464e-05
1:43201216 C A 1.175577 -2.7618e-06
1:43201534 A G 0.299545 -1.8873e-05
1:43201576 T C 0.030816 2.8833e-05
1:43201614 T C 0.080770 9.2909e-06
1:43212869 T A 0.218700 -2.9297e-05
1:43215052 A G 0.026117 -9.6000e-06
1:43215930 T C 0.172429 1.6034e-05
1:43223412 A G 0.027617 1.3551e-05
1:43223489 T C 0.081905 7.3856e-06
1:43230212 T A 0.624252 1.0995e-05
1:43232504 A C 0.062353 1.4063e-05
1:43240998 T C 0.049814 -8.3268e-06
1:43243380 C A 0.111195 1.3528e-05
1:43245560 G A 0.497156 9.4233e-06
1:43263435 T G 0.078288 1.9954e-06
1:43266686 G A 0.041444 1.2309e-05
1:43269549 A G 0.025879 -9.4918e-06
1:43275593 A G 0.051450 5.3495e-06
1:43277312 C T 1.236461 8.4662e-06
1:43297082 G T 0.558526 2.7208e-06
1:43300663 C T 1.448379 1.1204e-05
1:43301454 A G 0.049937 -4.3696e-05
1:43306128 A G 0.280703 1.5006e-06
1:43311563 G A 0.369962 4.0305e-06
1:43315531 C T 0.440988 1.1259e-05
1:43317793 A G 0.358280 -8.6031e-07
1:43319272 T C 0.252930 3.1707e-05
1:43327229 C T 0.045204 1.4932e-06
1:43329460 T G 0.912679 -2.1321e-05
1:43337044 A G 0.024635 1.3004e-06
1:43342043 C T 0.049318 -1.2354e-06
1:43350262 G A 0.049597 -5.4867e-06
1:43353775 C G 0.245168 7.5514e-06
1:43354018 A G 0.573893 -9.9683e-06
1:43366503 G T 0.124376 -2.9401e-06
1:43367875 C T 0.301544 5.3373e-06
1:43368150 T C 0.479616 1.5566e-05
1:43369305 T C 0.480018 1.7041e-05
1:43369810 G A 0.046765 3.2658e-06
1:43373531 G T 0.849826 1.1070e-05
1:43379890 A G 0.029816 -1.6393e-05
1:43381026 G A 0.979689 -2.5098e-07
1:43387452 A G 0.074137 1.0777e-05
1:43395635 T C 0.417767 1.3359e-05
1:43396414 A G 0.406714 1.6174e-05
1:43398396 G A 1.389310 -1.1887e-05
1:43398775 T G 0.071682 -2.0694e-05
1:43401438 C A 1.403532 3.0191e-05
1:43401499 T C 0.424563 3.1150e-05
1:43406700 T C 0.172459 3.5550e-05
1:43408966 A G 0.437822 9.2568e-06
1:43409420 T C 0.345181 1.0098e-05
1:43412051 A G 0.057301 2.0165e-05
1:43412727 C T 1.572802 -2.0335e-05
1:43417781 T C 0.192195 3.7838e-06
1:43422981 C A 0.030000 6.0631e-06
1:43434418 C G 0.047570 -3.6321e-06
1:43440201 A C 0.399615 -2.3451e-06
1:43448582 A G 1.129445 -1.4944e-05
1:43458423 A G 0.048325 -4.7792e-06
1:43459636 G A 0.155549 1.1743e-05
1:43462020 C T 1.699711 -3.1414e-05
1:43466933 C T 0.152941 1.1600e-06
1:43467085 C T 0.049393 -1.1274e-05
1:43467276 G A 0.066456 1.4935e-05
1:43468739 T C 1.963649 -9.8375e-07
1:43477798 G T 0.207920 -4.9588e-06
1:43480798 C T 1.427711 -2.6864e-05
1:43492998 C T 1.931602 2.4294e-05
1:43496533 G A 0.138594 -4.8093e-05
1:43499676 T C 0.764175 8.0435e-06
1:43501454 C T 0.829411 1.9725e-05
1:43504813 T C 0.924752 1.0009e-05
1:43506623 A G 0.717040 1.5410e-05
1:43508932 G A 0.582672 -1.3013e-05
1:43514196 G A 0.561314 1.6822e-05
1:43518830 T C 0.161461 -2.7559e-05
1:43524599 C T 1.350491 -2.2843e-05
1:43526025 G A 1.839671 7.2858e-06
1:43529308 G T 0.074793 -6.7727e-06
1:43536484 T G 0.202762 3.1277e-06
1:43540053 T A 0.051232 -3.9768e-06
1:43540338 A G 0.143374 2.4970e-05
1:43540539 G C 0.039509 3.6775e-06
1:43546820 G T 0.237233 -1.3957e-06
1:43557168 G A 0.189465 1.0777e-05
1:43557676 C A 1.497884 -3.1800e-05
1:43598749 A G 0.038670 -2.6573e-05
1:43603715 C G 0.212081 1.8644e-05
1:43607770 T G 0.080039 1.1859e-05
1:43609704 T C 0.041597 -3.2132e-07
1:43615607 T C 0.056379 -1.3338e-07
1:43618596 A G 0.512873 1.2431e-05
1:43618969 T G 0.187976 -1.9130e-05
1:43622560 C T 0.584569 6.5899e-06
1:43630315 A T 0.027868 -1.7998e-06
1:43638436 T G 0.087158 3.3504e-05
1:43638457 A T 0.519663 1.5694e-05
1:43638874 T C 0.045806 -7.8488e-06
1:43641912 T G 0.819871 2.2750e-05
1:43645411 A G 0.140450 -4.7942e-06
1:43647424 T C 0.034304 -1.2538e-05
1:43649508 G A 0.775863 2.0873e-05
1:43652442 C G 0.092574 -1.4094e-05
1:43655774 A G 0.058729 -1.8165e-05
1:43662598 G A 0.092054 -3.8837e-06
1:43664693 G A 0.480079 1.4188e-05
1:43673645 T C 1.757882 -2.6178e-05
1:43675499 T C 0.072273 -1.0679e-05
1:43677637 T C 0.022558 1.3752e-06
1:43682461 A G 0.098880 -3.2836e-05
1:43683312 T C 0.042114 7.9864e-06
1:43690439 A C 0.058130 1.7898e-05
1:43693016 G A 0.044385 5.4953e-06
1:43693624 A G 1.876569 -2.5752e-05
1:43694054 A G 0.039577 -1.1251e-06
1:43699343 G A 0.169233 6.7711e-06
1:43707220 A G 0.806081 1.2082e-05
1:43719046 C T 0.062281 -7.3787e-06
1:43722959 T C 0.130744 2.2005e-05
1:43723277 T C 0.211047 1.2309e-05
1:43731341 G A 0.844788 -2.8376e-05
1:43731915 A G 0.021820 -6.9361e-06
1:43732681 T C 0.099764 -2.3412e-06
1:43735196 A G 0.192556 8.6278e-06
1:43737348 A G 0.030398 -1.3917e-05
1:43741224 A G 0.873244 -3.7742e-05
1:43748763 A G 0.036072 -1.3144e-06
1:43751396 C A 0.281359 4.4546e-06
1:43751701 T C 0.238154 6.0077e-06
1:43754459 T C 0.041247 6.8797e-06
1:43756512 G A 0.327131 -2.4660e-07
1:43757955 A G 0.761506 1.6601e-05
1:43762782 A T 0.058559 1.5582e-06
1:43765089 G A 1.218476 -2.1891e-06
1:43767747 G A 0.266040 -8.7057e-07
1:43769482 T G 0.305263 2.0153e-05
1:43771090 A G 1.220900 -6.3077e-06
1:43774878 T C 0.775313 6.4390e-06
1:43780863 T C 0.083642 1.6352e-05
1:43787437 G A 0.477814 2.5400e-05
1:43796302 T C 0.099061 -2.9988e-05
1:43798234 T G 0.127065 -1.6105e-06
1:43800934 G A 0.069343 -2.9034e-05
1:43804340 A G 0.066545 3.3992e-05
1:43805240 G A 0.064841 2.3265e-06
1:43820193 A G 0.100553 -5.3900e-06
1:43826312 A C 1.320661 3.0039e-05
1:43827190 A C 0.293313 5.4144e-07
1:43851797 A G 0.147481 2.2097e-05
1:43856410 C A 0.781677 4.0664e-06
1:43862158 G A 0.930300 1.1670e-05
1:43871572 A G 0.031775 -1.8461e-05
1:43886494 T C 0.841436 7.1576e-06
1:43895568 A G 0.043263 -7.9196e-06
1:43897496 A G 0.033903 -1.7722e-05
1:43898053 G T 0.055264 -7.3887e-06
1:43900185 T C 0.058661 1.2997e-05
1:43903433 T C 0.038710 1.5085e-05
1:43905286 T C 0.051749 -1.0873e-06
1:43906896 G A 0.843438 5.8839e-06
1:43907092 A G 0.388970 1.7958e-05
1:43916642 C T 1.219680 1.8611e-05
1:43919081 C T 0.047312 -1.4473e-05
1:43919413 G A 1.303002 2.7289e-05
1:43964954 T C 0.602846 -3.1352e-06
1:43976467 G A 0.672359 3.0709e-05
1:43976985 T C 0.066300 -7.7876e-06
1:43986445 T C 0.043973 -1.4808e-06
1:43989419 G A 0.182829 -8.4498e-07
1:43994214 G A 0.070737 -4.5105e-06
1:44001813 G A 0.338299 -7.8245e-06
1:44005280 A G 0.466466 -2.2298e-05
1:44005928 G A 0.150650 4.8936e-06
1:44010571 G A 0.191675 -3.5851e-05
1:44013474 G A 0.044548 8.2235e-07
1:44013877 G A 1.058630 2.2077e-05
1:44016549 C G 0.029708 -2.2860e-05
1:44019731 T C 1.259644 2.9700e-05
1:44035352 T C 0.633006 7.2374e-06
1:44037685 A G 0.599759 1.4387e-05
1:44058265 A C 0.813615 -1.0782e-06
1:44071796 T G 1.417774 -2.3624e-05
1:44072018 T C 0.699850 2.9132e-06
1:44072066 T C 0.728014 -2.4764e-06
1:44073145 G C 0.098034 1.2464e-05
1:44076630 T C 0.157810 -7.6010e-06
1:44086831 T C 1.350586 -1.1279e-05
1:44106516 A C 1.503891 -1.7373e-05
1:44110656 T C 1.343355 -6.7244e-06
1:44117006 T G 0.695172 -1.5247e-05
1:44124703 C A 0.909082 7.5231e-06
1:44129604 T C 0.055397 4.7857e-06
1:44129779 G A 1.368129 -2.0555e-05
1:44137257 A C 1.480062 -1.5205e-05
1:44151015 G T 1.441821 -2.1182e-05
1:44178070 G T 1.459109 -1.8368e-05
1:44208306 G T 0.069003 1.0188e-05
1:44222570 T C 0.619988 -1.2760e-05
1:44236590 A G 0.844254 -3.4087e-06
1:44245018 G A 0.132121 -2.9521e-05
1:44248311 A C 0.054282 -3.1589e-06
1:44249344 G A 0.649645 -3.7598e-06
1:44252259 T C 0.067133 2.0499e-05
1:44261515 T G 0.113438 -1.3557e-05
1:44265655 C T 1.803466 -8.4133e-06
1:44266195 A G 0.849622 1.6076e-06
1:44277600 A G 0.864697 9.4520e-06
1:44277688 T C 0.042188 5.6863e-06
1:44288944 A G 0.027454 7.0251e-06
1:44289397 G A 0.705888 -1.0560e-05
1:44290530 G A 0.706215 -1.2138e-05
1:44297673 C T 0.111504 -1.8255e-05
1:44301820 T C 0.245056 6.7458e-06
1:44303095 G A 0.079977 1.4352e-05
1:44319373 A G 1.567308 -7.9287e-06
1:44320412 G A 0.075969 -2.0026e-05
1:44337083 A G 0.060027 8.3656e-06
1:44343173 G C 0.297556 -1.1261e-05
1:44351251 A G 0.050725 -1.6283e-06
1:44351300 T G 0.032547 2.5724e-06
1:44362910 A G 0.057467 -1.3588e-05
1:44363554 C A 0.025975 4.5174e-06
1:44380585 A G 0.074327 7.0220e-06
1:44395786 T C 1.585235 2.1007e-05
1:44398245 T C 0.097143 -1.7953e-05
1:44401384 G A 1.848120 1.4405e-05
1:44402785 A G 0.132967 1.6534e-05
1:44418435 A G 0.068408 2.1921e-05
1:44426948 A G 1.862198 2.0210e-05
1:44439717 C A 0.037432 -9.8166e-06
1:44439785 C T 1.862079 2.1845e-05
1:44443459 A G 0.193888 5.2986e-06
1:44446584 A G 0.026838 -2.5935e-05
1:44447413 C G 0.106295 -2.3520e-05
1:44448110 T C 0.100502 -1.7999e-05
1:44460632 C G 0.104477 -2.1840e-05
1:44465037 T C 0.037483 2.5253e-06
1:44481492 C T 1.744150 1.9230e-05
1:44484945 G A 0.039588 9.5959e-06
1:44488329 A C 0.122717 -9.5843e-06
1:44490723 T C 0.278894 -6.9415e-07
1:44493795 G A 1.222665 -1.1820e-05
1:44494552 C T 0.274678 -9.5994e-06
1:44497682 A C 0.041828 -1.5237e-05
1:44500750 C A 0.079920 -9.6961e-07
1:44506265 A G 0.112323 -2.4692e-06
1:44509551 C A 1.424978 -5.1788e-05
1:44511409 C A 0.420378 3.8926e-06
1:44512756 G A 0.120340 -3.9063e-06
1:44521269 A G 0.572326 -2.0412e-05
1:44524676 T C 0.402250 -1.6687e-05
1:44525510 A G 0.038003 4.0521e-06
1:44535643 A G 0.224164 1.9084e-05
1:44536931 A G 0.040570 6.7239e-07
1:44541287 A G 0.857476 -8.4065e-05
1:44543401 G A 1.915028 -1.6951e-05
1:44543483 T C 0.041906 -1.4013e-06
1:44544664 A G 0.172017 3.1430e-05
1:44555283 A G 0.034743 7.1524e-06
1:44555478 G A 0.185015 -5.7023e-05
1:44568322 G A 1.872955 1.4520e-05
1:44571746 T G 0.046530 8.2546e-06
1:44572706 A G 0.114754 -2.1596e-05
1:44574265 C T 0.046200 8.8086e-06
1:44577967 A G 0.046493 1.0791e-05
1:44578402 G A 0.055499 9.7190e-06
1:44585816 T A 0.534347 -3.6753e-05
1:44587132 T C 0.660388 -4.9917e-05
1:44594341 T C 0.028338 -1.8376e-05
1:44595047 A T 0.601446 -2.2519e-05
1:44595113 C G 1.346156 -5.2396e-06
1:44595410 G A 0.751272 1.7283e-05
1:44607422 G A 0.594962 -1.5392e-05
1:44615555 A G 0.026906 2.3220e-06
1:44619920 T C 0.548143 -1.7582e-05
1:44623428 T C 0.162960 -6.6564e-07
1:44634135 C T 0.064916 -3.8899e-05
1:44635859 T C 0.046431 3.0753e-06
1:44638382 A G 0.078332 5.9352e-06
1:44652884 C T 0.028446 3.8070e-06
1:44671906 A G 0.069241 2.1582e-05
1:44689044 A G 0.020712 -1.3686e-05
1:44696167 T G 0.140926 -3.8190e-05
1:44698589 C T 0.071247 8.1864e-06
1:44709131 C G 0.038564 1.2606e-05
1:44721739 A G 0.595030 2.7792e-06
1:44750795 A C 0.291018 -3.7520e-06
1:44754588 G A 0.596553 6.3465e-06
1:44767179 C T 1.440750 3.0365e-05
1:44771485 C T 0.382572 -1.1382e-05
1:44773839 T C 0.755029 1.8111e-05
1:44780322 T C 1.352058 2.3044e-05
1:44783846 G A 0.069472 2.2473e-05
1:44785571 A G 0.076996 2.3766e-06
1:44788398 T A 1.976232 4.3026e-06
1:44798044 A G 0.170477 -1.1040e-05
1:44799952 C T 0.064719 1.3945e-05
1:44818803 C T 0.047387 -1.0782e-05
1:44830167 A G 0.059772 -7.4108e-08
1:44836510 A G 0.092230 3.1930e-05
1:44837028 C T 0.076734 2.0585e-06
1:44844971 T C 0.048648 -3.9014e-06
1:44845627 A G 0.547725 -2.8837e-05
1:44855819 G A 0.035209 3.0541e-06
1:44856052 A C 0.682215 -2.1629e-05
1:44858313 C T 1.043484 3.1776e-05
1:44860076 A G 0.128945 5.8778e-06
1:44860224 A G 0.038381 1.1834e-05
1:44864534 G A 0.101162 5.4687e-07
1:44877425 T C 0.056281 1.5432e-05
1:44878509 G C 1.009295 1.0607e-05
1:44878631 T C 0.032475 -6.6313e-06
1:44878688 G A 0.767799 1.0021e-05
1:44878738 A G 0.144911 2.2051e-05
1:44879221 C A 0.816121 -2.5448e-05
1:44881984 A G 1.876743 1.3929e-05
1:44884263 A C 0.045629 -1.3200e-05
1:44884635 T C 0.445411 -1.2612e-05
1:44885343 G A 0.115992 -1.5573e-05
1:44888798 G A 0.071835 7.7925e-06
1:44889061 C T 0.052486 -6.6531e-06
1:44889509 A G 1.837505 -4.4545e-06
1:44890257 C A 0.030904 2.9328e-05
1:44890818 A G 0.040468 4.7257e-06
1:44895014 G A 0.793410 9.5046e-06
1:44895912 T C 0.116607 5.0808e-06
1:44902285 G A 1.436364 8.0217e-07
1:44911812 G A 1.252335 6.8150e-06
1:44914823 T G 0.055162 8.1445e-06
1:44921916 C T 0.045204 -5.3612e-06
1:44924618 C G 0.026396 6.3017e-06
1:44925508 G A 0.497000 -3.4418e-06
1:44926227 T C 0.076282 1.6222e-05
1:44931239 A G 0.921624 2.2368e-06
1:44933484 A G 0.126749 -1.7836e-05
1:44934194 A G 0.623956 -1.2305e-05
1:44936512 C A 0.041104 2.7888e-05
1:44937974 T C 0.439342 4.1176e-05
1:44940513 A G 0.156130 -1.1382e-05
1:44949529 G C 0.361976 1.8636e-05
1:44962881 A C 0.122819 1.6384e-05
1:44963087 C T 0.033454 -1.2382e-05
1:44965141 A G 0.082558 2.3199e-06
1:44965376 A G 0.069013 -5.9439e-06
1:44967648 A G 0.512642 -2.0488e-06
1:44969939 T C 0.062672 -8.0575e-06
1:44972309 A G 0.381878 -3.4130e-05
1:44977420 A G 0.499893 -1.5506e-07
1:44978184 T G 0.505384 5.2000e-07
1:44982783 T C 0.227016 1.9868e-05
1:44984861 C T 0.023612 -9.0102e-06
1:44986195 A C 0.096490 3.7614e-06
1:44988477 A G 0.691269 8.6665e-07
1:44989447 G A 0.459646 -1.0317e-05
1:44989685 A G 0.055332 2.5849e-05
1:44991683 G A 0.160863 -7.3170e-06
1:44991881 G C 0.690671 2.2368e-05
1:44992321 C T 0.042947 4.5262e-06
1:44992714 T A 0.485964 -7.0096e-06
1:44999614 A G 0.387352 4.8854e-06
1:45000777 A G 0.182411 2.7337e-05
1:45001163 T C 0.738707 4.1644e-05
1:45001824 C A 0.086988 1.5984e-05
1:45003861 T C 0.055930 -1.0586e-05
1:45004017 A G 0.038921 -1.8409e-05
1:45005996 A G 0.381144 8.2259e-06
1:45006391 A G 0.657764 -2.6657e-05
1:45007686 G A 0.076241 -8.0514e-06
1:45010945 T C 0.092550 3.5872e-05
1:45013276 A C 0.024254 1.4400e-05
1:45013941 A G 1.947367 1.3404e-05
1:45032607 T C 0.167530 3.4637e-05
1:45034366 A G 0.076193 1.7335e-05
1:45054866 G A 1.570324 -3.0189e-05
1:45058514 C T 0.690674 -1.4717e-05
1:45068310 G T 0.283103 -1.1932e-05
1:45068727 G A 1.095379 -1.8419e-05
1:45074911 C T 0.613525 -3.8493e-06
1:45077208 T C 1.911163 7.1140e-06
1:45078120 T C 0.052252 5.6731e-06
1:45080061 T C 0.359626 1.0123e-05
1:45080766 A G 0.088327 -6.6178e-06
1:45082372 C T 0.083387 -5.6505e-06
1:45082440 A G 0.606348 -2.4755e-05
1:45094551 A G 0.631038 -1.4154e-05
1:45097317 T C 0.069625 2.7692e-05
1:45101296 A G 0.025597 2.3689e-07
1:45110557 T C 0.027464 -5.2976e-06
1:45110824 C T 0.032801 1.6362e-05
1:45117300 A G 0.616826 -1.6194e-05
1:45118992 G A 0.070104 2.1167e-05
1:45121018 C T 0.237467 6.7502e-06
1:45124099 T C 0.043185 -1.2415e-05
1:45128585 A G 0.068336 -5.9283e-06
1:45131401 C T 0.315922 8.4857e-07
1:45133561 A G 1.092220 -2.2795e-06
1:45137703 A G 0.750875 -3.0878e-06
1:45138484 T G 0.066783 9.8755e-06
1:45139252 C A 0.768057 -1.6569e-06
1:45142943 A G 0.021881 -6.7240e-06
1:45161845 A C 1.247575 7.5830e-06
1:45166383 C T 0.190682 1.0955e-05
1:45166513 A T 0.405058 1.0293e-05
1:45166683 T C 0.038629 7.9242e-06
1:45167143 A G 0.719790 -1.3959e-05
1:45168480 T C 0.040261 -2.5982e-05
1:45174313 T C 0.027263 6.5945e-06
1:45177071 A G 0.046911 -6.6805e-06
1:45186245 G A 1.178103 -1.8164e-05
1:45187426 T C 0.029381 1.4835e-05
1:45194773 C G 0.117916 -1.3220e-05
1:45197796 C A 0.047074 2.4147e-06
1:45208876 A G 0.029980 5.1740e-06
1:45209661 G A 0.298066 5.1068e-06
1:45212118 C T 0.053109 2.0925e-06
1:45213935 A G 0.777601 -8.3610e-06
1:45216516 T C 0.068020 3.3473e-05
1:45224998 C A 0.360048 4.0342e-06
1:45225921 T C 0.079090 7.2087e-06
1:45250007 G C 0.387063 -1.0469e-05
1:45258141 C A 0.342468 -2.3243e-06
1:45268032 C A 0.334267 1.3365e-06
1:45284856 T C 0.039458 1.0649e-05
1:45298252 C T 0.082619 8.4917e-07
1:45299644 T C 0.337691 8.6730e-07
1:45301824 T C 0.090340 -9.0295e-06
1:45313150 A G 0.358797 7.0235e-06
1:45319964 C A 0.725985 2.7843e-06
1:45327163 T C 0.047258 -4.6564e-06
1:45329870 T G 0.064063 -2.7028e-05
1:45340342 C A 0.032710 4.4112e-06
1:45345036 C A 0.028256 -1.9550e-05
1:45352149 G A 0.158354 1.1004e-05
1:45354632 A G 0.073912 4.1951e-05
1:45362992 C T 1.099860 -9.2192e-06
1:45374209 T C 0.347452 -1.3656e-06
1:45378102 A C 0.078091 -2.8785e-05
1:45399156 A G 0.121598 -8.7433e-07
1:45429614 T G 0.082177 1.3480e-05
1:45434659 T C 0.064726 1.2907e-05
1:45440972 A G 0.342145 2.4581e-06
1:45451477 T C 0.280003 -8.5835e-06
1:45474008 C T 0.512312 -3.6332e-06
1:45476399 A G 0.109233 -3.7537e-05
1:45479709 G A 0.122091 -3.2745e-07
1:45481853 T C 0.121132 2.8037e-06
1:45482466 G C 0.036025 -1.7316e-06
1:45483812 G C 0.238416 7.0278e-06
1:45504720 C G 1.150531 -2.4868e-06
1:45507749 G T 0.024849 2.4814e-06
1:45511301 T C 0.645524 -1.2771e-05
1:45524213 T C 1.680678 -2.1105e-05
1:45530411 A C 0.021959 -1.7798e-05
1:45555700 T G 0.041787 8.9692e-06
1:45560561 C A 0.790955 -1.8976e-06
1:45569347 T G 0.325791 -1.4672e-05
1:45569403 A G 0.049277 2.9848e-06
1:45579013 C T 0.104789 1.1052e-05
1:45588646 A C 0.254446 8.3226e-06
1:45624138 T G 0.068619 3.2461e-06
1:45654541 G C 0.076751 -3.9217e-05
1:45655550 C A 0.057209 -1.4778e-06
1:45661273 C T 0.245824 -9.4067e-06
1:45672933 T C 0.109566 6.8235e-06
1:45675120 G A 0.580040 2.3645e-05
1:45678924 G T 0.024934 2.8198e-07
1:45680139 C T 0.053758 -5.0504e-06
1:45684562 T C 0.215743 1.6583e-05
1:45687788 T G 0.050579 1.1740e-05
1:45699020 G A 0.029646 -1.3120e-05
1:45705100 C T 0.065834 -1.0450e-05
1:45733403 C T 0.325309 2.1135e-05
1:45749622 A C 0.129210 3.2306e-06
1:45763542 G A 0.218697 3.7389e-06
1:45782786 T C 0.059123 3.2253e-05
1:45783656 A G 0.300585 -5.6524e-05
1:45795084 A G 0.026175 4.1596e-06
1:45796269 C G 1.812303 -1.1504e-05
1:45800156 T C 0.150775 -1.0392e-05
1:45806933 A G 0.109736 -2.4350e-05
1:45808863 A G 0.082157 -4.5114e-05
1:45810865 A G 0.162614 -3.3439e-06
1:45810923 A G 0.200420 8.0417e-06
1:45822440 A G 0.082911 4.5941e-06
1:45827744 A G 0.035555 3.1332e-05
1:45829549 G T 0.156728 7.1695e-06
1:45838756 T C 0.050695 1.8670e-05
1:45848931 T G 0.504476 -3.5367e-05
1:45851710 T C 0.043814 4.3772e-06
1:45863019 T C 0.230688 2.7038e-05
1:45890155 C T 0.970037 3.3429e-05
1:45917282 T C 0.035926 -6.3452e-06
1:45925218 T A 0.077774 2.7253e-05
1:45926495 G C 0.474530 -3.0928e-05
1:45938386 T C 0.037106 -5.6439e-07
1:45941240 C T 0.130138 -9.3788e-06
1:45943753 T C 0.053326 1.4437e-05
1:45954914 A C 0.116916 -2.3633e-05
1:45962137 C T 0.030235 -1.4614e-05
1:45976249 A G 0.213713 -1.0215e-05
1:45982722 C A 0.042012 -1.4647e-05
1:45987574 A C 0.194069 -5.9072e-06
1:45988115 A G 1.323337 -1.8553e-05
1:45988764 T C 0.860267 6.9145e-06
1:45999503 A G 1.322565 -1.6028e-05
1:46001491 A G 0.076037 2.4340e-05
1:46001578 A G 0.049991 -1.3516e-05
1:46009818 T G 0.455192 -3.1000e-05
1:46010938 A G 0.021925 1.9364e-05
1:46015157 G A 1.309306 -2.5870e-05
1:46020654 G A 0.855681 -2.4161e-06
1:46021556 A C 0.449514 -2.3958e-05
1:46024535 A C 0.047176 -4.5157e-06
1:46024988 C T 0.143092 -1.5058e-05
1:46032307 A G 0.021837 -2.2579e-05
1:46050561 T G 0.481619 -2.5175e-06
1:46055600 T C 1.404382 1.1879e-05
1:46075107 C T 0.043916 -2.8482e-06
1:46086766 T C 0.028674 5.0373e-07
1:46090214 G A 0.919111 1.3685e-05
1:46091749 G A 0.048685 -4.2424e-06
1:46094027 G A 0.598250 -8.9550e-06
1:46104548 T C 0.039717 -1.6885e-05
1:46108491 C A 0.602595 -1.1236e-05
1:46124663 G A 1.090367 -1.2844e-05
1:46126854 T C 0.198852 -1.2382e-05
1:46127618 T C 0.094923 2.2667e-05
1:46138916 G A 0.047870 -1.2447e-05
1:46154551 A G 0.083952 -4.2340e-05
1:46167552 G A 0.035294 6.1808e-07
1:46169722 T C 0.044646 -4.9283e-06
1:46194893 A G 0.074793 1.7537e-05
1:46218135 A C 1.979251 1.1300e-05
1:46238843 T C 0.183101 -3.7661e-06
1:46241638 G T 0.597067 -1.2959e-05
1:46284246 A G 0.868260 1.8897e-05
1:46284441 C T 0.070553 1.8951e-05
1:46314219 T C 0.053241 -1.9332e-05
1:46322512 A G 0.036857 -1.2394e-06
1:46325608 T C 0.147100 3.9738e-05
1:46348646 A G 0.208861 1.5725e-05
1:46353332 G A 0.273890 5.3573e-06
1:46357802 T C 0.083751 -7.9094e-06
1:46358720 G A 1.466456 -3.8981e-06
1:46361025 A G 0.056151 -1.7955e-05
1:46388916 T C 0.041134 -8.5536e-06
1:46436451 A C 0.594755 -2.1072e-05
1:46440828 C A 0.045476 -8.7924e-06
1:46449685 C T 0.060347 9.7170e-06
1:46454376 T G 0.119245 8.4819e-06
1:46454390 A C 0.120983 3.7203e-06
1:46472144 G A 0.058198 -1.9566e-05
1:46476864 A G 0.099227 2.3038e-06
1:46495434 A G 0.908545 9.4903e-06
1:46496709 G A 1.418236 2.7656e-05
1:46499526 G A 0.149436 3.3443e-05
1:46501270 T C 0.024414 -2.5875e-05
1:46501359 G A 0.126637 -2.3662e-05
1:46506344 A G 0.079998 2.0669e-06
1:46537946 G T 0.533255 3.8395e-06
1:46563680 A C 0.869936 2.4581e-05
1:46566252 G A 0.215260 3.7508e-07
1:46584859 G A 1.408502 2.9664e-05
1:46587530 A G 0.147688 3.7672e-05
1:46591119 G A 0.022517 -6.8750e-06
1:46595329 G A 0.218245 -2.2038e-05
1:46605369 T C 0.919451 1.9312e-05
1:46623097 C T 0.282644 -5.2943e-05
1:46635178 A G 0.137594 8.8380e-06
1:46639016 A G 0.502208 -1.3428e-05
1:46655645 T C 0.026716 8.3991e-06
1:46657063 C T 0.325934 -1.3848e-05
1:46657220 T C 0.344433 -6.5418e-05
1:46660295 C T 0.705616 -6.8408e-05
1:46664249 G A 0.339414 1.2455e-05
1:46669276 C A 0.060109 1.2836e-05
1:46671997 G A 0.682535 -5.6749e-05
1:46714242 G A 0.038877 3.6435e-05
1:46716368 T C 0.058021 6.2982e-06
1:46722389 G A 1.181370 2.3539e-05
1:46727304 T C 0.221356 -1.1077e-05
1:46728913 G A 0.603421 2.5999e-05
1:46730398 A G 0.191373 8.4312e-06
1:46746164 T C 0.219768 -4.8324e-07
1:46754486 A G 1.479763 3.2617e-05
1:46766583 T C 0.128353 -1.3157e-05
1:46774783 G A 0.191267 -6.6352e-06
1:46806550 T C 0.607749 2.0124e-05
1:46808042 T C 0.022932 1.2102e-05
1:46809419 G A 0.600803 1.8349e-05
1:46810530 G A 0.633904 9.5889e-06
1:46818502 G A 0.114207 6.9121e-06
1:46827214 C A 1.951318 2.4550e-05
1:46827456 G A 0.246059 -4.3963e-06
1:46828110 A C 0.223113 -1.0674e-05
1:46832084 A G 0.054071 1.5417e-05
1:46843216 C T 0.846559 1.1975e-05
1:46870761 A C 0.412579 -6.4743e-06
1:46874279 A G 0.045721 -1.1632e-06
1:46877180 A G 0.613699 1.0377e-05
1:46883668 A G 0.207223 -6.1361e-06
1:46887090 C T 0.082639 1.9663e-06
1:46888579 T C 1.206781 2.3633e-05
1:46890686 T C 0.026077 6.1155e-06
1:46904539 A G 0.128734 3.0974e-05
1:46905201 G T 0.571075 5.6183e-06
1:46911290 T C 0.441637 -6.1638e-05
1:46912532 C G 0.056162 1.1691e-06
1:46912769 T C 0.068231 1.8688e-05
1:46921187 C T 0.743463 -1.7044e-05
1:46921869 T C 0.112000 1.4951e-05
1:46928012 G T 0.147121 2.1414e-06
1:46940089 T C 0.433586 -9.6567e-06
1:46945270 A G 1.884719 -1.9165e-05
1:46947168 A G 1.788891 -2.0569e-05
1:46953362 A G 0.905196 -7.3220e-06
1:46959845 C A 0.117464 -3.2215e-06
1:46962605 T C 0.031003 -4.8518e-06
1:46963568 T C 0.159339 -4.4839e-06
1:46972105 C T 0.030061 4.5143e-06
1:46972958 G A 0.324506 1.1022e-05
1:46975294 A G 0.410246 -4.3517e-06
1:46981145 C G 1.774106 7.9649e-06
1:46981702 G C 0.587421 2.1782e-06
1:46982309 C T 0.152968 -8.2627e-06
1:46982455 A G 1.512805 2.0577e-05
1:46990044 T G 0.996957 3.2783e-06
1:46991890 T C 0.237308 1.6763e-05
1:46993203 G A 0.051963 1.5942e-05
1:46994349 G T 0.097728 3.5019e-06
1:47000996 C T 0.399095 -2.9436e-05
1:47005597 T C 0.059201 -1.9999e-05
1:47008883 A G 0.539525 5.2856e-06
1:47012144 A G 1.423563 -1.1841e-05
1:47013180 G A 1.490934 -2.4836e-05
1:47013431 A G 0.030935 -3.2960e-05
1:47016761 T C 0.114237 4.1579e-06
1:47017706 G T 0.955303 -1.1791e-05
1:47024609 T C 0.032978 5.6404e-06
1:47028700 T C 0.100349 9.3881e-06
1:47028921 T C 0.044765 7.0918e-06
1:47031542 A G 0.369214 6.6144e-06
1:47033849 C T 1.422656 8.1200e-06
1:47051881 A G 0.029293 5.9145e-06
1:47055992 C T 1.050946 -3.3475e-06
1:47062900 A G 0.487983 -1.5883e-05
1:47065344 G A 0.071621 -4.9295e-06
1:47065426 C T 0.460700 1.9998e-05
1:47078637 C T 0.950414 1.6661e-06
1:47080741 T C 0.487538 -1.6025e-05
1:47087968 G A 1.490768 8.8131e-06
1:47089334 A C 0.036089 -2.4476e-06
1:47091250 T C 0.027416 1.3864e-06
1:47097606 T G 0.109141 -2.2616e-05
1:47131734 T C 0.057811 -9.2435e-06
1:47132446 A G 0.135752 -1.7767e-05
1:47138819 G T 0.505509 -1.6012e-05
1:47139103 T C 0.498774 -1.4896e-05
1:47153704 A G 0.027746 1.0911e-06
1:47159084 C T 0.228169 -1.3488e-06
1:47166043 C A 0.021626 5.6345e-06
1:47179310 G A 1.524797 -4.1883e-05
1:47186979 A G 0.136829 -9.4200e-07
1:47187263 T C 0.491880 -1.9253e-05
1:47192898 G C 0.039445 -1.6453e-05
1:47210510 G A 0.467948 -1.3598e-05
1:47211238 G C 1.971397 6.4549e-06
1:47215191 T C 0.091890 2.4479e-05
1:47218621 T C 1.722598 9.7695e-06
1:47219823 T C 0.818602 1.0861e-05
1:47226082 C T 0.561226 -1.5061e-05
1:47227250 T C 0.097657 2.7328e-05
1:47230591 C T 0.023160 -9.5200e-06
1:47231478 T C 0.074952 3.9796e-06
1:47233733 G A 0.160829 -6.7926e-06
1:47237476 T C 0.227401 -4.4296e-06
1:47250084 T C 0.185695 4.2622e-05
1:47259138 C T 1.880642 -2.2540e-05
1:47268594 A C 1.623184 -6.3744e-06
1:47276194 A G 0.051518 8.4587e-06
1:47279175 T C 0.260848 -4.0203e-06
1:47280830 G A 0.023897 3.7276e-06
1:47280884 T C 0.266682 2.2067e-05
1:47281782 A C 0.180041 1.1466e-05
1:47282772 T C 0.266046 2.1933e-05
1:47289636 A G 0.533721 1.4229e-05
1:47290446 C T 0.123057 -1.5406e-05
1:47298518 C G 0.152696 2.2957e-06
1:47309632 G A 0.074160 -1.6525e-05
1:47321982 C T 0.250893 -1.0036e-05
1:47325758 T C 0.057318 9.3871e-07
1:47326693 C T 0.065232 -8.6373e-06
1:47366050 T G 0.146988 2.7171e-06
1:47374039 C T 0.256663 -5.1509e-06
1:47387913 A G 0.147447 2.6731e-06
1:47389700 A G 0.147175 1.4792e-05
1:47392054 T C 1.738853 7.1074e-06
1:47396903 T C 0.154369 6.1279e-06
1:47396949 T C 0.077326 -2.3264e-06
1:47398496 G A 0.277579 8.3811e-07
1:47420334 C T 0.049705 3.1006e-05
1:47436334 T C 0.538308 1.0605e-05
1:47460532 T A 0.028688 -2.6544e-05
1:47461876 C T 1.965624 -1.0087e-05
1:47463732 G T 0.049603 -7.6541e-06
1:47467308 T C 0.060221 -1.0494e-05
1:47467796 T C 0.510392 1.4580e-05
1:47468964 C T 0.081820 -7.2468e-06
1:47481640 C T 0.548242 2.1392e-05
1:47487568 C T 0.706160 4.3925e-05
1:47495605 G A 0.162461 1.3690e-06
1:47497292 A G 0.047948 3.1687e-06
1:47504795 C T 0.678275 2.6429e-05
1:47512543 C T 0.060683 6.6494e-06
1:47514753 A G 0.097174 2.4560e-05
1:47569868 A G 0.063396 -1.2463e-05
1:47572502 C T 0.526847 1.8466e-05
1:47573206 A G 0.699299 2.4744e-05
1:47594374 T A 0.154675 -3.0545e-06
1:47608197 G A 0.437612 1.9554e-05
1:47612672 G A 0.713361 2.5294e-05
1:47627246 C T 0.259053 1.8846e-05
1:47628781 T C 0.109576 5.2045e-06
1:47642230 C T 0.740029 9.3105e-06
1:47645995 C T 1.117712 -7.0512e-06
1:47651189 A G 0.073861 -9.0222e-06
1:47651494 A C 0.364165 -4.4861e-06
1:47654057 T C 0.033203 1.3548e-05
1:47654345 T C 0.045826 -4.9718e-07
1:47656998 A T 1.597855 2.2579e-06
1:47661564 G A 1.509684 -8.6856e-06
1:47663960 A G 0.060347 -1.9867e-05
1:47664233 C G 0.103963 -3.3811e-06
1:47678458 G A 1.162246 -1.4714e-05
1:47679486 A G 1.085217 -6.4072e-06
1:47684567 C T 0.034957 -9.4330e-06
1:47687177 C A 0.028290 1.6167e-05
1:47692281 T C 1.849714 1.8550e-05
1:47694080 A G 0.104174 -1.3575e-05
1:47702368 C T 1.166136 -6.6030e-06
1:47705139 A C 0.301731 6.3583e-06
1:47709525 A G 0.039441 2.6548e-06
1:47709673 T C 0.677911 -3.0260e-05
1:47713175 A G 0.814516 4.4680e-06
1:47718105 T C 0.050229 2.9651e-05
1:47721529 A C 0.030082 1.5885e-05
1:47738651 G A 0.654146 6.2854e-06
1:47743152 T C 0.304277 2.5037e-05
1:47743490 T C 0.670306 1.8533e-05
1:47746678 C G 0.158677 -3.7460e-06
1:47752996 C T 0.340842 -1.1246e-05
1:47778520 C T 0.995686 -1.1081e-06
1:47800845 C A 1.013868 -4.2568e-07
1:47815165 A C 0.066079 -2.2134e-05
1:47834209 T G 0.100706 5.0698e-06
1:47853326 C G 0.078420 -1.6164e-05
1:47856611 A G 0.339238 -1.0556e-05
1:47857075 A G 0.984021 5.1507e-06
1:47860423 C T 0.125062 -8.1430e-06
1:47863026 G A 0.067255 -5.2103e-07
1:47869316 G A 0.304964 -1.9099e-05
1:47873311 T C 0.073263 1.4389e-06
1:47874094 T C 0.091884 -3.3212e-06
1:47875627 T C 0.145699 -1.3958e-06
1:47876421 A G 0.113666 3.8976e-06
1:47880483 G A 0.025771 -1.4379e-05
1:47894575 T C 0.749970 6.6023e-06
1:47902319 C A 0.162491 2.7798e-05
1:47904000 A G 0.108029 8.0629e-06
1:47907662 C A 1.086281 -2.1063e-05
1:47915425 A G 0.026015 1.0419e-05
1:47927545 G A 0.111229 1.2957e-05
1:47930893 G T 0.045758 2.4721e-05
1:47948028 A G 0.033172 -4.9781e-06
1:47950551 A G 0.381110 -7.5629e-06
1:47960079 C G 0.068353 -1.6178e-05
1:47961032 C T 0.173459 2.9173e-06
1:47961629 C T 0.158476 6.8982e-07
1:47968691 G A 0.053758 7.4600e-06
1:47969496 A G 1.761210 1.2645e-05
1:47972349 A G 0.098969 -1.7959e-05
1:47974381 T C 1.250958 2.8774e-05
1:47977192 G A 1.866584 7.7318e-06
1:47984438 T C 1.773613 1.7561e-05
1:47984692 G T 0.371121 2.6561e-05
1:47994868 T C 0.078023 -1.8324e-05
1:47997403 A G 0.024455 -1.1677e-05
1:47998522 G A 0.210004 -1.3951e-05
1:48001334 T C 0.062074 9.6186e-06
1:48002204 G A 0.196551 3.4608e-05
1:48002377 G C 1.458347 -8.2228e-06
1:48002447 A G 1.726437 -3.8689e-05
1:48003678 A G 0.849939 1.5722e-05
1:48006123 T C 0.084533 -1.5635e-05
1:48006353 C T 0.201932 -1.5104e-05
1:48006500 G A 0.131536 6.7792e-06
1:48010926 A G 0.041624 -1.0337e-05
1:48011533 T C 0.241636 -6.4448e-06
1:48013582 A G 0.068020 -7.2806e-06
1:48018869 A G 0.025958 3.8763e-06
1:48021132 C T 0.616894 1.2626e-05
1:48027619 A G 0.083194 -1.4383e-05
1:48028705 C T 1.960470 -6.9808e-06
1:48029787 T C 0.325584 6.5797e-05
1:48030249 T C 1.117260 -1.4046e-05
1:48030350 A G 0.191043 -7.9381e-06
1:48041651 G T 0.036786 1.3197e-05
1:48041786 A G 0.057559 1.9019e-05
1:48043215 T C 0.493012 2.8834e-05
1:48049358 T C 0.061408 -7.0538e-06
1:48052723 G A 0.713517 1.3889e-05
1:48053626 T C 0.337415 4.3914e-05
1:48056405 A G 0.638269 1.5770e-05
1:48059935 A G 1.888809 -2.1718e-05
1:48063350 A G 1.265254 1.9373e-05
1:48063902 A G 0.065627 9.2749e-06
1:48065019 G A 0.214128 7.9562e-06
1:48071281 A G 0.038401 -1.0461e-05
1:48074850 A G 0.044096 -1.4645e-05
1:48076597 G C 0.045364 2.2123e-05
1:48078527 G T 0.031697 2.1680e-06
1:48078810 G A 0.124542 7.8688e-06
1:48080840 A G 0.175733 1.8015e-05
1:48081838 C T 0.505686 -2.2056e-05
1:48089310 C T 0.881435 9.3514e-06
1:48089973 C T 0.020443 -5.9450e-06
1:48093718 T G 0.094801 3.9009e-06
1:48096906 T C 0.092581 -1.4463e-06
1:48097886 A C 0.043956 1.5347e-05
1:48098051 C A 1.010111 5.1091e-06
1:48098297 A G 0.870083 5.3382e-05
1:48098459 T C 0.947194 3.2972e-05
1:48100829 G A 0.997892 2.2892e-05
1:48101462 A G 0.036636 2.5354e-05
1:48102121 C T 1.160196 -1.6805e-05
1:48102145 C A 0.202276 1.7878e-06
1:48103023 A C 0.608259 -7.3092e-06
1:48105616 A C 0.099537 -3.5519e-06
1:48106775 A G 0.074823 9.5731e-06
1:48108020 A G 0.084999 -6.8586e-06
1:48109075 A G 0.078747 -2.1814e-05
1:48110450 G A 0.129815 -1.7682e-05
1:48112362 A G 0.059137 7.8737e-07
1:48113078 G A 0.046625 1.1835e-05
1:48115746 T C 0.119181 -7.4196e-06
1:48117693 T C 0.148018 -4.2868e-06
1:48120277 G A 0.272754 -6.2101e-06
1:48123748 A G 0.096286 8.9924e-06
1:48126632 G A 0.972696 3.1227e-05
1:48128134 A G 0.039152 6.1973e-06
1:48142053 T C 0.100706 -4.4497e-05
1:48150309 C T 0.756766 -2.7904e-05
1:48160598 C T 0.075673 1.3039e-05
1:48167390 T C 0.031911 2.8871e-05
1:48171974 A G 0.040981 -9.9218e-06
1:48172837 G A 0.378393 -1.2173e-05
1:48182037 C G 0.370071 -1.4894e-05
1:48185268 T C 0.097238 -1.2749e-05
1:48192754 A G 0.550428 -1.9992e-05
1:48193450 A G 0.106812 -5.6228e-06
1:48195360 C T 0.037694 5.8482e-06
1:48195380 A G 0.033947 2.6623e-06
1:48196251 A G 0.530896 3.8645e-07
1:48203990 A C 0.457473 -1.6150e-05
1:48204438 G A 0.087875 -1.4573e-05
1:48204857 T C 0.421847 -5.0125e-06
1:48210563 T C 0.028008 7.5585e-06
1:48213641 C T 0.360337 -1.6693e-05
1:48213736 C G 0.273981 1.4589e-05
1:48214207 A G 0.087318 1.9783e-05
1:48215259 C T 1.964394 6.6978e-07
1:48216629 T C 0.875811 -4.6469e-06
1:48217341 A G 0.057290 -5.2871e-06
1:48218090 A C 0.393434 -2.3567e-05
1:48222050 A C 0.371900 1.2271e-05
1:48225296 G A 0.727127 -5.8602e-06
1:48228215 T C 0.060877 -1.4268e-05
1:48230702 T C 0.047346 4.8313e-06
1:48232072 A G 0.029507 -1.2326e-05
1:48232503 C T 1.298963 1.3977e-06
1:48234358 T C 0.040733 2.8001e-05
1:48235567 A G 1.007850 -4.7494e-06
1:48241061 A G 0.134851 -8.8185e-06
1:48247837 C T 0.028429 -1.9181e-06
1:48255008 G A 1.225663 -3.6174e-06
1:48255796 C T 0.038693 -2.2763e-06
1:48261013 T C 0.032186 -1.3694e-05
1:48262202 T C 0.056202 -9.0679e-06
1:48262622 A G 0.032502 -1.4456e-05
1:48262687 G A 0.210041 -8.9549e-06
1:48265797 T C 0.427405 -6.4492e-06
1:48272097 G T 0.082973 4.9419e-06
1:48309952 A G 0.046693 2.0476e-05
1:48314564 C A 0.043463 -1.7191e-05
1:48317101 T C 0.033995 -1.5703e-05
1:48317211 C T 0.114452 -1.0250e-05
1:48319515 T C 0.773058 7.1239e-06
1:48319884 G T 0.035477 -5.2077e-06
1:48321221 T C 0.631218 -1.0522e-05
1:48326647 T C 0.145866 1.6967e-05
1:48330082 G T 1.439621 -5.4279e-06
1:48341893 A G 0.059731 -1.5302e-05
1:48342731 T G 0.585721 2.9359e-06
1:48348841 C T 0.054050 7.5618e-06
1:48370525 C T 1.671210 2.9959e-05
1:48382594 G C 0.264635 -5.5033e-06
1:48384466 A G 0.042705 -1.8720e-05
1:48384803 T C 0.044527 -8.6986e-06
1:48386001 A G 0.044055 -5.1160e-06
1:48396481 A C 0.025890 -1.8916e-05
1:48401303 G T 0.180395 -2.4469e-05
1:48404846 G A 0.037959 -1.6450e-05
1:48409812 T C 0.285201 -1.5785e-05
1:48410884 G A 0.048155 2.9898e-06
1:48411428 A G 0.293255 1.5895e-05
1:48418176 C T 0.042246 1.5587e-05
1:48419291 C T 0.051959 -4.4921e-06
1:48428960 C T 0.040261 -2.3072e-06
1:48435568 T C 0.065708 3.8660e-05
1:48436026 C A 0.105592 -4.5486e-06
1:48441584 G C 0.260821 1.8072e-05
1:48442182 A G 0.665502 -1.1274e-05
1:48444398 T C 0.042933 -1.6230e-05
1:48444912 G A 0.118664 1.3544e-05
1:48453489 A G 0.028429 -9.7831e-06
1:48469844 G A 0.033390 1.0326e-06
1:48471439 A G 0.494984 1.4780e-06
1:48473872 T C 0.104579 -1.5700e-06
1:48481372 G A 0.048719 6.7307e-06
1:48481515 T C 0.220710 -1.5941e-05
1:48485047 C T 1.926496 9.2653e-06
1:48485165 C A 0.027807 -4.4929e-06
1:48486172 G A 1.102025 -2.2737e-05
1:48489581 A G 0.039727 -2.3532e-05
1:48493075 A G 0.048951 1.6101e-05
1:48501029 A G 0.074334 3.2454e-05
1:48505364 C T 0.102277 -4.3709e-06
1:48509805 T G 0.052194 6.4984e-06
1:48510373 T C 0.029725 -1.0803e-05
1:48514963 A G 0.703739 5.5720e-06
1:48515407 C T 0.319430 -4.0166e-05
1:48516401 T G 1.123373 -2.1641e-05
1:48518413 T G 0.060479 -9.4553e-06
1:48526033 G A 1.419987 4.8107e-05
1:48528681 A G 0.122662 5.3461e-06
1:48530175 T C 0.038010 -1.4100e-06
1:48530195 C G 0.033417 -8.8984e-06
1:48532040 G C 0.051371 9.2168e-06
1:48532293 C T 0.054064 1.5371e-07
1:48532948 C T 0.310241 -4.6837e-05
1:48534495 C A 0.055128 -1.4613e-05
1:48535658 C G 0.024421 -1.7462e-05
1:48536798 G A 1.303659 -2.3644e-05
1:48539670 A C 0.096562 3.7318e-06
1:48543351 G A 0.032574 5.3200e-07
1:48543753 A G 0.054958 1.9768e-05
1:48544089 T C 1.275161 -1.8038e-06
1:48545156 C T 0.058929 4.5063e-06
1:48547192 A G 0.087593 2.4574e-06
1:48549552 A C 0.186728 -3.2376e-06
1:48549673 C T 0.783248 3.3827e-06
1:48554766 T G 0.078811 1.0642e-05
1:48556821 G A 1.210262 3.0999e-05
1:48556937 C A 0.060738 2.1126e-05
1:48558974 T G 0.247813 -1.6135e-06
1:48565048 G A 0.046309 7.3648e-06
1:48575218 C A 0.292609 1.1987e-05
1:48588176 T C 0.090269 1.7486e-05
1:48607809 A G 0.117566 1.9535e-08
1:48624494 G T 0.030231 -5.8290e-06
1:48627454 T C 0.033842 3.7488e-05
1:48629509 G A 0.026083 1.1810e-05
1:48647606 A G 0.423954 1.1732e-05
1:48653521 A G 0.053965 -2.2715e-05
1:48662841 T C 0.031601 -1.3508e-05
1:48665101 C T 1.331483 5.0457e-05
1:48670415 A G 0.613474 -3.3437e-05
1:48695081 A G 0.301962 1.1244e-05
1:48703166 G A 0.054826 5.0012e-06
1:48708228 T G 0.301248 1.0333e-05
1:48708250 T C 0.178039 -1.6816e-05
1:48713206 C T 0.151078 2.7268e-05
1:48713394 T C 1.633373 -2.5772e-06
1:48714984 C T 0.331585 -3.8396e-05
1:48717508 T C 0.068238 1.1503e-05
1:48736321 A G 0.207080 -5.1139e-06
1:48763327 T C 0.020797 -4.8343e-06
1:48764419 T C 0.849408 3.6581e-05
1:48825355 A G 0.080831 -6.6056e-06
1:48826853 G A 0.136618 1.0067e-05
1:48828015 C A 1.724206 -1.0260e-05
1:48828576 A T 0.127878 -1.4042e-05
1:48839644 C T 0.366062 3.2565e-05
1:48845454 A G 0.123607 3.7046e-06
1:48847252 T C 0.034019 -5.1454e-06
1:48851402 T C 0.044174 -1.3043e-06
1:48865121 T C 0.054044 2.3790e-06
1:48866555 G A 0.180218 -9.2676e-06
1:48868119 G A 0.053200 -2.0248e-05
1:48868417 C T 0.071536 2.0186e-05
1:48886398 C T 0.037082 -3.2970e-05
1:48912548 C T 0.067126 9.9396e-06
1:48936031 A C 0.065872 1.7781e-06
1:48950236 A G 0.341036 -5.0951e-05
1:48954350 A G 0.196734 -5.8353e-06
1:48963511 C T 0.065691 -9.2415e-06
1:48965484 C T 1.242887 5.8895e-05
1:48969953 C T 1.811714 1.1084e-05
1:48972432 A G 0.131872 1.0385e-05
1:48974933 C T 1.236090 5.5401e-05
1:48977584 G A 0.273251 5.4830e-06
1:48978188 C T 0.079131 7.1776e-06
1:48978515 C T 0.160431 -1.1085e-05
1:48987803 A G 1.329324 -9.5524e-06
1:48991061 C T 0.513672 8.7158e-06
1:48996754 A G 1.879833 1.9217e-05
1:48999555 C T 0.699374 1.5040e-05
1:49001337 G A 0.107785 -3.6765e-07
1:49002874 C G 1.373066 8.9493e-06
1:49003256 T C 0.159292 4.2558e-06
1:49007034 C T 0.192586 2.1628e-06
1:49011972 C G 0.110831 2.1391e-06
1:49014219 A C 0.117321 -1.7305e-06
1:49025101 G C 0.156824 2.0274e-06
1:49025436 G A 0.538770 1.1339e-05
1:49033734 C A 0.305267 6.6967e-06
1:49035400 A G 0.414823 5.9408e-06
1:49035783 G T 1.788817 2.0049e-05
1:49037053 C T 0.548351 -8.7161e-06
1:49037217 T C 0.157745 1.4391e-05
1:49042952 G A 0.190553 2.2284e-05
1:49043898 G T 1.288132 2.5488e-05
1:49046482 T C 0.225694 3.8317e-05
1:49047146 C T 0.268535 3.3250e-05
1:49047562 A G 0.023102 -2.7948e-05
1:49050053 A C 0.075510 -2.2241e-05
1:49054807 A G 0.658865 -1.0857e-05
1:49055013 C A 0.782207 -3.2394e-05
1:49057717 C T 0.035899 -6.6722e-06
1:49058139 T G 0.045449 6.6296e-06
1:49063929 A G 0.082820 -2.0157e-05
1:49067014 C T 0.362758 3.2817e-05
1:49067348 G A 0.322133 6.4921e-05
1:49073954 A G 1.826793 1.3108e-05
1:49074468 A C 0.278796 5.0901e-06
1:49074787 G A 0.372583 7.0455e-06
1:49076711 T C 0.605403 1.4051e-05
1:49084794 C T 0.178518 4.4159e-06
1:49085517 T C 0.064168 -1.2839e-05
1:49088451 C T 0.020715 1.2223e-05
1:49090971 A G 0.050634 2.9856e-05
1:49092039 C T 0.140555 1.7188e-05
1:49103804 T C 1.326624 -4.7855e-05
1:49113384 T C 0.046394 -3.2386e-06
1:49115890 T C 0.072899 3.0335e-05
1:49119670 G A 0.115774 1.1141e-05
1:49121084 G A 0.117957 1.0106e-05
1:49121556 T G 0.105575 -8.0972e-06
1:49133886 A G 1.151625 -7.4619e-05
1:49134582 T C 0.100278 1.8005e-05
1:49139857 A G 1.746751 -2.4330e-05
1:49142325 T G 0.030694 5.4622e-06
1:49142841 A G 0.045986 4.1558e-06
1:49145514 T G 0.929406 2.2820e-05
1:49146060 T C 0.029340 2.5512e-06
1:49148942 G A 0.473113 3.8170e-05
1:49152307 T C 0.042749 -1.2180e-07
1:49158486 T C 0.033192 3.6263e-06
1:49164735 C T 0.078549 6.9215e-06
1:49165223 C G 0.312552 -1.1983e-05
1:49165860 T C 1.336426 2.3644e-06
1:49174020 T C 0.072025 -9.2301e-06
1:49174425 T C 1.930042 -4.3849e-06
1:49179790 C G 1.424111 4.1885e-06
1:49180331 T C 0.064083 1.6533e-05
1:49184988 C A 1.104426 2.5212e-05
1:49190234 G A 0.497411 -1.4897e-06
1:49193394 T G 1.729439 2.6586e-05
1:49200407 A C 1.668041 1.3771e-05
1:49200525 G A 1.080127 1.4265e-05
1:49201307 A C 0.026389 -1.0852e-05
1:49204929 A G 1.567233 -5.5657e-06
1:49206054 C T 0.040427 -4.5919e-05
1:49207669 C T 0.121700 -1.9794e-05
1:49216119 A G 0.110906 -1.6811e-06
1:49219560 T C 0.117715 5.7396e-05
1:49221899 A G 0.189241 4.5781e-05
1:49245133 T C 0.053221 -1.2708e-05
1:49247501 G T 0.071665 4.8705e-05
1:49247730 C T 0.101240 2.0598e-06
1:49251397 T C 0.053323 -6.4138e-06
1:49254416 T C 0.471739 5.2012e-06
1:49257536 C A 0.043076 -1.3324e-05
1:49270213 C A 1.927132 9.8854e-06
1:49292464 A C 0.028674 -1.9032e-05
1:49305326 C T 0.101223 -1.5102e-05
1:49305941 T C 0.035062 -1.2020e-07
1:49309764 A G 0.043535 5.3923e-06
1:49310718 G A 0.594214 4.7901e-05
1:49311332 T C 0.041723 -5.7922e-06
1:49320667 A G 0.051429 1.9602e-05
1:49339602 C T 0.197594 2.2124e-05
1:49346828 T C 0.155763 1.7774e-04
1:49354711 A G 1.363461 -2.3669e-05
1:49355642 G C 0.049042 9.2489e-06
1:49369206 C A 0.563997 3.5062e-05
1:49369556 G A 0.065742 -3.1809e-07
1:49370622 C T 1.014728 -1.3778e-05
1:49386793 G A 0.214471 -3.4808e-06
1:49396989 C G 0.500998 9.6263e-06
1:49402090 T C 0.076544 -1.5064e-05
1:49432935 T C 1.086950 -2.0102e-05
1:49438065 C T 0.103613 6.0751e-06
1:49442149 C T 1.273822 -2.3587e-05
1:49446508 G T 1.092176 -2.0260e-05
1:49450085 G C 0.027868 -1.3515e-05
1:49459794 C T 0.044109 -2.9334e-05
1:49477945 T G 0.028661 1.3383e-05
1:49477976 T C 0.035603 -8.1481e-06
1:49483208 G A 1.254555 -3.0852e-05
1:49486981 G A 1.357576 -2.2799e-05
1:49524433 T C 0.081252 -8.1232e-06
1:49529592 T G 0.377972 6.1011e-06
1:49563581 T C 0.186752 -8.5037e-06
1:49573780 T C 0.452316 3.0165e-05
1:49576393 A G 0.020783 6.9049e-06
1:49615546 C T 1.360810 -2.5111e-05
1:49643320 A C 0.043929 -2.7366e-05
1:49644608 A G 0.128214 -1.9238e-06
1:49678990 T C 1.903258 -1.2467e-05
1:49699672 A G 0.023251 -1.4553e-05
1:49719903 A G 0.634757 2.3926e-05
1:49731707 G A 1.180072 -2.3213e-05
1:49744635 G A 0.097782 1.2659e-06
1:49754598 T C 0.209562 1.8269e-05
1:49754798 G A 0.180704 -3.5821e-06
1:49771822 C T 0.041036 9.1539e-06
1:49782964 C T 0.179279 1.9981e-05
1:49786277 A G 0.128901 4.7837e-05
1:49790344 T C 0.059691 1.0192e-06
1:49807888 A C 1.867574 6.9807e-06
1:49829537 T C 0.080515 -2.3255e-05
1:49902817 A G 0.021857 1.0610e-05
1:49907720 G A 1.182604 -4.1994e-05
1:49910568 A G 1.361649 -3.5978e-05
1:49916358 G A 0.021623 4.5341e-06
1:49918216 G A 0.068064 5.7654e-07
1:49936419 T G 0.085254 -2.2585e-07
1:49982256 A G 0.035494 -7.1061e-06
1:49993057 G A 0.049654 -5.2983e-07
1:49997486 A G 0.049733 -6.0125e-06
1:50049874 G A 1.148610 -5.0120e-05
1:50054227 T A 0.096936 2.4488e-06
1:50056542 A G 0.044235 -2.7399e-05
1:50069352 C T 0.081875 3.3582e-06
1:50087609 T C 0.020518 -1.4712e-06
1:50088819 C T 0.736986 -2.2846e-05
1:50092835 G A 0.076788 -1.8282e-05
1:50094148 T C 0.073752 -2.2221e-05
1:50104642 A G 0.090853 1.4717e-05
1:50118540 G A 0.110430 5.2735e-06
1:50130309 T C 0.098928 -1.7507e-05
1:50161528 C G 0.051562 -6.0558e-06
1:50185751 C T 0.101638 1.6064e-05
1:50230306 T C 0.074225 -1.7084e-05
1:50237574 C T 0.040077 1.5675e-05
1:50243627 C T 1.819758 5.2781e-06
1:50250603 T G 0.183641 1.1150e-05
1:50279490 G A 0.077441 -2.4970e-06
1:50285185 T C 0.029327 1.0582e-05
1:50319880 A G 0.033903 -5.9770e-06
1:50321060 T G 1.362938 -3.5608e-05
1:50336554 T C 0.110338 6.2735e-06
1:50336786 C T 0.071787 6.1763e-05
1:50359240 G A 0.349464 1.5909e-05
1:50373076 G C 0.023666 -1.3978e-05
1:50397337 G A 0.117032 8.0516e-06
1:50515835 G C 0.067847 2.3519e-06
1:50524566 A G 0.077414 -8.9762e-06
1:50533086 C T 0.099486 -3.9004e-07
1:50549733 A G 0.068466 1.1168e-05
1:50554767 A G 0.179164 3.8089e-05
1:50555646 C T 0.037299 1.3632e-05
1:50572263 T C 0.041267 1.1716e-05
1:50580066 G A 0.053812 -5.8555e-06
1:50587882 T C 0.461033 5.1230e-05
1:50591405 T G 0.257421 9.0906e-06
1:50592601 C G 1.027161 1.4814e-05
1:50593241 T C 0.106476 4.3271e-06
1:50602421 C T 0.056243 -2.4944e-07
1:50606876 G A 0.624496 2.3118e-05
1:50616375 T G 0.033617 -2.4783e-05
1:50617496 A G 0.120075 9.5946e-06
1:50619349 C T 0.098183 -3.3476e-06
1:50644891 T C 0.087253 4.4323e-05
1:50647789 T C 0.092730 -6.7659e-06
1:50651194 A T 0.132559 -3.2124e-05
1:50656459 G A 1.240854 -4.7662e-05
1:50658070 T C 0.386465 -1.8512e-05
1:50659079 C T 0.165442 -3.9965e-07
1:50661411 T C 1.943536 3.4584e-05
1:50666515 T C 1.848082 1.3806e-05
1:50672533 C T 0.189948 1.4842e-05
1:50673575 A G 0.130434 -7.6710e-06
1:50674559 G A 0.042562 -2.2857e-06
1:50679409 T C 0.061217 -2.1134e-05
1:50698231 A C 0.029320 8.3374e-06
1:50698860 C A 0.081905 4.1946e-06
1:50703255 G T 1.949128 3.2007e-05
1:50709222 G A 0.668963 2.2409e-06
1:50711528 A G 0.059993 -4.0217e-06
1:50714479 T C 0.143309 -1.3874e-05
1:50726052 T C 0.074381 -1.1875e-05
1:50728980 C T 0.144520 -5.6994e-06
1:50735395 A C 0.486844 1.6604e-05
1:50744634 A G 0.024805 1.3043e-05
1:50756384 A G 1.930742 -1.0796e-05
1:50763945 G A 1.573360 -4.3343e-06
1:50771882 C T 0.087433 -2.0940e-05
1:50779202 T C 0.085621 -1.3131e-05
1:50781475 T C 0.107489 -5.4769e-06
1:50788332 G C 0.955207 -1.1894e-05
1:50791465 C T 0.180412 -1.4103e-05
1:50806455 C T 0.116111 -1.9067e-05
1:50809304 G A 0.063764 -1.5518e-05
1:50811839 T G 1.084584 1.9968e-06
1:50812284 T C 0.130227 9.4844e-06
1:50815783 T C 0.181928 7.8183e-06
1:50818474 A G 0.020926 4.9258e-06
1:50834471 G C 0.355866 1.6921e-05
1:50838544 C T 0.093900 5.9820e-06
1:50843776 C A 0.968569 -7.6627e-06
1:50851261 A G 0.177858 2.6665e-06
1:50862183 T C 1.041825 -2.8477e-05
1:50876825 G T 1.649128 -2.6398e-05
1:50879413 T G 0.031527 -9.1841e-06
1:50882506 C T 0.099492 2.1228e-06
1:50913388 A G 0.030020 -3.1420e-06
1:50918388 T C 0.134698 2.5182e-05
1:50929508 A C 0.023013 -1.1748e-06
1:50936801 A G 0.025077 -3.0742e-05
1:50937848 C T 0.662231 -2.6811e-07
1:50938459 G T 0.627985 1.7323e-05
1:50942784 T C 0.187653 -2.9601e-06
1:50952011 A G 0.049121 -1.0254e-05
1:50962026 G A 0.074344 1.8829e-05
1:50972564 A G 1.784852 -3.1183e-07
1:51012924 G A 0.029810 -1.4222e-06
1:51013003 C T 0.072012 -1.5105e-05
1:51019137 T C 0.030061 -7.3385e-06
1:51026402 A G 0.057766 -3.2440e-05
1:51038215 C T 0.042678 5.8130e-06
1:51043312 C T 0.041937 -7.2620e-06
1:51047717 T G 0.558319 1.6776e-05
1:51054570 A C 0.230355 1.8564e-05
1:51095195 A G 0.177875 -5.9728e-06
1:51134336 G A 0.216861 -2.5343e-05
1:51161263 A G 0.306157 6.8588e-06
1:51172469 A G 0.103069 2.0462e-06
1:51214379 C A 0.028463 -1.7212e-06
1:51218131 A G 0.027685 2.8496e-05
1:51219984 C T 0.054149 -2.4798e-06
1:51252471 C A 0.177624 -8.3799e-06
1:51255686 G A 0.069900 -1.7503e-06
1:51287749 A G 0.029517 2.6756e-06
1:51289932 A G 0.036300 2.5618e-06
1:51323983 A G 0.117800 -2.1237e-06
1:51335094 A G 0.229002 5.8690e-06
1:51341695 G A 0.063322 -1.1403e-05
1:51369906 A G 0.153730 -2.4158e-05
1:51382667 T C 0.093774 -6.9091e-06
1:51391845 T C 0.177607 -9.8974e-06
1:51458009 C T 0.845413 9.3607e-06
1:51458372 G A 0.669194 1.4715e-05
1:51459479 C T 0.026440 -2.4777e-05
1:51468754 A G 0.544176 1.0021e-05
1:51485124 T C 0.122717 -1.0627e-05
1:51519027 T G 0.181245 -3.3267e-06
1:51528881 G C 0.034124 -1.3992e-05
1:51537371 T G 0.097623 2.0063e-05
1:51540864 G A 0.069309 1.4380e-05
1:51546140 G T 0.042471 -1.0576e-05
1:51549346 G A 0.162627 1.5461e-06
1:51553100 G A 0.121411 8.6051e-06
1:51568124 G A 0.106816 1.0462e-05
1:51572919 C A 0.038687 -3.6678e-06
1:51595033 A G 0.098846 -3.1498e-06
1:51605849 A G 0.034291 -1.2062e-05
1:51617981 A C 0.054360 -1.0877e-05
1:51619900 A C 0.115890 8.3464e-06
1:51632964 A G 0.661099 2.5072e-05
1:51643319 A G 0.063645 1.8379e-05
1:51657346 C T 0.026019 3.8234e-05
1:51661974 C T 0.131281 3.2065e-05
1:51667332 T C 0.174659 2.3226e-05
1:51685058 C T 0.091241 5.6675e-06
1:51716152 T C 0.134371 -1.9766e-05
1:51740644 G A 0.129316 3.3121e-05
1:51744478 T C 0.076724 -1.5109e-05
1:51752916 A G 0.172340 1.9477e-05
1:51762442 A G 0.062006 -1.8649e-05
1:51766490 A G 0.140215 5.6365e-06
1:51773078 C T 0.343651 1.2946e-05
1:51784587 T C 0.273244 6.2674e-07
1:51787215 T C 0.044456 6.7525e-06
1:51799140 A G 0.287696 8.4967e-06
1:51800712 A G 0.325315 -1.2506e-05
1:51804952 C T 0.124202 -4.8743e-06
1:51805099 T C 0.066055 1.8027e-05
1:51826921 C T 0.460353 7.4310e-06
1:51827223 C T 0.335807 -1.3001e-05
1:51828324 C A 0.043582 -1.7515e-05
1:51835918 T C 0.109634 7.0313e-07
1:51838719 A G 0.257686 9.6080e-06
1:51861510 A G 0.096477 -1.5703e-05
1:51863321 A G 0.182407 -4.8757e-06
1:51866769 C T 0.123818 -1.0025e-05
1:51873967 A G 0.046894 3.9558e-06
1:51893014 T C 0.022425 -4.0568e-06
1:51895867 G A 0.051025 1.5647e-06
1:51906634 T C 0.255493 -4.7153e-06
1:51908788 C T 0.061445 -1.6304e-06
1:51912694 C T 0.022735 -1.8558e-05
1:51912760 G T 0.058610 -3.3734e-06
1:51913564 C T 0.148882 4.0127e-06
1:51931124 G A 0.083564 -7.8270e-06
1:51935750 G A 0.077839 -6.7619e-06
1:51946006 T C 0.022680 4.3627e-06
1:51960852 C T 0.097915 -3.1790e-07
1:51962938 C T 0.085285 -1.2374e-06
1:51985730 G A 0.043055 2.0724e-05
1:52003541 G A 0.463845 8.7527e-06
1:52005271 C T 0.139797 1.2208e-05
1:52008681 A C 0.181010 -8.4627e-06
1:52015183 T C 0.062628 2.7140e-06
1:52024908 C A 0.521665 1.7956e-05
1:52030379 A G 0.095304 -3.0725e-05
1:52033122 C A 0.226513 1.1062e-05
1:52033856 T G 0.642237 -2.2871e-06
1:52036938 A G 0.045959 8.8776e-06
1:52047604 A G 0.087552 -8.7725e-06
1:52050945 T C 0.052898 -7.7883e-06
1:52060644 A G 0.081909 -1.3698e-05
1:52077824 G C 0.097106 1.5461e-05
1:52116657 C A 0.051014 -1.2681e-05
1:52125371 A G 0.098812 -1.3731e-06
1:52141197 A G 0.263445 4.3933e-06
1:52146765 A G 0.098714 -2.8389e-06
1:52153714 G A 0.065919 9.6465e-06
1:52165225 G A 0.564894 -3.0137e-05
1:52175013 T G 0.087066 -5.4774e-06
1:52181521 A C 0.039135 -7.8161e-06
1:52184351 C T 0.048702 1.5434e-05
1:52186389 A C 0.026502 2.5363e-05
1:52195019 T C 0.039615 2.2648e-05
1:52219363 T C 0.092757 1.2937e-05
1:52221714 C T 0.315215 1.1651e-05
1:52238423 A G 0.026519 5.5547e-06
1:52255943 C T 0.058409 -3.0770e-05
1:52256129 A G 0.053316 -3.4814e-06
1:52257074 G A 0.026281 4.7937e-06
1:52264844 T C 1.437703 -1.7957e-05
1:52266242 A G 1.013429 -2.9553e-05
1:52272118 T C 0.040094 1.9542e-05
1:52284217 G T 1.441800 -1.8209e-05
1:52306027 A G 0.093777 -3.8356e-06
1:52310693 A C 0.127779 2.5138e-05
1:52320559 C T 1.019427 -4.4056e-05
1:52324228 T C 1.840389 -3.3442e-06
1:52347718 G A 0.040635 -4.2000e-06
1:52355218 G A 0.020814 2.0647e-06
1:52370399 T G 1.420990 -1.2905e-05
1:52372120 T C 0.167992 3.0842e-05
1:52372910 A C 0.040315 1.2905e-05
1:52381264 T C 0.228043 1.1222e-05
1:52395516 A G 0.067197 2.7961e-06
1:52396312 G A 1.210843 -4.2565e-05
1:52397596 T C 0.052646 -2.6717e-07
1:52400097 G A 1.162284 -3.9818e-05
1:52402956 A G 1.908280 4.2798e-06
1:52406872 C T 0.739104 -5.1672e-05
1:52427287 G A 0.061017 -3.5999e-05
1:52429998 T C 0.104837 4.3108e-09
1:52431812 G T 0.537206 -3.0557e-05
1:52441278 T G 0.105571 -2.0660e-06
1:52450838 A G 0.124294 -4.9328e-06
1:52451348 C T 0.111946 1.6636e-07
1:52498861 T A 0.094025 1.9662e-05
1:52512732 A G 0.093240 1.7715e-05
1:52518993 G C 0.073450 -1.2431e-05
1:52530300 A G 0.028304 -1.6015e-05
1:52535558 T C 0.070754 1.8994e-05
1:52537555 C T 1.790428 8.9069e-06
1:52547721 C T 0.153298 -1.4226e-05
1:52576555 C T 0.676109 -6.8064e-05
1:52577807 T C 1.792420 7.4137e-06
1:52588689 A G 0.087304 9.0737e-06
1:52588899 A G 0.059262 -3.5414e-05
1:52618901 G A 0.021072 -5.7847e-06
1:52623435 A G 0.029521 9.7347e-06
1:52623462 A G 0.029085 -1.6733e-05
1:52635135 A G 0.023833 2.0119e-05
1:52650316 A G 1.921988 -8.4389e-06
1:52656193 A G 0.078070 -1.2826e-07
1:52671463 G A 1.824783 2.2838e-05
1:52684289 G A 0.043817 2.7833e-06
1:52690182 T C 0.052228 -3.6382e-06
1:52694284 G A 0.140504 -1.0538e-05
1:52697941 C T 0.052282 -5.2196e-07
1:52703491 C G 0.104120 -1.8241e-05
1:52717821 G A 1.739166 -1.2856e-05
1:52729808 A G 0.154131 -6.1388e-06
1:52732990 A G 0.094498 6.9303e-07
1:52749018 T C 0.070747 1.6460e-05
1:52752527 G A 0.388069 1.1473e-05
1:52774357 C T 1.220441 -2.5547e-05
1:52774631 G A 0.039350 -3.0043e-05
1:52777869 G A 1.897291 1.3525e-05
1:52799013 A G 1.872704 2.1590e-05
1:52815230 C T 0.091771 2.8050e-06
1:52818188 A G 1.027352 1.8191e-05
1:52819530 C A 0.082456 7.3885e-06
1:52828384 G A 0.102287 -1.7430e-05
1:52835070 T C 0.069798 1.4131e-05
1:52836139 A G 0.656074 -3.1034e-05
1:52838992 G A 0.048988 1.5746e-06
1:52850446 C T 0.128530 -1.8231e-05
1:52854961 A G 0.036783 -2.6516e-05
1:52859391 A G 0.021099 -7.8849e-06
[truncated: 20,067,057 more chars]
