# Supplementary material for: Common genetic variation associated with Mendelian disease severity revealed through cryptic phenotype analysis
Source: Nat Commun. 2022 Jun 27;13:3675. doi: 10.1038/s41467-022-31030-y (PMC9237040; doi:10.1038/s41467-022-31030-y)
Supplement: Supplementary file 4 — Supplementary Dataset 1-9 [file 41467_2022_31030_MOESM4_ESM.zip › SupplementaryDataFiles/SupplementaryDataFile_2.txt]

HPO_ICD10_ID	HPO_IDs	HPO_Strings	HPO_Syns	ICD10	ICD10_UKBB
HPO_ICD:0	HP:0000011	Neurogenic bladder	Lack of bladder control due to nervous system injury	N319;N311;N310	N319;N311;N310
HPO_ICD:1	HP:0000012	Urinary urgency	Urinary urgency; Urgency frequency syndrome; Overactive bladder; Overactive bladder syndrome	R3915	R391
HPO_ICD:2	HP:0000013	Hypoplasia of the uterus	Underdeveloped uterus; Small uterus; Hypoplastic uterus; Rudimentary uterus	Q51811
HPO_ICD:3	HP:0000015	Bladder diverticulum	Bladder diverticula	N323	N323
HPO_ICD:4	HP:0000016	Urinary retention	Increased post-void residual urine volume	R39198;R339	R33
HPO_ICD:5	HP:0000017	Nocturia	Nycturia	R351	R35
HPO_ICD:6	HP:0000019	Urinary hesitancy	Difficulty with flow	R3911	R391
HPO_ICD:7	HP:0000023	Inguinal hernia		K4090	K409
HPO_ICD:8	HP:0000024	Prostatitis	Inflammation of the prostate	N419	N419
HPO_ICD:9	HP:0008720;HP:0000026;HP:0008226	Primary testicular failure; Androgen insufficiency; Male hypogonadism	Hypoandrogenism; Decreased function of male gonad	E291	E291
HPO_ICD:10	HP:0000027	Azoospermia	Absent sperm in semen	N46024;N4601;N46022;N46025;N46023;N46021
HPO_ICD:11	HP:0000028;HP:0012741	Cryptorchidism; Unilateral cryptorchidism	Cryptorchidism, unilateral; Undescended testis; Cryptorchism; Undescended testes	Q5302;Q5320;Q539;Q5310;Q5300;Q5312;Q5322;Q5301	Q532;Q531;Q530;Q539
HPO_ICD:12	HP:0000029	Testicular atrophy	Testicular degeneration	N500	N500
HPO_ICD:13	HP:0000031	Epididymitis		N451
HPO_ICD:14	HP:0000034;HP:0100673	Vaginal hydrocele; Hydrocele testis	Hydrocele; Testicular hydrocele	N433	N433
HPO_ICD:15	HP:0000035	Abnormal testis morphology	Abnormality of the testis; Anomaly of the testes	Q5520	Q552
HPO_ICD:16	HP:0000037;HP:0008656	Male pseudohermaphroditism; Incomplete male pseudohermaphroditism		Q561	Q561
HPO_ICD:17	HP:0000039	Epispadias		Q640	Q640
HPO_ICD:18	HP:0000040	Long penis	Enlarged penis; Long penis	N4889	N488
HPO_ICD:19	HP:0000824;HP:0000839;HP:0000044;HP:0008202;HP:0040075;HP:0008213;HP:0000871;HP:0000830	Prolactin deficiency; Pituitary dwarfism; Gonadotropin deficiency; Panhypopituitarism; Hypogonadotrophic hypogonadism; Growth hormone deficiency; Hypopituitarism; Anterior hypopituitarism	Pituitary gonadotropin deficiency; Hypogonadism, hypogonadotropic; Isolated hypogonadotropic hypogonadism; Somatotropin deficiency; Low gonadotropins (secondary hypogonadism); Growth hormone deficiency	E230	E230
HPO_ICD:20	HP:0012870;HP:0000046;HP:0030276	Small scrotum; Vanishing testis; Scrotal hypoplasia	Hypoplastic scrotum; Small scrotum; Vanishing testis; Underdeveloped scrotum; Testicular regression syndrome; Smaller than typical growth of scrotum	Q551	Q551
HPO_ICD:21	HP:0003244;HP:0000051;HP:0008743;HP:0012853;HP:0000808;HP:0000807;HP:0000047	Scrotal hypospadias; Perineal hypospadias; Penile hypospadias; Coronal hypospadias; Penoscrotal hypospadias; Glandular hypospadias; Hypospadias	Hypospadia; Subcoronal hypospadias	Q540;Q542;Q543;Q548;Q549;Q541	Q540;Q542;Q543;Q548;Q549;Q541
HPO_ICD:22	HP:0000048;HP:0008707;HP:0008715	Testicular dysgenesis; Bifid scrotum; Absent scrotum	Scrotal cleft; Cleft of scrotum; Absent scrotum	Q5529	Q552
HPO_ICD:23	HP:0000054;HP:0030260;HP:0008736	Micropenis; Hypoplasia of penis; Microphallus	Short penis; Small penis; Underdeveloped penis	Q5562	Q556
HPO_ICD:24	HP:0000062	Ambiguous genitalia	Ambiguous external genitalia at birth; Ambiguous external genitalia; Intersex genitalia	Q564	Q564
HPO_ICD:25	HP:0000072	Hydroureter	Uroureter; Swelling of ureter; Megaureter; Ureteral dilatation	N2882;N134	N288;N134
HPO_ICD:26	HP:0012572;HP:0000073	Ureter duplex; Ureteral duplication	Double ureter	Q625	Q625
HPO_ICD:27	HP:0006000;HP:0005200;HP:0000071;HP:0000074	Ureteral stenosis; Ureteropelvic junction obstruction; Ureteral obstruction; Retroperitoneal fibrosis	Pelviureteric junction obstruction; Narrowing of the ureter	Q6239;N135	N135;Q623
HPO_ICD:28	HP:0000075	Renal duplication	Supernumerary kidney; Extra kidney	Q630	Q630
HPO_ICD:29	HP:0000076	Vesicoureteral reflux	Ureteric reflux; Ureteral reflux; Vesicoureteric reflux	N1370	N137
HPO_ICD:30	HP:0000077;HP:0000112;HP:0012210	Abnormal renal morphology; Abnormality of the kidney; Nephropathy	Renal anomalies; Abnormal kidney morphology; Kidney structure issue; Abnormally shaped kidney; Renal malformation; Kidney disease; Abnormal kidney; Structural kidney abnormalities; Structural renal anomalies; Abnormality of the kidney; Renal anomaly; Kidney malformation; Structural anomalies of the renal tract; Kidney damage	N289;N08;Q639	Q639;N289
HPO_ICD:31	HP:0000083	Renal insufficiency	Renal failure; Renal failure in adulthood	N19;N289	N19;N289
HPO_ICD:32	HP:0000125;HP:0004717;HP:0000086;HP:0004712	Ectopic kidney; Pelvic kidney; Axial malrotation of the kidney; Renal malrotation	Abnormal rotation of the kidneys; Displaced kidney; Sacral kidney; Renal ectopia; Abnormal kidney location; Malrotation of the kidney; Ectopic kidneys	Q632	Q632
HPO_ICD:33	HP:0000089;HP:0008660	Renal hypoplasia; Renotubular dysgenesis	Underdeveloped kidneys; Renal tubular dysgenesis; Small kidneys; Hypoplastic kidney; Hypoplastic kidneys	Q605	Q605
HPO_ICD:34	HP:0012594;HP:0000093;HP:0030156;HP:0012593;HP:0012592	Bence Jones Proteinuria; Proteinuria; Nephrotic range proteinuria; Albuminuria; Microalbuminuria	High urine albumin levels; High urine protein levels; Protein in urine	R809;R803;R808;R801;R800	R80
HPO_ICD:35	HP:0000097	Focal segmental glomerulosclerosis	Focal and segmental glomerular sclerosis; focal glomerulosclerosis; Focal and segmental glomerulosclerosis	N051	N051
HPO_ICD:36	HP:0000098	Tall stature	Accelerated linear growth; Increased body height; Increased linear growth; Tall stature	E344	E344
HPO_ICD:37	HP:0000123;HP:0000099;HP:0100820	Nephritis; Glomerulopathy; Glomerulonephritis	Kidney inflammation; Diseased glomeruli; Glomerular nephritis	N059;N08	N059
HPO_ICD:38	HP:0000100	Nephrotic syndrome	Nephrosis	N049	N049
HPO_ICD:39	HP:0000103	Polyuria	Increased urine output	R358	R35
HPO_ICD:40	HP:0000104	Renal agenesis	Missing kidney; Renal aplasia; Absent kidney	Q602	Q602
HPO_ICD:41	HP:0000105	Enlarged kidney	Renal enlargement; Large kidneys; Nephromegaly; Enlarged kidney; Large kidney	N2881	N288
HPO_ICD:42	HP:0000107	Renal cyst	Renal cysts; Kidney cyst; Cystic kidneys; Cystic kidney disease	N281	N281
HPO_ICD:43	HP:0000121;HP:0012409;HP:0012408;HP:0008327	Cortical nephrocalcinosis; Nephrocalcinosis; Microscopic nephrocalcinosis; Medullary nephrocalcinosis	Too much calcium deposited in kidneys; Increased calcium level in kidney	N29;E8359	E835
HPO_ICD:44	HP:0000122	Unilateral renal agenesis	Single kidney; Missing one kidney; Absent kidney on one side; Unilateral kidney agenesis	Q600	Q600
HPO_ICD:45	HP:0000124	Renal tubular dysfunction	Renal tubular disease; Abnormal function of filtrating structures in kidney; Renal tubular defect	N259	N259
HPO_ICD:46	HP:0000126	Hydronephrosis		N1339;N131;N132;N1330	N131;N132;N133
HPO_ICD:47	HP:0000130	Abnormality of the uterus	Abnormality of the uterus; Uterine malformations; Uterine abnormalities	Q519	Q519
HPO_ICD:48	HP:0010614;HP:0000131;HP:0100804;HP:0009730;HP:0100882;HP:0009724	Fibroma; Subungual fibromas; Uterine leiomyoma; Rhabdomyoma; Fibrous hamartoma; Ungual fibroma	Koenen's tumor; Parungual fibromas; Periungual fibroma; Koenen tumor; Benign uterine leiomyomas; Fibrous hamartoma of infancy; Subungual fibroma; Uterine fibroid	D219;D259	D219;D259
HPO_ICD:49	HP:0400007;HP:0000132	Polymenorrhea; Menorrhagia	Abnormally heavy bleeding during menstruation; Hypermenorrhea	N920	N920
HPO_ICD:50	HP:0000133	Gonadal dysgenesis	Mixed gonadal dysgenesis; Pure gonadal dysgenesis	Q963;Q969;Q962;Q961;Q968;Q964;Q960	Q963;Q969;Q962;Q961;Q968;Q964;Q960
HPO_ICD:51	HP:0000137	Abnormality of the ovary	Abnormality of the ovary; Abnormality of the ovaries; Ovarian disease	N839	N839
HPO_ICD:52	HP:0000138;HP:0012886	Hemorrhagic ovarian cyst; Ovarian cyst	Cystic abnormalities of the ovaries; Cystic ovaries; Ovarian cystic abnormality; Ovarian cyst	N83209
HPO_ICD:53	HP:0000139	Uterine prolapse	Sagging uterus	N814	N814
HPO_ICD:54	HP:0000143	Rectovaginal fistula	Abnormal connection between rectum and vagina	N823	N823
HPO_ICD:55	HP:0000144	Decreased fertility	Decreased fertility; Abnormal fertility	R3989	R398
HPO_ICD:56	HP:0000145	Transverse vaginal septum	Transverse vaginal membrane	Q5211	Q521
HPO_ICD:57	HP:0000147	Polycystic ovaries	Sclerocystic ovaries; Polycystic ovary; Polycystic ovary disease	E282	E282
HPO_ICD:58	HP:0003250;HP:0000148;HP:0012674	Aplasia of the lower vagina; Vaginal atresia; Aplasia of the vagina	Congenital absence of the vagina; Absent lower vagina; Agenesis of the lower vagina; Abnormally closed or absent vagina; Absent vagina	Q520	Q520
HPO_ICD:59	HP:0000149	Ovarian gonadoblastoma	Gonadoblastoma, female	D3910	D391
HPO_ICD:60	HP:0000153	Abnormality of the mouth	Abnormal mouth; Abnormality of the mouth	Q386	Q386
HPO_ICD:61	HP:0000154	Wide mouth	Macrostomia; Large oral aperture; Large mouth; Wide mouth; Broad mouth	Q184	Q184
HPO_ICD:62	HP:0000155;HP:0010280	Stomatitis; Oral ulcer	Mouth sore; Mouth ulcer; Inflammation of the mouth; Gingivostomatitis	K121	K121
HPO_ICD:63	HP:0012473;HP:0000158	Macroglossia; Tongue atrophy	Atrophy of the tongue; Hyperplasia of the tongue; Wasting of the tongue; Lingual atrophy; Abnormally large tongue; Lingual hyperplasia; Large tongue; Lingual wasting; Glossal hypertrophy; Increased size of tongue; Lingual hypertrophy; Hypertrophy of the tongue; Tongue hypertrophy	K148;Q382	K148;Q382
HPO_ICD:64	HP:0000160	Narrow mouth	Small oral aperture; Microstomia; Narrow mouth; Small mouth	Q185	Q185
HPO_ICD:65	HP:0000161	Median cleft lip	Midline cleft lip; Central cleft upper lip	Q361	Q361
HPO_ICD:66	HP:0006482;HP:0000164	Abnormality of the dentition; Abnormality of dental morphology	Abnormal teeth; Abnormality of dental shape; Abnormality of the teeth; Dental problem; Malformed teeth; Abnormality of shape of tooth; Abnormal dentition; Dental malformations; Malformation of teeth; Tooth abnormalities; Deformity of teeth; Abnormally shaped teeth; Dental abnormalities; Misshapen teeth; Dental abnormality; Dental anomalies; Misshapened teeth; Dental problems; Dental deformity	K009	K009
HPO_ICD:67	HP:0000169;HP:0000212	Gingival fibromatosis; Gingival overgrowth	Gingival fibroma; Gum hypertrophy; Oral soft tissue hyperplasia; Hypertrophic gingivitis; Hereditary gingival fibromatosis; Gum enlargement; Gingival hyperplasia; Gingival enlargement; Gingival fibrous nodules; Idiopathic gingival hyperplasia	K061	K061
HPO_ICD:68	HP:0010297;HP:0000162;HP:0012730;HP:0000171;HP:0000180	Lobulated tongue; Bifid tongue; Aglossia; Glossoptosis; Microglossia	Small tongue; Absence of tongue; Underdevelopment of the tongue; Split tongue; Lingual retraction; Missing tongue; Lingual hypoplasia; Rudimentary tongue; Posterior displacement of the tongue; Bifurcated tongue; Hypoplastic tongue; Cleft tongue; Abnormally small tongue; Decreased size of tongue; Bumpy tongue; Lobulate tongue; Hypoplasia of the tongue; Failure of development of tongue; Hypoglossia…	Q383;K148	Q383;K148
HPO_ICD:69	HP:0000176;HP:0000175;HP:0410003;HP:0410005;HP:0000185	Cleft soft palate; Cleft hard palate; Submucous cleft hard palate; Cleft maxillary alveolus; Cleft palate	Cleft muscular palate; Cleft anterior maxilla; Cleft secondary palate; Cleft alveolar process of maxilla; Alveolar cleft; Cleft roof of mouth; Cleft of soft palate; Cleft of hard palate; Cleft bony palate; Cleft of hard and soft palate; Cleft velum; Partial thickness cleft hard palate; Submucosal cleft palate; Cleft hard and soft palate; Cleft primary palate; Uranostaphyloschisis; Cleft of palate…	Q355;Q353;Q359;Q351	Q355;Q353;Q359;Q351
HPO_ICD:70	HP:0000193	Bifid uvula	Split uvula; Uvula bifida; Forked uvula; Cleft uvula; Bifid palatine uvula	Q357	Q357
HPO_ICD:71	HP:0000200;HP:0010296	Short lingual frenulum; Ankyloglossia	Tongue tied; Short tongue frenum; Hypoplasia of lingual frenum; Short tongue frenulum; Hypoplasia of tongue frenulum; Short lingual frenum; Deficiency of lingual frenulum; Tight lingual frenulum; Hypoplasia of tongue frenum; Tongue tie; Hypoplasia of lingual frenulum	Q381	Q381
HPO_ICD:72	HP:0009914;HP:0000201	Pierre-Robin sequence; Cyclopia	Pierre Robin sequence; Pierre-robin anomaly; Cyclops eye; Single central eye; Pierre-robin malformation; Pierre-robin deformity; Robin sequence	Q870	Q870
HPO_ICD:73	HP:0000202	Oral cleft	Cleft lip/palate; Cleft of the mouth; Cleft lip, cleft palate; Oral clefting	Q379	Q379
HPO_ICD:74	HP:0100333;HP:0000204	Cleft upper lip; Unilateral cleft lip	Harelip; Unilateral cheiloschisis; One sided cleft upper lip; Cheiloschisis of upper lip; Cleft of upper lip; Unilateral cleft upper lip; Cleft upper lip	Q369	Q369
HPO_ICD:75	HP:0000206	Glossitis	Lingual inflammation; Smooth swollen tongue; Inflammation of the tongue	K140	K140
HPO_ICD:76	HP:0000217;HP:0002307;HP:0003781	Drooling; Excessive salivation; Xerostomia	Dry mouth syndrome; Watery mouth; Reduced salivation; Ptyalism; Drooling; Dry mouth; Decreased salivary flow; Oversalivation; Excessive production of saliva; Mouth watering; Dribbling; Sialorrhea; Excessive salivation; Hypersalivation	K117	K117
HPO_ICD:77	HP:0010292;HP:0000218	High palate; Absent uvula	Missing uvula; Increased palatal height; High palate; Agenesis of uvula; High, arched palate; Uvula aplasia; Absent palatine uvula; Elevated palate; High-arched palate; Congenital absence of uvula	Q385	Q385
HPO_ICD:78	HP:0040184;HP:0000220	Velopharyngeal insufficiency; Oral bleeding	Velopharyngeal dysfunction; Oral hemorrhage; Velopharyngeal incompetence; Oral bleeding	K1379	K137
HPO_ICD:79	HP:0000221;HP:0002711	Furrowed tongue; Exaggerated median tongue furrow	Grooved tongue; Deep central tongue groove; Plicated tongue; Deep median tongue furrow; Scrotal tongue; Fissured tongue; Deep median lingual furrow; Lingue plicata; Lingual furrow; Deep median tongue groove; Deep central lingual groove; Deep median lingual groove; Deep central lingual furrow; Deep central tongue furrow; Prominent tongue grooves; Exaggerated median lingual furrow	K145	K145
HPO_ICD:80	HP:0000224	Decreased taste sensation	Decreased taste; Lost taste; Decreased taste sensation	R438	R438
HPO_ICD:81	HP:0000230	Gingivitis	Gingival inflammation; Red and swollen gums; Inflamed gums	K0510	K051
HPO_ICD:82	HP:0002396;HP:0003552;HP:0005486;HP:0000239;HP:0002682;HP:0000455;HP:0003391;HP:0001252;HP:0011444;HP:0030664;HP:0040263;HP:0000298;HP:0003698;HP:0011833;HP:0011832;HP:0004428;HP:0002063;HP:0003375;HP:0002304	Narrow greater sacrosciatic notches; Rigidity; Decorticate rigidity; Broad nasal tip; Akinesia; Jaw ankylosis; Beevor's sign; Narrow nasal tip; Muscle stiffness; Small fontanelle; Broad skull; Difficulty standing; Overhanging nasal tip; Muscular hypotonia; Mask-like facies; Cogwheel rigidity; Elfin facies; Gowers sign; Large fontanelles	Nasal tip, broad; Little cranial sutures; Wide skull; Large fontanelle; Broad tip of nose; Leprechaun facies; Increased breadth of nasal tip; Low or weak muscle tone; Increased breadth of tip of nose; Increased width of cranium; Difficulty opening mouth; Thin nasal tip; Elf-like facial features; Muscle rigidity; Rigidity; Large, late-closing fontanelle; Small cranial sutures; Gower sign; Thin tip…	R29898
HPO_ICD:83	HP:0000246;HP:0011109	Chronic sinusitis; Sinusitis	Sinusitis, chronic; Sinus infection; Chronic sinus disease; Sinus inflammation; Sinus disease	J329;J349	J329
HPO_ICD:84	HP:0000252	Microcephaly	Decreased size of skull; small cranium; Decreased size of cranium; Small head circumference; Reduced head circumference; Small skull; Abnormally small cranium; Decreased circumference of cranium; Abnormally small skull; Small head; small calvarium; Decreased size of head; Abnormally small head	Q02	Q02
HPO_ICD:85	HP:0000255	Acute sinusitis		J0190;J0191	J019
HPO_ICD:86	HP:0000265	Mastoiditis		H7093;H7091;H7090;H7092	H709
HPO_ICD:87	HP:0030799;HP:0000268	Dolichocephaly; Scaphocephaly	Narrow cranium shape; Tall and narrow skull; Long, narrow head; Narrow skull shape; Turridolichocephaly; Large dolichocephalic skull; Narrow head shape	Q672	Q672
HPO_ICD:88	HP:0000448;HP:0012671;HP:0000273;HP:0100557;HP:0003546	Facial grimacing; Hemiatrophy of lower limb; Exercise intolerance; Abulia; Prominent nose	Asymmetric lower limb shortening; Facial grimacing; Inability to exercise; Big nose; Nasal hyperplasia; Hyperplasia of nose; Disproportionately large nose; Hypertrophy of nose; Poor exercise tolerance; Increased nasal size; Nasal hypertrophy; Decreased ability to exercise; Large nose; Prominent nose; Pronounced nose; Aboulia; Increased size of nose	R6889	R688
HPO_ICD:89	HP:0000303	Mandibular prognathia	Enlargement of mandible; Big lower jaw; Prominent jaw; Prominent mandible; Big mandible; Hyperplasia of lower jaw; Enlarged mandible; Mandibular macrognathia; Increased projection of lower jaw; Macromandible; Mandibular hyperplasia; Mandible prognathism; Prominent chin; Increased size of lower jaw; Lower jaw excess; Prognathia; Large mandible; Lower jaw hyperplasia; Large lower jaw; Mandibular ex…	M2619;M2603;M26213
HPO_ICD:90	HP:0000327	Hypoplasia of the maxilla	Hypotrophic maxilla; Small upper jaw bones; Maxillary hypoplasia; Hypoplasia of upper jaw bones; Decreased size of maxilla; Maxillary retrognathia; Decreased size of upper jaw; Micromaxilla; Retrusion of upper jaw bones; Upper jaw retrusion; Maxillary deficiency; Maxillary micrognathia; Small upper jaw; Decreased projection of maxilla; Hypotrophic upper jaw bones; Deficiency of upper jaw bones; H…	M2602
HPO_ICD:91	HP:0000331;HP:0400000;HP:0009939;HP:0005446	Obtuse angle of mandible; Mandibular aplasia; Tall chin; Short chin	Tall chin; Agnathia; Failure of development of lower jaw; Aplasia of the lower jaw bone; Vertical excess of chin; Vertical deficiency of chin; Absence of lower jaw bones; Long chin; Absence of lower jaw bone; Short chin; Short lower third of face; Long lower third of face; Missing lower jaw; Failure of development of mandible; Vertical hypoplasia of chin; Steep mandibular plane angle; Decreased h…	M2689
HPO_ICD:92	HP:0000338;HP:0000817	Hypomimic face; Poor eye contact	Hypomimia; Decreased facial muscle movement; Decreased facial expressions; Dull facial expression; Poor eye contact	R41841
HPO_ICD:93	HP:0000598;HP:0000356	Abnormality of the outer ear; Abnormality of the ear	Malformed pinnae; Abnormality of the auricle; Ear anomaly; Ear anomalies; Abnormal pinnae; Abnormality of the outer ear; Abnormality of the external ear; Outer ear abnormality; External ear malformations; Abnormality of the ear	Q179	Q179
HPO_ICD:94	HP:0000358;HP:0000369	Posteriorly rotated ears; Low-set ears	Ear, posterior angulation, increased; Posteriorly angulated ears; Lowset ears; Posteriorly-angulated ears; Posteriorly-rotated ears; Posteriorly rotated auricles; Ears rotated toward back of head; Low set ears; Low-set ears; Melotia; Posteriorly rotated	Q174	Q174
HPO_ICD:95	HP:0000360;HP:0008629	Tinnitus; Pulsatile tinnitus	Ringing in ears; Ringing in the ears	H9312;H9313;H9319;H9311	H931
HPO_ICD:96	HP:0000362	Otosclerosis		H8093;H8090;H8091;H8092	H809
HPO_ICD:97	HP:0000365;HP:0012714;HP:0000407;HP:0008527;HP:0008542	Severe hearing impairment; Sensorineural hearing impairment; Congenital sensorineural hearing impairment; Low-frequency hearing loss; Hearing impairment	Congenital sensorineural deafness; Congenital sensorineural hearing loss; Congenital deafness; Severe hearing impairment; Congenital hearing loss; Deafness; Hearing defect; Severe deafness; Hearing loss, congenital sensorineural; Sensorineural deafness; Hearing impairment; Low-frequency hearing loss; Severe hearing loss; Bilateral congenital sensorineural deafness; Hearing loss, sensorineural; He…	H9193;H9192;H9190;H9191;H905	H919;H905
HPO_ICD:98	HP:0000377;HP:0011252	Cryptotia; Abnormality of the pinna	Malformation of auricle; Dysplastic ears; Auricular malformation; Abnormally shaped ears; Hidden ear; Deformed auricles; Buried ear; Malformed auricles; Minor malformation of the auricles; Malformed external ears; Simple ears; Deformed ears; Poorly defined conchae; Abnormal form of ears; Malformed ears	Q178	Q178
HPO_ICD:99	HP:0000389;HP:0000388;HP:0000371	Chronic otitis media; Acute otitis media; Otitis media	Middle ear infection; Chronic middle ear infection; Chronic ear infection; Otitis media, chronic; Chronic infections of the middle ear; Acute middle ear infection	H6690;H6692;H6693;H6691	H669
HPO_ICD:100	HP:0002265;HP:0000400	Macrotia; Large fleshy ears	Large fleshy ears; Large pinnae; Large ears	Q171;H61899	Q171
HPO_ICD:101	HP:0000402	Stenosis of the external auditory canal	Narrowing of passageway from outer ear to middle ear; Narrow auditory canals; Stenotic external auditory canal; Narrow external auditory meatus; Narrow external auditory canals; External auditory canal stenosis; Narrow ear canal	H61899;H61309
HPO_ICD:102	HP:0000405	Conductive hearing impairment	Conduction deafness; Hearing loss, conductive; Conductive hearing loss; Conductive deafness	H902	H902
HPO_ICD:103	HP:0000410	Mixed hearing impairment	Mixed hearing loss; Hearing loss, mixed; Mixed hearing impairment	H908	H908
HPO_ICD:104	HP:0000394;HP:0000411	Protruding ear; Lop ear	Prominent ear; Prominent ears; Protruding ears	H61119;Q175	Q175
HPO_ICD:105	HP:0004406;HP:0000421	Spontaneous, recurrent epistaxis; Epistaxis	Nose bleeding; Recurrent epistaxis; Recurrent epistaxes; Bloody nose; Spontaneous, recurrent nosebleed; Nosebleed; Recurring nosebleed; Frequent nosebleeds	R040	R040
HPO_ICD:106	HP:0000453	Choanal atresia	Blockage of the rear opening of the nasal cavity; Obstruction of the rear opening of the nasal cavity	Q300	Q300
HPO_ICD:107	HP:0030831;HP:0009931;HP:0030829;HP:0000446;HP:0000445;HP:0009933;HP:0030207;HP:0012416;HP:0012195;HP:0000454;HP:0000431;HP:0003196;HP:0030876;HP:0030863;HP:0030864;HP:0030849;HP:0000460;HP:0040213;HP:0030830	Intercostal retractions; Hypopnea; Wide nasal bridge; Flared nostrils; Irregular respiration; Hepatojugular reflux; Narrow nose; Nasal flaring; Abnormal breath sound; Increased pulmonary capillary wedge pressure; Short nose; Narrow nasal bridge; Wide nose; Rhonchi; Crackles; Narrow naris; Enlarged naris; Paradoxical respiration; Hypercapnia	Thin nostrils; Broad nostril; Shortened nose; Slit-like nostrils; Nasal bridge, thin; Decreased nasal breadth; Pinched bridge of nose; Flail chest; Rales; Wide bridge of nose; Increased breadth of nasal bridge; Decreased length of nose; Narrow bridge of nose; Wide nostril; Wide nasal bridge; Flared nostrils; Increased breadth of bridge of nose; Nasal bridge broad; Thin nares; Narrow nose; Increas…	R0989;R0689	R098;R068
HPO_ICD:108	HP:0000456;HP:0011803	Bifid nose; Bifid nasal tip	Notched nasal tip; Cleft nose; Indentation or clefting of the nose; Notched tip of nose; Bifid nasal bridge; Indented bridge of nose; Bifid tip of nose; Cleft nasal tip; Cleft nasal bridge; Cleft tip of nose	Q302	Q302
HPO_ICD:109	HP:0000458	Anosmia	Lost smell	R430	R430
HPO_ICD:110	HP:0000464;HP:0000271;HP:0001999;HP:0008443;HP:0002650	Abnormal facial shape; Abnormality of the face; Abnormality of the neck; Spinal deformities; Scoliosis	Abnormality of the physiognomy; Abnormal face; Curved spine; Abnormality of the visage; Dysmorphic facial features; Dysmorphic facies; Unusual facial appearance; Facial dysmorphism; Abnormal facial shape; Anomaly of the face; Abnormal morphology of the face; Deformity of the neck; Malformation of the neck; Disorder of the face; Facial anomaly; Unusual facies; Abnormality of the face; Curvature of…	Q189;M439	Q189
HPO_ICD:111	HP:0000465	Webbed neck	Webbed neck; Neck webbing; Pterygium colli	Q183	Q183
HPO_ICD:112	HP:0004474;HP:0001476;HP:0000470	Persistent open anterior fontanelle; Delayed closure of the anterior fontanelle; Short neck	Decreased cervical length; Anterior fontanelle open in adults; Late closure of the bregma sutures; Short neck; Front fontanelle stays open; Late closure of large anterior fontanel; Decreased length of neck; Persistent, open anterior fontanel; Cervical shortening; Late closure of anterior fontanelle; Persistent anterior fontanelle; Decreased cervical height; Late closure of soft spot on the skull;…	M8928	M8928
HPO_ICD:113	HP:0000473;HP:0002544	Torticollis; Retrocollis	Spasmodic torticollis; Cervical dystonia; Loxia; Wry neck	M436
HPO_ICD:114	HP:0000476;HP:0100764	Lymphangioma; Cystic hygroma	Cystic hygroma of the neck	D181	D181
HPO_ICD:115	HP:0000478	Abnormality of the eye	Eye disease; Abnormal eye; Abnormality of the eye	H579;Q159;H449	H579;Q159;H449
HPO_ICD:116	HP:0000567;HP:0000480;HP:0031613	Chorioretinal coloboma; Inferior chorioretinal coloboma; Retinal coloboma	Choroidoretinal coloboma; Hole in the back of the eye; Coloboma of choroid; Birth defect that causes a hole in the innermost layer at the back of the eye; Choroid coloboma; Choroidal coloboma	Q148	Q148
HPO_ICD:117	HP:0000485;HP:0000659;HP:0000627;HP:0000482;HP:0007720	Megalocornea; Flat cornea; Posterior embryotoxon; Microcornea; Peters anomaly	Decreased corneal diameter; Cornea of eye less than 10mm in diameter; Increased corneal diameter; Anterior megalophthalmos; Enlarged cornea; Macrocornea; Embryotoxon; Cornea plana	Q134	Q134
HPO_ICD:118	HP:0000483	Astigmatism	Abnormal curving of the cornea or lens of the eye	H52209;H52201;H52203;H52202
HPO_ICD:119	HP:0000486	Strabismus	Squint eyes; Cross-eyed; Squint	H5040;H509	H504;H509
HPO_ICD:120	HP:0000490	Deeply set eye	Enophthalmos; Deeply set eye; Deep-set eyes; Ocular depression; Sunken eyes; Deep set eye; Sunken eye	H05402;H05401;H05409;H05403
HPO_ICD:121	HP:0000491	Keratitis	Corneal inflammation	H169	H169
HPO_ICD:122	HP:0000495;HP:0007812;HP:0012804	Corneal ulceration; Recurrent corneal erosions; Herpetiform corneal ulceration	Recurrent corneal ulcerations; Recurrent corneal ulceration; Corneal ulcerations; Recurrent breakdown of clear protective layer of eye; Dendritic corneal epithelial ulcer; Corneal erosions, recurrent; Epithelial corneal erosions; Herpetiform corneal ulcers; Corneal ulcer	H18832;H18831;H18839;H18833;H16001;H16002;H16003;H16009
HPO_ICD:123	HP:0000498	Blepharitis	Cellulitis of eyelids; Inflammation of eyelids	H01004;H01005;H01002;H01003;H01006;H019;H01009;H01001	H019
HPO_ICD:124	HP:0000501	Glaucoma		H409	H409
HPO_ICD:125	HP:0007663;HP:0000505;HP:0000572;HP:0030553;HP:0030515;HP:0007875;HP:0001141	Visual loss; Congenital blindness; Reduced visual acuity; Severely reduced visual acuity; Visual acuity no light perception; Visual impairment; Moderately reduced visual acuity	Decreased clarity of vision; Moderate visual impairment; Moderate vision loss; Severely impaired vision; Visual impairment; Moderate visual loss; Decreased visual acuity; Moderate reduction in visual acuity; Decreased central vision; Poor visual acuity; Impaired vision; Visual loss; Blindness present at birth; Loss of vision; Poor vision; Severe visual impairment; Severe reduction in visual acuit…	H547	H547
HPO_ICD:126	HP:0000508	Ptosis	Drooping upper eyelid; Eyelid ptosis; Blepharoptosis; Eye drop	H02409;H02403;H02402;H02401
HPO_ICD:127	HP:0000509	Conjunctivitis	Conjunctivitis, recurrent; Pink eye	H109	H109
HPO_ICD:128	HP:0000548;HP:0000580;HP:0000510;HP:0008020	Pigmentary retinopathy; Rod-cone dystrophy; Cone dystrophy; Cone/cone-rod dystrophy	Rod cone dystrophy; Retinal pigment clumping; Progressive cone dystrophy; Pigmentary retinal deposits; Retinal pigmentary degeneration; Cone rod dystrophy; Progressive cone degeneration; Cone-rod retinal dystrophy; Retinitis pigmentosa	H3552	H355
HPO_ICD:129	HP:0000511	Vertical supranuclear gaze palsy	Vertical gaze palsy	H510	H510
HPO_ICD:130	HP:0000512	Abnormal electroretinogram	Abnormal ERG; ERG abnormal; Abnormal electroretinography	R94111
HPO_ICD:131	HP:0007885;HP:0000571;HP:0000514;HP:0007338	Hypermetric saccades; Hypometric saccades; Slowed horizontal saccades; Slow saccadic eye movements	Slow visual tracking; Slow saccades; Slow eye movements	H5581
HPO_ICD:132	HP:0000517	Abnormality of the lens	Lens disease; Lens issue; Abnormality of the lens	H279	H279
HPO_ICD:133	HP:0000518	Cataract	Cataracts; Lens opacities; Lens opacity; Cloudy lens; Clouding of the lens of the eye	H269	H269
HPO_ICD:134	HP:0000519;HP:0007976;HP:0007971	Developmental cataract; Lamellar cataract; Cerulean cataract	Congenital cataracts; Clouding of the lens of the eye at birth; Cataract, congenital; Cataracts, congenital, cerulean; Congenital cataracts, bilateral; Congenital cataract; Bilateral congenital cataracts	Q120	Q120
HPO_ICD:135	HP:0000520	Proptosis	Eyeballs bulging out; Anterior bulging of the globe; Exophthalmos; Prominent eyes; Bulging eye; Protruding eyes; Protrusio bulbi; Anterior bulging of the globe of eye; Prominent globes; Ocular proptosis	H0520	H052
HPO_ICD:136	HP:0000523	Subcapsular cataract	Subcapsular cataracts; Subcapsular lenticular cataracts; Subcapsular opacities	H25099
HPO_ICD:137	HP:0000526	Aniridia	Absent iris	Q131	Q131
HPO_ICD:138	HP:0000528;HP:0011478	True anophthalmia; Anophthalmia	Failure of development of eyeball; No eyeball; Ocular absence; No globe of eye; Clinical anophthalmia, unilateral/bilateral; Complete anophthalmia; Anophthalmia, clinical; Total anophthalmia; Missing eyeball; Absence of eyeballs; Missing globe of eye; Completely missing eyeball; Absence of globes of eyes	Q111	Q111
HPO_ICD:139	HP:0012905;HP:0000652;HP:0009743;HP:0430010;HP:0430009;HP:0011225;HP:0011224;HP:0000625;HP:0008496;HP:0009755;HP:0000537;HP:0430006	Multiple rows of eyelashes; Hypoplasia of eyelid; Epicanthus inversus; Epiblepharon; Lower eyelid coloboma; Microblepharia; Ectopic cilia of eyelid; Ankyloblepharon; Ablepharon; Distichiasis; Eyelid coloboma; Euryblepharon	Cleft lower eyelid; Notched eyelid; Adhesion of eyelids; Small eyelid; Abnormally small eyelid; Agenesis of eyelids; Coloboma of lower eyelid; Lower lid coloboma; Eyelid synechiae; Eyelids stuck together; Multiple rows of eyelashes; Aplasia of the eyelids; Ankyloblepharon filiforme adnatum; Decreased size of eyelid; Full thickness defect of the eyelid; Kabuki syndrome eyelids; Full thickness defe…	Q103	Q103
HPO_ICD:140	HP:0000538	Pseudopapilledema		H47332;H47333;H47339;H47331
HPO_ICD:141	HP:0000540;HP:0000484	Hypermetropia; Hyperopic astigmatism	Long-sightedness; Farsightedness; Hyperopia	H5200;H5201;H5203;H5202	H520
HPO_ICD:142	HP:0000544	External ophthalmoplegia	CPEO; Ophthalmoplegia externa; Chronic progressive external ophthalmoplegia; Progressive paralysis or weakness of muscles of eye motility; Progressive paralysis or weakness of muscles of eye movement; Paralysis or weakness of muscles within or surrounding outer part of eye	H4941;H4943;H4942;H4940;H49889	H494
HPO_ICD:143	HP:0000545;HP:0011003	High myopia; Myopia	Severe near sightedness; Near sighted; Nearsightedness; Severely close sighted; Close sighted; Severe myopia; Near sightedness; Severe myopia (> -6.00 diopters); Severely near sighted	H5210;H5212;H5213;H5211	H521
HPO_ICD:144	HP:0000552	Tritanomaly	Blue-yellow dyschromatopsia; Blue/yellow color vision defect; Blue yellow color blindness; Dyschromatopsia, blue-yellow	H5355	H535
HPO_ICD:145	HP:0012124;HP:0001094;HP:0001101;HP:0000554	Intermediate uveitis; Iridocyclitis; Uveitis; Iritis	Inflammation of iris	H209	H209
HPO_ICD:146	HP:0000555	Leukocoria	White pupillary reflex; Leukokoria	H44532;H44533;H44539;H44531
HPO_ICD:147	HP:0030642;HP:0000556	Retinal dystrophy; Fundus albipunctatus	Breakdown of light-sensitive cells in back of eye	H3550	H355
HPO_ICD:148	HP:0001087;HP:0008007;HP:0001492;HP:0000557	Buphthalmos; Developmental glaucoma; Primary congenital glaucoma; Axenfeld anomaly	Enlarged eyeball; Childhood glaucoma; Pediatric glaucoma; Infantile glaucoma	Q150	Q150
HPO_ICD:149	HP:0000558	Rieger anomaly		Q1381	Q138
HPO_ICD:150	HP:0000563	Keratoconus	Conical cornea; Bulging cornea	H18601;H18602;H18603;H18609
HPO_ICD:151	HP:0000565	Esotropia	Inward turning cross eyed	H5000	H500
HPO_ICD:152	HP:0001126;HP:0000568	Microphthalmia; Cryptophthalmos	Decreased size of eyeball; Abnormally small eyeball; Abnormally small globe of eye; Microphthalmos; Nanophthalmos; Decreased size of globe of eye	Q112	Q112
HPO_ICD:153	HP:0000573	Retinal hemorrhage	Retinal hemorrhages; Retinal bleeding	H3561;H3563;H3560;H3562	H356
HPO_ICD:154	HP:0000577	Exotropia	Outward facing eye ball	H5010	H501
HPO_ICD:155	HP:0000579	Nasolacrimal duct obstruction	Blocked tear duct; Lacrimal duct obstruction	H04549
HPO_ICD:156	HP:0000581	Blepharophimosis	Narrow opening between the eyelids; Decreased width of palpebral fissure	H02523;H02522;H02521;H02524;H02529;H02526;H02525
HPO_ICD:157	HP:0007709;HP:0000585	Band keratopathy; Band-shaped corneal dystrophy	Calcific band keratopathy	H18429;H18422;H18421;H18423
HPO_ICD:158	HP:0000588	Optic nerve coloboma	Coloboma of optic nerve; Optic disk coloboma	H47312;H47313;H47311;Q142;H47319	Q142
HPO_ICD:159	HP:0000589	Coloboma	Notched pupil; Ocular coloboma; Ocular colobomas	Q130	Q130
HPO_ICD:160	HP:0000592	Blue sclerae	Blue outer white part of eyeball; Blue sclera; Bluish sclerae; Whites of eyes are a bluish-gray color	Q135	Q135
HPO_ICD:161	HP:0000593	Abnormal anterior chamber morphology	Abnormality of the anterior chamber; Anterior chamber anomalies; Ocular anterior chamber abnormality	Q139	Q139
HPO_ICD:162	HP:0000601	Hypotelorism	Decreased orbital separation; Decreased interpupillary distance; Closely spaced eyes; Abnormally close eyes; Decreased distance between eyes; Decreased distance between eye sockets; Ocular hypotelorism	Q107	Q107
HPO_ICD:163	HP:0000602	Ophthalmoplegia	Eye muscle paralysis; Paralysis of extraocular eye movement	H499	H499
HPO_ICD:164	HP:0000575;HP:0000603;HP:0007761;HP:0000576;HP:0030528	Central scotoma; Paracentral scotoma; Scotoma; Centrocecal scotoma; Pericentral scotoma	Blind spot; Blind spot located at fixation point; Central blind spot; Central scotomata	H53411;H53419;H53413;H53412
HPO_ICD:165	HP:0000608	Macular degeneration	Pigmented macular degeneration	H3530	H353
HPO_ICD:166	HP:0000609;HP:0007766	Optic nerve hypoplasia; Optic disc hypoplasia	Hypoplastic optic disks; Underdeveloped optic nerves; Hypoplastic optic nerves	H47031;H47039;H47032;H47033
HPO_ICD:167	HP:0000610	Abnormal choroid morphology	Choroid disease; Abnormality of the choroid	H319	H319
HPO_ICD:168	HP:0000615	Abnormal pupil morphology	Abnormality of the pupil; Abnormal pupillary morphology; Pupillary abnormality; Pupillary abnormalities	H21569;H5700;H21561;H21562;H21563	H570
HPO_ICD:169	HP:0000616	Miosis	Pupillary constriction; Constricted pupils	H5703	H570
HPO_ICD:170	HP:0000618	Blindness	Total vision loss; Legal blindness; Blindness	H548
HPO_ICD:171	HP:0000619	Impaired convergence	Convergence insufficiency	H5111	H511
HPO_ICD:172	HP:0000620	Dacryocystitis	Infection of the lacrimal sac; Dacrocystitis	H04303;H04302;H04309;H04301
HPO_ICD:173	HP:0000621	Entropion	Inverted eyelid; Eyelid turned in; Eyelid folded in	H02006;H02005;H02002;H02009;H02001;H02004;H02003
HPO_ICD:174	HP:0000622;HP:0001125;HP:0030511	Transient unilateral blurring of vision; Bradyopsia; Blurred vision	Transient unilateral blurred vision; Difficulty seeing moving objects; Hemianopic blurring; Blurred vision; Hemianoptic blurring of vision	H538	H538
HPO_ICD:175	HP:0007768;HP:0000631	Retinal arterial tortuosity; Central retinal vessel vascular tortuosity	Tortuosity of main retinal vessels; Retinal artery tortuousity	H3509	H350
HPO_ICD:176	HP:0000639;HP:0001583	Nystagmus; Rotary nystagmus	Involuntary, rapid, rhythmic eye movements; Rotatory Nystagmus	H5500
HPO_ICD:177	HP:0010542;HP:0000666;HP:0012044;HP:0000640;HP:0011477	Seesaw nystagmus; Gaze-evoked nystagmus; Horizontal nystagmus; Vestibular nystagmus; Upbeat nystagmus	Nystagmus, horizontal	H5509
HPO_ICD:178	HP:0011520;HP:0000642;HP:0011521	Deuteranomaly; Red-green dyschromatopsia; Deuteranopia	Deuteranomoly; Red/green color vision defect; Dyschromatopsia with red-green confusion; Green-weak; Green-blind; Red green color blindness	H5353;H5359	H535
HPO_ICD:179	HP:0000646	Amblyopia	Wandering eye; Wandering eyes; Lazy eye	H53001;H53003;H53002;H53009
HPO_ICD:180	HP:0000648	Optic atrophy	Optic-nerve degeneration; Optic nerve atrophy	H4720	H472
HPO_ICD:181	HP:0000649	Abnormality of visual evoked potentials	Abnormal vision evoked potentials; Abnormal visual-evoked potentials; VEP abnormalities; Abnormal visual evoked potential; Abnormal visual evoked responses	R94112
HPO_ICD:182	HP:0000651	Diplopia	Double vision	H532	H532
HPO_ICD:183	HP:0000656	Ectropion	Everted eyelid; Eyelid folded out; Eyelid turned out	H02103;H02104;H02105;H02109;H02106;H02101;H02102
HPO_ICD:184	HP:0000658	Eyelid apraxia	Difficulty opening the eyelids	H02439
HPO_ICD:185	HP:0000660	Lipemia retinalis		E783	E783
HPO_ICD:186	HP:0000662	Nyctalopia	Difficulties with night vision; Poor night vision; Night-blindness; Night blindness	H5360	H536
HPO_ICD:187	HP:0005323;HP:0000664;HP:0010730;HP:0045018	Partial duplication of eyebrows; Synophrys; Double eyebrow; Hemifacial hypertrophy	Facial hemihyperplasia; Enlargement of half of face; Facial hemihypertophy; Friedreich's disease; Hemifacial enlargement; Synophris; Monobrow; Increase in size of half of face; Double eyebrow; Unibrow; Hypertrophy of half of face; Partial double eyebrow; Partial duplication of eyebrows; Duplication of eyebrow; Overgrowth of half of face	Q188	Q188
HPO_ICD:188	HP:0000667	Phthisis bulbi		H44529
HPO_ICD:189	HP:0000674;HP:0000668;HP:0006349	Agenesis of permanent teeth; Hypodontia; Anodontia	Anodontia vera; Missing between one and six teeth; Failure of development of permanent teeth; Dental agenesis; Absence of permanent teeth; Failure of development of between one and six teeth; Complete agenesis of all teeth; Failure of development of all teeth; Failure of development of secondary teeth; Total absence of all teeth; Missing all teeth; Complete anodontia; Total anodontia; Agenesis of…	K000	K000
HPO_ICD:190	HP:0000670	Carious teeth	Dental cavities; Frequent caries; Early dental caries; Dental caries; Rotting teeth; Cariosity of teeth; Dental decay; Tooth decay; Tooth cavities; Caries	K029	K029
HPO_ICD:191	HP:0011091;HP:0000678;HP:0001572;HP:0000698;HP:0011087;HP:0000679;HP:0000691;HP:0011089;HP:0011088;HP:0011090	Fused teeth; Conical tooth; Macrodontia; Dens in dente; Talon cusp; Taurodontia; Double tooth; Dental crowding; Gemination; Microdontia	Peg tooth; Peg-shaped teeth; Gemination of tooth; Conical teeth; Conoid tooth; Large tooth; Overcrowding of teeth; Tooth mass arch size discrepancy; Talon cusps; Dens evaginatus; Increased width of tooth; Small teeth; Inadequate arch length for tooth size; Peg shaped teeth; Splitting of crown of tooth; Taurodont; Fusion of teeth; Peg shaped tooth; Hypertrophy of tooth; Small tooth; Increased size…	K002;M2631	K002
HPO_ICD:192	HP:0000689;HP:0009102	Anterior open-bite malocclusion; Dental malocclusion	Malocclusion of teeth; AOB; Misalignment of upper and lower dental arches; Malalignment of upper and lower dental arches; Angle class 2 malocclusion; Angle class 3 malocclusion; Gap between upper and lower front teeth when biting; Bilateral crossbite; Malocclusion; Apertognathia malocclusion; Bad bite; Bilateral crossbite malocclusion; Anterior openbite; Anterior open bite between upper and lower…	M264;M26219
HPO_ICD:193	HP:0000703;HP:0000705;HP:0011060;HP:0000694;HP:0011072	Dentinogenesis imperfecta limited to primary teeth; Shell teeth; Rootless teeth; Dentinogenesis imperfecta; Amelogenesis imperfecta	Teeth with type iii dentinogenesis imperfecta; Missing tooth root; Dentinogenesis imperfecta of baby teeth; Tooth with dentin dysplasia type i; Aplasia of tooth root; Teeth with dentinal dysplasia; Teeth with thin dentin and large pulp chambers; Dentin dysplasia; Absence of tooth root; Rootless teeth; Teeth without roots; Agenesis of tooth root	K005	K005
HPO_ICD:194	HP:0000699;HP:0006304;HP:0001566	Diastema; Widely-spaced maxillary central incisors; Widely-spaced incisors	Wide gap between upper central incisors; Diastema between upper incisors; Dental diastema; Widely spaced upper incisors; Diastema between incisors; Widely spaced front teeth; Gaps between teeth; Gap between upper front teeth; Gap between front teeth; Separated superior central incisors; Anterior diastema of teeth; Central incisor gap; Diastasis of the teeth; Diastema of the teeth; Diastema betwee…	M2632
HPO_ICD:195	HP:0000700	Periapical bone loss	Periapical cyst; Periapical granuloma; Periapical radiolucencies; Dark spot around tooth root on x-ray; Bone loss around tooth root; Periapical radiolucency; Periapical lesion	K045;K048	K045;K048
HPO_ICD:196	HP:0000704	Periodontitis	Periodontal disease; Gum disease; Pyorrhea	K069;K0530;K056	K069;K056;K053
HPO_ICD:197	HP:0000707;HP:0045005;HP:0010301	Neural tube defect; Abnormality of the nervous system; Spinal dysraphism	Neurological abnormality; Brain and/or spinal cord issue; Abnormality of neural tube closure; Incomplete closure of the vertebral arch; Neurologic abnormalities; Abnormality of the nervous system	Q069;Q079;Q049	Q069;Q079;Q049
HPO_ICD:198	HP:0000709	Psychosis	Psychosis	F28;F29	F28;F29
HPO_ICD:199	HP:0000711;HP:0000713	Restlessness; Agitation	Restlessness	R451	R451
HPO_ICD:200	HP:0000720;HP:0001575;HP:0000712	Mood changes; Emotional lability; Mood swings	Emotional instability; Mood swings; Moody; Mood alterations	R4586	R458
HPO_ICD:201	HP:0000716	Depressivity	Depressive disorder; Depression	F341;F329	F341;F329
HPO_ICD:202	HP:0000718;HP:0008760	Aggressive behavior; Violent behavior	Aggressive behavior; Aggressive behaviour; Violent behavior; Aggression; Aggressiveness; physical aggression	F918;R456	F918;R456
HPO_ICD:203	HP:0030212;HP:0000722	Obsessive-compulsive behavior; Collectionism	OCD; Compulsive hoarding; Obsessive compulsive disorder; Obsessive-compulsive disorder; Obsessive-compulsive behavior; Obsessive compulsive behavior	F429;F428;R4681	F429;F428;R468
HPO_ICD:204	HP:0000726	Dementia	Progressive dementia; Dementia; Dementia, progressive	F0390
HPO_ICD:205	HP:0000727;HP:0030219	Frontal lobe dementia; Semantic dementia	Trouble remembering words	G3109	G310
HPO_ICD:206	HP:0000733	Stereotypy	Stereotypical motor behaviors; Sterotyped behavior; Stereotyped behaviors; Repetitive or self-injurious behavior; Stereotyped behavior; Stereotypic behavior; Stereotyped, repetitive behaviour; Repetitive movements; Stereotypic behaviors	F984	F984
HPO_ICD:207	HP:0000735	Impaired social interactions	Poor social interactions; Impaired social interactions; Impaired social interaction	F8082	F808
HPO_ICD:208	HP:0000736	Short attention span	Poor attention span; Problem paying attention; Easily distracted; Short attention span	R41840
HPO_ICD:209	HP:0000737	Irritability	Irritability; Irritable	R454	R454
HPO_ICD:210	HP:0000738;HP:0011160;HP:0008765	Auditory hallucinations; Focal sensory gustatory seizure; Hallucinations	Hearing sounds; Sensory hallucination; Hallucination; Gustatory aura; Taste hallucinations; Gustatory auras; Hallucinations of sound; Hallucinations	R440;R442;R443	R440;R442;R443
HPO_ICD:211	HP:0000739;HP:0000740	Anxiety; Episodic paroxysmal anxiety	Anxiety; Excessive, persistent worry and fear; Anxiousness; Anxiety disease	F419;F411	F419;F411
HPO_ICD:212	HP:0000741	Apathy	Lack of feeling, emotion, interest	R453	R453
HPO_ICD:213	HP:0011999;HP:0000746	Delusions; Paranoia	Delusions; Paranoia	F22
HPO_ICD:214	HP:0030391;HP:0000750;HP:0002463	Delayed speech and language development; Spoken Word Recognition Deficit; Language impairment	Delayed speech; Late-onset speech development; Delayed speech and language development; Speech difficulties; Speech delay; Speech and language difficulties; Deficiency of speech development; Language delay; Delayed speech development; Poor speech development; Delayed language development; Impaired speech and language development; Impaired speech development; Language development deficit; Speech a…	F809;R479	F809
HPO_ICD:215	HP:0000756	Agoraphobia	Fear of open spaces	F4000	F400
HPO_ICD:216	HP:0012672;HP:0000757;HP:0100543	Cognitive impairment; Lack of insight; Akinetic mutism	Abnormality of cognition; Cognitive deficits; Cognitive impairment; Cognitive abnormality; Lack of insight; Cognitive defects; Intellectual impairment; Mental impairment	R4189	R418
HPO_ICD:217	HP:0000915;HP:0000767	Pectus excavatum of inferior sternum; Pectus excavatum	Funnel chest; Pectus excavatum inferiorly	Q676	Q676
HPO_ICD:218	HP:0000768;HP:0000917	Pectus carinatum; Superior pectus carinatum	Pectus carinatum superiorly; Pigeon chest	Q677	Q677
HPO_ICD:219	HP:0000771;HP:0010313	Breast hypertrophy; Gynecomastia	Hypertrophy of the breasts; Gynaecomastia; Macromastia; Gigantomastia; Enlarged male breast	N62	N62
HPO_ICD:220	HP:0000776	Congenital diaphragmatic hernia	Diaphragmatic hernia	Q790	Q790
HPO_ICD:221	HP:0100029;HP:0011755;HP:0005359;HP:0010518;HP:0100028;HP:0000778;HP:0008211;HP:0000777	Aplasia of the thymus; Hypoplasia of the thymus; Lingual thyroid; Ectopic thyroid; Thyroglossal cyst; Ectopic posterior pituitary; Parathyroid agenesis; Abnormality of the thymus	Aberrant thyroid gland; Athymia; Thymic hypoplasia; Thymus hypoplasia; Aberrant thyroid; Ectopic thyroid gland; Abnormal thryoid location; Parathyroid absence; Absent thymic shadow; Parathyroid aplasia; Lack of thymic shadow; Ectopic neurohypophysis; Small thymus; Absent thymus; Abnormality of the thymus; Heteropic thyroid gland; Thyroglossal duct cyst	Q892	Q892
HPO_ICD:222	HP:0000786	Primary amenorrhea		N910	N910
HPO_ICD:223	HP:0000787	Nephrolithiasis	Renal stones; Kidney stones; Renal calculi	N200	N200
HPO_ICD:224	HP:0000790	Hematuria	Blood in urine; High urine occult blood	R319	R31
HPO_ICD:225	HP:0000793	Membranoproliferative glomerulonephritis	MPGN; Mesangiocapillary glomerulonephritis	N055	N055
HPO_ICD:226	HP:0000794	IgA deposition in the glomerulus	IgA nephropathy	N028	N028
HPO_ICD:227	HP:0030974;HP:0000798	Oligospermia; Cryptozoospermia	Cryptospermia; Low sperm count	N46121;N46129;N46124;N46123;N4611;N46125;N46122
HPO_ICD:228	HP:0000802	Impotence	Erectile dysfunction; Difficulty getting an erection; Difficulty getting a full erection	F5221;N529	F522
HPO_ICD:229	HP:0000020;HP:0010992;HP:0000805	Urinary incontinence; Stress urinary incontinence; Enuresis	Loss of bladder control; Bladder incontinence	R32;F980	R32;F980
HPO_ICD:230	HP:0000813;HP:0100718	Bicornuate uterus; Uterine rupture	Heart-shaped uterus; Uterus bicornis; Heart shaped uterus	Q513;N858	Q513;N858
HPO_ICD:231	HP:0000818	Abnormality of the endocrine system	Endocrine system disease	E349;E309	E349;E309
HPO_ICD:232	HP:0000820	Abnormality of the thyroid gland	Thyroid abnormality; Thyroid disease; Abnormality of the thyroid gland	E079	E079
HPO_ICD:233	HP:0000821	Hypothyroidism	Low T4; Underactive thyroid	E039	E039
HPO_ICD:234	HP:0000822;HP:0030847	Abnormal jugular venous pressure; Hypertension	High blood pressure; Systemic hypertension	R030;I10;I973	R030;I10
HPO_ICD:235	HP:0012569;HP:0000823	Delayed puberty; Delayed menarche	Delayed puberty; Delayed pubertal development; Pubertal delay; Delayed start of first period; Delayed pubertal growth	E300	E300
HPO_ICD:236	HP:0010465;HP:0000826;HP:0008236;HP:0012411	Isosexual precocious puberty; Precocious puberty; Premature pubarche; Precocious puberty in females	Early onset of puberty; Premature pubic hair growth; Early puberty	E301	E301
HPO_ICD:237	HP:0000828	Abnormality of the parathyroid gland	Parathyroid disease	E215	E215
HPO_ICD:238	HP:0000829	Hypoparathyroidism	Low parathyroid hormone; Decreased parathyroid hormone secretion	E892	E892
HPO_ICD:239	HP:0000834	Abnormality of the adrenal glands	Adrenal gland disease; Adrenal abnormalities	E279	E279
HPO_ICD:240	HP:0008231;HP:0000835	Adrenal hypoplasia; Macronodular adrenal hyperplasia	Adrenal gland hypoplasia; Small adrenal glands; Hypoplastic adrenal glands	E278	E278
HPO_ICD:241	HP:0000842;HP:0003162;HP:0012051	Reactive hypoglycemia; Hyperinsulinemia; Fasting hypoglycemia	Elevated insulin level; Low blood sugar after a meal; Low blood sugar when fasting; Postprandial hypoglycemia	E161	E161
HPO_ICD:242	HP:0000843	Hyperparathyroidism	Elevated blood parathyroid hormone level	E213	E213
HPO_ICD:243	HP:0000845	Growth hormone excess	Acromegalic growth; Somatotropin excess; Acral hypertrophy; Acromegaly; Growth hormone excess	E220	E220
HPO_ICD:244	HP:0008191;HP:0005990;HP:0011780;HP:0000851	Congenital hypothyroidism; Thyroid hypoplasia; Thyroid agenesis; Thyroid hemiagenesis	Hypoplastic thyroid; Hypothyroidism, congenital; Athyroidal hypothyroidism; Underactive thyroid gland from birth	E002;E031;E001;E030;E000;E009	E002;E031;E001;E030;E000;E009
HPO_ICD:245	HP:0009798;HP:0000853;HP:0000866	Goiter; Euthyroid goiter; Euthyroid multinodular goiter	Thyroid goiter; Enlarged thyroid gland in neck; Goitre	E010;E012;E049	E010;E012;E049
HPO_ICD:246	HP:0011774;HP:0000854	Thyroid adenoma; Thyroid follicular adenoma		D34	D34
HPO_ICD:247	HP:0000855	Insulin resistance	Body fails to respond to insulin	E8881	E888
HPO_ICD:248	HP:0000858	Menstrual irregularities	Menstrual irregularity	N926;N925	N926;N925
HPO_ICD:249	HP:0000859	Hyperaldosteronism	Mineralocorticoid excess; Increased aldosterone production; Elevated plasma aldosterone; Increased aldosterone	E269	E269
HPO_ICD:250	HP:0000873;HP:0000863	Central diabetes insipidus; Diabetes insipidus	Neurohypophyseal diabetes insipidus	E232	E232
HPO_ICD:251	HP:0000869	Secondary amenorrhea	Previous menstrual periods stop	N911	N911
HPO_ICD:252	HP:0000870	Prolactin excess	Hyperprolactinemia; Hyperprolactinaemia	E221	E221
HPO_ICD:253	HP:0000872	Hashimoto thyroiditis	Chronic lymphocytic thyroiditis; Hashimoto's thyroiditis	E063	E063
HPO_ICD:254	HP:0000876	Oligomenorrhea	Light or infrequent menstrual periods	N915	N915
HPO_ICD:255	HP:0030280;HP:0000923;HP:0001552;HP:0000897;HP:0000887;HP:0030282	Rib gap; Cupped ribs; Barrel-shaped chest; Posterior rib gap; Beaded ribs; Rachitic rosary	Dorsal rib defect; Rib gap; Cupped ribs; Barrel-shaped chest; Barrel chest; Rib flaring; Rib cupping	M954	M954
HPO_ICD:256	HP:0000895	Lateral clavicle hook	Handlebar clavicle; Hooked clavicle; Hook-shaped clavicle; Hook-shaped collarbone	M958	M958
HPO_ICD:257	HP:0005917;HP:0002974;HP:0000894;HP:0100554;HP:0000912;HP:0001199;HP:0006645;HP:0004232;HP:0006608;HP:0003067;HP:0009702;HP:0005037;HP:0004099	Sprengel anomaly; Short clavicles; Madelung deformity; Midclavicular hypoplasia; Carpal synostosis; Hemihypertrophy of upper limb; Triphalangeal thumb; Macrodactyly; Radioulnar synostosis; Supernumerary metacarpal bones; Thin clavicles; Proximal radio-ulnar synostosis; Accessory carpal bones	Fused forearm bones; Clavicular hypoplasia; Fused carpal bones; High scapula; Underdeveloped clavicles; Extra wrist bones; Finger overgrowth; Synostosis involving the carpal bones; Supernumerary carpal bones; Thin collarbone; Overgrowth of one arm; Carpal fusion; Accessory phalanx of the thumb; High shoulder blade; Hypoplastic clavicles; Carpal bone fusion; Finger-like thumb; Short collarbone; Ex…	Q688;Q740	Q688;Q740
HPO_ICD:258	HP:0005017;HP:0000934	Chondrocalcinosis; Polyarticular chondrocalcinosis	Calcium deposits in joints	M1120;M1180	M1120;M1180
HPO_ICD:259	HP:0000938	Osteopenia	Generalized osteopenia	M8580	M8580
HPO_ICD:260	HP:0000939;HP:0040160	Osteoporosis; Generalized osteoporosis	Generalized osteoporosis with pathologic fractures	M810
HPO_ICD:261	HP:0000952	Jaundice	Jaundice; Yellowing of the skin; Icterus; Yellow skin	R17	R17
HPO_ICD:262	HP:0000953	Hyperpigmentation of the skin	Increased skin pigmentation; Skin hyperpigmentation; Melanoderma; Hyperpigmented lesion; Melanodermia; Patchy darkened skin; Cutaneous hyperpigmentation	L819	L819
HPO_ICD:263	HP:0000956	Acanthosis nigricans	Keratosis nigricans; Darkened and thickened skin	L83	L83
HPO_ICD:264	HP:0000957	Cafe-au-lait spot	Cafe-au-lait spots; Flat light-brown mark on skin; Cafe au lait spots; Cafe-au-lait macules; Birthmark; Cafe-au-lait macule	L813	L813
HPO_ICD:265	HP:0000958	Dry skin	Dry skin; Xerosis	L853	L853
HPO_ICD:266	HP:0000960;HP:0010770;HP:0010769	Sacral dimple; Pilonidal sinus; Pilonidal fistula	Pilonidal dimple; Spinal dimple; Pilonidal cyst	L0591	L059
HPO_ICD:267	HP:0000961	Cyanosis	Blue discoloration of the skin	R230	R230
HPO_ICD:268	HP:0040189;HP:0009762;HP:0000963	Facial wrinkling; Thin skin; Scaling skin	Facial wrinkling; Thin skin; flaking skin; Desquamation; Scaling skin; scaly skin; peeling skin	R234	R234
HPO_ICD:269	HP:0100792;HP:0000965;HP:0100679	Acantholysis; Lack of skin elasticity; Cutis marmorata	Livedo reticularis; Nikolsky's sign; Tight skin	R238	R238
HPO_ICD:270	HP:0000966;HP:0007480;HP:0000970	Decreased sweating due to autonomic dysfunction; Hypohidrosis; Anhidrosis	Sweating, decreased; Decreased sweating; Lack of sweating; Sweating dysfunction; Inadequate sweating; Sudomotor dysfunction; Oligohidrosis; Decreased ability to sweat	L744	L744
HPO_ICD:271	HP:0000967	Petechiae		R233	R233
HPO_ICD:272	HP:0012398;HP:0012098;HP:0010741;HP:0012050;HP:0100695;HP:0007514;HP:0001785;HP:0000282;HP:0010742;HP:0007430;HP:0000969	Facial edema; Anasarca; Lipedema; Ankle swelling; Edema of the dorsum of hands; Pedal edema; Peripheral edema; Edema; Generalized edema; Edema of the upper limbs; Edema of the dorsum of feet	Extreme generalized edema; Generalized tissue edema; Ankle swelling; Leg edema; Hydrops; Edema of dorsum of feet; Edema of dorsum of hands; Facial swelling; Edema of the lower limbs; Bipedal edema; Dropsy; Oedema; Fluid accumulation in upper limbs; Lower leg swelling; Fluid accumulation in lower limbs; Fluid retention; Peripheral edema of lower extremity; Facial puffiness; Water retention	R600;R601;R609	R600;R601;R609
HPO_ICD:273	HP:0000971	Abnormal sweat gland morphology	Abnormalities of sweating; Sweat gland disease; Abnormality of the sweat gland	L749;L759	L749;L759
HPO_ICD:274	HP:0000972;HP:0000982	Palmoplantar hyperkeratosis; Palmoplantar keratoderma	Thick palms and soles; Thickening of the outer layer of the skin of the palms and soles; Hyperkeratosis of palms and soles; Palmoplantar keratosis; Hyperkeratosis of the palms and soles; Thickened palms and soles; Thickening of palms and soles; Palmar and plantar keratoderma; Palmoplantar keratoses	L852	L852
HPO_ICD:275	HP:0000975;HP:0030166	Night sweats; Hyperhidrosis	Profuse sweating; Night sweats; Increased sweating; Sweating; Diaphoresis; Excessive sweating; Nocturnal hyperhidrosis; Sweating profusely; Sweating, increased	R61
HPO_ICD:276	HP:0000979	Purpura	Red or purple spots on the skin; Blood spots	D692	D692
HPO_ICD:277	HP:0000980;HP:0001017	Pallor; Anemic pallor	Paleness; Skin paleness	R231	R231
HPO_ICD:278	HP:0000988;HP:0012282	Morbilliform rash; Skin rash	Rash; Skin rash; Exanthem	R21	R21
HPO_ICD:279	HP:0000989	Pruritus	Skin itching; Itching; Itchy skin; pruritis	L299	L299
HPO_ICD:280	HP:0000992	Cutaneous photosensitivity	Photosensitivity; Sun sensitivity; Sensitivity to sunlight; Photosensitive skin; Skin photosensitivity; Photosensitive skin rashes	L568	L568
HPO_ICD:281	HP:0003764;HP:0000995;HP:0005600	Nevus; Congenital giant melanocytic nevus; Melanocytic nevus	Melanocytic naevus; Mole; Giant pigmented mole; Giant pigmented hairy nevus; Nevi; Nevocellular nevi; Noncancerous mole; Melanocytic nevi; Naevus; Giant pigmented nevus; Pigmented nevi; Beauty mark; Pigmented naevi; Naevi	D229	D229
HPO_ICD:282	HP:0000999	Pyoderma	Pus-filled lesion	L080	L080
HPO_ICD:283	HP:0001004	Lymphedema	Swelling caused by excess lymph fluid under skin; Lymphoedema; Lymphatic obstruction; Onset of lymphedema around puberty	I890	I890
HPO_ICD:284	HP:0001007;HP:0000998	Hirsutism; Hypertrichosis	Excessive hair growth; Excessive hairiness; Increased hair growth on body	L688;L683;L680;L689;L682;L681	L688;L683;L689;L680;L682;L681
HPO_ICD:285	HP:0001010	Hypopigmentation of the skin	Patchy lightened skin; Hypopigmented skin; Skin hypopigmentation; Hypopigmentation	L815	L815
HPO_ICD:286	HP:0001012;HP:0012032;HP:0012031	Multiple lipomas; Lipomatous tumor; Lipoma	Lipomas; Lipomatosis; Multiple fatty lumps; Fatty lump; Noncancerous fatty lump	D179	D179
HPO_ICD:287	HP:0007381;HP:0001019	Erythroderma; Congenital exfoliative erythroderma	Red scaly skin caused by inflammatory skin disease; Exfoliative dermititis; Generalized erythrodermia; Generalized erythroderma	L440;L308;L26;L539	L308;L440;L26;L539
HPO_ICD:288	HP:0001025	Urticaria	Hives	L509	L509
HPO_ICD:289	HP:0007486;HP:0001028;HP:0005306;HP:0001048	Cavernous hemangioma; Hemangioma; Cavernous hemangioma of the face; Capillary hemangioma	Hemangiomata; Cavernous haemangioma; Collection of dilated blood vessels that forms mass; Strawberry birthmark; Strawberry mark; Capillary hemangioma; Cavernous angioma	D1800	D180
HPO_ICD:290	HP:0001029	Poikiloderma		L816	L816
HPO_ICD:291	HP:0001036	Parakeratosis		L218	L218
HPO_ICD:292	HP:0001041	Facial erythema	Rosacea; Red face; Ruddy face; Blushing; Red in the face; Blushed cheeks	L711;R232;L710;L719;L718	L718;R232;L710;L719;L711
HPO_ICD:293	HP:0001045;HP:0005602	Progressive vitiligo; Vitiligo	Blotchy loss of skin color	L80	L80
HPO_ICD:294	HP:0001047;HP:0007573	Late onset atopic dermatitis; Atopic dermatitis	Atopic dermatitis, chronic; Baby eczema; Late onset baby eczema; Dermatitis, Atopic	L209;L2081	L209;L208
HPO_ICD:295	HP:0001051;HP:0007569	Seborrheic dermatitis; Generalized seborrheic dermatitis	Seborrheic eczema; Generalized seborrheic eczema; Seborrhea; Dysseborrheic dermatitis	L219	L219
HPO_ICD:296	HP:0001055	Erysipelas	St. Anthony's Fire	A46	A46
HPO_ICD:297	HP:0001057	Aplasia cutis congenita	Congenital absence of skin; Absence of part of skin at birth; Congenital scars; Cutis aplasia	Q848	Q848
HPO_ICD:298	HP:0001059	Pterygium	Pterygia; Surfer's eye	H11009
HPO_ICD:299	HP:0001061	Acne	Acne; Breaking out	L709	L709
HPO_ICD:300	HP:0001065	Striae distensae	Striae cutis distensae; Purplish striae; Striae; Stretch marks; Striae atrophicae	L902;L906;L901	L902;L906;L901
HPO_ICD:301	HP:0001075	Atrophic scars	Thin, atrophic scars; Sunken or indented skin due to damage	L905	L905
HPO_ICD:302	HP:0001080	Biliary tract abnormality	Biliary tract disease	K839	K839
HPO_ICD:303	HP:0001081	Cholelithiasis	Gallstones	K8020	K802
HPO_ICD:304	HP:0001082	Cholecystitis	Gallbladder inflammation	K819	K819
HPO_ICD:305	HP:0001083;HP:0012019	Ectopia lentis; Lens luxation	Dislocated lens; Lens dislocation; Abnormality of lens position; Dislocated lenses	H2710;Q121	H271;Q121
HPO_ICD:306	HP:0001084	Corneal arcus	Arcus juvenilis; Arcus lipoidis; Arcus senilis; Gerontoxon; Anterior embryotoxon; Corneal annulus	H18419
HPO_ICD:307	HP:0001085	Papilledema		H4710;H4601;H4602;H4600;H4603	H471
HPO_ICD:308	HP:0001089	Iris atrophy	Iris degeneration	H21269
HPO_ICD:309	HP:0001092;HP:0000522	Alacrima; Absent lacrimal punctum	Absence of tears in the eyes; Absent lacrimal openings; Absent lacrimal fluids; Agenesis of the lacrimal punctum; Aplasia of lacrimal puncta; Lacrimal punctum, absence; Lacrimal puncta aplasia; Absent lacrimal puncta; Absent tear secretion; Absent lacrimal gland puncta	Q104;Q106	Q104;Q106
HPO_ICD:310	HP:0001095	Hypertensive retinopathy		H35031;H35032;H35039;H35033
HPO_ICD:311	HP:0001096	Keratoconjunctivitis		H16201;H16202;H16203;H16209
HPO_ICD:312	HP:0001097	Keratoconjunctivitis sicca	Dry eyes; Dry eye syndrome; Xerophthalmia; Keratitis sicca	H04122;H04121;H04123;E507;H04129	E507
HPO_ICD:313	HP:0011500;HP:0200064;HP:0007676;HP:0001100	Hypoplasia of the iris; Asymmetry of iris pigmentation; Polycoria; Heterochromia iridis	Different colored eyes; Heterochromia irides; Iris hypoplasia; Hypoplastic iris; Underdeveloped iris; Multiple pupils	Q132	Q132
HPO_ICD:314	HP:0007894;HP:0030825;HP:0008052;HP:0007703;HP:0000488;HP:0001105;HP:0001103;HP:0000479;HP:0011532;HP:0000546	Abnormality of retinal pigmentation; Retinal fold; Subretinal exudate; Retinopathy; Hypopigmentation of the fundus; Abnormal retinal morphology; Abnormal macular morphology; Retinal atrophy; Absent foveal reflex; Retinal degeneration	Anomaly of the retina; Abnormality of the retinal pigment epithelium; Retina degeneration; Retinal folds; Noninflammatory retina disease; Decreased fundus pigmentation; Macular abnormality; Abnormal retina; Abnormal retinal pigmentation; Abnormality of RPE; Retinal disease; Fundus hypopigmentation; Macula abnormality; Retina issue; Foveal reflex absent; Loss of foveal reflex; Retinal pigmentary a…	H3589;H359	H358;H359
HPO_ICD:315	HP:0001112	Leber optic atrophy	Leber optic atrophy features; Leber optic degeneration	H4722	H472
HPO_ICD:316	HP:0001114	Xanthelasma	Fatty deposits on eyelids; Xanthelasma of eyelid; Xanthelasma of periocular region; Xanthoma of periocular region; Xanthoma; Xanthelasma palpebrarum; Fatty deposits in skin around the eyes; Xanthoma of eyelid	H0263;H0260;H0264;H0266;H0265;H0261;H0262	H026
HPO_ICD:317	HP:0001493;HP:0007649;HP:0001116	Congenital hypertrophy of retinal pigment epithelium; Macular coloboma; Falciform retinal fold	Congenital retinal fold	Q141	Q141
HPO_ICD:318	HP:0001118	Juvenile cataract		H26009
HPO_ICD:319	HP:0001123;HP:0007854	Visual field defect; Glaucomatous visual field defect	Visual field defects; Partial loss of field of vision	H5340	H534
HPO_ICD:320	HP:0001131	Corneal dystrophy		H1850	H185
HPO_ICD:321	HP:0001132	Lens subluxation	Partially dislocated lens	H27112;H27111;H27113;H2710;H27119	H271
HPO_ICD:322	HP:0001133	Constriction of peripheral visual field	Visual field constriction; Constricted visual field; Constricted visual fields; Limited peripheral vision; Concentric narrowing of visual field	H53489
HPO_ICD:323	HP:0001137	Alternating esotropia	Alternating cross eyes	H5005	H500
HPO_ICD:324	HP:0007634;HP:0001138	Optic neuropathy; Nonarteritic anterior ischemic optic neuropathy	Damaged optic nerve	H462	H46
HPO_ICD:325	HP:0001139	Choroideremia		H3121	H312
HPO_ICD:326	HP:0001140	Limbal dermoid	Epibulbar dermoids; Benign eye tumor; Epibulbar dermoid	D3191;D3192;D3190	D319
HPO_ICD:327	HP:0011501;HP:0001142;HP:0012376;HP:0011502	Lenticonus; Posterior lenticonus; Microphakia; Anterior lenticonus	Small lens	Q128	Q128
HPO_ICD:328	HP:0001144;HP:0030668	Periorbital dermoid cyst; Orbital cyst	Orbital cysts; Cyst of eye socket	H05819;H05812;H05811;H05813
HPO_ICD:329	HP:0001149	Lattice corneal dystrophy	Biber haab dimmer dystrophy	H1854	H185
HPO_ICD:330	HP:0001153	Septate vagina	Double vagina	Q5210	Q521
HPO_ICD:331	HP:0001155	Abnormality of the hand	Abnormality of the hand; Hand deformities; Abnormal hands; Hand anomalies	M21949	M2194
HPO_ICD:332	HP:0001156	Brachydactyly	Short fingers or toes; Brachydactyly syndrome	Q681	Q681
HPO_ICD:333	HP:0001159	Syndactyly	Webbed fingers or toes	Q709	Q709
HPO_ICD:334	HP:0001161;HP:0001177;HP:0100258	Hand polydactyly; Preaxial hand polydactyly; Preaxial polydactyly	thumb polydactyly; Polydactyly of the hand; Supernumerary finger; Supernumerary thumb; Polydactyly, preaxial; Polydactyly affecting the thumb; Extra finger; Preaxial polydactyly of hands; Extra thumb; Finger polydactyly	Q691;Q690	Q691;Q690
HPO_ICD:335	HP:0009465;HP:0006156;HP:0001182;HP:0009381	Tapered finger; Ulnar deviation of thumb; Short finger; Ulnar deviation of finger	Tapered fingers; Curved thumb deviated towards palm; Tapered finger; Stubby fingers; Finger bends toward pinky; Hypoplastic fingers; Hypoplastic digits; Tapered fingertips; Ulnar Drift; Ulnar deviation of the 1st finger; Distally tapering fingers; Short finger; Stubby finger; Tapering fingers; Hypoplastic/small fingers	M20099
HPO_ICD:336	HP:0001195	Single umbilical artery	2 vessel cord; Two vessel cord; 2 vessel umbilical cord; Only one artery in umbilical cord instead of two; Two vessel umbilical cord	Q270	Q270
HPO_ICD:337	HP:0001239	Wrist flexion contracture	Wrist flexion deformity; Wrist contracture	M24539	M2453
HPO_ICD:338	HP:0001249	Intellectual disability	Intellectual disability; Nonprogressive intellectual disability; Mental retardation, nonspecific; Dull intelligence; Poor school performance; Low intelligence; Mental retardation; Mental-retardation; Nonprogressive mental retardation; Mental deficiency	F79
HPO_ICD:339	HP:0010819;HP:0002197;HP:0010533;HP:0001250	Spasmus nutans; Generalized-onset seizure; Atonic seizures; Seizures	Generalized-onset seizures; Epilepsy; Generalized seizures; drop seizures; drop attacks; Seizure; Hypotonic seizures; Sudden loss of muscle tone; astatic seizures; Seizures	G40409;G40909
HPO_ICD:340	HP:0011973;HP:0001254;HP:0003388;HP:0012378	Fatigue; Paroxysmal lethargy; Lethargy; Easy fatigability	Lethargy; Tired easily; Tired; Fatigue; Tiredness; Malaise	R5383
HPO_ICD:341	HP:0001256	Intellectual disability, mild	Mental retardation, mild; Mild and nonprogressive mental retardation; Mental retardation, borderline-mild; Intellectual disability, mild; Mild mental retardation	F70
HPO_ICD:342	HP:0001259	Coma	Coma	R402322;R402222;R402112;R402214;R402223;R402343;R402120;R402312;R402114;R402321;R402340;R402121;R402113;R402310;R402344;R402110;R402311;R402220;R402224;E035;R402314;R402323;R402124;R402123;R402341;R402213;R402210;R402320;R402111;R402342;R4020;R402313;R402211;R402212;R402221;R402122;R402324	E035;R402
HPO_ICD:343	HP:0001260;HP:0002425	Anarthria; Dysarthria	Difficulty articulating speech; Loss of articulate speech; Dysarthric speech	R471;I69322;I69222;I69122;I69922;I69022;I69822	R471
HPO_ICD:344	HP:0001262;HP:0002330;HP:0002329	Drowsiness; Excessive daytime somnolence; Paroxysmal drowsiness	Drowsiness; Sleepy; More than typical sleepiness during day	R400	R400
HPO_ICD:345	HP:0002376;HP:0001263	Global developmental delay; Developmental regression	Developmental retardation; Psychomotor development deficiency; Delayed milestones; Psychomotor regression beginning in infancy; Delayed cognitive development; Developmental delay, global; Retarded development; Mental deterioration in childhood; Cognitive delay; Delayed intellectual development; Lack of psychomotor development; Psychomotor regression, progressive; Loss of developmental milestones;…	F88	F88
HPO_ICD:346	HP:0001264	Spastic diplegia		G801	G801
HPO_ICD:347	HP:0003438;HP:0001347;HP:0008000;HP:0001265;HP:0030180;HP:0001284;HP:0010875;HP:0006844;HP:0031826	Oppenheim reflex; Hyperreflexia; Decreased corneal reflex; Chaddock reflex; Absent Achilles reflex; Areflexia; Abnormal reflex; Absent patellar reflexes; Hyporeflexia	Decreased blink reflex; Absent reflexes; Oppenheim sign; Absent tendon reflexes; Increased reflexes; Absent deep tendon reflexes; Absent knee jerk reflex; Reduced corneal reflex; Deep tendon reflexes absent; Decreased reflexes; Increased deep tendon reflexes; Absent ankle reflexes; Loss of deep tendon reflexes; Decreased reflex response	R292	R292
HPO_ICD:348	HP:0001266;HP:0002072;HP:0100248	Chorea; Hemiballismus; Choreoathetosis	Choreiform movements; Choreatic disease; Ballismus; Choreic movements; Choreoathetoid movements	G255	G255
HPO_ICD:349	HP:0001269;HP:0002301	Hemiparesis; Hemiplegia	Paralysis on one side of body; Weakness of one side of body	G8190	G819
HPO_ICD:350	HP:0001271;HP:0009830;HP:0000759	Abnormal peripheral nervous system morphology; Polyneuropathy; Peripheral neuropathy	Peripheral nerve disease; Peripheral neuritis; Peripheral nerve damage; Neuropathy; Peripheral nervous system disease; Abnormal peripheral nervous system morphology	A6922;G64;G629	G64;A692;G629
HPO_ICD:351	HP:0006849;HP:0001274;HP:0001338;HP:0002079	Agenesis of corpus callosum; Hypodysplasia of the corpus callosum; Hypoplasia of the corpus callosum; Partial agenesis of the corpus callosum	Partial to complete agenesis of corpus callosum; Dysplastic or absent corpus callosum; Partial or complete agenesis of the corpus callosum; Underdevelopment of part of brain called corpus callosum; Corpus callosum hypoplasia; Hypoplasia of corpus callosum; Corpus callosum agenesis; Corpus callosum agenesis, partial; Partial agenesis of corpus callosum; Partial-total agenesis of corpus callosum; A…	Q040	Q040
HPO_ICD:352	HP:0010546;HP:0003750;HP:0009020;HP:0003752;HP:0010547;HP:0001276	Hypertonia; Exercise-induced muscle fatigue; Muscle flaccidity; Episodic flaccid weakness; Increased muscle fatiguability; Muscle fibrillation	Muscle hypertonia; Hypertonicity; Twitching; Muscle fatigue; Spasticity and rigidity of muscles; Increased muscle tone	R252;M6289	R252;M6289
HPO_ICD:353	HP:0001278	Orthostatic hypotension	Postural hypotension; Decrease in blood pressure upon standing up	I951	I951
HPO_ICD:354	HP:0001281	Tetany	Intermittent involuntary muscle spasm	R290	R290
HPO_ICD:355	HP:0001287	Meningitis		G039	G039
HPO_ICD:356	HP:0002362;HP:0007311;HP:0002317;HP:0009046;HP:0030187;HP:0001288;HP:0002066;HP:0040083;HP:0012407;HP:0002064;HP:0010521;HP:0006962;HP:0002515;HP:0003376	Gait disturbance; Difficulty running; Gait ataxia; Titubation; Shuffling gait; Spastic gait; Scissor gait; Short stepped shuffling gait; Waddling gait; Toe walking; Unsteady gait; Steppage gait; Gait instability, worse in the dark; Gait apraxia	Gait instability; Difficulty running; Short stepped shuffling walk; Abnormal walk; High stepping; Waddling walk; Toe-walking; Impaired gait; Gait disturbances; Scissor walk; 'steppage' gait; Spastic walk; Gait difficulties; 'Waddling' gait; Unsteady walk; Inability to coordinate movements when walking; Toe walking; Abnormal gait; Ataxic gait; Shuffled walk; Ataxia of gait; Unstable walking, worse…	R2689;R260;R261;R269;R2681	R260;R261;R268
HPO_ICD:357	HP:0001289;HP:0006846;HP:0031258;HP:0006965	Confusion; Acute encephalopathy; Delirium; Acute necrotizing encephalopathy	Disorientation; Confusion; Mental disorientation; Easily confused	R410;F4489	R410;F448
HPO_ICD:358	HP:0032325;HP:0001297;HP:0002140	Ischemic stroke; Lacunar stroke; Stroke	Cerebrovascular accidents; Cerebral vascular events; Cerebrovascular accident; Stroke	I639	I639
HPO_ICD:359	HP:0001298	Encephalopathy		G9340	G934
HPO_ICD:360	HP:0001300;HP:0002548	Parkinsonism; Parkinsonism with favorable response to dopaminergic medication	Favorable response to levodopa; Parkinsonian disease	G20	G20
HPO_ICD:361	HP:0006927;HP:0030769;HP:0002539;HP:0007268;HP:0007227;HP:0001302;HP:0001339;HP:0030283;HP:0002324;HP:0030048;HP:0001321	Partial absence of the septum pellucidum; Macrogyria; Aprosencephaly; Pachygyria; Hydranencephaly; Exencephaly; Unilateral polymicrogyria; Cortical dysplasia; Colpocephaly; Lissencephaly; Cerebellar hypoplasia	Underdeveloped cerebellum; Congenital cerebellar hypoplasia; Neocortical dysplasia; Fewer or absent grooves in brain; Hypoplastic cerebellum; Hypoplasia of cerebellum; Hydrancephaly; Small cerebellum; Fewer and broader ridges in brain; Cerebral pachygyria	Q043;Q048	Q043;Q048
HPO_ICD:362	HP:0001305	Dandy-Walker malformation	Dandy-Walker cyst; Dandy-walker anomaly	Q031	Q031
HPO_ICD:363	HP:0001308;HP:0002380	Tongue fasciculations; Fasciculations	Fasciculation; Lingual fibrillations; Tongue fasciculation; Twitching of the tongue; Tongue twitching; Muscle fasciculation; Lingual twitching; Muscle twitch; Tongue fasciculations/fibrillations; Lingual fasciculations	R253	R253
HPO_ICD:364	HP:0001319;HP:0008935	Generalized neonatal hypotonia; Neonatal hypotonia	Hypotonia, neonatal; Low muscle tone, in neonatal onset; Hypotonia, neonatal, generalized; Generalized low muscle tone in neonate; Hypotonia, in neonatal onset; Congenital hypotonia	G709	G709
HPO_ICD:365	HP:0003324;HP:0030237;HP:0003484;HP:0003731;HP:0001324;HP:0002460	Distal muscle weakness; Upper limb muscle weakness; Muscle weakness; Hand muscle weakness; Generalized muscle weakness; Quadriceps muscle weakness	Generalized weakness; Decreased arm strength; Muscle weakness, distal limbs, due to neuronopathy; Quadriceps weakness; Distal limb muscle weakness; Distal muscular weakness; Distal paresis; Weak arm; Muscle weakness, generalized; Muscle weakness, distal; Muscle weakness, diffuse; Hand muscle weakness; Weakness of distal muscles; Muscle weakness; Muscular weakness; Distal limb weakness; Distal lim…	M6281	M6281
HPO_ICD:366	HP:0001325	Hypoglycemic coma	Hypoglycaemic coma; Coma caused by low blood sugar; Coma, hypoglycemic; Loss of consciousness due to hypoglycemia	E15	E15
HPO_ICD:367	HP:0001334	Communicating hydrocephalus		G910	G910
HPO_ICD:368	HP:0001335;HP:0002356	Bimanual synkinesia; Writer's cramp	Mirror hand movements; Hand mirror movements; Mirror movements; Writer's cramp	G2589	G258
HPO_ICD:369	HP:0001337	Tremor	Tremor; Tremors	R251	R251
HPO_ICD:370	HP:0001342	Cerebral hemorrhage	Hemorrhagic stroke; Bleeding in brain; Intracerebral hemorrhage	I613;I616;I618;I611;I615;I610;I614;I619;I612	I613;I616;I618;I615;I611;I610;I614;I619;I612
HPO_ICD:371	HP:0001343	Kernicterus		P579	P579
HPO_ICD:372	HP:0001350;HP:0007164	Slowed slurred speech; Slurred speech	Slowed slurred speech; Slurred speech	R4781	R478
HPO_ICD:373	HP:0007206;HP:0001355	Megalencephaly; Hemimegalencephaly	Macrencephaly; Enlarged brain	Q045	Q045
HPO_ICD:374	HP:0001357	Plagiocephaly	Flattening of cranial vault; Asymmetry of the posterior cranium; Asymmetry of the posterior skull; Rhomboid shaped skull; Deformational plagiocephaly; Flattening of skull; Flattening of cranium; Rhomboid shaped head; Flattening of head; Rhomboid shaped cranium; Flat head syndrome; Flat head; Positional plagiocephaly; Asymmetry of the posterior head	Q673	Q673
HPO_ICD:375	HP:0006870;HP:0002507;HP:0001360;HP:0006988	Alobar holoprosencephaly; Lobar holoprosencephaly; Semilobar holoprosencephaly; Holoprosencephaly	Single brain ventricle	Q042	Q042
HPO_ICD:376	HP:0001369;HP:0001367;HP:0002758;HP:0003040	Arthritis; Osteoarthritis; Abnormal joint morphology; Arthropathy	Arthritis; Joint inflammation; Abnormality of the joints; Degenerative joint disease; Anomaly of the joints; Joint disease; Abnormal shape of joints; Disease of the joints	M1990;M129;M259	M1990
HPO_ICD:377	HP:0001370	Rheumatoid arthritis	Rheumatoid arthritis; RA	M05879;M05572;M06211;M05779;M06319;M06371;M0549;M06831;M0680;M05849;M06031;M05562;M0550;M05762;M0579;M05732;M06279;M05551;M06832;M05411;M06329;M06249;M0688;M06879;M05749;M06019;M05431;M06861;M05422;M06321;M059;M05729;M06339;M05852;M06062;M06811;M05571;M06349;M06332;M05821;M06312;M05439;M05719;M05471;M06061;M05871;M06351;M0629;M06821;M05839;M05419;M06242;M05832;M06839;M06842;M05771;M06059;M05472;M…	M0682;M0605;M0686;M0585;M0584;M0586;M0629;M0623;M0620;M0603;M0680;M0637;M0631;M0626;M0636;M0639;M0688;M0685;M0638;M0604;M0601;M0602;M0632;M0587;M0581;M0625;M0580;M0627;M0635;M0624;M0582;M0583;M0622;M0600;M0589;M0621;M0687;M0689;M0683;M0606;M0633;M0684;M0608;M0628;M0681;M0634;M0607;M0630;M0609
HPO_ICD:378	HP:0001371;HP:0002828	Multiple joint contractures; Flexion contracture	Joint contractures; Flexion contractures of joints; Joint contracture; Flexion contractures; Contractures; Contracture; Flexed joint that cannot be straightened	M2450;M2120;M6240	M2120;M2450;M6240
HPO_ICD:379	HP:0001385;HP:0001374	Hip dysplasia; Congenital hip dislocation	Congenital dislocation of the hip; Abnormal formation of the hip; Congenital dislocation of the hips; Dislocated hip since birth; Congenital hip anomaly; Congenital hip dislocations; Congenital hip dysplasia	Q652;Q6589	Q658;Q652
HPO_ICD:380	HP:0001382	Joint hypermobility	Flexible joints; Joint hyperextensibility; Hyperextensible joints; Double-Jointed; Extensible joints; Increased mobility of joints	M2520	M2520
HPO_ICD:381	HP:0001386	Joint swelling	Joint swelling	M2540	M2540
HPO_ICD:382	HP:0001388	Joint laxity	Loosejointedness; Hyperlaxity; Ligamentous laxity; Joint instability; Loose-jointedness; Joint ligamentous laxity; Lax joints	M24252;M2428;M2420;M24212;M24273;M24222;M24211;M24229;M24232;M24272;M2480;M24241;M24221;M24242;M24251;M24239;M24276;M24219;M24259;M24231;M24274;M24249;M24271;M24275	M2428;M2420;M2424;M2423;M2422;M2427;M2425;M2421;M2480
HPO_ICD:383	HP:0001392	Abnormality of the liver	Liver disease; Liver abnormality; Abnormal liver; Abnormality of the liver	K769	K769
HPO_ICD:384	HP:0001394	Cirrhosis	Scar tissue replaces healthy tissue in the liver; Liver cirrhosis; Hepatic cirrhosis	K7460	K746
HPO_ICD:385	HP:0001395	Hepatic fibrosis		K740	K740
HPO_ICD:386	HP:0005230;HP:0012334;HP:0001396	Biliary tract obstruction; Cholestasis; Extrahepatic cholestasis	Slowed or blocked flow of bile from liver	K831	K831
HPO_ICD:387	HP:0001402	Hepatocellular carcinoma	Increased incidence of hepatocellular carcinoma; Increased hepatocellular carcinoma risk	C220;C228	C220
HPO_ICD:388	HP:0012441;HP:0100762;HP:0001408	Sphincter of Oddi dyskinesia; Bile duct proliferation; Hemobilia	Sphincter of Oddi dysfunction; Haemobilia; Proliferation of bile canaliculi	K838	K838
HPO_ICD:389	HP:0004941;HP:0001409	Extrahepatic portal hypertension; Portal hypertension		K766	K766
HPO_ICD:390	HP:0001410;HP:0011954;HP:0002910	Decreased liver function; Nodular regenerative hyperplasia of liver; Elevated hepatic transaminase	Subclinical abnormal liver function tests; Decreased liver function; Increased liver enzymes; Elevated serum transaminases; Nodular transformation of liver; Abnormal liver function tests; Increased transaminases; Liver dysfunction; Abnormal liver enzymes; Partial nodular transformation of liver; Elevated liver enzymes; Abnormal liver function; Elevated transaminases; High liver enzymes; Liver dys…	R945;K7689	R945;K768
HPO_ICD:391	HP:0001413;HP:0006577	Micronodular cirrhosis; Macronodular cirrhosis		K7469	K746
HPO_ICD:392	HP:0001442;HP:0001428;HP:0001560;HP:0001980	Megaloblastic bone marrow; Somatic mosaicism; Somatic mutation; Abnormality of the amniotic fluid	Abnormal amniotic fluid	R898	R898
HPO_ICD:393	HP:0001480	Freckling	Freckling	L812	L812
HPO_ICD:394	HP:0001482;HP:0200036	Skin nodule; Subcutaneous nodule	Growth of abnormal tissue under the skin; Nodule below the skin; Subcutaneous nodules; Growth of abnormal tissue on or under the skin; Firm lump under the skin; Multiple, subcutaneous nodules	R229	R229
HPO_ICD:395	HP:0001508	Failure to thrive	Undergrowth; Postnatal failure to thrive; Weight faltering; Faltering weight; Poor weight gain	R6251
HPO_ICD:396	HP:0001511	Intrauterine growth retardation	Prenatal-onset growth retardation; Intrauterine growth failure; IUGR; Intrauterine retardation; In utero growth retardation; Prenatal growth failure; Prenatal onset growth retardation; Small for gestational age infant; Intrauterine growth restriction; Prenatal growth retardation; Prenatal growth deficiency; Intrauterine growth retardation, IUGR	P0510;P059	P051;P059
HPO_ICD:397	HP:0001513	Obesity	Having too much body fat; Obesity	E669;E668;E6609;E661	E669;E668;E661;E660
HPO_ICD:398	HP:0001537	Umbilical hernia	Umbilical hernias	K429	K429
HPO_ICD:399	HP:0001539	Omphalocele	Omphalocoele	Q792	Q792
HPO_ICD:400	HP:0001540	Diastasis recti	Gap between large left and right abdominal muscles	M6208	M6208
HPO_ICD:401	HP:0001543	Gastroschisis		Q793	Q793
HPO_ICD:402	HP:0001582	Redundant skin	Redundant skin folds; Sagging, redundant skin; Loose redundant skin	L574	L574
HPO_ICD:403	HP:0001586	Vesicovaginal fistula		N820	N820
HPO_ICD:404	HP:0011359;HP:0002299;HP:0001595;HP:0004779;HP:0009886	Brittle hair; Dry hair; Trichorrhexis nodosa; Abnormal hair morphology; Brittle scalp hair	Hair abnormality; Abnormality of the hair; Brittle hair; Dry hair; Abnormality of the hair shaft; Fragile hair; Reduced tensile strength of hair; Easily breakable hair; Fractured hair; Brittle scalp hair	L679;L670;L678	L679;L670;L678
HPO_ICD:405	HP:0001006;HP:0001596;HP:0002293	Hypotrichosis; Alopecia of scalp; Alopecia	Hair loss; Congenital hypotrichosis; Sparse hair since birth; Decreased hair growth on body; Pathologic hair loss from scalp; Scalp hair loss; Marked hypotrichosis; Missing scalp hair; Hypotrichosis, infantile; Baldness; Absence of scalp hair	L649;L659	L649;L659
HPO_ICD:406	HP:0001597	Abnormality of the nail	Nail disease; Abnormality of the nail	L609	L609
HPO_ICD:407	HP:0001602	Laryngeal stenosis		J386	J386
HPO_ICD:408	HP:0001621;HP:0001604;HP:0001612;HP:0001620	Weak voice; Vocal cord paresis; High pitched voice; Weak cry	Weak voice; Hypophonia; Soft voice; Weakness of the vocal cords; High-pitched voice; Hoarse voice due to vocal cord paresis; High pitched voice; Vocal cord paresis in severe cases	R498	R498
HPO_ICD:409	HP:0001605	Vocal cord paralysis	Laryngeal paralysis; Inability to move vocal cords	J3800	J380
HPO_ICD:410	HP:0001609;HP:0001615;HP:0001618	Hoarse cry; Dysphonia; Hoarse voice	Hoarse voice; Hoarse cry; Hoarseness; Inability to produce voice sounds; Husky voice	R490	R490
HPO_ICD:411	HP:0001611	Nasal speech	Hypernasal speech; Nasal voice; Nasal speech; Hypernasal voice	R4921	R492
HPO_ICD:412	HP:0001626	Abnormality of the cardiovascular system	Cardiac anomaly; Cardiovascular disease; Cardiovascular abnormality; Abnormality of the cardiovascular system	R9430;I2510	I251;R943
HPO_ICD:413	HP:0001627	Abnormal heart morphology	Congenital heart defect; Abnormality of cardiac morphology; Congenital heart defects; Abnormally shaped heart; Abnormality of the heart; Cardiac abnormality; Cardiac anomalies	Q209;Q249	Q209;Q249
HPO_ICD:414	HP:0001655;HP:0001684;HP:0011567;HP:0001631	Secundum atrial septal defect; Sinus venosus atrial septal defect; Atrial septal defect; Patent foramen ovale	Defect in the atrial septum; Ostium secundum atrial septal defect; Patent ostium secundum; Atrial septum defect; Hole in heart wall separating two upper heart chambers; Atrial septal defect, ostium secundum type; An opening in the wall separating the top two chambers of the heart; ASD; Atria septal defect	Q211	Q211
HPO_ICD:415	HP:0001634	Mitral valve prolapse		I341	I341
HPO_ICD:416	HP:0001635	Congestive heart failure	CHF; Cardiac failure; Cardiac failures; Chronic heart failure; Heart failure; Cardiac insufficiency	I5022;I5032;I5020;I5043;I5040;I5030;I5021;I509;I5023;I5031;I5042;I5041;I5033	I509
HPO_ICD:417	HP:0001638	Cardiomyopathy	Disease of the heart muscle	I429;I515	I429;I515
HPO_ICD:418	HP:0001639	Hypertrophic cardiomyopathy	Cardiomyopathy, hypertrophic; Enlarged and thickened heart muscle	I422	I422
HPO_ICD:419	HP:0001714;HP:0001640;HP:0001667;HP:0005133	Right ventricular dilatation; Cardiomegaly; Ventricular hypertrophy; Right ventricular hypertrophy	Increased heart size; Enlarged heart; Dilated heart right ventricle; Heart right ventricle hypertrophy	I517	I517
HPO_ICD:420	HP:0001641	Abnormal pulmonary valve morphology	Abnormality of the pulmonary valve; Anomaly of the pulmonary valve	I379	I379
HPO_ICD:421	HP:0001642	Pulmonic stenosis	Narrowing of pulmonic valve; Pulmonary stenosis; Pulmonary valve stenosis; Pulmonic valve stenosis	I370	I370
HPO_ICD:422	HP:0001643;HP:0030745	Patent ductus arteriosus; Dilatation of the ductus arteriosus	Persistent arterial duct; Persistent ductus arteriosus; Ductus arteriosus aneurysm; Ductus arteriosus; Congenital ductus arteriosus aneurysm	Q250	Q250
HPO_ICD:423	HP:0001644	Dilated cardiomyopathy	Cardiomyopathy, dilated; Stretched and thinned heart muscle; Congestive cardiomyopathy	I420	I420
HPO_ICD:424	HP:0001646	Abnormal aortic valve morphology	Abnormality of the aortic valve	I359	I359
HPO_ICD:425	HP:0001647	Bicuspid aortic valve	Aortic valve has two leaflets rather than three	Q231	Q231
HPO_ICD:426	HP:0001648	Cor pulmonale		I279;I2781	I279;I278
HPO_ICD:427	HP:0001649	Tachycardia	Fast heart rate; Heart racing; Elevated heart rate; Racing heart; Rapid heart beat; Increased heart rate	R000	R000
HPO_ICD:428	HP:0001650;HP:0001680	Aortic valve stenosis; Coarctation of aorta	Narrowing of the aorta; Aortic coarctation; Valvular aortic stenosis; Narrowing of aorta; Coarctation of the aorta; Aortic stenosis; Narrowing of aortic valve	I350;Q251	I350;Q251
HPO_ICD:429	HP:0001651	Dextrocardia	Thoracic situs inversus; Heart tip and four chambers point towards right side of body	Q240	Q240
HPO_ICD:430	HP:0001653	Mitral regurgitation	Mitral incompetence; Mitral regurgitation, mild; Mitral valve insufficiency; Mitral insufficiency; Mitral valve regurgitation	I340	I340
HPO_ICD:431	HP:0100584;HP:0001654	Abnormal heart valve morphology; Endocarditis	Valvular heart disease; Abnormality of the heart valves; Valvular abnormality	I38	I38
HPO_ICD:432	HP:0005184;HP:0001657	Prolonged QT interval; Prolonged QTc interval	Long QT syndrome; Prolong qt interval on ekg; Long Q-T syndrome	I4581	I458
HPO_ICD:433	HP:0001658;HP:0001700	Myocardial infarction; Myocardial necrosis	MI; Heart attack	I219	I219
HPO_ICD:434	HP:0001659	Aortic regurgitation	Aortic insufficiency; Aortic valve regurgitation	I351	I351
HPO_ICD:435	HP:0001662;HP:0001688	Bradycardia; Sinus bradycardia	Slow heartbeats; Brachycardia	R001	R001
HPO_ICD:436	HP:0001663	Ventricular fibrillation		I4901	I490
HPO_ICD:437	HP:0001669	Transposition of the great arteries	Transposition of great vessels	Q203	Q203
HPO_ICD:438	HP:0001671	Abnormal cardiac septum morphology	Heart septal defect; Abnormality of the cardiac septa; Septal defects	Q219	Q219
HPO_ICD:439	HP:0011622;HP:0006695;HP:0010445;HP:0001674;HP:0011577	Primum atrial septal defect; Partial atrioventricular canal defect; Complete atrioventricular canal defect; Inlet ventricular septal defect; Atrioventricular canal defect	Hole in center of heart; Primum atrioventricular canal defect; Common atrioventricular canal; Endocardial cushion defect; Atrioventricular canal; Atrioventricular septal defect; Complete atrioventricular septal defect; Atrioventricular canal type ventricular septal defect; Septum primum defect; Type 3 ventricular septal defect; Ostium primum atrial septal defect; Complete common AV canal; Atrial …	Q212	Q212
HPO_ICD:440	HP:0001677	Coronary artery atherosclerosis	Coronary atherosclerosis; Plaque build-up in arteries supplying blood to heart; Coronary disease	I779;I2510	I779;I251
HPO_ICD:441	HP:0001681	Angina pectoris		I209;I208	I209;I208
HPO_ICD:442	HP:0001682	Subvalvular aortic stenosis	Subaortic stenosis; Narrowing of blood vessel below aortic heart valve	Q244	Q244
HPO_ICD:443	HP:0011724;HP:0001683;HP:0011599;HP:0011629	Total absence of the pericardium; Uhl's anomaly; Ectopia cordis; Mesocardia	Absent pericardium; Congenital absence of the pericardium	Q248	Q248
HPO_ICD:444	HP:0001685;HP:0012819	Myocardial fibrosis; Myocarditis	Inflammation of heart muscle	I514	I514
HPO_ICD:445	HP:0001686	Loss of voice	Aphonia	R491	R491
HPO_ICD:446	HP:0001692	Atrial arrhythmia	Primary atrial arrhythmia	I498	I498
HPO_ICD:447	HP:0001693;HP:0011683	Cardiac shunt; Restrictive ventricular septal defect		I510	I510
HPO_ICD:448	HP:0001695	Cardiac arrest	Heart stops beating	I469;I462;I468	I469
HPO_ICD:449	HP:0001696;HP:0003363	Situs inversus totalis; Abdominal situs inversus	All organs on wrong side of body; Situs inversus viscerum; situs oppositus; Situs inversus visceralis; situs transversus; Situs inversus	Q893	Q893
HPO_ICD:450	HP:0011852;HP:0001698	Chylopericardium; Pericardial effusion	Pericardial effusions; Fluid around heart	I313	I313
HPO_ICD:451	HP:0001701	Pericarditis	Swelling or irritation of membrane around heart	I319	I319
HPO_ICD:452	HP:0001704	Tricuspid valve prolapse		I368	I368
HPO_ICD:453	HP:0001706	Endocardial fibroelastosis		I424	I424
HPO_ICD:454	HP:0011994;HP:0001707;HP:0001711	Abnormal atrial septum morphology; Abnormal right ventricle morphology; Abnormal left ventricle morphology	Left ventricular abnormality; Abnormal interatrial septum morphology; Abnormality of the right ventricle; Right ventricular abnormality; Abnormality of the atrial septum; Abnormality of the left ventricle; Abnormal heart left ventricle morphology	I5189	I518
HPO_ICD:455	HP:0001708	Right ventricular failure	Impaired right ventricular function; Right ventricular impairment; Right-sided heart failure	I50810
HPO_ICD:456	HP:0001709;HP:0005155	Third degree atrioventricular block; Ventricular escape rhythm	Complete heart block; Idioventricular escape rhythm; Third-degree heart block	I442	I442
HPO_ICD:457	HP:0001716	Wolff-Parkinson-White syndrome		I456	I456
HPO_ICD:458	HP:0001718	Mitral stenosis	Mitral valve stenosis	I050	I050
HPO_ICD:459	HP:0001723	Restrictive cardiomyopathy		I425	I425
HPO_ICD:460	HP:0001732	Abnormality of the pancreas	Pancreatic disease; Abnormality of the pancreas	K869	K869
HPO_ICD:461	HP:0001734	Annular pancreas		Q451	Q451
HPO_ICD:462	HP:0001733;HP:0001735	Pancreatitis; Acute pancreatitis	Pancreatitis, acute; Pancreatic inflammation; Acute pancreatic inflammation	K8590;B252	K859;B252
HPO_ICD:463	HP:0001737	Pancreatic cysts	Multiple pancreatic cysts; Pancreatic cyst; Pancreatic cysts	K862	K862
HPO_ICD:464	HP:0001738	Exocrine pancreatic insufficiency	Pancreatic insufficiency; Inability to properly digest food due to lack of pancreatic digestive enzymes	K8681	K868
HPO_ICD:465	HP:0001741	Phimosis		N471	N47
HPO_ICD:466	HP:0000463;HP:0001742	Anteverted nares; Nasal obstruction	Nostrils anteverted; Nasal congestion; Anteverted nose; Upturned nares; Upturned nostrils; Upturned nasal tip; Upturned nose; Obstruction of nose; Anteverted nostrils; Stuffy nose; Blockage of nose; Nasal blockage; Nasal obstruction; Upturned nasal tips; Nasal tip, upturned; Congestion of nose	J3489;R0981	R098;J348
HPO_ICD:467	HP:0006268;HP:0001744	Splenomegaly; Fluctuating splenomegaly	Increased spleen size	R162;R161	R162;R161
HPO_ICD:468	HP:0001746	Asplenia	Absent spleen	Q8901	Q890
HPO_ICD:469	HP:0009799;HP:0001747;HP:0010452	Supernumerary spleens; Ectopia of the spleen; Accessory spleen	Ectopic spleen; Abnormal spleen location; Extra spleen	Q8909	Q890
HPO_ICD:470	HP:0011556;HP:0001750;HP:0011555	Double inlet right ventricle; Single ventricle; Double inlet left ventricle	Common ventricle	Q204	Q204
HPO_ICD:471	HP:0001760;HP:0002814	Abnormality of the foot; Abnormality of the lower limb	Abnormality of the lower limb; Abnormality of the leg; Abnormality of the feet; Lower limb deformities; Abnormal feet morphology; Abnormality of the foot; Foot deformities; Foot deformity	M21969	M2196
HPO_ICD:472	HP:0008075;HP:0001761	Pes cavus; Progressive pes cavus	High-arched foot	Q667	Q667
HPO_ICD:473	HP:0001763	Pes planus	Dropped arches; Flat foot; Fallen arches; Flat feet	M2142;M2140;M2141	M2142;M2140;M2141
HPO_ICD:474	HP:0001789;HP:0001790	Hydrops fetalis; Nonimmune hydrops fetalis	Non-immune fetal hydrops; Hydrops fetalis, non-immune; Nonimmune hydrops; Hydrops fetalis, nonimmune	P832	P832
HPO_ICD:475	HP:0001541;HP:0001791	Fetal ascites; Ascites	Accumulation of fluid in the abdomen	P9689;R188	P968;R18
HPO_ICD:476	HP:0002165;HP:0001792;HP:0001820;HP:0001795;HP:0001816;HP:0008392;HP:0008388	Hyperconvex nail; Pterygium of nails; Leukonychia; Thin nail; Small nail; Abnormal toenail morphology; Subungual hyperkeratosis	Increased nail curvature; White discoloration of nails; Nail hypoplasia; Thickened, discolored skin under nail; Hypoplastic nails; Thin nail; Hypoplastic nail; Abnormality of the toenails; Small nail; Thin nails; Abnormality of the toenail; Nail overcurvature; Small nails	L608	L608
HPO_ICD:477	HP:0001798	Anonychia	Absent nails; Aplastic nails	Q843	Q843
HPO_ICD:478	HP:0001805	Onychogryposis	Dystrophic thickened nails; Thickened nails; Thick nail	L602	L602
HPO_ICD:479	HP:0001806	Onycholysis	Oncholysis; Detachment of nail	L601	L601
HPO_ICD:480	HP:0030818;HP:0008404;HP:0030804;HP:0001809	Central nail canal; Nail dystrophy; Trachyonychia; Split nail	Median nail dystrophy; Dystrophic nails; Onychodystrophy; Poor nail formation; Longitudinal splitting of nail	L603	L603
HPO_ICD:481	HP:0001822	Hallux valgus	Bunion; Lateral deviation of great toe; Lateral deviation of halluces	M2010	M201
HPO_ICD:482	HP:0001829	Foot polydactyly	Duplication of bones of the toes; Polydactyly of the foot; Polydactyly of feet	Q692	Q692
HPO_ICD:483	HP:0001839	Split foot	Lobster-claw foot deformity; Foot ectrodactyly; Split-foot; Split foot	Q7270	Q727
HPO_ICD:484	HP:0001840;HP:0001845	Metatarsus adductus; Overlapping toe	Forefoot varus; Front half of foot turns inward; Metatarsus varus; Metatarsus adductovarsus; Crossover toe; Overlapping toe; Overlapping toes; Intoe; Overriding toes	M205X9
HPO_ICD:485	HP:0001872;HP:0001975	Abnormal thrombocyte morphology; Decreased platelet glycoprotein IIb-IIIa	Thrombasthenia; Glanzmann thrombasthenia; Reduced level of platelet glycoprotein IIb/IIIa complex; Platelet abnormalities; Blood platelet disease	D691	D691
HPO_ICD:486	HP:0011873;HP:0002925;HP:0040088;HP:0002157;HP:0008214;HP:0012101;HP:0002904;HP:0011893;HP:0001873;HP:0030087;HP:0003259;HP:0040171	Abnormal platelet count; Hyperbilirubinemia; Abnormal lymphocyte count; Decreased serum creatinine; Decreased serum testosterone level; Elevated serum creatinine; Decreased serum estradiol; Abnormal serum testosterone level; Thrombocytopenia; Azotemia; Increased thyroid-stimulating hormone level; Abnormal leukocyte count	Thyroid-stimulating hormone excess; Abnormal number of lymphocytes; Increased serum creatinine; Decreased serum estradiol; Elevated thyroid stimulating hormone levels; Azotaemia; Abnormality of lymphocyte number; TSH excess; Low serum testosterone level; Increased thyroid-stimulating hormone; Low platelet count; Abnormal testosterone level; Increased creatinine; Abnormal lymphocyte count; Decreas…	D696;R7989	D696;R798
HPO_ICD:487	HP:0001874;HP:0003343;HP:0001911;HP:0012310	Reduced glutathione synthetase activity; Abnormal monocyte count; Abnormality of neutrophils; Abnormal granulocyte morphology	Abnormality of neutrophil; Abnormal monocyte number; Abnormality of polymorphonuclear neutrophils; Abnormality of neutrophils; Abnormality of granulocytes; Glutathione synthetase deficiency	D7289	D728
HPO_ICD:488	HP:0001876	Pancytopenia	Low blood cell count	D61818
HPO_ICD:489	HP:0001880	Eosinophilia	High blood eosinophil count	D721	D721
HPO_ICD:490	HP:0001882	Leukopenia	Low white blood cell count; Decreased blood leukocyte number	D72819
HPO_ICD:491	HP:0005850;HP:0001884	Talipes calcaneovalgus; Congenital talipes calcaneovalgus	Pes calcaneovarus	Q664	Q664
HPO_ICD:492	HP:0001888	Lymphopenia	Low lymphocyte number; Decreased blood lymphocyte number; Absolute lymphocyte count decrease; Lymphocytopenia	D72810
HPO_ICD:493	HP:0001889;HP:0004860	Megaloblastic anemia; Thiamine-responsive megaloblastic anemia		D531	D531
HPO_ICD:494	HP:0004844;HP:0001890	Autoimmune hemolytic anemia; Coombs-positive hemolytic anemia	Autoimmune haemolytic anaemia; Direct Coombs positive; Hemolytic anemia, autoimmune	D590;D591	D590;D591
HPO_ICD:495	HP:0001905	Congenital thrombocytopenia	thrombocytopenia, congenital	D6942	D694
HPO_ICD:496	HP:0001907;HP:0004420	Arterial thrombosis; Thromboembolism	Blood clot in artery; Thromboembolic events; Embolism and thrombosis; Blood clot in blood vessel; Thromboembolic disease	I749	I749
HPO_ICD:497	HP:0001915;HP:0001908;HP:0012133	Aplastic anemia; Erythroid hypoplasia; Hypoplastic anemia	Erythroid hypoplasia in the bone marrow; Erythroblastopenia	D619	D619
HPO_ICD:498	HP:0001909;HP:0004377	Hematological neoplasm; Leukemia	Blood cancer; Blood tumor	C969;C9590	C969;C959
HPO_ICD:499	HP:0001919	Acute kidney injury	Acute renal failure; Acute kidney failure	N179	N179
HPO_ICD:500	HP:0001920	Renal artery stenosis	Narrowing of kidney artery	I701
HPO_ICD:501	HP:0001923	Reticulocytosis	Increased immature red blood cells; Increased number of immature red blood cells; Increased reticulocytes; Increased reticulocyte count	R701	R701
HPO_ICD:502	HP:0008181;HP:0003146;HP:0010981;HP:0003233;HP:0001927;HP:0003563	Hypocholesterolemia; Abetalipoproteinemia; Acanthocytosis; Decreased HDL cholesterol concentration; Decreased LDL cholesterol concentration; Hypolipoproteinemia	Decreased LDLc concentration; Hypoalphalipoproteinemia; Decreased circulating high-density lipoprotein levels; Hypobetalipoproteinemia; Lack of fat in blood; Decreased circulating cholesterol level; Decreased circulating low-density lipoprotein levels; Decreased HDL cholesterol; Decreased LDL; Decreased circulating high-density lipoprotein cholesterol; Low HDL-cholesterol; Red cell acanthocytosis…	E786	E786
HPO_ICD:503	HP:0001928	Abnormality of coagulation	Abnormal blood coagulation studies; Coagulation abnormality; Haemorrhagic disorders; Coagulation abnormalities; Abnormal blood clotting; Blood coagulation disorder	D699	D699
HPO_ICD:504	HP:0001935;HP:0001931;HP:0001891;HP:0004856	Hypochromic anemia; Iron deficiency anemia; Normochromic microcytic anemia; Microcytic anemia	Hypochromic anaemia; Iron-deficiency anemia; Ferropenic	D508;D509	D508;D509
HPO_ICD:505	HP:0001937	Microangiopathic hemolytic anemia		D594	D594
HPO_ICD:506	HP:0001941;HP:0003128;HP:0005972;HP:0001942;HP:0012466	Metabolic acidosis; Acidosis; Respiratory acidosis; Lactic acidosis; Chronic respiratory acidosis	Hyperlacticacidemia; Lactic acidemia; Lacticacidosis; Increased lactate in body; Lacticacidemia	E872	E872
HPO_ICD:507	HP:0001943	Hypoglycemia	Low blood sugar; Hypoglycaemia	E162	E162
HPO_ICD:508	HP:0001944;HP:0001986	Hypertonic dehydration; Dehydration	Hyperosmolar dehydration; Dehydration	E860	E86
HPO_ICD:509	HP:0001945	Fever	Hyperthermia; Pyrexia; Fever	R509;R502	R509;R502
HPO_ICD:510	HP:0008242;HP:0012734;HP:0001946;HP:0002932;HP:0003218;HP:0012446	Ketosis; Aldehyde oxidase deficiency; Ketotic hypoglycemia; Low CSF 5-methyltetrahydrofolate; Oroticaciduria; Pseudohypoaldosteronism	Ketotic low blood sugar; Orotic aciduria; High urine orotic acid levels; High levels of ketone bodies; Increased urinary orotic acid concentration; Cerebral folate deficiency; Hyperketosis	E8889	E888
HPO_ICD:511	HP:0008341;HP:0004916;HP:0001947	Renal tubular acidosis; Generalized distal tubular acidosis; Distal renal tubular acidosis	Accumulation of acid in body due to kidney problem; Renal tubular acidosis, type I	N2589	N258
HPO_ICD:512	HP:0001950;HP:0001949;HP:0001948;HP:0200114	Metabolic alkalosis; Alkalosis; Respiratory alkalosis; Hypokalemic alkalosis		E873	E873
HPO_ICD:513	HP:0001959	Polydipsia	Extreme thirst	R638;R631	R638;R631
HPO_ICD:514	HP:0001962	Palpitations	Palpitations; Missed heart beat; Heart palpitations; Skipped heart beat	R002	R002
HPO_ICD:515	HP:0001969;HP:0001970;HP:0012784	Perinephritis; Tubulointerstitial nephritis; Tubulointerstitial abnormality	Interstitial nephritis; Nephritis, Tubulointerstitial; Tubulointerstitial nephropathy	N16;N12;N159	N12;N159
HPO_ICD:516	HP:0001971	Hypersplenism		D731	D731
HPO_ICD:517	HP:0001972	Macrocytic anemia		D539	D539
HPO_ICD:518	HP:0001973	Autoimmune thrombocytopenia	Immune thrombocytopenia; Idiopathic thrombocytopenia; Idiopathic thrombocytopenic purpura	D693	D693
HPO_ICD:519	HP:0001974	Leukocytosis	Elevated white blood count; Increased blood leukocyte number; High white blood count	D72829
HPO_ICD:520	HP:0001982;HP:0040139	Sea-blue histiocytosis; Lipogranulomatosis	Sea-blue histiocyte; 'Sea blue' histiocytes	D763	D763
HPO_ICD:521	HP:0001997	Gout	Gouty arthritis	M10229;M10039;M10251;M10032;M10119;M10179;M10222;M10011;M10241;M1010;M10211;M10069;M1020;M10149;M1019;M10022;M10121;M10152;M1018;M10122;M10041;M10072;M10111;M10252;M10171;M109;M10159;M10261;M10219;M10112;M10142;M10232;M10079;M10271;M10231;M10221;M1000;M10239;M1029;M10021;M10269;M10071;M10062;M10012;M10242;M10272;M10141;M10162;M10249;M10019;M10212;M10169;M1028;M1008;M10139;M10132;M10279;M10259;M10…	M1012;M1021;M1002;M1004;M1011;M1023;M1025;M1020;M1019;M1017;M1018;M1024;M1014;M1005;M1026;M1003;M1000;M1015;M1029;M1006;M1016;M1028;M1008;M1007;M1022;M1013;M1001;M1009;M1010;M1027
HPO_ICD:522	HP:0001998	Neonatal hypoglycemia	Low blood sugar in newborn	P703;P704	P704;P703
HPO_ICD:523	HP:0002011	Morphological abnormality of the central nervous system	Abnormality of the central nervous system; Central nervous system disease; Morphological abnormality of the CNS	G969	G969
HPO_ICD:524	HP:0002013	Vomiting	Vomiting; Emesis; Throwing up	R1110
HPO_ICD:525	HP:0002014	Diarrhea	Watery stool; Diarrhea; Diarrhoea	R197;K5289	K528
HPO_ICD:526	HP:0002015	Dysphagia	Deglutition disorder; Poor swallowing; Swallowing difficulties; Swallowing difficulty	R1310;R130	R13
HPO_ICD:527	HP:0002017	Nausea and vomiting	Nausea and vomiting	R112	R11
HPO_ICD:528	HP:0002018	Nausea	Nausea	R110	R11
HPO_ICD:529	HP:0012451;HP:0002019	Constipation; Acute constipation	Dyschezia; Constipation; Costiveness	K5900;K6289	K628;K590
HPO_ICD:530	HP:0002020	Gastroesophageal reflux	Acid reflux disease; Acid reflux; GERD; Gastroesophageal reflux disease; Heartburn	K219;R12	K219;R12
HPO_ICD:531	HP:0002021	Pyloric stenosis		K311	K311
HPO_ICD:532	HP:0002023	Anal atresia	Absent anus; Imperforate anus	Q423	Q423
HPO_ICD:533	HP:0002025	Anal stenosis	Narrowing of anal opening	K624	K624
HPO_ICD:534	HP:0002027	Abdominal pain	Gastrointestinal pain; Gastro pain; Abdominal discomfort; Stomach pain; Abdominal pain; Upset stomach; Pain in stomach	R100;R109	R100
HPO_ICD:535	HP:0002031	Abnormal esophagus morphology	Abnormality of esophagus morphology; Anomaly of the esophagus	Q399	Q399
HPO_ICD:536	HP:0002032;HP:0004403	Esophageal atresia; Proximal esophageal atresia	Birth defect in which part of esophagus did not develop	Q390	Q390
HPO_ICD:537	HP:0002035	Rectal prolapse	Rectum protrudes through anus; Rectal prolapsed	K622;K623	K622;K623
HPO_ICD:538	HP:0002036	Hiatus hernia	Stomach hernia; Hiatal hernia	K449	K449
HPO_ICD:539	HP:0002037;HP:0004387;HP:0002583	Colitis; Inflammation of the large intestine; Enterocolitis	Inflammation of the large intestine; Inflammatory bowel disease	K529	K529
HPO_ICD:540	HP:0002039;HP:0004396	Anorexia; Poor appetite	Anorexia; Poor appetite; No appetite; Decreased appetite	R630	R630
HPO_ICD:541	HP:0002040	Esophageal varix	Esophageal varices; Enlarged vein in esophagus	I8500	I850
HPO_ICD:542	HP:0002044	Zollinger-Ellison syndrome		E164	E164
HPO_ICD:543	HP:0002046	Heat intolerance	Heat intolerance; Intolerance to heat and fevers	R208	R208
HPO_ICD:544	HP:0012444;HP:0002059;HP:0007313;HP:0002180	Cerebral degeneration; Neurodegeneration; Cerebral atrophy; Brain atrophy	Brain degeneration; Progressive neurodegenerative disorder; Brain wasting; Supratentorial atrophy; Neuroaxonal degeneration in the brain; Ongoing loss of nerve cells; Neuro-degenerative disease; Degeneration of cerebrum; Neurodegenerative disease	G319	G319
HPO_ICD:545	HP:0002071;HP:0100022	Abnormality of extrapyramidal motor function; Abnormality of movement	Extrapyramidal tract signs; Extrapyramidal signs; Extrapyramidal syndrome; Extrapyramidal dysfunction; Unusual movement; Extrapyramidal symptoms; Movement disorder; Abnormality of movement	G259;R29818	G259
HPO_ICD:546	HP:0002076	Migraine	Migraine; Migraine headaches; Migraine headache; Intermittent migraine headaches	G43909
HPO_ICD:547	HP:0002077	Migraine with aura		G43109
HPO_ICD:548	HP:0002083	Migraine without aura		G43009
HPO_ICD:549	HP:0011816;HP:0006888;HP:0011815;HP:0007330;HP:0007115;HP:0002436;HP:0002085;HP:0002084;HP:0007271;HP:0011818	Encephalocele; Nasofrontal encephalocele; Occipital encephalocele; Cephalocele; Frontal encephalocele; Occipital meningocele; Meningoencephalocele; Orbital encephalocele; Occipital myelomeningocele; Parietal encephalocele	Bifid skull; Occipital meningoencephalocele; Cranium bifidum; Posterior encephalocele; Naso-frontal encephalocele; Brain tissue sticks out through back of skull	Q010;Q011;Q012;Q018;Q019	Q010;Q011;Q012;Q018;Q019
HPO_ICD:550	HP:0002088	Abnormal lung morphology	Unusal lung shape; Abnormality of the lungs; Abnormally shaped lung; Lung disease; Abnormality of lung morphology	J984	J984
HPO_ICD:551	HP:0002089	Pulmonary hypoplasia	Underdeveloped lung; Small lung; Lung hypoplasia; Hypoplastic lungs; Hypoplastic lung	Q336	Q336
HPO_ICD:552	HP:0002090;HP:0006532	Pneumonia; Recurrent pneumonia	Recurrent pulmonary infections; Multiple pulmonary infections; Pneumonia, recurrent episodes; Pneumonia; Pulmonary infections; Pneumonia, recurrent; Pulmonary infection; Recurrent pneumonia; pulmonary infections, recurrent	J189	J189
HPO_ICD:553	HP:0002092	Pulmonary arterial hypertension	Primary pulmonary hypertension; Pulmonary artery hypertension; Increased blood pressure in blood vessels of lungs	I270;I2720	I270;I272
HPO_ICD:554	HP:0002094;HP:0002098	Respiratory distress; Dyspnea	Difficulty breathing; Trouble breathing; Respiratory difficulties; Short of breath; Shortness of breath; Breathing difficulties	R0602;R0600	R060
HPO_ICD:555	HP:0002097	Emphysema	Pulmonary emphysema	J439	J439
HPO_ICD:556	HP:0002099	Asthma	Reactive airway disease; Asthma; Bronchial asthma	J45909
HPO_ICD:557	HP:0011861;HP:0002101	Abnormal lung lobation; Bilateral trilobed lungs	Defective lung lobation; Lung segmentation defects	Q338	Q338
HPO_ICD:558	HP:0002102	Pleuritis	Inflammation of tissues lining lungs and chest; Pleurisy	R091	R091
HPO_ICD:559	HP:0002104	Apnea	Apneic episodes; Apnoea; Absence of spontaneous respiration	R0689;R0681	R068
HPO_ICD:560	HP:0002105	Hemoptysis	Haemoptysis; Coughing up blood; Coughing up blood or blood-stained mucus	R042;R049	R042;R049
HPO_ICD:561	HP:0002107	Pneumothorax	Collapsed lung	J939	J939
HPO_ICD:562	HP:0002108;HP:0004876	Spontaneous pneumothorax; Spontaneous neonatal pneumothorax	Neonatal pneumothorax; Spontaneous collapsed lung	J9383	J938
HPO_ICD:563	HP:0002110	Bronchiectasis	Permanent enlargement of the airways of the lungs	J479	J47
HPO_ICD:564	HP:0002113	Pulmonary infiltrates	Pulmonic infiltration; Lung infiltrates	R918	R91
HPO_ICD:565	HP:0002123;HP:0002121;HP:0011152;HP:0011147	Typical absence seizure; Generalized myoclonic seizures; Absence seizure; Early onset absence seizures	Brief seizures with staring spells; Early onset petit mal seizures; Myoclonus seizures; Myoclonic seizures; Petit mal seizures; Petit mal seizure; Typical absence seizures; Absence seizures; Myoclonic epilepsy, progressive	G40309
HPO_ICD:566	HP:0002133	Status epilepticus	Repeated seizures without recovery between them	G40901
HPO_ICD:567	HP:0002134	Abnormality of the basal ganglia	Basal ganglia disease; Anomaly of the basal ganglia	G9389	G938
HPO_ICD:568	HP:0002138	Subarachnoid hemorrhage	Subarachnoid haemorrhage	I6010;I6051;I604;I608;I6032;I6001;I6031;I6002;I6000;I6012;I6050;I6011;I606;I6030;I609;I6052;I607	I604;I608;I601;I600;I605;I603;I606;I609;I607
HPO_ICD:569	HP:0002139	Arrhinencephaly		Q041	Q041
HPO_ICD:570	HP:0002176;HP:0002196;HP:0002341;HP:0002143	Myelopathy; Spinal cord compression; Abnormality of the spinal cord; Cervical cord compression	Abnormality of the spinal cord; Spinal cord pathology; Cervical cord compression myelopathy; Pressure on spinal cord; Spinal cord disease	G9520;G959;G9529	G952;G959
HPO_ICD:571	HP:0030708;HP:0030725;HP:0002144	Neurenteric cyst; Myeloschisis; Tethered cord	Occult spinal dysraphism	Q068	Q068
HPO_ICD:572	HP:0002153;HP:0012364	Decreased urinary potassium; Hyperkalemia	Hypokaluria; Decreased urinary K; Low urine potassium levels; Elevated serum potassium levels	E875	E875
HPO_ICD:573	HP:0002168	Scanning speech	Explosive speech	R4789	R478
HPO_ICD:574	HP:0011449;HP:0002305;HP:0002169;HP:0011448	Ankle clonus; Clonus; Athetosis; Knee clonus	Involuntary writhing movements in fingers, hands, toes, and feet; Abnormal rhythmic movements of ankle; Involuntary writhing movements; Athetoid movements; Involuntary rhythmic muscular contractions and relaxations; Patellar clonus	R258	R258
HPO_ICD:575	HP:0002170	Intracranial hemorrhage	Bleeding within the skull	I629	I629
HPO_ICD:576	HP:0002181	Cerebral edema	Brain oedema; Brain swelling; Brain edema; Swelling of brain	G936	G936
HPO_ICD:577	HP:0002183	Phonophobia	Fear of loud sounds	F40298
HPO_ICD:578	HP:0002186	Apraxia	Apraxias	R482	R482
HPO_ICD:579	HP:0002187	Intellectual disability, profound	IQ less than 20; Profound mental retardation; Mental retardation, profound	F73
HPO_ICD:580	HP:0002312;HP:0002194	Delayed gross motor development; Clumsiness	Gross motor delay; Delayed gross motor skills; Clumsiness; Delayed motor skills; Developmental delay, gross motor; Limited gross motor development	F82	F82
HPO_ICD:581	HP:0002202	Pleural effusion	Fluid around lungs	J90;J918	J90;J91
HPO_ICD:582	HP:0006597;HP:0009113;HP:0002203	Diaphragmatic paralysis; Respiratory paralysis; Diaphragmatic weakness	Diaphragmatic paralysis; Paralyzed diaphragm; Diminished diaphragmatic motion; Diaphragmatic paraparesis; Weak diaphragm	J986	J986
HPO_ICD:583	HP:0002204;HP:0032008	Pulmonary embolism; Pulmonary fat embolism	Blood clot in artery of lung; Fat embolism	I2699	I269
HPO_ICD:584	HP:0550005;HP:0002206	Pulmonary fibrosis; Bilateral basilar pulmonary fibrosis	Scleroderma lung disease; Scleroderma of lung; Lung disease with systemic sclerosis	J8410	J841
HPO_ICD:585	HP:0002216;HP:0004771;HP:0002211;HP:0002290	Premature graying of hair; Poliosis; Premature graying of body hair; White forelock	Premature graying of hair; Early graying; Premature graying of the hair; Premature graying; White part of hair above forehead; Poliosis of forelock hair; White patch; Premature greying; Patch of white hair; Premature hair graying; Premature graying of body hair; Poliosis of anterior hair	L671	L671
HPO_ICD:586	HP:0002223;HP:0011457	Absent eyebrow; Loss of eyelashes	Ciliary Madarosis; Milphosis; Aplasia of eyebrows; Loss of eyelashes; Missing eyebrows; Eyelashes fell out; Agenesis of eyebrows; Absent eyebrows; Missing eyelashes; Loss of eyebrows; Absent eyebrow; Failure of development of eyebrows	H02729
HPO_ICD:587	HP:0002229	Alopecia areata		L639;L632;L638	L632;L639;L638
HPO_ICD:588	HP:0002239;HP:0002584	Intestinal bleeding; Gastrointestinal hemorrhage	Gastrointestinal bleeding; Intestinal bleeding; GI hemorrhage; Intestinal hemorrhage	K922	K922
HPO_ICD:589	HP:0001433;HP:0006564;HP:0002240	Hepatosplenomegaly; Fluctuating hepatomegaly; Hepatomegaly	Enlarged liver; Enlarged liver and spleen	R160;R162	R160;R162
HPO_ICD:590	HP:0002242;HP:0011024	Abnormal intestine morphology; Abnormality of the gastrointestinal tract	Abnormality of the intestine; Abnormality of the gastrointestinal tract; Gastrointestinal disease; Digestive system disease; Abnormality of the GI tract; Enteropathy	K639;K929	K639;K929
HPO_ICD:591	HP:0002247	Duodenal atresia	Absence or narrowing of first part of small bowel	Q410	Q410
HPO_ICD:592	HP:0002248	Hematemesis	Vomitting blood	K920	K920
HPO_ICD:593	HP:0002249;HP:0011985	Acholic stools; Melena	Clay colored stools; Black feces; Discolored, acholic stools; Acholia	K921;R195	K921;R195
HPO_ICD:594	HP:0002251	Aganglionic megacolon	Megacolon; Hirschsprung disease; Hirschsprung megacolon; Congenital megacolon; Enlarged colon lacking nerve cells	K5939	K593
HPO_ICD:595	HP:0002253	Colonic diverticula	Colonic diverticulosis; Colon diverticula	K5730	K573
HPO_ICD:596	HP:0002256;HP:0004800	Small bowel diverticula; Duodenal diverticula		K5710	K571
HPO_ICD:597	HP:0012384;HP:0002257	Rhinitis; Chronic rhinitis	Nasal inflammation	J310	J310
HPO_ICD:598	HP:0040148;HP:0001336;HP:0010530;HP:0001528;HP:0002267;HP:0012323;HP:0100657;HP:0010531	Spinal myoclonus; Sleep myoclonus; Myoclonus; Thoracoabdominal eventration; Palatal myoclonus; Exaggerated startle response; Hemihypertrophy; Cortical myoclonus	Involuntary jerking movements; Myoclonic jerks; Increased startle response; Hyperekplexia; Jerking; Asymmetric limb hypertrophy; Kelosomia; Exaggerated acoustic startle response; Celosomia; Asymmetric overgrowth	G253;Q898	G253;Q898
HPO_ICD:599	HP:0002289	Alopecia universalis	Universal alopecia; Alopecia, complete	L631	L631
HPO_ICD:600	HP:0007221;HP:0010867;HP:0002075;HP:0010869;HP:0010526;HP:0012164;HP:0002311;HP:0002406;HP:0002078;HP:0001310	Dysdiadochokinesis; Dysmetria; Asterixis; Progressive truncal ataxia; Truncal ataxia; Limb dysmetria; Dysgraphia; Asynergia; Dyssynergia; Incoordination	Dysdiadochokinesia; Lack of coordination of movement; Limb incoordination; Instability or lack of coordination of central trunk muscles; Difficulty performing quick and alternating movements; Incoordination of limb movements; Uncoordinated limb movement; Abnormal finger-nose-finger test; Difficulties in coordination; Trunk ataxia; Abnormal finger chase test; Incoordination	R279;R270;R278	R270;R278
HPO_ICD:601	HP:0002315;HP:0100809	Headache; Scalp tenderness	Allodynia of scalp; Headache; Headaches; Scalp hypersensitivity; Scalp tenderness; Scalp pain	R51;G441	R51;G441
HPO_ICD:602	HP:0002321	Vertigo	Dizzy spell; Dizziness	R42	R42
HPO_ICD:603	HP:0030716;HP:0002323	Acrania; Anencephaly		Q000	Q000
HPO_ICD:604	HP:0002326	Transient ischemic attack	Mini stroke; Transient ischemic attacks; TIA	I67848;G459;I67841	G459
HPO_ICD:605	HP:0002342	Intellectual disability, moderate	Mental retardation, moderate; IQ between 34 and 49; Moderate mental deficiency; Moderate mental retardation	F71
HPO_ICD:606	HP:0002343	Normal pressure hydrocephalus	Normal-pressure hydrocephalus	G912	G912
HPO_ICD:607	HP:0011175;HP:0002349;HP:0025121;HP:0011153;HP:0007359	Focal aware seizure; Simple partial occipital seizures; Focal motor seizure; Versive seizures; Focal-onset seizure	Focal seizure without impairment of consciousness or awareness; Partial motor seizures; Focal motor seizures; Partial seizures; Seizure affecting one half of brain; Focal seizures without impairment of consciousness or awareness; Simple partial seizure; Focal seizure with retained awareness; Simple partial seizures; Focal seizures; Focal aware seizures; Focal-onset seizures; Focal seizure; Locali…	G40109
HPO_ICD:608	HP:0002352	Leukoencephalopathy		G9349;R9082	R908;G934
HPO_ICD:609	HP:0002353	EEG abnormality	Electroencephalogram abnormal; EEG abnormalities; Abnormal electroencephalogram; Electroencephalogram abnormalities; Abnormal EEG	R9401	R940
HPO_ICD:610	HP:0002354	Memory impairment	Memory problems; Memory impairment; Poor memory; Memory loss; Forgetfulness	R413;R412;R411	R413;R412;R411
HPO_ICD:611	HP:0002540;HP:0003551;HP:0002355;HP:0002505	Difficulty climbing stairs; Inability to walk; Progressive inability to walk; Difficulty walking	Difficulty walking up stairs; Difficulty walking; Inability to walk; Difficulty in walking; Progressive inability to walk; Non-ambulatory; Walking disability	R262	R262
HPO_ICD:612	HP:0002357;HP:0002464	Spastic dysarthria; Dysphasia	Rigid dysarthria	R4702	R470
HPO_ICD:613	HP:0002367	Visual hallucinations	Visual hallucinations	R441	R441
HPO_ICD:614	HP:0002373;HP:0011171	Febrile seizures; Simple febrile seizures	Seizures, generalized, associated with fever; Seizures, febrile, in early childhood; Fever induced seizures; Simple febrile convulsion; Simple fever fit; Febrile convulsions	R5600	R560
HPO_ICD:615	HP:0002383	Encephalitis	Brain inflammation	G0490	G049
HPO_ICD:616	HP:0002384	Focal impaired awareness seizure	Complex focal seizures; Complex partial seizures; Focal impaired awareness seizures; Dyscognitive seizures; Dialeptic seizure; Focal seizures with impairment of consciousness or awareness	G40209
HPO_ICD:617	HP:0002390	Spinal arteriovenous malformation		Q2739	Q273
HPO_ICD:618	HP:0002408	Cerebral arteriovenous malformation	Cerebral AV malformation	Q282	Q282
HPO_ICD:619	HP:0030709;HP:0002475;HP:0030710;HP:0002414;HP:0002435	Myelocystocele; Meningocele; Myelomeningocele; Lipomeningocele; Spina bifida	Split spine; Spina bifida cystica; Meningomyelocele	Q059	Q059
HPO_ICD:620	HP:0002381;HP:0006863;HP:0011345;HP:0030784;HP:0011346;HP:0002474;HP:0002300;HP:0002427	Aphasia; Moderate expressive language delay; Motor aphasia; Expressive language delay; Severe expressive language delay; Mutism; Mild expressive language delay; Anomia	Deficit in expressive language; Expressive aphasia; Nominal aphasia; Loss of expressive speech; Amnestic aphasia; Difficulty finding words; Broca's aphasia; Losing words; Loss of words; Anomic aphasia; Muteness; Inability to speak; Communication delay; Amnesic aphasia	R4701;F801	R470;F801
HPO_ICD:621	HP:0002442	Dyscalculia	Difficulty making arithmetical calculations	F812	F812
HPO_ICD:622	HP:0200072;HP:0002445	Episodic quadriplegia; Tetraplegia	Quadriplegia; Quadriplegia, episodic; Paralysis of all four limbs	G8250	G825
HPO_ICD:623	HP:0002457	Abnormal head movements	Abnormal head movements	R250	R250
HPO_ICD:624	HP:0002480;HP:0001399;HP:0004448;HP:0006554;HP:0002605;HP:0007111	Hepatic encephalopathy; Chronic hepatic encephalopathy; Fulminant hepatic failure; Hepatic necrosis; Hepatic failure; Acute hepatic failure	Liver failure; Acute liver failure	K7041;K7201;K7111;K7290;K7291;K7211	K720;K721;K704;K711;K729
HPO_ICD:625	HP:0006986;HP:0001257;HP:0003089;HP:0002487;HP:0003394;HP:0002061	Hamstring contractures; Upper limb spasticity; Muscle spasm; Lower limb spasticity; Spasticity; Hyperkinesis	Hamstring contractures; Muscular spasticity; Muscle spasms; Involuntary muscle stiffness, contraction, or spasm; Muscle cramps; Uncontrollable movement in upper arms; Muscle spasticity; Hyperkinesia	M62412;M62471;M62411;M62449;M62452;M62419;M62432;M62431;M6248;M62439;M62472;M62459;M6240;R252;M62422;M62462;M62429;M62421;M62461;M62442;M62831;M62441;M62479;M6249;M62451;M62838;M62469	R252;M6248;M6247;M6283;M6246;M6242;M6249;M6240;M6245;M6241;M6243;M6244
HPO_ICD:626	HP:0005531;HP:0002488	Biphenotypic acute leukaemia; Acute leukemia	Acute biphenotypic leukemia; Myeloid/lymphoid leukemia; Acute leukemias; Acute blood cancer	C9500	C950
HPO_ICD:627	HP:0002494	Abnormal rapid eye movement sleep	Abnormal REM sleep	G4752
HPO_ICD:628	HP:0012006;HP:0002495;HP:0012005	Deja vu; Jamais vu; Impaired vibratory sensation	Deja vu; Decreased vibration sense; Diminished vibratory sense; Impaired vibratory sensation; Decreased vibratory sense; Impaired vibratory sense	R448	R448
HPO_ICD:629	HP:0002510	Spastic tetraplegia	Spastic quadriplegia	G800	G800
HPO_ICD:630	HP:0002511;HP:0100315	Lewy bodies; Alzheimer disease	Alzheimer disease; Late-onset form of familial Alzheimer disease; Lewy body disease	G308;G300;G309;F0280;G301	G308;G300;G309;F028;G301
HPO_ICD:631	HP:0002512	Brain stem compression		G935	G935
HPO_ICD:632	HP:0002516	Increased intracranial pressure	Rise in pressure inside skull; Intracranial pressure elevation; Intracranial hypertension	G932	G932
HPO_ICD:633	HP:0006896;HP:0002360;HP:0002519	Hypnagogic hallucinations; Sleep disturbance; Hypnopompic hallucinations	Difficulty sleeping; Sleep dysfunction; Trouble sleeping; Sleep disturbances	G479;R443	G479;R443
HPO_ICD:634	HP:0002524	Cataplexy		G47411
HPO_ICD:635	HP:0002527	Falls	Falls	R296	R296
HPO_ICD:636	HP:0002533	Abnormal posturing		R293	R293
HPO_ICD:637	HP:0002557	Hypoplastic nipples	Small nipples; Nipple hypoplasia	Q838	Q838
HPO_ICD:638	HP:0002558	Supernumerary nipple	accessory mamilla; Accessory nipples; Supernumerary nipples; Increased nipple number; accessory mamillas; Accessory nipple	Q833	Q833
HPO_ICD:639	HP:0002561;HP:0006610	Wide intermamillary distance; Absent nipple	Widely-spaced nipples; Absent nipples; Athelia; Absent nipple; Wide-spaced nipples; Widely spaced nipples	Q832;N6459	N645;Q832
HPO_ICD:640	HP:0002563	Constrictive pericarditis		I311	I311
HPO_ICD:641	HP:0002570	Steatorrhea	Fat in feces	K909	K909
HPO_ICD:642	HP:0002571	Achalasia	Achalasia of the esophagus	K220	K220
HPO_ICD:643	HP:0002575	Tracheoesophageal fistula	Abnormal connection between trachea and esophagus	J860	J860
HPO_ICD:644	HP:0002576	Intussusception		K561	K561
HPO_ICD:645	HP:0002578	Gastroparesis	Delayed gastric emptying	E1143;E1043;K3189;E0943;E0843;E1343;K3184	E104;K318;E114;E134
HPO_ICD:646	HP:0002580	Volvulus		K562	K562
HPO_ICD:647	HP:0002582	Chronic atrophic gastritis		K2940	K294
HPO_ICD:648	HP:0002586	Peritonitis	Inflammation of the peritoneum	K659	K659
HPO_ICD:649	HP:0002587	Projectile vomiting	Projectile vomiting	R1112
HPO_ICD:650	HP:0002588	Duodenal ulcer		K269	K269
HPO_ICD:651	HP:0002590	Paralytic ileus		K567;K560	K567;K560
HPO_ICD:652	HP:0002591	Polyphagia	Hyperphagia; Voracious appetite; Increased appetite	R632	R632
HPO_ICD:653	HP:0002592	Gastric ulcer	Stomach ulcer	K259	K259
HPO_ICD:654	HP:0002594	Pancreatic hypoplasia	Hypoplastic pancreas; Underdeveloped pancreas	Q450	Q450
HPO_ICD:655	HP:0002613	Biliary cirrhosis	Primary biliary cirrhosis	K744;K743;K745	K744;K743;K745
HPO_ICD:656	HP:0002615	Hypotension	Arterial hypotension; Low blood pressure	I959	I959
HPO_ICD:657	HP:0004970;HP:0002616	Ascending tubular aorta aneurysm; Aortic root aneurysm	Bulge in wall of root of large artery that carries blood away from heart; Ascending aorta dilation; Increased aortic root diameter; Ascending aortic aneurysm; Ascending aortic dilation; Dilatation of ascending aorta; Aneurysm of the ascending tubular aorta; Bulging of wall of large artery located above heart; Aortic root dilatation	I77810
HPO_ICD:658	HP:0002617	Dilatation	Wider than typical opening or gap; Aneurysmal disease; Aneurysms; Aneurysm; Aneurysmal dilatation	I729	I729
HPO_ICD:659	HP:0002619	Varicose veins		I8390	I839
HPO_ICD:660	HP:0002625	Deep venous thrombosis	Multiple deep venous thrombosis; Deep vein thrombosis; Blood clot in a deep vein	I82409
HPO_ICD:661	HP:0002633;HP:0011944;HP:0012089;HP:0005310	Vasculitis; Arteritis; Large vessel vasculitis; Small vessel vasculitis	Inflammation of blood vessel; Angiitis; Inflammation of artery	I776	I776
HPO_ICD:662	HP:0002634	Arteriosclerosis	Hardened artery wall	I7090	I7090
HPO_ICD:663	HP:0002637	Cerebral ischemia	Brain ischemia; Disruption of blood oxygen supply to brain; Cerebrovascular ischemia	I6782	I678
HPO_ICD:664	HP:0002638;HP:0004418	Thrombophlebitis; Superficial thrombophlebitis		I809	I809
HPO_ICD:665	HP:0002639;HP:0030243	Hepatic vein thrombosis; Budd-Chiari syndrome	Hepatic venous thrombosis; Blood clot in liver vein	I820	I820
HPO_ICD:666	HP:0200146;HP:0002647;HP:0012180	Aortic dissection; Mucoid extracellular matrix accumulation; Cystic medial necrosis	Cystic medial necrosis of the aorta; Tear in inner wall of large artery that carries blood away from heart; MEMA; Arterial cystic medial necrosis	I7100	I710
HPO_ICD:667	HP:0002653	Bone pain	Bone pain	M898X9
HPO_ICD:668	HP:0002860;HP:0002664;HP:0030731	Neoplasm; Squamous cell carcinoma; Carcinoma	Tumor; Cancer; Squamous cell cancer; Tumour; Oncology; Abnormal tissue mass; Neoplasia; Oncological abnormality	C801
HPO_ICD:669	HP:0002665	Lymphoma	Cancer of lymphatic system	C8370;C8590	C837;C859
HPO_ICD:670	HP:0012740;HP:0006748;HP:0002666	Pheochromocytoma; Papilloma; Adrenal pheochromocytoma	Pheochromocytomas, adrenal; Pheochromocytoma, adrenal; Chromaffin tumors	D369	D369
HPO_ICD:671	HP:0100006;HP:0100031;HP:0100631;HP:0002668;HP:0100568	Neoplasm of the endocrine system; Paraganglioma; Neoplasm of the thyroid gland; Neoplasm of the adrenal gland; Neoplasm of the central nervous system	Adrenal neoplasia; Neoplasia of the central nervous system; Paragangliomas; Tumors of the central nervous system; Carotid body tumors; Endocrine neoplasia; Neoplasia of the thyroid gland; Neoplasm of the CNS	D132;D497	D132
HPO_ICD:672	HP:0002671	Basal cell carcinoma	Basal cell epithelioma; Basalioma; Basal cell nevus; Basal cell carcinomas	C4491	C449
HPO_ICD:673	HP:0002672;HP:0006749	Malignant gastrointestinal tract tumors; Gastrointestinal carcinoma	Malignant GI tract tumors; GI carcinoma	C269	C269
HPO_ICD:674	HP:0002677	Small foramen magnum	Hypoplasia of foramen magnum; Little foramen magnum; Narrow foramen magnum; Foramen magnum stenosis; Stenosis of foramen magnum	M8588	M8588
HPO_ICD:675	HP:0002678	Skull asymmetry	Unequal skull shape; Skull asymmetry; Abnormality of skull shape; Asymmetry of skull; Uneven skull shape; Malformation of skull shape	M952	M952
HPO_ICD:676	HP:0002716;HP:0008940	Lymphadenopathy; Generalized lymphadenopathy	Swollen lymph nodes; Generalized swelling of lymph nodes; Lymph node hyperplasia; Swollen lymph nodes affecting all regions of the body	R591	R591
HPO_ICD:677	HP:0002725	Systemic lupus erythematosus	SLE	M3214;M328;M3215;M3212;M3211;M329;M3210;M3213;M320;M3219	M320;M328;M321
HPO_ICD:678	HP:0002740	Recurrent E. coli infections	E coli infections, recurrent; E coli infections	B9629;B9620	B962
HPO_ICD:679	HP:0002744	Bilateral cleft lip and palate	Right and left cleft lip and palate; Bilateral cleft lip and cleft palate	Q378	Q378
HPO_ICD:680	HP:0002745	Oral leukoplakia	leukokeratosis; Oral idiopathic keratosis; Oral idiopathic white patch; Oral leukoplasia; Oral white patch; Oral leucoplakia; Oral leukokeratosis; Oral idiopathic leukoplakia; Oral white plaque	K1321
HPO_ICD:681	HP:0002748	Rickets	Weak and soft bones	E550	E550
HPO_ICD:682	HP:0002749	Osteomalacia	Softening of the bones	M838;M835;M831;M839;M830;M833;M834;M832
HPO_ICD:683	HP:0002751	Kyphoscoliosis		M4180	M4180
HPO_ICD:684	HP:0002754;HP:0040165	Periostitis; Osteomyelitis	Bone infection; Periostalgia	M869
HPO_ICD:685	HP:0002756	Pathologic fracture	Pathologic fractures; Spontaneous fractures; Spontaneous fracture	M8460XA;M8000XA;M8450XA;M8080XA;M8440XA	M8080;M8440;M8000
HPO_ICD:686	HP:0002787;HP:0006509;HP:0002778	Diverticulosis of trachea; Abnormal trachea morphology; Tracheal calcification	Tracheal diverticulum; Tracheal ectopic calcification; Tracheal disease; Tracheal calcifications; Abnormality of the trachea; Calcification of the trachea	J398	J398
HPO_ICD:687	HP:0002783	Recurrent lower respiratory tract infections	Recurrent chest infections; Chronic lung infections; Lower respiratory tract infections	J22	J22
HPO_ICD:688	HP:0002786	Tracheobronchomalacia		Q322	Q322
HPO_ICD:689	HP:0002876;HP:0002789	Tachypnea; Episodic tachypnea	Polypnea; Hyperpnea, episodic; Increased respiratory rate or depth of breathing	R0682	R068
HPO_ICD:690	HP:0002792	Reduced vital capacity	Decreased vital capacity	R942	R942
HPO_ICD:691	HP:0002797	Osteolysis	Osteolytic defects of bones; Breakdown of bone; Increased bone resorption	M8950	M8950
HPO_ICD:692	HP:0003634;HP:0002804;HP:0005684;HP:0005612;HP:0009004	Arthrogryposis-like hand anomaly; Amyoplasia; Distal arthrogryposis; Hypoplasia of the musculature; Arthrogryposis multiplex congenita	Absent muscles since birth; Underdeveloped muscle; Muscle hypoplasia; Congenital absence of muscles; Arthrogryposis multiplex; Multiple congenital contractures; Arthrogryposis; Arthrogryposis, congenital; Poorly developed skeletal musculature	Q743;Q798	Q743;Q798
HPO_ICD:693	HP:0002812	Coxa vara		Q6582	Q658
HPO_ICD:694	HP:0002816;HP:0005191	Genu recurvatum; Congenital knee dislocation	Genu recurvata; Knee hyperextension; Back knee; Dislocated knee since birth	Q682	Q682
HPO_ICD:695	HP:0002821	Neuropathic arthropathy	Charcot arthropathy; Charcot joint	M14631;M14622;E08610;M14649;M14611;M14629;E11610;E09610;M14651;M14612;E10610;M14679;M14661;M14632;M14621;M14641;M14671;M14652;E13610;M14672;M14669;M14662;M14639;A5216;M1468;M14659;M1460;M1469;M14642;M14619	A521;M146
HPO_ICD:696	HP:0002829	Arthralgia	Joint pain; Arthralgias; Arthritic pain; Joint pains	M2550	M2550
HPO_ICD:697	HP:0002835	Aspiration	Pulmonary aspiration	J709	J709
HPO_ICD:698	HP:0010475;HP:0002836	Cloacal exstrophy; Bladder exstrophy	Ectopia vesicae	Q6411;Q6419;Q6410;Q6412	Q641
HPO_ICD:699	HP:0002840	Lymphadenitis	Inflammation of the lymph nodes	I889;I881	I889;I881
HPO_ICD:700	HP:0002857	Genu valgum	Genua valga; Knee joint valgus deformity; Genu valgus; Genu valga; Knock knees	M21069	M2106
HPO_ICD:701	HP:0002858	Meningioma	Noncancerous growth of membranes covering brain	D329	D329
HPO_ICD:702	HP:0100243;HP:0002859;HP:0006779;HP:0030448;HP:0100242;HP:0012570;HP:0012034;HP:0012218;HP:0006743;HP:0006755;HP:0100244;HP:0012268	Myxoid liposarcoma; Liposarcoma; Soft tissue sarcoma; Synovial sarcoma; Cutaneous leiomyosarcoma; Embryonal rhabdomyosarcoma; Alveolar rhabdomyosarcoma; Sarcoma; Leiomyosarcoma; Fibrosarcoma; Rhabdomyosarcoma; Alveolar soft part sarcoma	Malignant synovioma; Soft tissue sarcomas; Cancer of connective tissue; Malignant connective tissue tumor	C499	C499
HPO_ICD:703	HP:0002861;HP:0012056;HP:0012057;HP:0012060;HP:0012058;HP:0012059	Cutaneous melanoma; Melanoma; Lentigo maligna melanoma; Superficial spreading melanoma; Acral lentiginous melanoma; Nodular melanoma	Malignant melanoma; Skin cancer (melanoma); Cancer of skin pigment cells	C439	C439
HPO_ICD:704	HP:0002862;HP:0006740	Bladder carcinoma; Transitional cell carcinoma of the bladder	Transitional cell bladder carcinoma	C679	C679
HPO_ICD:705	HP:0002863	Myelodysplasia	Myelodysplastic syndrome; Hypoplastic myelodysplasia	D469;D46Z	D469
HPO_ICD:706	HP:0002895;HP:0006731;HP:0011779;HP:0002865	Papillary thyroid carcinoma; Anaplastic thyroid carcinoma; Follicular thyroid carcinoma; Medullary thyroid carcinoma	Papillary carcinoma of thyroid; Medullary thyroid cancer; Thyroid papillary carcinoma	C73	C73
HPO_ICD:707	HP:0002870	Obstructive sleep apnea	Obstructive sleep apnoea	G4733	G473
HPO_ICD:708	HP:0004879;HP:0002883;HP:0005941	Hyperventilation; Intermittent hyperventilation; Intermittent hyperpnea at rest	Episodic hyperventilation; Intermittent overbreathing; Rapid breathing	R064	R064
HPO_ICD:709	HP:0002884	Hepatoblastoma		C222	C222
HPO_ICD:710	HP:0007129;HP:0002885	Cerebellar medulloblastoma; Medulloblastoma		C716	C716
HPO_ICD:711	HP:0002886	Vagal paraganglioma	Vagal nerve tumors; Glomus vagale paraganglioma; Glomus vagale tumor	D447	D447
HPO_ICD:712	HP:0012342;HP:0011761;HP:0002893;HP:0006767;HP:0012341;HP:0008291	Macroprolactinoma; Pituitary null cell adenoma; Pituitary prolactin cell adenoma; Pituitary adenoma; Pituitary corticotropic cell adenoma; Microprolactinoma	Clinically silent pituitary adenoma; Non-functional pituitary adenoma; Prolactin-secreting pituitary adenoma; Noncancerous tumor in pituitary gland; Corticotropin-secreting pituitary adenoma; Silent pituitary adenoma; ACTH-producing pituitary adenoma; Pituitary prolactinoma; Hormonally silent pituitary adenoma	D352	D352
HPO_ICD:713	HP:0100743;HP:0100751;HP:0002894;HP:0100834;HP:0100833	Neoplasm of the rectum; Neoplasm of the large intestine; Neoplasm of the small intestine; Neoplasm of the pancreas; Esophageal neoplasm	Cancer of the pancreas; Small intestine tumor; Pancreatic tumor; increased risk of pancreatic cancer; Large intestine tumor; Neoplasia of the pancreas; Rectal tumor; Esophageal tumor; Pancreatic cancer	C259;D490	C259
HPO_ICD:714	HP:0002896	Neoplasm of the liver	Liver tumor; Liver cancer	D490;C229;C220	C220;C229
HPO_ICD:715	HP:0002897	Parathyroid adenoma	Parathyroid adenomas	D351	D351
HPO_ICD:716	HP:0002900;HP:0003452;HP:0012726	Increased serum iron; Episodic hypokalemia; Hypokalemia	Recurrent low potassium; Low blood potassium levels	E876;R790	E876;R790
HPO_ICD:717	HP:0002901	Hypocalcemia	Hypocalcaemia; Low blood calcium levels	E8351	E835
HPO_ICD:718	HP:0002902	Hyponatremia	Low blood sodium levels	E871	E871
HPO_ICD:719	HP:0002907	Microscopic hematuria	Small amount of blood in urine; Microhematuria; Occult hematuria	R311	R31
HPO_ICD:720	HP:0002913	Myoglobinuria		R821	R821
HPO_ICD:721	HP:0002917	Hypomagnesemia	Low blood magnesium levels; Low blood Mg levels	E8342	E834
HPO_ICD:722	HP:0002918	Hypermagnesemia	High blood magnesium levels; High blood Mg levels	E8341	E834
HPO_ICD:723	HP:0002919	Ketonuria	Ketoaciduria; Acetonuria; Ketonaciduria; Ketone bodies in urine	R824	R824
HPO_ICD:724	HP:0009704;HP:0002921;HP:0012229;HP:0200149	Abnormality of the cerebrospinal fluid; Chronic CSF lymphocytosis; CSF lymphocytic pleiocytosis; CSF pleocytosis	Cerebrospinal fluid pleocytosis; CSF lymphocytosis; Abnormal CSF findings; Abnormality of the CSF; Increased leukocyte count in CSF; Chronic cerebrospinal fluid lymphocytosis	R838;R831;R832;R830;R836;R834;R839;R835;R833	R838;R831;R832;R830;R836;R834;R839;R835;R833
HPO_ICD:725	HP:0002933;HP:0004299	Hernia of the abdominal wall; Ventral hernia	Herniated abdominal wall	K439	K439
HPO_ICD:726	HP:0003307;HP:0002938	Hyperlordosis; Lumbar hyperlordosis	Prominent swayback; Excessive inward curvature of lower spine; Increased lumbar lordosis; Exaggerated lumbar lordosis; Lordosis; Prominent lumbar lordosis; Lumbar lordosis	M4050	M4050
HPO_ICD:727	HP:0002945;HP:0004622	Intervertebral space narrowing; Progressive intervertebral space narrowing	Narrow intervertebral spaces; Narrow intervertebral disc spaces	M9979	M9979
HPO_ICD:728	HP:0002955	Granulomatosis		L929	L929
HPO_ICD:729	HP:0002960	Autoimmunity	Autoimmunity; Autoimmune disorder; Autoimmune disease; Autoimmune condition	M359
HPO_ICD:730	HP:0002961	Dysgammaglobulinemia		D472	D472
HPO_ICD:731	HP:0002967	Cubitus valgus	Outward turned elbows	M21022;M21029;M21021	M2102
HPO_ICD:732	HP:0002987	Elbow flexion contracture	Elbow flexion contractures; Contractures of the elbows; Elbow contracture; Elbow contractures; Contracture of elbow joint; Contractures of elbows; Fixed flexion at the elbow joint; Elbow flexion deformity	M24529	M2452
HPO_ICD:733	HP:0003003;HP:0040275	Colon cancer; Adenocarcinoma of the large intestine	Colon cancer	C189	C189
HPO_ICD:734	HP:0008151;HP:0003645;HP:0003010;HP:0005542	Prolonged bleeding time; Prolonged partial thromboplastin time; Prolonged prothrombin time; Prolonged whole-blood clotting time	Increased bleeding time; Increased INR; Increased international normalized ratio; Low factor II activity; Prolonged bleeding time; Delayed thromboplastin generation; Prolonged activated partial thromboplastin time; Reduced prothrombin activity; Abnormal partial thromboplastin time; Reduced factor II activity; Prolonged clotting time; Prolonged PT; increased international normalised ratio; Partial…	R791
HPO_ICD:735	HP:0003044	Shoulder flexion contracture		M24519	M2451
HPO_ICD:736	HP:0006055;HP:0003049;HP:0009487;HP:0009486	Radial deviation of the hand; Ulnar deviation of the hand; Ulnar deviated club hands; Ulnar deviation of the wrist	Ulnar deviation of wrists; Ulnar deviation of hands; Ulnar deviation of the hands; Radial deviation of hands	M21839	M2183
HPO_ICD:737	HP:0003057	Tetraamelia	Tetra-amelia	Q7203;Q7103	Q720;Q710
HPO_ICD:738	HP:0003070	Elbow ankylosis		M24629	M2462
HPO_ICD:739	HP:0003072;HP:0008250	Infantile hypercalcemia; Hypercalcemia	Hypercalcaemia; High blood calcium levels; Increased calcium in blood	E8352	E835
HPO_ICD:740	HP:0003074;HP:0011998	Postprandial hyperglycemia; Hyperglycemia	High blood glucose; High blood sugar	R739	R739
HPO_ICD:741	HP:0003076	Glycosuria	Glucosuria; Glucose in urine	R81	R81
HPO_ICD:742	HP:0003077	Hyperlipidemia	Elevated lipids in blood	E785	E785
HPO_ICD:743	HP:0003095	Septic arthritis	Infected joint	M009
HPO_ICD:744	HP:0003097	Short femur	Short femurs; Femoral hypoplasia; Short thighbone; Hypoplasia of the femora	Q72899
HPO_ICD:745	HP:0003111;HP:0011032;HP:0011423;HP:0003113	Hyperchloremia; Abnormal blood ion concentration; Hypochloremia; Abnormality of fluid regulation	Electrolyte disorders; Abnormality of ion homeostasis; Abnormality of fluid regulation; Low blood chloride levels; Fluid imbalance	E878	E878
HPO_ICD:746	HP:0003116	Abnormal echocardiogram	Abnormal echocardiogram; Abnormal echocardiography	R931	R931
HPO_ICD:747	HP:0003118;HP:0012412	Premature adrenarche; Increased circulating cortisol level	Cushing syndrome; Hypercortisolism; Increased cortisol production; Increased circulating cortisol level	E270;E249	E270;E249
HPO_ICD:748	HP:0003158	Hyposthenuria	Reduced urinary osmolality	N2889	N288
HPO_ICD:749	HP:0003179	Protrusio acetabuli	Protrusio acetabulae	M247
HPO_ICD:750	HP:0003187	Breast hypoplasia	Underdeveloped breasts	N6482	N648
HPO_ICD:751	HP:0003193	Allergic rhinitis	Hayfever; Nasal allergies; Hay fever	J309;J300	J300
HPO_ICD:752	HP:0003756;HP:0003198	Myopathy; Skeletal myopathy	Myopathic changes; Muscle tissue disease	M629
HPO_ICD:753	HP:0003201	Rhabdomyolysis	Breakdown of skeletal muscle	M6282	M6282
HPO_ICD:754	HP:0004906;HP:0003228	Hypernatremia; Hypernatremic dehydration	High blood sodium levels	E870	E870
HPO_ICD:755	HP:0003251	Male infertility	Male infertility	N469	N46
HPO_ICD:756	HP:0003262	Smooth muscle antibody positivity	Smooth muscle antibody positive; Anti-smooth muscle antibody positivity	R894	R894
HPO_ICD:757	HP:0008176;HP:0003265;HP:0006579	Neonatal unconjugated hyperbilirubinemia; Neonatal hyperbilirubinemia; Prolonged neonatal jaundice	Prolonged yellowing of skin in newborn; Hyperbilirubinemia, neonatal; High blood bilirubin levels in neonate; Jaundice, neonatal; Neonatal jaundice	P599	P599
HPO_ICD:758	HP:0003279	Coxa magna		M9140
HPO_ICD:759	HP:0008489;HP:0003302	Spondylolisthesis; Spondylolisthesis at L5-S1	Spondylolysis and spondylolisthesis of l5; Spondylolithesis; Displacement of one backbone compared to another; Slipped backbone	M4310	M4310
HPO_ICD:760	HP:0003304	Spondylolysis		M4300	M4300
HPO_ICD:761	HP:0010646;HP:0003318	Cervical spine instability; Cervical spine hypermobility		M532X2
HPO_ICD:762	HP:0003326	Myalgia	Muscle ache; Myalgias; Muscle pain	M791
HPO_ICD:763	HP:0030838;HP:0003365	Arthralgia of the hip; Hip pain	Coxalgia; Hip arthralgia; Hip joint pain; Hip pain	M25559	M2555
HPO_ICD:764	HP:0003396	Syringomyelia	Syrinx; Fluid-filled cyst in spinal cord	G950	G950
HPO_ICD:765	HP:0003401	Paresthesia	Paresthesias; Tingling; Pins and needles feeling	R202	R202
HPO_ICD:766	HP:0003418	Back pain	Back pain	M5489;M549	M5489
HPO_ICD:767	HP:0003419	Low back pain	Lower back pain	M545
HPO_ICD:768	HP:0030007;HP:0003457	EMG abnormality	Abnormal electromyography finding; Abnormal EMG; EMG abnormalities; Electromyogram abnormal	R94131
HPO_ICD:769	HP:0005667;HP:0003467	Os odontoideum; Atlantoaxial instability		M532X1
HPO_ICD:770	HP:0003468	Abnormal vertebral morphology	Multiple vertebral anomalies; Abnormal vertebral bodies; Abnormal vertebrae; Vertebral anomalies; Abnormality of the vertebrae	Q675	Q675
HPO_ICD:771	HP:0003470	Paralysis	Inability to move; Paralysis	G839	G839
HPO_ICD:772	HP:0003474	Sensory impairment	Hypoaesthesia; Hypoesthesia	R201	R201
HPO_ICD:773	HP:0003508;HP:0003510;HP:0003498;HP:0004322	Severe short stature; Short stature; Disproportionate short stature; Proportionate short stature	Short stature, extreme; Short stature, disproportionate; Height less than 3rd percentile; Short stature, proportionate; Dwarfism; Short stature, severe disproportionate; Proportionate dwarfism; Proportionate small stature; Small stature; Severe short stature; Short stature; Short stature, severe; Stature below 3rd percentile; Decreased body height	R6252;E343	E343
HPO_ICD:774	HP:0003547	Shoulder girdle muscle weakness	Muscle weakness, shoulder-girdle; Shoulder weakness; Shoulder girdle weakness; Weak shoulder muscles	M9907	M9907
HPO_ICD:775	HP:0003565	Elevated erythrocyte sedimentation rate	Elevated sedimentation rate; Raised erythrocyte sedimentation rate; Elevated ESR; High ESR; High erythrocyte sedimentation rate; Increased erythrocyte sedimentation rate	R700	R700
HPO_ICD:776	HP:0003641	Hemoglobinuria	Hemoglobin in urine	R823	R823
HPO_ICD:777	HP:0003691	Scapular winging	Winged scapulae; Scapula alata; Winged scapulas; Scapular weakness; Winged shoulder blade	M2180	M2180
HPO_ICD:778	HP:0012515;HP:0003749	Hip flexor weakness; Pelvic girdle muscle weakness	Hip-girdle muscle weakness; Hip girdle muscle weakness; Hip girdle weakness; Pelvic girdle weakness	M9905	M9905
HPO_ICD:779	HP:0003762	Uterus didelphys	Double uterus	Q5110;Q512;Q5111	Q511;Q512
HPO_ICD:780	HP:0000749;HP:0000719;HP:0000734;HP:0002375;HP:0000748;HP:0003763	Inappropriate laughter; Inappropriate behavior; Disinhibition; Paroxysmal bursts of laughter; Bruxism; Hypokinesia	Inappropriate laughter; Teeth grinding; Inappropriate behavior; Disinhibition; Decreased spontaneous movement; Decreased muscle movement; Decreased spontaneous movements; Paroxysmal laughter	R4689;F458	R468;F458
HPO_ICD:781	HP:0003765	Psoriasiform dermatitis	Psoriasis	L409	L409
HPO_ICD:782	HP:0003771	Pulp stones	Pulp calcifications; False denticles; Pulp denticles; True pulp stones; True denticles; Pulp stones; False pulp stones	K042	K042
HPO_ICD:783	HP:0003774	Stage 5 chronic kidney disease	End-stage renal disease; End stage renal failure; Stage 5 chronic kidney disease; Chronic renal failure; End stage renal disease; End-stage renal failure; Renal failure, endstage	N186;N185	N185
HPO_ICD:784	HP:0003811	Neonatal death	Neonatal lethal	P9689;R99	P968;R99
HPO_ICD:785	HP:0003826	Stillbirth	Stillbirth; Stillborn; Fetal death	P95	P95
HPO_ICD:786	HP:0011847;HP:0003942	Synovial chondromatosis of the elbow; Giant cell tumor of bone		D480	D480
HPO_ICD:787	HP:0001172;HP:0004097	Abnormal thumb morphology; Deviation of finger	Abnormality of the thumbs; Deviated fingers; Thumb deformity; Atypical position of finger; Abnormality of the thumb; Finger pointing in a different direction than usual	M20002;M20001;M20009
HPO_ICD:788	HP:0004320	Vaginal fistula		N828	N828
HPO_ICD:789	HP:0004321	Bladder fistula		N322	N322
HPO_ICD:790	HP:0004324	Increased body weight	Increased body weight; Weight gain	R635	R635
HPO_ICD:791	HP:0001824;HP:0004325	Weight loss; Decreased body weight	Low weight; Low body weight; Weight less than 3rd percentile; Decreased weight; Decreased body weight	R636;R634	R636;R634
HPO_ICD:792	HP:0004326	Cachexia	Wasting syndrome	R64	R64
HPO_ICD:793	HP:0004438;HP:0004330	Hyperostosis frontalis interna; Increased skull ossification	Increased calcification of skull; Hyperossification of skull; Overgrowth of the inside of the frontal bone; Thick inner surface of the frontal bone; Hyperostosis of skull; Thick internal surface of the frontal bone; Sclerosis of bones of skull; Overgrowth of the inner surface of the frontal bone; Hypertrophy of the internal surface of the frontal bone; Excessive growth of inner surface of the fro…	M852
HPO_ICD:794	HP:0004334	Dermal atrophy	Skin atrophy; Atrophic skin; Skin degeneration	L909	L909
HPO_ICD:795	HP:0004372	Reduced consciousness/confusion	Reduced consciousness/confusion; Lowered consciousness; Disturbances of consciousness	R4182	R418
HPO_ICD:796	HP:0004381	Supravalvular aortic stenosis		Q253	Q253
HPO_ICD:797	HP:0004383	Hypoplastic left heart	Heart left ventricle hypoplasia; Underdeveloped left heart; Left ventricular hypoplasia	Q234	Q234
HPO_ICD:798	HP:0004389	Intestinal pseudo-obstruction	Intestinal pseudoobstruction	K598	K598
HPO_ICD:799	HP:0004392	Prune belly	Prune belly	Q7951;Q794	Q795;Q794
HPO_ICD:800	HP:0004394;HP:0004783;HP:0004795	Duodenal polyposis; Multiple gastric polyps; Hamartomatous stomach polyps	Multiple duodenal polyps	K317	K317
HPO_ICD:801	HP:0004395	Malnutrition	Malnutrition	E639;E649;E619;E46	E639;E649;E619;E46
HPO_ICD:802	HP:0010676;HP:0004401	Meconium ileus; Mechanical ileus	Distal intestinal obstruction syndrome; Meconium ileus in neonates; Meconium ileus on ultrasonography	K56699;P760	P760
HPO_ICD:803	HP:0004404	Abnormal nipple morphology	Abnormality of the nipple	N649	N649
HPO_ICD:804	HP:0004409	Hyposmia	Loss of smell; Decreased smell sensation; Sense of smell impaired	R439
HPO_ICD:805	HP:0004411	Deviated nasal septum	Deviated septum of nose; Deviated nasal septum; Crooked nasal septum; Crooked septum of nose	J342	J342
HPO_ICD:806	HP:0004971;HP:0004960;HP:0011661;HP:0004414;HP:0005143	Pulmonary artery hypoplasia; Absent pulmonary artery; Anomalous origin of left pulmonary artery from ascending aorta; Abnormality of the pulmonary artery; Anomalous origin of right pulmonary artery from ascending aorta	Underdeveloped lung artery; Abnormality of lung artery; Missing pulmonary artery; Underdeveloped pulmonary artery; Absent lung artery	Q2579	Q257
HPO_ICD:807	HP:0004969;HP:0004415	Peripheral pulmonary artery stenosis; Pulmonary artery stenosis	Narrowing of lung artery; Narrowing of peripheral lung artery; peripheral pulmonary stenosis; Peripheral pulmonic stenosis	Q256	Q256
HPO_ICD:808	HP:0004429	Recurrent viral infections		B349	B349
HPO_ICD:809	HP:0004459	Exostosis of the external auditory canal	External auditory canal exostoses	H61811;H61812;H61819;H61813
HPO_ICD:810	HP:0004464	Postauricular pit	Posterior auricular sinus; Postauricular earpits; Pit behind the ear; Posterior auricular pit; Postauricular fistula	H70811;H70813;H70819;H70812
HPO_ICD:811	HP:0004467	Preauricular pit	Preauricular earpits; Preauricular pits; Preauricular fistulas; Pit in front of the ear; Ear pit; Preauricular sinus	Q181	Q181
HPO_ICD:812	HP:0004469	Chronic bronchitis		J42	J42
HPO_ICD:813	HP:0100837;HP:0004535	Anterior cervical hypertrichosis; Atrophodermia vermiculata	Vermiculata atrophoderma; Congenital cervical hypertrichosis; Hypertrichosis, congenital anterior cervical	Q842	Q842
HPO_ICD:814	HP:0004610	Lumbar spinal canal stenosis	Narrow lumbar spinal canal; Lumbar spinal stenosis	M48061	M4806
HPO_ICD:815	HP:0004684	Talipes valgus		Q666	Q666
HPO_ICD:816	HP:0004749;HP:0031671	Atrial flutter; Typical atrial flutter		I4892;I483;I484;I481	I489;I484;I483;I481
HPO_ICD:817	HP:0004751;HP:0004756;HP:0001664	Paroxysmal ventricular tachycardia; Ventricular tachycardia; Torsade de pointes	Episodes of ventricular tachycardia; Torsades de pointes	I470;I472	I470;I472
HPO_ICD:818	HP:0004752;HP:0011709	Atrioventricular dissociation; Congenital atrioventricular dissociation		I4589	I458
HPO_ICD:819	HP:0004754	Permanent atrial fibrillation	Chronic atrial fibrillation	I482;I481	I482;I481
HPO_ICD:820	HP:0011716;HP:0011701;HP:0004755;HP:0006671;HP:0040182;HP:0011690;HP:0004763	Supraventricular tachycardia; Paroxysmal supraventricular tachycardia; Inappropriate sinus tachycardia; Permanent junctional reciprocating tachycardia; Multifocal atrial tachycardia; Junctional ectopic tachycardia; Paroxysmal atrial tachycardia	Episodic rapid heart beat; Ectopic atrial tachycardia; SVT; Episodic supraventricular tachycardia; Supraventricular tachyarrhythmia; Chaotic atrial tachycardia	I471;I492	I471;I492
HPO_ICD:821	HP:0004764	Myxomatous mitral valve degeneration		I348	I348
HPO_ICD:822	HP:0006562;HP:0004787	Fulminant hepatitis; Viral hepatitis		B199	B199
HPO_ICD:823	HP:0002630;HP:0002243;HP:0001984;HP:0012537;HP:0004789	Food intolerance; Fat malabsorption; Lactose intolerance; Protein-losing enteropathy; Intolerance to protein	Milk intolerance; Non-allergic food hypersensitivity; Food intolerance; Lactose intolerance	E739;K9049	K904;E739
HPO_ICD:824	HP:0004791	Esophageal ulceration	Oesophagus ulceration; Esophagus ulcer	K2210	K221
HPO_ICD:825	HP:0004798	Recurrent infection of the gastrointestinal tract	Gastrointestinal infections; Recurrent gastrointestinal infections; Gastrointestinal infections, recurrent; Recurrent infection of the GI tract; Recurrent infection of the gastrointestinal tract	A09
HPO_ICD:826	HP:0006733;HP:0004808	Acute myeloid leukemia; Acute megakaryocytic leukemia	Acute myelogenous leukemia; Acute myelocytic leukemia; Acute myeloblastic leukemia; AMegL; AML	C9200	C920
HPO_ICD:827	HP:0004809	Neonatal alloimmune thrombocytopenia		P610	P610
HPO_ICD:828	HP:0004813	Post-transfusion thrombocytopenia	Post-transfusion purpura	D6951	D695
HPO_ICD:829	HP:0004818	Paroxysmal nocturnal hemoglobinuria	Paroxysmal nocturnal haemoglobinuria	D595	D595
HPO_ICD:830	HP:0004820	Acute myelomonocytic leukemia		C9250	C925
HPO_ICD:831	HP:0004828	Refractory anemia with ringed sideroblasts	Myelodysplasia with sideroblastosis	D461	D461
HPO_ICD:832	HP:0004836	Acute promyelocytic leukemia		C9240	C924
HPO_ICD:833	HP:0004850	Recurrent deep vein thrombosis	Recurrent venous thrombosis; Recurrent deep vein blood clot	I82509
HPO_ICD:834	HP:0004871;HP:0010480	Perineal fistula; Urethral fistula		N360	N360
HPO_ICD:835	HP:0004872	Incisional hernia	Recurrent abdominal hernia	K432	K432
HPO_ICD:836	HP:0004886	Congenital laryngeal stridor		P2889	P288
HPO_ICD:837	HP:0004904	Maturity-onset diabetes of the young	MODY; Maturity onset diabetes of the young	E139	E139
HPO_ICD:838	HP:0004905	Low levels of vitamin A	Vitamin A deficiency	E509;E641	E509;E641
HPO_ICD:839	HP:0004927;HP:0004937	Pulmonary artery aneurysm; Pulmonary artery dilatation		I281	I281
HPO_ICD:840	HP:0004934	Vascular calcification		I998	I99
HPO_ICD:841	HP:0004935	Pulmonary artery atresia	Pulmonary atresia	Q255	Q255
HPO_ICD:842	HP:0004936	Venous thrombosis	Blood clot in vein	I8290	I829
HPO_ICD:843	HP:0004942	Aortic aneurysm	Bulge in wall of large artery that carries blood away from heart; Aortic dilatation	I719	I719
HPO_ICD:844	HP:0030713;HP:0004944	Vein of Galen aneurysmal malformation; Dilatation of the cerebral artery	Vein of Galen aneurysm; Median prosencephalic arteriovenous fistula; Vein of Galen malformation; Cerebral aneurysm; Cerebral artery aneurysm; Brain aneurysm; Intracranial aneurysm	I671	I671
HPO_ICD:845	HP:0004947	Arteriovenous fistula	Arteriovenous fistulas	I770	I770
HPO_ICD:846	HP:0004952	Pulmonary arteriovenous fistulas		I280	I280
HPO_ICD:847	HP:0005001	Recurrent patellar dislocation	Recurrent dislocation of patellas	M2200	M220
HPO_ICD:848	HP:0005086	Knee osteoarthritis		M179	M179
HPO_ICD:849	HP:0004757;HP:0005110	Paroxysmal atrial fibrillation; Atrial fibrillation	Atrial fibrillation, paroxysmal; Quivering upper heart chambers resulting in irregular heartbeat	I480;I482;I4891	I480;I489;I482
HPO_ICD:850	HP:0010772;HP:0005160;HP:0011626;HP:0011666	Total anomalous pulmonary venous return; Scimitar anomaly; Absent right superior vena cava; Anomalous pulmonary venous return	Pulmonary venolobar syndrome; Scimitar syndrome; Total anomalous pulmonary venous connection; Total anomalous pulmonary venous drainage	Q262;Q268	Q268;Q262
HPO_ICD:851	HP:0005162	Left ventricular dysfunction	Left-sided heart failure; Left ventricular failure; Left ventricular impairment; Impaired left ventricular function	R9439;I501	R943;I501
HPO_ICD:852	HP:0005172	Left posterior fascicular block	Left posterior hemiblock	I445	I445
HPO_ICD:853	HP:0005180	Tricuspid regurgitation	Tricuspid insufficiency; Tricuspid valve regurgitation	I071	I071
HPO_ICD:854	HP:0005182	Bicuspid pulmonary valve		Q223	Q223
HPO_ICD:855	HP:0005186	Synovial hypertrophy		M6720	M672
HPO_ICD:856	HP:0005203	Spontaneous esophageal perforation	Spontaneous esophageal rupture; Boerhaave syndrome	K223	K223
HPO_ICD:857	HP:0005206	Pancreatic pseudocyst		K863	K863
HPO_ICD:858	HP:0005209	Intrahepatic bile duct cysts		K835	K835
HPO_ICD:859	HP:0005214	Intestinal obstruction	Intestinal blockage; Intestinal obstruction; Bowel obstruction	K50012;K50812;K56609;K50112;K50912
HPO_ICD:860	HP:0011968;HP:0005216	Feeding difficulties; Impaired mastication	Chewing difficulties; Chewing difficulty; Feeding difficulties; Difficulty chewing; Poor feeding; Feeding problems	R633	R633
HPO_ICD:861	HP:0005224	Rectal abscess	Perirectal abscess	K611	K611
HPO_ICD:862	HP:0005231	Chronic gastritis		K2950	K295
HPO_ICD:863	HP:0005235;HP:0011100	Jejunal atresia; Intestinal atresia		Q411	Q411
HPO_ICD:864	HP:0005242;HP:0005912	Biliary atresia; Extrahepatic biliary duct atresia	Biliary atresia, extrahepatic; Biliary duct atresia	Q443;Q442	Q443;Q442
HPO_ICD:865	HP:0005246	Giant hypertrophic gastritis	Menetrier disease	K319;K2960	K319;K296
HPO_ICD:866	HP:0005261	Joint hemorrhage	Hemarthrosis; Hemarthroses; Bleeding within a joint; Joint haemorrhage; Spontaneous joint hemorrhage	M2500	M2500
HPO_ICD:867	HP:0005263	Gastritis	Stomach inflammation	K2970	K297
HPO_ICD:868	HP:0005264	Abnormality of the gallbladder	Anomaly of the gallbladder; Abnormality of the gallbladder	Q441	Q441
HPO_ICD:869	HP:0005266;HP:0200063	Colorectal polyposis; Intestinal polyp	Intestinal polyps; Colorectal polyps	K635	K635
HPO_ICD:870	HP:0005293	Venous insufficiency	Poorly functioning veins	I879;I872	I879;I872
HPO_ICD:871	HP:0005294	Arterial dissection		I7770
HPO_ICD:872	HP:0005301	Persistent left superior vena cava	PLSVC	Q261	Q261
HPO_ICD:873	HP:0005302	Carotid artery tortuosity	Tortuous carotid arteries	I7789	I778
HPO_ICD:874	HP:0005305	Cerebral venous thrombosis	Cerebral vein thrombosis; Cerebral thrombosis; Blood clot in cerebral vein	I676	I676
HPO_ICD:875	HP:0005313	Arterial fibromuscular dysplasia		I773	I773
HPO_ICD:876	HP:0005318	Cerebral vasculitis		I677	I677
HPO_ICD:877	HP:0005506	Chronic myelogenous leukemia	Chronic myeloid leukemia; Chronic myelocytic leukemia	C92Z0
HPO_ICD:878	HP:0005508	Monoclonal immunoglobulin M proteinemia	Waldenstrom macroglobulinemia	C880	C880
HPO_ICD:879	HP:0005521	Disseminated intravascular coagulation		D65	D65
HPO_ICD:880	HP:0005523	Lymphoproliferative disorder	Lymphoproliferative disorders	D479	D479
HPO_ICD:881	HP:0005547	Myeloproliferative disorder		D471	D471
HPO_ICD:882	HP:0005539;HP:0005550;HP:0005526	T cell chronic lymphocytic lymphoma/leukemia; Lymphoid leukemia; Chronic lymphatic leukemia	Chronic lymphocytic leukemia	C9190;C9110	C919;C911
HPO_ICD:883	HP:0005558	Chronic leukemia	Chronic blood cancer	C9510	C951
HPO_ICD:884	HP:0005575	Hemolytic-uremic syndrome	Hemolytic uremic syndrome	D593	D593
HPO_ICD:885	HP:0030409;HP:0005584;HP:0008663;HP:0006766	Renal transitional cell carcinoma; Renal sarcoma; Renal cell carcinoma; Papillary renal cell carcinoma	Cancer starting in small tubes in kidneys; Renal carcinoma; Renal urothelial carcinoma; Hypernephroma; renal TCC; Transitional renal cell carcinoma	C649	C64
HPO_ICD:886	HP:0007418;HP:0005597	Congenital alopecia totalis; Alopecia totalis	Total alopecia	L630	L630
HPO_ICD:887	HP:0012702;HP:0005609	Gallbladder dysfunction; Tenesmus	Gallbladder dysfunction	R198	R198
HPO_ICD:888	HP:0005616;HP:0010588	Premature epimetaphyseal fusion; Accelerated skeletal maturation	Premature closure of epiphyses; Early bone maturation; Advanced bone age	M8920	M8920
HPO_ICD:889	HP:0005661	Salmonella osteomyelitis	Salmonella bone infection	A0224	A022
HPO_ICD:890	HP:0005679	Dupuytren contracture		M720
HPO_ICD:891	HP:0005681	Juvenile rheumatoid arthritis	Juvenile RA; Juvenile idiopathic arthritis; Rheumatoid arthritis, juvenile	M0800	M0800
HPO_ICD:892	HP:0005743	Avascular necrosis of the capital femoral epiphysis	Osteonecrosis of the femoral head; Legg-Calve-Perthes syndrome; Coxa plana; Legg-Perthes disease; Osteochondrosis of the femoral head; Perthes-like femoral head changes; Morbus Legg-Calve-Perthes	M9120;M87859	M9120;M8785
HPO_ICD:893	HP:0005764	Polyarticular arthritis		M064;M130
HPO_ICD:894	HP:0007293;HP:0005765	Anterior sacral meningocele; Sacral meningocele		Q058	Q058
HPO_ICD:895	HP:0005881;HP:0008462	Spinal instability; Cervical instability		M532X9
HPO_ICD:896	HP:0005942	Desquamative interstitial pneumonitis		J84117;J84115
HPO_ICD:897	HP:0005943;HP:0006543	Respiratory arrest; Cardiorespiratory arrest	Breathing cessation	R092	R092
HPO_ICD:898	HP:0005950	Laryngeal web	Partial laryngeal atresia; Laryngeal webs	Q310	Q310
HPO_ICD:899	HP:0005978;HP:0008205	Insulin-dependent but ketosis-resistant diabetes; Type II diabetes mellitus	Type II diabetes; Diabetes mellitus type 2; NIDDM; Noninsulin-dependent diabetes; Diabetes mellitus Type II; Noninsulin-dependent diabetes mellitus; Diabetes mellitus, noninsulin-dependent; NIDDM diabetes mellitus; Noninsulin dependent diabetes mellitus; Non-insulin dependent diabetes; Type 2 diabetes	E119	E119
HPO_ICD:900	HP:0005988	Congenital muscular torticollis	Torticollis, congenital	Q680	Q680
HPO_ICD:901	HP:0005999	Ureteral atresia		Q6210	Q621
HPO_ICD:902	HP:0006094	Finger joint hypermobility	Increased mobility in finger joint	M25349	M2534
HPO_ICD:903	HP:0001233;HP:0006101	Finger syndactyly; 2-3 finger syndactyly	Partial syndactyly; Webbed 2nd-3rd fingers; Syndactyly, 2-3 finger; Syndactyly 2nd-3rd fingers	Q7013;Q7010;Q7011;Q7012	Q701
HPO_ICD:904	HP:0006226	Osteoarthritis of the first carpometacarpal joint		M189	M189
HPO_ICD:905	HP:0006233;HP:0012313	Heberden's node; Osteoarthritis of the distal interphalangeal joint		M151	M151
HPO_ICD:906	HP:0006254	Elevated alpha-fetoprotein	Serum alpha-fetoprotein increased; Increased levels of alpha fetoprotein; Increased serum alpha-fetoprotein; Alpha fetoprotein abnormal	R772	R772
HPO_ICD:907	HP:0006280;HP:0100027	Chronic pancreatitis; Recurrent pancreatitis	Recurring pancreas inflammation; Recurring pancreatitis; Chronic pancreas inflammation	K861;K860	K861;K860
HPO_ICD:908	HP:0006292;HP:0000684;HP:0006335;HP:0001571;HP:0006288;HP:0011079;HP:0000695;HP:0000706	Multiple impacted teeth; Natal tooth; Delayed eruption of teeth; Persistence of primary teeth; Abnormality of dental eruption; Impacted tooth; Unerupted tooth; Advanced eruption of teeth	Multiple impacted teeth; Failure to exfoliate primary teeth; Delayed dental eruption; Deciduous teeth retention; Premature eruption of teeth; Delayed eruption of teeth; Disorder of tooth eruption; Retained primary teeth; Pseudo-anodontia; Buried tooth; Late tooth eruption; Failure to exfoliate deciduous teeth; Persistent deciduous dentition; Delayed tooth eruption; Persistent primary dentition; P…	K011;K010;K006	K011;K010;K006
HPO_ICD:909	HP:0006297	Hypoplasia of dental enamel	Hypoplasia of tooth enamel; Dental enamel hypoplasia; Underdeveloped teeth enamel; Enamel hypoplasia; Dysplasia of tooth enamel; Thin tooth enamel; Thin dental enamel; Defective enamel matrix; Enamel dysplasia	K004	K004
HPO_ICD:910	HP:0006315;HP:0006483	Abnormal number of teeth; Single median maxillary incisor	Solitary midline maxillary central incisor; Single central upper incisor; Single central incisor; Solitary median maxillary central incisor; Solitary median maxillary central incisor syndrome; Abnormal tooth count; Single midline maxillary incisor; Abnormal number of teeth; Single maxillary central incisor; Single median maxillary central incisor; Single midline upper front tooth; Single median i…	K008	K008
HPO_ICD:911	HP:0006480;HP:0006323	Premature loss of teeth; Premature loss of primary teeth	Early loss of deciduous teeth; Premature deciduous tooth loss; Premature loss of deciduous teeth; Early tooth loss; Loss of teeth; Premature tooth loss; Premature exfoliation of primary teeth; Premature exfoliation of deciduous teeth; Premature teeth loss; Premature exfoliation of teeth; Early loss of primary teeth; Premature loss of baby teeth; Early loss of baby teeth	K08109
HPO_ICD:912	HP:0006329;HP:0010289	Alveolar process hypoplasia; Cleft of alveolar ridge of maxilla	Deficiency of alveolar process of jaw; Hypoplastic alveolar bone; Underdevelopment of alveolar process of jaw; Decreased size of alveolar ridge; Underdevelopment of alveolar ridge; Small alveolar process of jaw; Notch of alveolar ridge; Notch of alveolar process; Small alveolar ridge; Decreased size of alveolar process of jaw; Hypotrophic alveolar ridge; Deficiency of alveolar ridge; Hypotrophic …	M2679
HPO_ICD:913	HP:0009816;HP:0006385	Short lower limbs; Lower limb undergrowth	Short lower limbs; Lower limb undergrowth; Underdeveloped lower limb bones; Hypoplasia involving bones of the lower limbs; Short legs; Hypoplasia of the lower limbs	Q7290	Q729
HPO_ICD:914	HP:0006443;HP:0010498	Patellar aplasia; Bipartite patella	Absent patellae; Aplastic patellae; Absent patellas; Absent kneecap; Absent patella	Q741	Q741
HPO_ICD:915	HP:0006477	Abnormality of the alveolar ridges	Defect in alveolar ridge; Abnormality of dentoalveolar ridges; Abnormality of gum ridge; Abnormality of alveolar processes of jaw; Abnormality of alveolar margin	K089	K089
HPO_ICD:916	HP:0006510	Chronic obstructive pulmonary disease	COPD	J449	J449
HPO_ICD:917	HP:0006511	Laryngeal stridor	Laryngeal stidor	J385	J385
HPO_ICD:918	HP:0006515;HP:0006530	Interstitial pneumonitis; Interstitial pulmonary abnormality	Abnormality in area between air sacs in lung; Interstitial pulmonary disease; Interstitial lung disease	J8489;J849	J849;J848
HPO_ICD:919	HP:0006516	Hypersensitivity pneumonitis		J679	J679
HPO_ICD:920	HP:0006517	Alveolar proteinosis		J8401	J840
HPO_ICD:921	HP:0006518	Pulmonary venous occlusion	Pulmonary venous stenosis; Pulmonary venoocclusive disease; Pulmonary venous occlusion	I2729	I272
HPO_ICD:922	HP:0006527	Lymphoid interstitial pneumonia	Lymphoid interstitial pneumonitis	J842
HPO_ICD:923	HP:0006548	Pulmonary arteriovenous malformation	Pulmonary av malformation	Q2572	Q257
HPO_ICD:924	HP:0006706;HP:0006557	Polycystic liver disease; Cystic liver disease		Q446	Q446
HPO_ICD:925	HP:0006574	Hepatic arteriovenous malformation	Liver arteriovenous malformation	Q2733	Q273
HPO_ICD:926	HP:0000890;HP:0000916;HP:0006585	Long clavicles; Broad clavicles; Congenital pseudoarthrosis of the clavicle	Pseudoarthrosis of clavicle; Elongated clavicles; Broad collarbone; Long collarbone; Bipartite clavicle; Clavicle pseudoarthrosis	M898X8;M898X1
HPO_ICD:927	HP:0006696;HP:0006682	Polymorphic and polytopic ventricular extrasystoles; Ventricular extrasystoles	Extra heart beat; Premature ventricular contractions; Skipped heartbeat; Missed heartbeat	I493	I493
HPO_ICD:928	HP:0006685	Endocardial fibrosis	Endomyocardial fibrosis	I423	I423
HPO_ICD:929	HP:0006688	Paroxysmal tachycardia		I479	I479
HPO_ICD:930	HP:0006689	Bacterial endocarditis	Infective endocarditis	I330	I330
HPO_ICD:931	HP:0006698	Dilatation of the ventricular cavity	Ventricular aneurysm	I253	I253
HPO_ICD:932	HP:0006699	Premature atrial contractions	Premature supraventricular beats; PACs; Ectopic supraventricular rhythms; Atrial ectopic beats; Atrial premature complex	I491	I491
HPO_ICD:933	HP:0006702	Coronary artery dissection		I2542	I254
HPO_ICD:934	HP:0011686;HP:0011638;HP:0011639;HP:0006704;HP:0011644	Anomalous origin of left coronary artery from the pulmonary artery; Abnormal coronary artery course; Abnormal coronary artery morphology; Anomalous origin of right coronary artery from the pulmonary artery; Coronary sinus diverticulum	Bland-Garland-White syndrome; Diverticulum of the coronary sinus; Anomalous left coronary artery from the pulmonary artery; ALCAPA; Anomalous coronary artery course	Q245	Q245
HPO_ICD:935	HP:0030410;HP:0006717	Sebaceous gland carcinoma; Peripheral neuroepithelioma	Sebaceous carcinoma	C4499	C449
HPO_ICD:936	HP:0006719	Benign gastrointestinal tract tumors	Benign GI tract tumors; Non-cancerous GI tumors	D139	D139
HPO_ICD:937	HP:0006735	Renal cortical adenoma	Kidney cortical adenoma	D3000	D300
HPO_ICD:938	HP:0006739	Squamous cell carcinoma of the skin	Squamous skin carcinoma	C4492	C449
HPO_ICD:939	HP:0006744	Adrenocortical carcinoma	Adrenal gland carinoma; Adrenal carcinoma	C7400	C740
HPO_ICD:940	HP:0006765	Chondrosarcoma		C419	C419
HPO_ICD:941	HP:0006772	Renal angiomyolipoma	Kidney angiomyolipoma; Angiomyolipoma	D1771	D177
HPO_ICD:942	HP:0011857;HP:0006775	Plasmacytoma; Multiple myeloma	Plasmocytoma; Kahler's disease	C9000;C9030	C903;C900
HPO_ICD:943	HP:0006780	Parathyroid carcinoma	Parathyroid Cancer	C750	C750
HPO_ICD:944	HP:0006824	Cranial nerve paralysis	Cranial nerve palsies; Cranial nerve palsy; Cranial nerve paresis	G529	G529
HPO_ICD:945	HP:0006889	Intellectual disability, borderline	Mental retardation, borderline; Intellectual disability, borderline	R4183	R418
HPO_ICD:946	HP:0011349;HP:0006897	Cranial nerve VI palsy; Abducens palsy	Abducens nerve palsy; Abducens nerve paresis; Lateral rectus muscle denervation paresis; Abducens nerve paralysis; Sixth nerve palsy	H4920	H492
HPO_ICD:947	HP:0006918	Diffuse cerebral sclerosis		G375;G370	G370;G375
HPO_ICD:948	HP:0006934	Congenital nystagmus	Nystagmus, congenital	H5501
HPO_ICD:949	HP:0006970	Periventricular leukomalacia		P912	P912
HPO_ICD:950	HP:0007011	Fourth cranial nerve palsy	Trochlear nerve palsy	H4913;H4912;H4910;H4911	H491
HPO_ICD:951	HP:0007018	Attention deficit hyperactivity disorder	Attention deficit; Attention deficit-hyperactivity disorder; Attention deficits; Attention deficit disorder; Childhood attention deficit/hyperactivity disorder	F902;F908;F900;F909;F901	F909;F908;F900;F901
HPO_ICD:952	HP:0007021	Pain insensitivity	Absence of pain sensation	R200	R200
HPO_ICD:953	HP:0007041	Chronic lymphocytic meningitis		A872	A872
HPO_ICD:954	HP:0007108	Demyelinating peripheral neuropathy		G6289	G628
HPO_ICD:955	HP:0007185;HP:0001279;HP:0012668	Loss of consciousness; Vasovagal syncope; Syncope	Fainting spell; Neurocardiogenic syncope; Situational syncope; Loss of consciousness; Reflex syncope; Passing out	R4020;R55	R55;R402
HPO_ICD:956	HP:0007209;HP:0010628;HP:0430025	Facial palsy; Bilateral facial palsy; Facial paralysis	Cranial nerve VII palsy; Facial nerve palsy; Facial paralysis; Facial paresis; Facial nerve paralysis; Seventh cranial nerve palsy; Facial muscle weakness of muscles innervated by CN VII; Paralysis of both sides of the face; Bilateral facial muscle weakness; VII th cranial nerve palsy; Bilateral facial paralysis; Bell's palsy; Facial palsy, unilateral or bilateral; Bilateral facial muscle paralys…	I69292;I69192;I69392;R29810;I69892;I69992;I69092
HPO_ICD:957	HP:0007302	Bipolar affective disorder	Bipolar disorder	F319	F319
HPO_ICD:958	HP:0007340	Lower limb muscle weakness	Lower limb muscle weakness; Leg weakness; Muscle weakness in lower limbs; Lower limb weakness; Lower extremity weakness	G8310	G831
HPO_ICD:959	HP:0007406	Hyperpigmentation of eyelids	Dark eyelids; Pigmentation of eyelids; Brown eyelids	H02719;H02714;H02711;H02713;H02716;H02712;H02715
HPO_ICD:960	HP:0007410	Palmoplantar hyperhidrosis	Hyperhidrosis of palms and soles; Excessive sweating of palms and soles	L74512;L74513
HPO_ICD:961	HP:0007417	Discoid lupus rash	Discoid lupus erythematosus	L930	L930
HPO_ICD:962	HP:0007453;HP:0100725	Lichenification; Flexural lichenification		L280	L280
HPO_ICD:963	HP:0007462	Bitot spots of the conjunctiva	Bitot's spots	H11139
HPO_ICD:964	HP:0007502	Follicular hyperkeratosis	Hyperkeratosis follicularis	E508	E508
HPO_ICD:965	HP:0007570	Hyperkeratosis lenticularis perstans	Flegel disease	L878	L878
HPO_ICD:966	HP:0200151;HP:0030503;HP:0007583	Cutaneous mastocytosis; Macular telangiectasia; Telangiectasia macularis eruptiva perstans	Parafoveal telangiectasia; Juxtafoveal telangiectasia	H35079;D4701	D470
HPO_ICD:967	HP:0007642	Congenital stationary night blindness	Night blindness, stationary; Static congenital hemeralopia; Congenital night blindness; Night blindness, congenital; Night blindness, congenital stationary; Night blindness, congenital stationary, complete; Night blindness since birth	H5363	H536
HPO_ICD:968	HP:0007677	Vitelliform-like macular lesions	Vitelliform macular lesions; Vitelliform macular dystrophy	H3554	H355
HPO_ICD:969	HP:0007686	Abnormal pupillary function		H579;H5700	H579;H570
HPO_ICD:970	HP:0007755;HP:0007690	Juvenile epithelial corneal dystrophy; Map-dot-fingerprint corneal dystrophy		H1852	H185
HPO_ICD:971	HP:0007705;HP:0200066	Corneal degeneration; Ribbonlike corneal degeneration		H1840	H184
HPO_ICD:972	HP:0007707	Congenital aphakia	Lens agenesis	Q123	Q123
HPO_ICD:973	HP:0007730;HP:0001088;HP:0007765;HP:0100693	Brushfield spots; Iris hypopigmentation; Iridodonesis; Deep anterior chamber	Speckled iris; Light eye color; Reduced iris pigmentation; Iris brushfield spots	H21239;H21232;H2189;H21231;H21233	H218
HPO_ICD:974	HP:0007760;HP:0007915	Crystalline corneal dystrophy; Polymorphous posterior corneal dystrophy		H1859	H185
HPO_ICD:975	HP:0007763	Retinal telangiectasia		H35071;H35079;H35073;H35072
HPO_ICD:976	HP:0007769	Peripheral retinal degeneration		H3540	H354
HPO_ICD:977	HP:0007777	Chorioretinal scar		H31002;H31009;H31003;H31001
HPO_ICD:978	HP:0007787	Posterior subcapsular cataract	Posterior subcapsular opacities of the lens; Posterior subcapsular cataracts	H2589	H258
HPO_ICD:979	HP:0007802	Granular corneal dystrophy		H1853	H185
HPO_ICD:980	HP:0007803;HP:0011516;HP:0007939	Monochromacy; Blue cone monochromacy; Achromatopsia	Complete achromatopsia; S-cone monochromacy; Rod monochromatism; Rod monochromacy; Incomplete achromatopsia; Blue cone monochromatism; Total colorblindness	H5351	H535
HPO_ICD:981	HP:0007824	Total ophthalmoplegia	Complete ophthalmoplegia; Global paralysis of gaze; Total internal and external ophthalmoplegia	H4930;H4931;H4932;H4933	H493
HPO_ICD:982	HP:0007850;HP:0030666;HP:0030667	Retinal neovascularization; Retinal vascular proliferation; Peripheral retinal neovascularization	Retinal neovascularisation	H35052;H35053;H35051;H35059
HPO_ICD:983	HP:0007872;HP:0011513;HP:0030508;HP:0009711	Choroidal hemangioma; Retinal cavernous angioma; Retinal cavernous hemangioma; Retinal capillary hemangioma	Retinal hemangioblastoma; Retinal cavernous haemangioma	D1809	D180
HPO_ICD:984	HP:0007879	Allergic conjunctivitis		H1010	H101
HPO_ICD:985	HP:0007898	Exudative retinopathy		H35022;H35029;H35023;H35021
HPO_ICD:986	HP:0007902	Vitreous hemorrhage	Vitreous haemorrhage	H4313;H4310;H4312;H4311	H431
HPO_ICD:987	HP:0007906	Ocular hypertension	Increased intraocular pressure; High eye pressure; Raised intraocular pressure; Raised IOP; Increased IOP; Elevated intraocular pressure; Elevated IOP	H40053;H40051;H40059;H40052
HPO_ICD:988	HP:0007932;HP:0011499	Bilateral congenital mydriasis; Mydriasis	Dilated pupil	H5704	H570
HPO_ICD:989	HP:0007942	Internal ophthalmoplegia		H52519
HPO_ICD:990	HP:0007759;HP:0007957;HP:0100689;HP:0000559	Corneal opacity; Corneal scarring; Opacification of the corneal stroma; Decreased corneal thickness	Scarring or clouding of the cornea of the eye; Reduction of corneal clarity; Thin cornea; Corneal opacities; Corneal clouding; Corneal stromal opacity; Cloudy corneas; Cloudy cornea	H18899;H1789;H179	H178;H179
HPO_ICD:991	HP:0007970	Congenital ptosis	Congenital drooping upper eyelid	Q100	Q100
HPO_ICD:992	HP:0007992	Lattice retinal degeneration		H35412;H35419;H35411;H35413
HPO_ICD:993	HP:0008011	Peripheral opacification of the cornea	Peripheral corneal opacity	H17829;H17821;H17823;H17822
HPO_ICD:994	HP:0008028	Cystoid macular degeneration	Cystic macular degeneration	H35359;H35353;H35352;H35351
HPO_ICD:995	HP:0008037	Absent anterior chamber of the eye		H44412;H44411;H44413;H44419
HPO_ICD:996	HP:0010622;HP:0008069;HP:0012780;HP:0100007;HP:0100742;HP:0012842	Neoplasm of the skeletal system; Vascular neoplasm; Skin appendage neoplasm; Neoplasm of the ear; Neoplasm of the skin; Neoplasm of the peripheral nervous system	Bone neoplasm; Skin cancer (non-melanoma); Skin adnexal tumor; Tumor of the peripheral nervous system; Neoplasia of the skeletal system; Tumor of the skin; Skin cancer; Skeletal tumor; Ear tumor; Skin tumors; Blood vessel tumor; Skin adnexal neoplasm; Dermatological tumors; Neoplasia of the skin	C4490;D492	C449
HPO_ICD:997	HP:0008080	Hallux varus	Medially deviated halluces	M2030	M203
HPO_ICD:998	HP:0008081	Pes valgus	Valgus foot deformity	M21079	M2107
HPO_ICD:999	HP:0008124	Talipes calcaneovarus		Q661	Q661
HPO_ICD:1000	HP:0008208;HP:0008200	Primary hyperparathyroidism; Parathyroid hyperplasia	Enlarged parathyroid glands	E210	E210
HPO_ICD:1001	HP:0000846;HP:0008207;HP:0004319	Primary adrenal insufficiency; Decreased circulating aldosterone level; Adrenal insufficiency	Primary adrenocortical failure; Decreased aldosterone production; Decreased aldosterone; Adrenocortical insufficiency; Addison disease; Hypoadrenalism; Low blood aldosterone level; Hypoaldosteronism; Mineralocorticoid insufficiency; Addison's disease; Decreased serum aldosterone	E271;E2740	E274;E271
HPO_ICD:1002	HP:0000134;HP:0008209	Female hypogonadism; Premature ovarian insufficiency	Primary ovarian insufficiency; Hypogonadism, female; Hypergonadotropic amenorrhea; Premature ovarian failure; Premature menopause; Menopause praecox; Early menopause; Climacterium praecox	E28319;E2839;E28310	E283
HPO_ICD:1003	HP:0008222	Female infertility	Female infertility	N979	N979
HPO_ICD:1004	HP:0008227;HP:0002930	Pituitary resistance to thyroid hormone; Thyroid hormone receptor defect	Resistance to thyroid hormone; End-organ unresponsiveness to thyroid hormone; Thyroid hormone resistance	E0789;E0580	E058;E078
HPO_ICD:1005	HP:0008237;HP:0008245	Pituitary hypothyroidism; Hypothalamic hypothyroidism	Low thyroid gland function due to abnormal pituitary gland; Tertiary hypothyroidism; Thyroid stimulating hormone deficiency; TSH deficient hypothyroidism; Secondary hypothyroidism; Thyrotropin deficiency	E038	E038
HPO_ICD:1006	HP:0008255	Transient neonatal diabetes mellitus		P702	P702
HPO_ICD:1007	HP:0008256	Adrenocortical adenoma	Adrenocortical adenomas	D3500	D350
HPO_ICD:1008	HP:0008326	Reduced circulating vitamin B6 level	Reduced vitamin b6 levels; Vitamin B6 deficiency	E531	E531
HPO_ICD:1009	HP:0008366	Contractures involving the joints of the feet	Contractures of the foot joints	M24576	M2457
HPO_ICD:1010	HP:0008441;HP:0008419	Intervertebral disc degeneration; Herniation of intervertebral nuclei	Degenerative intervertebral disk; Herniated disk; Herniated intervertebral nuclei; Degenerative disc disease; Degeneration of intervertebral disks	M519	M519
HPO_ICD:1011	HP:0008478;HP:0010891	Scheuermann-like vertebral changes; Morbus Scheuermann	Sherman's Disease; Juvenile Osteochondrosis of the spine; Scheuermann disease; Calve disease; Scheuermann kyphosis	M4204;M4203;M4201;M4207;M4208;M4205;M4202;M4200;M4206;M4209	M4204;M4203;M4201;M4207;M4208;M4205;M4202;M4200;M4206;M4209
HPO_ICD:1012	HP:0008511	Central posterior corneal opacity		H1710	H171
HPO_ICD:1013	HP:0008513	Bilateral conductive hearing impairment	Bilateral conductive deafness; Bilateral conductive hearing loss	H900	H900
HPO_ICD:1014	HP:0008551	Microtia	Bilateral microtia; Small ears; Hypoplastic pinna; Hypoplastic ears; Hypoplasia of the external ear; Underdeveloped ears; Small pinnae	Q172	Q172
HPO_ICD:1015	HP:0008619	Bilateral sensorineural hearing impairment	Bilateral nerve deafness; Bilateral sensorineural hearing loss; Hearing loss, sensorineural, bilateral; Bilateral sensorineural deafness	H903	H903
HPO_ICD:1016	HP:0008665	Clitoral hypertrophy	Clitoromegaly; Enlarged clitoris; Prominent clitoris; Hypertrophic clitoris; Clitoral enlargement	N9089	N908
HPO_ICD:1017	HP:0008676	Congenital megaureter	Congenital megaloureter	N2882;Q622	N288;Q622
HPO_ICD:1018	HP:0008682	Acute tubular necrosis	Renal tubular necrosis	N170	N170
HPO_ICD:1019	HP:0008716	Urethrovaginal fistula	Urethrovaginal fistulae	N821	N821
HPO_ICD:1020	HP:0008722	Urethral diverticulum		N361	N361
HPO_ICD:1021	HP:0008726	Hypoplasia of the vagina	Hypoplastic vagina; Underdeveloped vagina; Rudimentary vagina	Q524	Q524
HPO_ICD:1022	HP:0008749	Laryngeal hypoplasia	Hypoplastic larynx	Q312	Q312
HPO_ICD:1023	HP:0010564;HP:0008750	Laryngeal atresia; Bifid epiglottis		Q318	Q318
HPO_ICD:1024	HP:0001601;HP:0008755	Laryngomalacia; Laryngotracheomalacia	Softening of voice box tissue	Q320;Q315	Q320;Q315
HPO_ICD:1025	HP:0008756	Bowing of the vocal cords		J383	J383
HPO_ICD:1026	HP:0008768	Inappropriate sexual behavior	Inappropriate sexual behavior	F659	F659
HPO_ICD:1027	HP:0008780	Congenital bilateral hip dislocation		Q651	Q651
HPO_ICD:1028	HP:0008843	Hip osteoarthritis	Osteoarthritis of hip	M169	M169
HPO_ICD:1029	HP:0009110;HP:0008986	Agenesis of the diaphragm; Diaphragmatic eventration	Eventration of the diaphragm; Agenesis of diaphragm; Absent diaphragm	Q791	Q791
HPO_ICD:1030	HP:0040191;HP:0009050	Rectus femoris muscle atrophy; Quadriceps muscle atrophy	Wasting of quad muscles; Atrophy of the rectus femoris muscles	M62559	M6255
HPO_ICD:1031	HP:0009059;HP:0009064;HP:0009125	Congenital generalized lipodystrophy; Lipodystrophy; Generalized lipodystrophy	Lipodystrophy, generalized; Inability to make and keep healthy fat tissue	E881	E881
HPO_ICD:1032	HP:0100614;HP:0009071	Inflammatory myopathy; Myositis	Muscle inflammation	M609
HPO_ICD:1033	HP:0009118	Aplasia/Hypoplasia of the mandible		M2604
HPO_ICD:1034	HP:0100524;HP:0009371	Type A1 brachydactyly; Limb duplication	Dimelia; Limb duplication	Q748	Q748
HPO_ICD:1035	HP:0009372;HP:0009776	Type A2 brachydactyly; Adactyly	Aphalangy; Absent fingers or toes; Short index fingers and second toes	Q738	Q738
HPO_ICD:1036	HP:0009600;HP:0100490;HP:0009473	Flexion contracture of thumb; Camptodactyly of finger; Joint contracture of the hand	Contractures of the proximal interphalangeal joints of the fingers; Proximal interphalangeal finger joint contractures; Joint contractures of the thumb; Camptodactyly of proximal interphalangeal joint; Contractures involving the hands; Flexion contractures of proximal interphalangeal joints; Permanent flexion of the finger; Contracture of thumb; Flexion deformities of thumbs; Camptodactyly of han…	M24549;M24541;M24542	M2454
HPO_ICD:1037	HP:0009718	Subependymal giant-cell astrocytoma		D432	D432
HPO_ICD:1038	HP:0010817;HP:0009721;HP:0010815;HP:0030434;HP:0012844	Nevus sebaceous; Pilomatrixoma; Linear nevus sebaceous; Shagreen patch; Trichilemmoma	Sebaceous naevus; Naevus sebaceous; Tricholemmoma; Organoid nevus; Sebaceous nevus; Sebaceous mole	D239	D239
HPO_ICD:1039	HP:0009725	Bladder neoplasm	Bladder cancer; Bladder tumor	D494
HPO_ICD:1040	HP:0009726	Renal neoplasm	Neoplasia of the kidneys; Renal tumors; Kidney cancer; Renal neoplasia	D49519
HPO_ICD:1041	HP:0009732;HP:0100008;HP:0030430;HP:0031023;HP:0100698	Neuroma; Plexiform neurofibroma; Schwannoma; Multiple mucosal neuromas; Subcutaneous neurofibromas	Neurilemmoma; Nerve tumor; Schwannomas; Neurinoma; Pinched nerve; Neurolemmoma; Schwann cell tumour; Schwann cell tumor	D3610	D361
HPO_ICD:1042	HP:0100836;HP:0009733	Malignant neoplasm of the central nervous system; Glioma	Malignant neoplasm of the CNS	C729	C729
HPO_ICD:1043	HP:0009741;HP:0012622;HP:0030760;HP:0000096;HP:0001967	Glomerulosclerosis; Chronic kidney disease; Nephrosclerosis; Renal fibrosis; Diffuse mesangial sclerosis	Progressive renal failure; Scarring of kidney arteries; Renal glomerular fibrosis; Kidney fibrosis; Thickening of kidney artiries; Loss of renal function; Renal failure, progressive; Chronic kidney disease; Renal insufficiency, progressive; Progressive renal insufficiency; Diffuse mesangial sclerosis glomerulopathy; Mesangial sclerosis	N189;N261;N269;I129	N189;N26;I129
HPO_ICD:1044	HP:0012513;HP:0012514;HP:0030841;HP:0009763	Limb pain; Toe pain; Lower limb pain; Upper limb pain	Toe pain; Lower limb pain; Upper limb pain; Limb pain; Leg pain; Pain in extremities	M79621;M79622;M79673;M79642;M79672;M79645;M79606;M79646;M79675;M79674;M79661;M79652;M79629;M79676;M79651;M79632;M79603;M79671;M79643;M79604;M79601;M79605;M79609;M79641;M79602;M79644;M79662;M79631;M79669;M79639;M79659	M7966;M7960;M7963;M7965;M7964;M7962;M7967
HPO_ICD:1045	HP:0010610;HP:0009775;HP:0200039	Pustule; Palmar pits; Amniotic constriction ring	Pustula; Pustules; Amniotic constriction band; Skin pustules; Skin pustule; Amniotic bands; Pseudoainhum; Pimple	L988	L988
HPO_ICD:1046	HP:0009780	Iliac horns		M7620	M7620
HPO_ICD:1047	HP:0009789	Perianal abscess		K610	K610
HPO_ICD:1048	HP:0009795;HP:0009796;HP:0100272	Branchial fistula; Branchial sinus; Branchial cyst	Branchial cleft cyst; Branchial cleft fistula; Branchial cysts	Q180	Q180
HPO_ICD:1049	HP:0009797	Cholesteatoma		H7192;H7190;H7193;H7191
HPO_ICD:1050	HP:0009806	Nephrogenic diabetes insipidus		N251	N251
HPO_ICD:1051	HP:0009819	Lower limb phocomelia		Q7210	Q721
HPO_ICD:1052	HP:0009827;HP:0030728	Amelia; Meromelia		Q730	Q730
HPO_ICD:1053	HP:0009829	Phocomelia		Q731	Q731
HPO_ICD:1054	HP:0009831	Mononeuropathy	Single damaged nerve	G589	G589
HPO_ICD:1055	HP:0009892	Anotia	Congenital absence of external ear; Absent ear; Absent ears	Q160	Q160
HPO_ICD:1056	HP:0009916	Anisocoria	Unequal pupil size; Unequal pupil dilatation; Asymmetric pupil sizes; Asymmetry of the pupils	H5702	H570
HPO_ICD:1057	HP:0009917	Persistent pupillary membrane		Q1389	Q138
HPO_ICD:1058	HP:0009919;HP:0012777	Retinal neoplasm; Retinoblastoma	Retina tumor	D4981;C6920	C692
HPO_ICD:1059	HP:0009920	Nevus of Ota	Nevus fuscoceruleus ophthalmomaxillaris; Congenital melanosis bulbi; Oculodermal melanocytosis; Naevus fuscoceruleus ophthalmomaxillaris	D2230	D223
HPO_ICD:1060	HP:0009921	Duane anomaly	Limited eye movement from Duane anomaly; Globe retraction and deviation on adduction; Limited eye motility from Duane anomaly	H5089;H50811;H50812	H508
HPO_ICD:1061	HP:0009927;HP:0009924	Aplasia/Hypoplasia involving the nose; Aplasia of the nose	Hypoplasia of the nose; Decreased nasal size; Decreased size of nose; Hypotrophic nose; Missing nose; Underdevelopment of nose; Nasal underdevelopment; Failure of development of nose; Absent nose; Arrhinia	Q301	Q301
HPO_ICD:1062	HP:0009926	Epiphora	Increased tears; Watery eyes; Tearing; Increased lacrimation	H04201;H04202;H04203;H04209;H04219
HPO_ICD:1063	HP:0009932;HP:0030028;HP:0009934	Supernumerary naris; Absent nasal cartilage; Single naris	Supernumerary nostrils; Mono nostril; Extra nostril; Single nostril; Single nare; Absent cartilage of nose; Supernumerary nares; One nostril; Absent nasal cartilage; Missing cartilage of nose; Accessory nares; Failure of development of nasal cartilage; Missing nasal cartilage; Failure of development of cartilage of nose; Accessory nostril; Agenesis of nasal cartilage; Agenesis of cartilage of nose	Q308	Q308
HPO_ICD:1064	HP:0010286	Abnormal salivary gland morphology	Abnormality of the salivary glands; Salivary gland disease	K119	K119
HPO_ICD:1065	HP:0010298	Smooth tongue	Atrophy of tongue surface; Smooth lingual surface; Atrophy of lingual surface; Smooth dorsum of tongue; Smooth surface of tongue; Atrophy of dorsum of tongue; Smooth tongue	K144	K144
HPO_ICD:1066	HP:0010307;HP:0002093;HP:0002791;HP:0005348	Inspiratory stridor; Hypoventilation; Stridor; Respiratory insufficiency	Noisy breathing; Respiratory function loss; Alveolar hypoventilation; progressive respiratory failure; Under breathing; Slow breathing; Respiratory impairment; Respiratory depression	R0689;R061	R061;R068
HPO_ICD:1067	HP:0010314	Premature thelarche	Premature breast development	E308	E308
HPO_ICD:1068	HP:0010316	Ebstein anomaly of the tricuspid valve	Ebstein's malformation; Ebstein's anomaly; Ebstein's anomaly of the tricuspid valve	Q225	Q225
HPO_ICD:1069	HP:0005696;HP:0010442	Postaxial polydactyly type A; Polydactyly	More than five fingers or toes on hands or feet	Q704;Q699	Q704;Q699
HPO_ICD:1070	HP:0010444	Pulmonary insufficiency	Puolmonary valve insufficiency; Pulmonary incompetence	I371	I371
HPO_ICD:1071	HP:0010446	Tricuspid stenosis		I070	I070
HPO_ICD:1072	HP:0010447;HP:0100590	Anal fistula; Rectal fistula	Fistula in ano	K603;K605;K604	K603;K605;K604
HPO_ICD:1073	HP:0010448	Colonic atresia	Atresia of the large intestine; Large intestinal atresia	Q429	Q429
HPO_ICD:1074	HP:0010458	Female pseudohermaphroditism		Q562	Q562
HPO_ICD:1075	HP:0012861;HP:0010459	Ovotestis; True hermaphroditism	Testicular and ovarian tissue present	Q560	Q560
HPO_ICD:1076	HP:0010463	Aplasia of the ovary	Absent ovary; Bilateral absent ovaries; Aplasia of the ovaries	Q5001	Q500
HPO_ICD:1077	HP:0010464	Streak ovary		Q5032	Q503
HPO_ICD:1078	HP:0010470	Supernumerary testes	Polyorchidism; Extra testes	Q5521	Q552
HPO_ICD:1079	HP:0010474	Bladder stones		N210	N210
HPO_ICD:1080	HP:0030754;HP:0100525;HP:0010479;HP:0012618	Urachal cyst; Patent urachus; Urachus fistula; Allantoic cyst	Persistent urachus	Q644	Q644
HPO_ICD:1081	HP:0010481;HP:0010957	Urethral valve; Congenital posterior urethral valve	Posterior urethral valves; Posterior urethral valve	Q642	Q642
HPO_ICD:1082	HP:0010492	Osseous finger syndactyly	Osseous syndactyly of the fingers	Q7003;Q7002;Q7001;Q7000	Q700
HPO_ICD:1083	HP:0010497	Sirenomelia	Sympodia	Q872	Q872
HPO_ICD:1084	HP:0010512	Adrenal calcification		E2749	E274
HPO_ICD:1085	HP:0010514	Hyperpituitarism		E229	E229
HPO_ICD:1086	HP:0010523;HP:0010522	Dyslexia; Alexia	Text blindness; Word blindness; Reading disability	F810;R480	F810;R480
HPO_ICD:1087	HP:0010524;HP:0010527;HP:0010525	Agnosia; Finger agnosia; Astereognosia	Somatosensory agnosia; Astereognosis	R481	R481
HPO_ICD:1088	HP:0010528;HP:0030222	Visual agnosia; Prosopagnosia	Face blindness; Facial agnosia	R483
HPO_ICD:1089	HP:0010529;HP:0030223	Perseveration; Echolalia	Repeated speech; Perseverative behaviour; Echophrasia; Echoing another person's speech; Perseverative behavior; Echologia	R488	R488
HPO_ICD:1090	HP:0010532	Paroxysmal vertigo		H8110	H811
HPO_ICD:1091	HP:0010534	Transient global amnesia		G454	G454
HPO_ICD:1092	HP:0010535	Sleep apnea	Sleep apnoea; Pauses in breathing while sleeping	G4730	G473
HPO_ICD:1093	HP:0010537	Wide cranial sutures	Large cranial suture; Broad cranial sutures; Widened cranial sutures; open cranial sutures; Persistent open cranial sutures	P963	P963
HPO_ICD:1094	HP:0010543	Opsoclonus		H5589
HPO_ICD:1095	HP:0010545	Downbeat nystagmus		H8149	H814
HPO_ICD:1096	HP:0010550	Paraplegia	Leg paralysis	G041;G8220;G8221;G8222	G041;G822
HPO_ICD:1097	HP:0010553	Oculogyric crisis		H518	H518
HPO_ICD:1098	HP:0010562	Keloids		L910	L910
HPO_ICD:1099	HP:0010604;HP:0000582;HP:0012745;HP:0000494	Downslanted palpebral fissures; Upslanted palpebral fissure; Short palpebral fissure; Cyst of the eyelid	Upslanted palpebral fissures; Short palpebral fissures; Decreased height of palpebral fissure; Downward-slanting palpebral fissures; Short opening between the eyelids; Upward slanting of the opening between the eyelids; Downslanting palpebral fissures; Eyelid bump; Down-slanted palpebral fissures; Downward slanting palpebral fissures; Upward slanted palpebral fissures; Down slanting palpebral fis…	H02826;H02825;H02829;H02821;H02824;H02823;H02822;H0289	H028
HPO_ICD:1100	HP:0010605	Chalazion	Meibomian gland lipogranuloma	H0016;H0019;H0011;H0015;H0013;H0014;H0012	H001
HPO_ICD:1101	HP:0010606;HP:0010607	Hordeolum; Hordeolum externum	Stye of eyelid; Red bump on eyelid	H00011;H00013;H00012;H00016;H00015;H00019;H00014
HPO_ICD:1102	HP:0010608	Hordeolum internum	Red bump on inner eyelid; Stye of inner eyelid	H00025;H00023;H00026;H00024;H00021;H00022;H00029
HPO_ICD:1103	HP:0010609	Skin tags	Acrochorda	L918	L918
HPO_ICD:1104	HP:0010616	Lung fibroma		D1430	D143
HPO_ICD:1105	HP:0012226;HP:0010618;HP:0012887	Ovarian teratoma; Ovarian serous cystadenoma; Ovarian fibroma	Serous ovarian cyst	D279	D27
HPO_ICD:1106	HP:0010636	Schizencephaly		Q046	Q046
HPO_ICD:1107	HP:0010677	Enuresis nocturna	Nocturnal enuresis	N3944	N394
HPO_ICD:1108	HP:0000366;HP:0010689	Abnormality of the nose; Mirror image polydactyly	Nasal deformity; Nasal anomaly; Anomaly of the nose; Malformation of the nose; Nasal malformation; Deformity of the nose; Nasal abnormality; Mirror image duplication of digits; Abnormality of the nose	Q309;Q704	Q309;Q704
HPO_ICD:1109	HP:0025353;HP:0010702;HP:0003493;HP:0005413	Increased alpha-globulin; Anti-multiple nuclear dots antibody positivity; Antinuclear antibody positivity; Increased antibody level in blood	Antinuclear antibodies; Anti-MND antibodies; Serum antinuclear antibody; Hypergammaglobulinaemia; Antinuclear antibody positive; Increased gamma globulin; Increased immunoglobulin level; Hyperglobulinemia; Raised immunoglobulin levels; Increased serum gamma globulin; Elevated immunoglobulin levels; Hypergammaglobulinemia; Elevated antinuclear antibody	R771;D892;R768	R771;D892;R768
HPO_ICD:1110	HP:0001770;HP:0005709;HP:0004691;HP:0010717	2-3 toe syndactyly; Toe syndactyly; 2-3 toe cutaneous syndactyly; Osseous syndactyly of toes	Toe syndactyly, 2-3; 2-3 toe soft tissue syndactyly; Syndactyly of feet; Osseous syndactyly of the toes; Syndactyly of toes; Fused toes; Webbed skin of 2nd-3rd toes; Cutaneous syndactyly of second and third toes; Syndactyly of second and third toes; Webbed 2nd and 3rd toes; Cutaneous 2,3 toe syndactyly; partial or complete syndactyly 2nd-3rd toes; Foot syndactyly; 2-3 syndactyly of feet; Complete…	Q7030;Q7022;Q7020;Q7023;Q7021	Q702;Q703
HPO_ICD:1111	HP:0010736;HP:0010734	Fibrous dysplasia of the bones; Monostotic fibrous dysplasia		M8500	M8500
HPO_ICD:1112	HP:0010749	Blepharochalasis	Saggy upper eyelid skin	H0231;H0230;H0232;H0236;H0234;H0233;H0235	H023
HPO_ICD:1113	HP:0010750	Dermatochalasis	Redundant eyelid skin; Eyelid dermatochalasia; Droopy eyelid skin; Hooding of eyelids; Extra eyelid skin; Baggy eyes	H02833;H02836;H02832;H02839;H02834;H02835;H02831
HPO_ICD:1114	HP:0010754;HP:0030164;HP:0012479	Abnormality of the temporomandibular joint; Jaw claudication; Temporomandibular joint crepitus	Malformation of jaw joint; Anomaly of the temporomandibular joint; Jaw joint crepitus; Jaw joint noise; Temporomandibular joint grating sound; Jaw pain while chewing; Malformation of the temporomandibular joint; Temporomandibular joint noise; Jaw joint sounds; Jaw joint clicking sound; Temporomandibular joint clicking sound; Derangement of the temporomandibular joint; Temporomandibular joint popp…	M2669
HPO_ICD:1115	HP:0010755	Asymmetry of the maxilla	Asymmetry of the upper jaw; Unequal sides of maxilla; Tilted maxilla; Crooked maxilla; Deviation of the maxilla; Canted upper jaw; Asymmetry of upper jaw; Tilted upper jaw; Uneven upper jaw; Deviation of the upper jaw; Asymmetry of right and left side of the maxilla; Canted maxilla; Uneven maxilla; Crooked upper jaw	M2611
HPO_ICD:1116	HP:0010771	Pilonidal abscess	Sacrococcygeal fistula	L0502;L0501	L050
HPO_ICD:1117	HP:0010773	Partial anomalous pulmonary venous return	Partial anomalous pulmonary venous connection	Q264;Q263	Q264;Q263
HPO_ICD:1118	HP:0011566;HP:0010774	Cor triatriatum dexter; Cor triatriatum	Cor triatriatum dextrum; Triatrial heart	Q242	Q242
HPO_ICD:1119	HP:0012303;HP:0010775;HP:0005295;HP:0011593;HP:0011613;HP:0011590;HP:0011589;HP:0031562;HP:0011588;HP:0002623	Pseudocoarctation of the aorta; Interrupted aortic arch type B; Overriding aorta; Common origin of the right brachiocephalic artery and left common carotid artery; Cervical aortic arch; Left aortic arch with retroesophageal diverticulum of Kommerell; Abnormal aortic arch morphology; Double aortic arch; Vascular ring; Balanced double aortic arch	Vascular ring of aorta; Common brachiocephalic trunk; Bovine arch; Overriding aortic valve; Ovine arch; Kommerell diverticulum; Abnormality of the aortic arch; Dextroposition of aorta; Interrupted aortic arch, type b	Q2549;Q2545	Q254
HPO_ICD:1120	HP:0010780	Hyperacusis		H93231;H93239;H93233;H93232;H93219
HPO_ICD:1121	HP:0010783;HP:0001033;HP:0031284	Flushing; Erythema; Facial flushing after alcohol intake	Facial flushing after alcohol intake; Redness of skin or mucous membrane	R232;L539	R232;L539
HPO_ICD:1122	HP:0010793	Bifid nail	Notched nail; duplicated nail	Q846	Q846
HPO_ICD:1123	HP:0010796	Brainstem glioma		C717	C717
HPO_ICD:1124	HP:0010798;HP:0001003	Multiple lentigines; Lip freckle	Lip lentigo; Liver spots; Lip freckle; Ephelis of lip; Labial lentigo	K130;L814	K130;L814
HPO_ICD:1125	HP:0030694;HP:0010799;HP:0030693;HP:0010302;HP:0004375	Supratentorial neoplasm; Neoplasm of the nervous system; Pineal parenchymal cell neoplasm; Spinal cord tumor; Pinealoma	Tumor of the spinal cord; Neoplasia of the nervous system; Nervous system cancer; Spinal cord tumor; Tumor of the nervous system; Spinal tumors; Pineal parenchymal tumour; Pineal parenchymal tumor; Spinal tumor	D445;D497	D445
HPO_ICD:1126	HP:0010822;HP:0030786	Scintillating scotoma; Photopsia		H5319	H531
HPO_ICD:1127	HP:0010835	Dissociated sensory loss		F446	F446
HPO_ICD:1128	HP:0011352;HP:0010863;HP:0011351;HP:0011350	Mild receptive language delay; Severe receptive language delay; Moderate receptive language delay; Receptive language delay		F802	F802
HPO_ICD:1129	HP:0010864	Intellectual disability, severe	Intellectual disability, severe; Severe mental retardation; Early and severe mental retardation; Mental retardation, severe	F72
HPO_ICD:1130	HP:0010865	Oppositional defiant disorder		F913	F913
HPO_ICD:1131	HP:0010881;HP:0012721;HP:0011004	Abnormality of the umbilical cord; Venous malformation; Abnormal systemic arterial morphology	Abnormality of the systemic arterial tree; Abnormal systemic artery morphology; Umbilical cord issue; Arterial abnormalities; Systemic artery abnormality; Venous malformations	Q279	Q279
HPO_ICD:1132	HP:0010883	Aortic valve atresia	Aortic atresia	Q230	Q230
HPO_ICD:1133	HP:0010885;HP:0100323	Avascular necrosis; Juvenile aseptic necrosis	Aseptic bone necrosis; Aseptic necrosis; Osteonecrosis; Osteochondronecrosis; Aseptic epiphyseal necrosis; Ischemic bone necrosis; Bone infarction; Death of bone due to decreased blood supply	M8730;M8780;M8710;M8720;M8700;M9050;M879	M8730;M8780;M8710;M8720;M8700;M9050
HPO_ICD:1134	HP:0010886	Osteochondritis Dissecans	Osteochondrosis dissecans	M9328;M93271;M93249;M93239;M93259;M93212;M93252;M93279;M9320;M93211;M93229;M93241;M93262;M93219;M93269;M93242;M93261;M93232;M93251;M93222;M93231;M9329;M93221;M93272	M9326
HPO_ICD:1135	HP:0010889	Morbus Kienboeck	Kienboeck's disease; Kienböck's disease; Lunatomalacia	M87039;M92219;M93839	M8703
HPO_ICD:1136	HP:0010890	Morbus Osgood-Schlatter	Osgood Schlatter disease	M9250	M9250
HPO_ICD:1137	HP:0011129;HP:0010945	Fetal pyelectasis; Bilateral fetal pyelectasis	Fetal renal pelvic dilatation; Mild fetal hydronephrosis; Bilateral fetal pyelectasia	Q638	Q638
HPO_ICD:1138	HP:0000238;HP:0010953	Hydrocephalus; Noncommunicating hydrocephalus	Too much cerebrospinal fluid in the brain; Nonsyndromal hydrocephalus; Hydrocephaly	G911;G913;G919;G918	G911;G913;G919;G918
HPO_ICD:1139	HP:0010954	Hypoplastic right heart	Underdeveloped right heart; Hypoplastic right heart syndrome	Q226	Q226
HPO_ICD:1140	HP:0010958;HP:0002009	Potter facies; Bilateral renal agenesis		Q606;Q601	Q606;Q601
HPO_ICD:1141	HP:0100730;HP:0010959	Bronchogenic cyst; Congenital cystic adenomatoid malformation of the lung	CCAM; Cystic adenomatoid lung disease; Congenital cystic disease of the lung	Q330	Q330
HPO_ICD:1142	HP:0010960;HP:0100632	Bronchopulmonary sequestration; Pulmonary sequestration	Cystic lung lesion	Q332	Q332
HPO_ICD:1143	HP:0011069;HP:0011067	Increased number of teeth; Mesiodens	More teeth than normal; Supplemental dentition; Extra tooth in the midline; Supernumary teeth; Increased number of teeth; Hyperdontia; Supernumerary tooth; Median supernumary tooth; Extra teeth; Mesiodentes; Supernumerary teeth; Midline supernumary tooth; Extra tooth; Increased tooth count; Supplemental teeth; Supernumary dentition	K001	K001
HPO_ICD:1144	HP:0011094;HP:0000347;HP:0007627;HP:0011095	Overbite; Mandibular condyle aplasia; Micrognathia; Overjet	Upper teeth sticking out forward; Micromandible; Small mandible; Decreased size of lower jaw; Lower jaw hypoplasia; Failure of development of condylar neck of mandible; Decreased projection of lower jaw; Overbite; Mandibular retrognathia; Small lower jaw; Agenesis of condylar neck of mandible; Agenesis of condylar head of mandible; Underdevelopment of condylar process of mandible; Absence of the …	M2609;M2629
HPO_ICD:1145	HP:0011099	Spastic hemiparesis	Spastic hemiplegia	G8110	G811
HPO_ICD:1146	HP:0011102;HP:0200116	Distal ileal atresia; Ileal atresia		Q412	Q412
HPO_ICD:1147	HP:0011548;HP:0011539;HP:0011103;HP:0011535	Atrial situs ambiguous; Absent right sided atrioventricular connection; Abnormal left ventricular outflow tract morphology; Abnormal atrial arrangement	Abnormality of the left ventricular outflow tract; Atrial situs ambiguus; Abnormal location of heart atrium; Atrial heterotaxy	Q208	Q208
HPO_ICD:1148	HP:0011105	Hypervolemia	Fluid overload in blood	E8770	E877
HPO_ICD:1149	HP:0011106	Hypovolemia	Depleted blood volume	E869;E861	E86
HPO_ICD:1150	HP:0011107	Recurrent aphthous stomatitis	Aphthous stomatitis; Buccal aphthous ulcers; Recurrent aphthous ulcers; Recurrent canker sores	K120	K120
HPO_ICD:1151	HP:0011110	Tonsillitis	Inflammation of tonsils	J0390	J039
HPO_ICD:1152	HP:0011123;HP:0000964;HP:0000976	Eczematoid dermatitis; Eczema; Inflammatory abnormality of the skin	Inflammatory abnormality of the skin; Inflammatory skin disease; Abnormal tendency to infections of the skin; Dermatitis; Eczema; Skin inflammation	L309;L989	L309;L989
HPO_ICD:1153	HP:0011126	Nephroptosis	Floating kidney; Renal ptosis	N2883	N288
HPO_ICD:1154	HP:0030452;HP:0011140;HP:0030451	Chylolymphatic mesenteric cyst; Mesenteric cyst; Gastrointestinal duplication	GI duplication	Q458	Q458
HPO_ICD:1155	HP:0011141	Age-related cataract	Clouding of the lens of the eye with age	H259	H259
HPO_ICD:1156	HP:0011172	Complex febrile seizures		R5601	R560
HPO_ICD:1157	HP:0011227	Elevated C-reactive protein level	Elevated CRP	R7982	R798
HPO_ICD:1158	HP:0004417;HP:0200029;HP:0200030;HP:0011276;HP:0005297;HP:0004950	Vasculitis in the skin; Punctate vasculitis skin lesions; Peripheral arterial stenosis; Vascular skin abnormality; Intermittent claudication; Premature occlusive vascular stenosis	Peripheral artery occlusive disease; Cutaneous vasculitis; Vascular abnormalities restricted to skin; Peripheral artery disease; Peripheral vascular disease; Occlusive arterial disease; Arterial disease of legs; Occlusive vascular disease; Skin vascular malformation	L950;L958;I739;L959	L950;L958;I739;L959
HPO_ICD:1159	HP:0011301	Absent foot	Aplasia of the foot; Apodia; Absent foot	Q7230	Q723
HPO_ICD:1160	HP:0011331	Hemifacial atrophy	Shrinking of half of face; Decrease in size of one side of the face; Shrinking of one side of the face; Facial hemiatrophy; Atrophy of one side of the face; Decrease in size of half of face; Atrophy of half of face	Q674	Q674
HPO_ICD:1161	HP:0011332;HP:0011333	Asymmetric crying face; Hemifacial hypoplasia	Decreased size of half of the face; Hemifacial microsomia; Asymmetric crying face; Decreased size of one side of the face; Partial unilateral facial paresis; Hypoplasia of depressor angula oris muscle	Q670	Q670
HPO_ICD:1162	HP:0011367	Yellow nails	Yellow nails	L605	L605
HPO_ICD:1163	HP:0011368	Epidermal thickening	Abnormality of keratinization	L859	L859
HPO_ICD:1164	HP:0011372	Aplasia of the inner ear	Michel deformity; Labyrinthine aplasia; Aplasia of the labyrinth; Absent inner ear	Q165	Q165
HPO_ICD:1165	HP:0012683;HP:0100702;HP:0011426	Arachnoid cyst; Pineal cyst; Fetal choroid plexus cysts	Arachnoid cysts; Fluid-filled sac located in membrane surrounding brain or spinal cord	P9689;G930	P968;G930
HPO_ICD:1166	HP:0011445	Athetoid cerebral palsy	Dyskinetic cerebral palsy	G803	G803
HPO_ICD:1167	HP:0011447	Hyposegmentation of neutrophil nuclei	Pelger-Huet anomaly; Hyposegmentation of neutrophil nuclei in peripheral blood	D720	D720
HPO_ICD:1168	HP:0030724;HP:0011450;HP:0002719	Recurrent infections; Central nervous system cyst; Unusual CNS infection	Increased frequency of infection; Frequent, severe infections; CNS cyst; infections, recurrent; Cyst of the central nervous system; Predisposition to infections; Susceptibility to infection; Recurrent infections; Central nervous system infection; Frequent infections	G968;B999	G968;B99
HPO_ICD:1169	HP:0011456;HP:0011455	Absent stapes; Absent malleus		H74329
HPO_ICD:1170	HP:0011459	Esophageal carcinoma		C159	C159
HPO_ICD:1171	HP:0011467	Absent gallbladder	Agenesis of the gallbladder; Absent gallbladder; Aplasia of the gallbladder	Q440	Q440
HPO_ICD:1172	HP:0011468	Facial tics	Facial spasms; Mimic spasms; Twitching of facial muscles; Myoclonus of facial muscles; Muscle spasm of face; Jerking of facial muscles; Cramping of facial muscles; Facial tics; Involuntary facial muscle spasms; Spasms of facial muscles	F951	F951
HPO_ICD:1173	HP:0011473	Villous atrophy	Small intestine biopsy shows villous atrophy; Villous degeneration; Atrophy of small intestinal villi; Duodenal villous atrophy; Variable degree of villous atrophy; Biopsy shows villous atrophy	K6389	K638
HPO_ICD:1174	HP:0011483	Anterior synechiae of the anterior chamber	Cornea-iris adhesion; Anterior synechiae; Iridocorneal synechia	H21513;H21519;H21512;H21511
HPO_ICD:1175	HP:0011484	Posterior synechiae of the anterior chamber	Posterior synechiae; Iridolenticular adhesions	H21541;H21549;H21543;H21542
HPO_ICD:1176	HP:0011496	Corneal neovascularization	Corneal neovascularisation; Corneal vascularization; New blood vessel formation in cornea; Limbal neovascularization	H16409;H16403;H16401;H16402
HPO_ICD:1177	HP:0025319;HP:0011497	Iris neovascularization; Rubeosis iridis	Neovascularization of the iris; New blood vessel formation in iris	H211X3;H211X2;H211X9;H211X1
HPO_ICD:1178	HP:0011504	Bull's eye maculopathy	Chloroquine retinopathy	H3500	H350
HPO_ICD:1179	HP:0011505;HP:0040049	Macular edema; Cystoid macular edema	Cystoid macular oedema; Macular oedema	H3581	H358
HPO_ICD:1180	HP:0011508;HP:0031152	Full-thickness macular hole; Macular hole	FTMH	H35349
HPO_ICD:1181	HP:0011522;HP:0200018	Protanomaly; Protanopia	Red-weak; Red-blind; Colorblindness, partial, protan series	H5354	H535
HPO_ICD:1182	HP:0011523	Iris cyst		H21309
HPO_ICD:1183	HP:0011524;HP:0012055	Ciliary body melanoma; Iris melanoma		C6940	C694
HPO_ICD:1184	HP:0011958;HP:0011530	Retinal hole; Retinal perforation	Retinal holes; Retinal tear; Torn retina	H33309;H33049
HPO_ICD:1185	HP:0011605;HP:0011552;HP:0011540;HP:0011553;HP:0011546	Congenitally corrected transposition of the great arteries; Ambiguous atrioventricular connection; Abnormal atrioventricular connection; Discordant atrioventricular connection; Congenitally corrected transposition of the great arteries with ventricular septal defect	L-transposition; Ventricular inversion	Q205;R9431	Q205;R943
HPO_ICD:1186	HP:0011570;HP:0011560	Mitral atresia; Congenital mitral stenosis	Mitral valve atresia	Q232	Q232
HPO_ICD:1187	HP:0011568;HP:0012561;HP:0011571	Double orifice mitral valve; Unicuspid aortic valve; Parachute mitral valve		Q238	Q238
HPO_ICD:1188	HP:0011581	Double outlet left ventricle		Q202	Q202
HPO_ICD:1189	HP:0011603	Congenital malformation of the great arteries		Q259	Q259
HPO_ICD:1190	HP:0011604	Aortopulmonary window		Q214	Q214
HPO_ICD:1191	HP:0011614;HP:0011611;HP:0011612	Interrupted aortic arch type A; Interrupted aortic arch type C; Interrupted aortic arch	Aortic arch obstruction; Atretic transverse aortic arch	Q2521	Q252
HPO_ICD:1192	HP:0011641;HP:0030882	Coronary artery aneurysm; Coronary artery fistula	Coronary artery ectasia; Coronary fistula; Coronary arterial dilatation; Coronary artery dilatation	I2541	I254
HPO_ICD:1193	HP:0011642	Abnormal coronary sinus morphology	Abnormality of the coronary sinus	I878	I878
HPO_ICD:1194	HP:0011645	Dilatation of the sinus of Valsalva	Aneurysm of the aortic sinus; Sinus of Valsalva aneurysm; Aortic sinus aneurysm	Q2543	Q254
HPO_ICD:1195	HP:0011684;HP:0011682;HP:0011681;HP:0001719;HP:0011623;HP:0011651;HP:0001629;HP:0011621	Double outlet right ventricle with doubly committed ventricular septal defect and pulmonary stenosis; Gerbode ventricular septal defect; Ventricular septal defect; Non-restrictive ventricular septal defect; Perimembranous ventricular septal defect; Subarterial ventricular septal defect; Muscular ventricular septal defect; Double outlet right ventricle	Doubly committed ventricular septal defect; Paramembranous ventricular septal defect; Infundibular ventricular septal defect; Type 2 ventricular septal defect; Double-outlet right ventricle; Type 4 ventricular septal defect; Supracristal ventricular septal defect; Ventriculoseptal defect; Hole in heart wall separating two lower heart chambers; Conal ventricular septal defect; DORV; Membranous ven…	Q221;Q201;Q210	Q221;Q201;Q210
HPO_ICD:1196	HP:0001636;HP:0011678;HP:0011659;HP:0010882;HP:0012516	Tetralogy of Fallot with pulmonary atresia; Pulmonary valve atresia; Tetralogy of Fallot; Tetralogy of Fallot with pulmonary atresia and major aortopulmonary collateral arteries; Tetralogy of Fallot with absent pulmonary valve	Tetralogy of Fallot with absent pulmonary valve syndrome; Tetrology of fallot	Q213;Q220	Q220;Q213
HPO_ICD:1197	HP:0011662	Tricuspid atresia	Tricuspid valve atresia	Q224	Q224
HPO_ICD:1198	HP:0011665	Takotsubo cardiomyopathy	Broken-heart syndrome	I5181	I518
HPO_ICD:1199	HP:0011675;HP:0006677;HP:0003140;HP:0012250;HP:0012251;HP:0012232;HP:0005115;HP:0003115;HP:0012722;HP:0004308;HP:0005165;HP:0010872;HP:0012248	T-wave inversion in the right precordial leads; ST segment elevation; Prolonged PR interval; Heart block; Ventricular arrhythmia; ST segment depression; Supraventricular arrhythmia; Shortened QT interval; Arrhythmia; Prolonged QRS complex; Abnormal EKG; T-wave inversion; Shortened PR interval	Cardiac arrhythmia; arrhythmias, Supraventricular; Electrocardiographic long PR interval; Heart rhythm disorders; Ventricular arrhythmias; Lengthened PR interval on EKG; Shortened PR interval on EKG; Cardiac arrhythmias; Arrhythmias; Prolonged QRS complex on EKG; Irregular heartbeat; Abnormal electrocardiogram; Cardiac conduction defects; Abnormal heart rate; Abnormal EKG; Electrocardiographic sh…	I499;R9431;I459	I499;R943;I459
HPO_ICD:1200	HP:0011679	Tetralogy of Fallot with pulmonary stenosis		Q221;Q213	Q221;Q213
HPO_ICD:1201	HP:0011704	Sick sinus syndrome	Sinoatrial node disease	I495	I495
HPO_ICD:1202	HP:0011705	First degree atrioventricular block		I440	I440
HPO_ICD:1203	HP:0011707;HP:0011706;HP:0011708	Mobitz II atrioventricular block; Mobitz I atrioventricular block; Second degree atrioventricular block	Mobitz type 2 atrioventricular block; Mobitz type 1 atrioventricular block; Wenckebach block	I441	I441
HPO_ICD:1204	HP:0011710;HP:0001678	Atrioventricular block; Bundle branch block	Atrioventricular nodal disease; Bundle-branch block; Interruption of electrical communication between upper and lower chambers of heart	I454;I4430;I4439	I454;I443
HPO_ICD:1205	HP:0011711	Left anterior fascicular block	Left anterior hemiblock	I444	I444
HPO_ICD:1206	HP:0011712	Right bundle branch block	Right bundle-branch block	I4519;I450;I4510	I450;I451
HPO_ICD:1207	HP:0011713	Left bundle branch block		I447	I447
HPO_ICD:1208	HP:0011715	Trifascicular block		I453	I453
HPO_ICD:1209	HP:0011718	Abnormality of the pulmonary veins	Abnormality of lung veins	Q269	Q269
HPO_ICD:1210	HP:0011726	Persistent fetal circulation		P2930	P293
HPO_ICD:1211	HP:0011741	Secondary hyperaldosteronism	Hyperreninemic hyperaldosteronism	E261	E261
HPO_ICD:1212	HP:0011743;HP:0011742	Adrenal gland agenesis; Ectopic adrenal gland	Abnormal adrenal gland position	Q891	Q891
HPO_ICD:1213	HP:0011747;HP:0012503	Abnormality of the anterior pituitary; Abnormality of the pituitary gland	Pituitary disease; disorder of pituitary gland	E237	E237
HPO_ICD:1214	HP:0011754	Pituicytoma		D443	D443
HPO_ICD:1215	HP:0011763	Pituitary carcinoma		C751	C751
HPO_ICD:1216	HP:0011770	Tertiary hyperparathyroidism		E212	E212
HPO_ICD:1217	HP:0011781	Thyroid C cell hyperplasia		E070	E070
HPO_ICD:1218	HP:0011786	Thyrotoxicosis with toxic single thyroid nodule		E0511	E051
HPO_ICD:1219	HP:0011801	Enlargement of parotid gland	Hypertrophy of parotid gland; Hyperplasia of parotid gland; Increased size of parotid gland	K111	K111
HPO_ICD:1220	HP:0011838	Sclerodactyly		L943	L943
HPO_ICD:1221	HP:0011841	Ventricular flutter		I4902	I490
HPO_ICD:1222	HP:0011848	Abdominal colic		R1084;R1083
HPO_ICD:1223	HP:0011851	Hemopericardium		I312	I312
HPO_ICD:1224	HP:0011854;HP:0030171	Perirenal hematoma; Hemoperitoneum	Hematoperitoneum	K661	K661
HPO_ICD:1225	HP:0011855	Pharyngeal edema	Throat swelling	J392	J392
HPO_ICD:1226	HP:0011856;HP:0025062	Geophagia; Pica	Geophagy	F983	F983
HPO_ICD:1227	HP:0011859	Punctate keratitis		H16149;H16142;H16143;H16141
HPO_ICD:1228	HP:0011868	Sciatica		M5442;M5432;M5430;M5431;M5440;M5441	M5442;M5432;M5430;M5431;M5440;M5441
HPO_ICD:1229	HP:0011885	Hemorrhage of the eye	Haemorrhage of the eye; Bleeding from the eye	H44819
HPO_ICD:1230	HP:0011886	Hyphema		H2100	H210
HPO_ICD:1231	HP:0011887	Choroid hemorrhage	Choroidal hemorrhage	H31301;H31309;H31302;H31303
HPO_ICD:1232	HP:0011892	Low levels of vitamin K		E561	E561
HPO_ICD:1233	HP:0011919	Pleural empyema	Pyothorax	J869	J869
HPO_ICD:1234	HP:0011920	Transudative pleural effusion		J948	J948
HPO_ICD:1235	HP:0011945	Bronchiolitis obliterans organizing pneumonia	BOOP; Cryptogenic organizing pneumonia	J84116
HPO_ICD:1236	HP:0011947	Respiratory tract infection	Respiratory infections; Respiratory infection; Respiratory tract infection	J988	J988
HPO_ICD:1237	HP:0011950	Bronchiolitis		J219	J219
HPO_ICD:1238	HP:0011951	Aspiration pneumonia		J690	J690
HPO_ICD:1239	HP:0011967	Decreased circulating copper concentration	Copper deficiency; Hypocupremia; Reduced serum copper	E610	E610
HPO_ICD:1240	HP:0011970	Cerebral amyloid angiopathy		I680	I680
HPO_ICD:1241	HP:0011971	Dermatographic urticaria	Dermatographism; Dermographism	L503;L508	L503;L508
HPO_ICD:1242	HP:0011976	Elevated urinary catecholamines	Elevated urinary catecholamines	R825	R825
HPO_ICD:1243	HP:0100249;HP:0011986	Calcification of muscles; Ectopic ossification	Skeletal muscle calcinosis; Heterotopic ossification; Ectopic bone formation	M619
HPO_ICD:1244	HP:0012020	Right aortic arch	Right-sided aortic arch	Q2547	Q254
HPO_ICD:1245	HP:0012022	Congenital portosystemic venous shunt		Q288	Q288
HPO_ICD:1246	HP:0012027	Laryngeal edema		J384	J384
HPO_ICD:1247	HP:0012028	Hepatocellular adenoma	Hepatic adenoma; Liver cell adenoma	D134	D134
HPO_ICD:1248	HP:0012038	Corneal guttata	Corneal endothelial guttata	H1830	H183
HPO_ICD:1249	HP:0012039	Descemet Membrane Folds		H18321;H18323;H18322;H18329
HPO_ICD:1250	HP:0012047	Hemeralopia	Day blindness	H5311	H531
HPO_ICD:1251	HP:0012062;HP:0012064	Bone cyst; Unicameral bone cyst	Bone cyst; Bone cysts	M85449;M85452;M8540;M85432;M85479;M85471;M8548;M85462;M85419;M85441;M85469;M85431;M85472;M85451;M85459;M85411;M8560;M85442;M85412;M85422;M85439;M85461;M85421;M85429	M8545;M8547;M8543;M8548;M8560;M8540;M8544;M8546;M8541;M8542
HPO_ICD:1252	HP:0012063	Aneurysmal bone cyst		M85529;M8550;M85561;M85549;M8558;M85551;M85539;M85559;M85552;M85562;M85579;M85531;M8559;M85571;M85519;M85541;M85569;M85572;M85522;M85532;M85542;M85511;M85512;M85521	M8558;M8559;M8552;M8556;M8557;M8554;M8553;M8550;M8551;M8555
HPO_ICD:1253	HP:0012074	Tonic pupil	Adie's tonic pupil; Adie pupil	H57053;H57059;H57052;H57051
HPO_ICD:1254	HP:0012075;HP:0000751	Personality disorder; Personality changes	Personality change; Personality changes	F69;F609	F69;F609
HPO_ICD:1255	HP:0012076	Borderline personality disorder	BPD	F603	F603
HPO_ICD:1256	HP:0012077	Histrionic personality disorder		F604	F604
HPO_ICD:1257	HP:0012461;HP:0012085;HP:0100586	Pyuria; Bacteriuria; Aseptic leukocyturia	High urine neutrophil count; High urine bacteria; Leukocyturia; Bacteria in urine	R8271	R827
HPO_ICD:1258	HP:0012109	Angle closure glaucoma	Primary angle closure glaucoma	H4020X2;H4020X1;H4020X0;H4020X3;H4020X4
HPO_ICD:1259	HP:0012114	Endometrial carcinoma		C541	C541
HPO_ICD:1260	HP:0012115	Hepatitis	Liver inflammation	K7110;K759;K710;K764;K716;K714;K717;K752;K7111;K719;K7589;K718;K7581;K7151;K7150;K712;K753;K713	K759;K758;K764;K716;K714;K717;K719;K753;K718;K711;K752;K712;K715;K710;K713
HPO_ICD:1261	HP:0030077;HP:0100799;HP:0100605;HP:0030072;HP:0100551;HP:0100526;HP:0100606;HP:0012118	Bronchial neoplasm; Neoplasm of the respiratory system; Neoplasm of the trachea; Neoplasm of the larynx; Neoplasm of the lung; Laryngeal carcinoma; Neoplasm of the middle ear; Paranasal sinus neoplasm	Neoplasm of the paranasal sinuses; Respiratory system tumor; Neoplasia of the middle ear; Laryngeal cancer; Cancer of the larynx; Tracheal neoplasm; Lung tumor; Tumor of the paranasal sinuses; Lung cancer; Middle ear tumor	D491
HPO_ICD:1262	HP:0001978;HP:0011273;HP:0010972;HP:0001981;HP:0012156;HP:0004447;HP:0012119	Schistocytosis; Poikilocytosis; Extramedullary hematopoiesis; Hemophagocytosis; Anemia of inadequate production; Anisocytosis; Methemoglobinemia	Dyserythropoietic anemia; Defective erythropoiesis; Unequal size of red blood cells; Extramedullary erythropoiesis; Anemia, dyserythropoietic; Ineffective erythropoiesis; Schistocytes	R718;D740;D748;D749	D749;R71;D748;D740
HPO_ICD:1263	HP:0012121	Panuveitis		H44113;H44119;H44112;H44111
HPO_ICD:1264	HP:0012122	Anterior uveitis		H2000	H200
HPO_ICD:1265	HP:0012125	Prostate cancer	Prostatic cancer	C61	C61
HPO_ICD:1266	HP:0012139	Granulocytic hypoplasia		R896	R896
HPO_ICD:1267	HP:0012151	Hemothorax		J942	J942
HPO_ICD:1268	HP:0012153;HP:0045014	Hypotriglyceridemia; Hypolipidemia	Decreased plasma Tg levels; Low blood triglyceride levels; Decreased circulating Tg levels	E7889	E788
HPO_ICD:1269	HP:0012154	Anhedonia		R4584	R458
HPO_ICD:1270	HP:0012155	Decreased corneal sensation	Decreased corneal sensitivity; Reduced corneal sensation; Corneal hypesthesia; Corneal hypaesthesia	H18819
HPO_ICD:1271	HP:0012161;HP:0012159;HP:0012158	Internal carotid artery dissection; Carotid artery dissection; External carotid artery dissection		I7771
HPO_ICD:1272	HP:0012163	Carotid artery dilatation	Carotid artery aneurysm	I720	I720
HPO_ICD:1273	HP:0012167	Hair-pulling	Trichotillomania	F633	F633
HPO_ICD:1274	HP:0012170	Nail-biting	Onychophagia; Onychophagy; Nail-biting	F988	F988
HPO_ICD:1275	HP:0012181	Entrapment neuropathy		G588	G588
HPO_ICD:1276	HP:0012182	Oropharyngeal squamous cell carcinoma		C109	C109
HPO_ICD:1277	HP:0012189	Hodgkin lymphoma	Hodgkin disease; Hodgkin's lymphoma	C8190	C819
HPO_ICD:1278	HP:0012190	T-cell lymphoma	T cell lymphoma	C8440	C844
HPO_ICD:1279	HP:0012191	B-cell lymphoma	B cell lymphoma	C8510	C851
HPO_ICD:1280	HP:0012192	Cutaneous T-cell lymphoma		C84A0
HPO_ICD:1281	HP:0012196	Cheyne-Stokes respiration	Periodic respiration	R063	R063
HPO_ICD:1282	HP:0012197;HP:0030404	Insulinoma; Glucagonoma	Pancreatic insulinoma	D378
HPO_ICD:1283	HP:0012199	Cluster headache		G44021;G44029;G44001;G44009
HPO_ICD:1284	HP:0012203	Onychomycosis		B351	B351
HPO_ICD:1285	HP:0012205	Globozoospermia		N468	N46
HPO_ICD:1286	HP:0012209	Juvenile myelomonocytic leukemia		C9330	C933
HPO_ICD:1287	HP:0012215	Testicular microlithiasis		N5089	N508
HPO_ICD:1288	HP:0012216	Entrapment neuropathy of suprascapular nerve	Suprascapular nerve entrapment	G5680	G568
HPO_ICD:1289	HP:0012219	Erythema nodosum		L52	L52
HPO_ICD:1290	HP:0012228	Tension-type headache	Tension-type headache	G44209;F4541;G44201	F454
HPO_ICD:1291	HP:0012230	Rhegmatogenous retinal detachment		H33009
HPO_ICD:1292	HP:0012231;HP:0000541	Retinal detachment; Exudative retinal detachment	Detached retina; Retinal detachment; Serous retinal detachment	H3320;H3323;H3322;H3321	H332
HPO_ICD:1293	HP:0012233	Intramuscular hematoma	Intramuscular hemorrhage; IM hematoma; Intramuscular haematoma; Intramuscular hematomas	M7981	M7981
HPO_ICD:1294	HP:0012246	Oculomotor nerve palsy	Oculomotor neuropathy	H4900	H490
HPO_ICD:1295	HP:0012280	Hepatic amyloidosis		K77
HPO_ICD:1296	HP:0012281	Chylous ascites	Chyloperitoneum	I898	I898
HPO_ICD:1297	HP:0100012;HP:0100522;HP:0012289;HP:0100544;HP:0030792;HP:0100521;HP:0012720;HP:0012288	Neoplasm of the eye; Facial neoplasm; Neoplasm of head and neck; Thymoma; Neoplasm of the nose; Neoplasm of the heart; Jaw neoplasm; Neoplasm of the thymus	Cardiac neoplasm; Neoplasia of the eye; Cardiac neoplasia; Nasal neoplasm; Nose cancer; Eye tumor; Nasal tumor; Head and neck tumor; Neoplasia of the nose; Heart tumor; Face tumor; Head and neck cancer; Tumor of the nose	D4989;C760	C760
HPO_ICD:1298	HP:0012302	Herpes simplex encephalitis		B004	B004
HPO_ICD:1299	HP:0012312	Monocytopenia	Low blood monocyte number	D72818
HPO_ICD:1300	HP:0012314	Bouchard's node		M152	M152
HPO_ICD:1301	HP:0030833;HP:0012318	Occipital neuralgia; Neck pain	Neck pain	M5481;M542	M5481
HPO_ICD:1302	HP:0012322	Perifolliculitis	Perifollicular inflammation	L0102	L010
HPO_ICD:1303	HP:0012324	Myeloid leukemia		C9290	C929
HPO_ICD:1304	HP:0012325	Chronic myelomonocytic leukemia		C9310	C931
HPO_ICD:1305	HP:0012327	Celiac artery compression	Median arcuate ligament syndrome; Celiac axis syndrome; Dunbar syndrome	I774	I774
HPO_ICD:1306	HP:0012329	Tufted angioma	Angioblastoma of Nakagawa; Progressive capillary hemangioma; Hypertrophic hemangioma; Angioblastoma; Tufted hemangioma	D1801	D180
HPO_ICD:1307	HP:0004743;HP:0012330	Pyelonephritis; Chronic tubulointerstitial nephritis		N119;N16;N136;N12	N119;N136;N12
HPO_ICD:1308	HP:0012344	Morphea		L940	L940
HPO_ICD:1309	HP:0012370	Prominence of the zygomatic bone	Cheekbone excess; Hyperplasia of zygomatic bone; Hyperplasia of cheekbone; Zygomatic bone excess; Zygomatic hypertrophy; Malar hypertrophy; Pronounced cheekbone; Prominence of cheekbone	M8938	M8938
HPO_ICD:1310	HP:0012375	Chemosis		H11429
HPO_ICD:1311	HP:0030520;HP:0012377;HP:0030517;HP:0030521	Binasal hemianopia; Bitemporal hemianopia; Hemianopia; Heteronymous hemianopia	Hemianopsia; Heteronymous hemianopsia	H5347	H534
HPO_ICD:1312	HP:0012385	Camptodactyly	Permanent flexion of the finger or toe	M21249	M2124
HPO_ICD:1313	HP:0012387	Bronchitis		J40	J40
HPO_ICD:1314	HP:0012388	Acute bronchitis		J206;J208;J207;J202;J209;J204;J201;J200;J205;J203	J201;J206;J208;J207;J202;J204;J205;J200;J209;J203
HPO_ICD:1315	HP:0012390	Anal fissure	Anal erosion	K626;K600;K602;K601;K6281	K628;K626;K600;K602;K601
HPO_ICD:1316	HP:0012395	Seasonal allergy	Seasonal allergy	J301;J302	J301;J302
HPO_ICD:1317	HP:0012442;HP:0012396	Gallbladder dyskinesia; Biliary dyskinesia		K828	K828
HPO_ICD:1318	HP:0012397	Aortic atherosclerotic lesion	Atherosclerotic changes of aorta; Aortic atherosclerosis; Plaque build-up in aorta artery; Atherosclerosis of the aorta	I700
HPO_ICD:1319	HP:0012399	Pressure ulcer	Decubitus Ulcer; Pressure Sore; Pressure ulcer; Bedsore	L8995;L8992;L8994;L8990;L8993;L8991	L899
HPO_ICD:1320	HP:0012413;HP:0011092	Notched primary central incisor; Mulberry molar	Hutchinson-boeck teeth; Hutchinson's incisor; Notched front deciduous tooth; Syphilitic primary incisor; Notched front baby tooth; Hutchinson's teeth; Syphilitic permanent first molar; Hutchinson's sign; Notched front primary tooth	A5052;B028	B028;A505
HPO_ICD:1321	HP:0012417;HP:0012415	Hypocapnia; Abnormal blood gas level	Reduced carbon dioxide in the blood; Hypocarbia; Abnormal blood gas level	R7981	R798
HPO_ICD:1322	HP:0030874;HP:0012418	Oxygen desaturation on exertion; Hypoxemia	Low blood oxygen level; O2 desaturation on exertion	R0902	R090
HPO_ICD:1323	HP:0012123;HP:0012424	Chorioretinitis; Posterior uveitis	Choroiditis	H3090;H3091;H30892;H3092;H30899;H30893;H30891;H3093	H309
HPO_ICD:1324	HP:0012425	Stercoral ulcer	Colon ulcer; Recto-sigmoid colon stercoral ulcer	K633	K633
HPO_ICD:1325	HP:0012426	Optic disc drusen		H47329;H47322;H47323;H47321
HPO_ICD:1326	HP:0012448	Delayed myelination		G988	G98
HPO_ICD:1327	HP:0012450	Chronic constipation	Infrequent bowel movements; Chronic constipation	K5909	K590
HPO_ICD:1328	HP:0012452	Restless legs	Wittmaack-Ekbom syndrome; Restless legs syndrome; Willis-Ekbom disease	G2581	G258
HPO_ICD:1329	HP:0012459	Hypnic headache	Alarm clock headache	G4481	G448
HPO_ICD:1330	HP:0012474;HP:0100546	Carotid artery occlusion; Carotid artery stenosis	Obstructed carotid artery; Narrowing of carotid artery; Carotid stenosis	I6529	I652
HPO_ICD:1331	HP:0001387;HP:0012478	Temporomandibular joint ankylosis; Joint stiffness	Ankylosis of temporomandibular joint; Freezing of jaw joint; Freezing of the temporomandibular joint; Temporomandibular joint fusion; Stiff joints; Adhesion of the temporomandibular joint; Joint stiffness; Stiff joint; Rigidity of the temporomandibular joint	M2560;M26619	M2560
HPO_ICD:1332	HP:0012482;HP:0012481	Frontal venous angioma; Cerebral venous angioma	Developmental Venous Anomaly	Q283	Q283
HPO_ICD:1333	HP:0012486	Myelitis	Inflammation of spinal cord	G0491	G049
HPO_ICD:1334	HP:0012490	Panniculitis	Inflammation of adipose tissue; Inflammation of fat tissue	M356;M793	M356
HPO_ICD:1335	HP:0012505	Enlarged pituitary gland		E236	E236
HPO_ICD:1336	HP:0012508	Metamorphopsia		H5315	H531
HPO_ICD:1337	HP:0500086;HP:0012511	Temporal optic disc pallor; Optic nerve gray crescent	Temporal gray pigmentary crescent	H47399
HPO_ICD:1338	HP:0012531;HP:0012532	Chronic pain; Pain	Chronic pain; Long-lasting pain; Pain	R52
HPO_ICD:1339	HP:0100963;HP:0012533	Hyperesthesia; Allodynia	Hyperaesthesia	R203	R203
HPO_ICD:1340	HP:0002608;HP:0012538	Gluten intolerance; Celiac disease	Celiac sprue; Gluten intolerance; Celiac disease; Gluten sensitivity	K900;K9041	K904;K900
HPO_ICD:1341	HP:0012539	Non-Hodgkin lymphoma		C8350;C8590	C835;C859
HPO_ICD:1342	HP:0012541	Cephalohematoma	Cephalohaematoma	P120	P120
HPO_ICD:1343	HP:0012578	Membranous nephropathy	Membranous glomerulonephritis	N032;N059	N032;N059
HPO_ICD:1344	HP:0012579	Minimal change glomerulonephritis	Minimal change nephropathy; Minimal change disease	N050	N050
HPO_ICD:1345	HP:0012583	Unilateral renal hypoplasia	Underdeveloped kidney on one side; Small kidney on one side	Q603	Q603
HPO_ICD:1346	HP:0012584	Bilateral renal hypoplasia		Q604	Q604
HPO_ICD:1347	HP:0012587	Macroscopic hematuria	Gross hematuria; Bloody urine	R310	R31
HPO_ICD:1348	HP:0012614	Abnormal urine cytology		R828	R828
HPO_ICD:1349	HP:0012623	Stage 1 chronic kidney disease		N181	N181
HPO_ICD:1350	HP:0012625	Stage 3 chronic kidney disease		N183	N183
HPO_ICD:1351	HP:0012629	Phakodonesis	Phacodonesis; Trembling eye lens	H278	H278
HPO_ICD:1352	HP:0012636	Retinal vein occlusion		H348192
HPO_ICD:1353	HP:0012641;HP:0007256;HP:0002403	Positive Romberg sign; Abnormal pyramidal sign; Decreased intracranial pressure	Intracranial hypotension; Pyramidal tract signs; Pyramidal signs; Corticospinal signs	G968;R29818	G968
HPO_ICD:1354	HP:0012646	Retractile testis	Retractile testicle	Q5522	Q552
HPO_ICD:1355	HP:0012652	Exercise-induced asthma	Exercise-induced asthma	J45990
HPO_ICD:1356	HP:0012653	Status asthmaticus	Acute severe asthma	J45902;J45901
HPO_ICD:1357	HP:0012701	Bowel urgency	Fecal urgency	R152	R15
HPO_ICD:1358	HP:0012710	Ingrown nail	Ingrown nail	L600	L600
HPO_ICD:1359	HP:0012723	Sinoatrial block		I455	I455
HPO_ICD:1360	HP:0012727	Thoracic aortic aneurysm	Dilatation of the thoracic aorta	I712	I712
HPO_ICD:1361	HP:0012735	Cough	Coughing; Cough	R05	R05
HPO_ICD:1362	HP:0012744;HP:0030772	Proximal femoral focal deficiency; Femoral aplasia	Absent femur; Aplasia of the femur; Absent thighbone	Q7240	Q724
HPO_ICD:1363	HP:0012764	Orthopnea		R0601	R060
HPO_ICD:1364	HP:0012768	Neonatal asphyxia	Asphyxia neonatorum	P84
HPO_ICD:1365	HP:0012798	Pulmonary lymphangiomyomatosis	Lymphangioleiomyomatosis; Pulmonary myomatosis	J8481	J848
HPO_ICD:1366	HP:0012803	Anisometropia		H5231	H523
HPO_ICD:1367	HP:0012859	Esophageal leukoplakia	Esophageal epidermoid metaplasia	K228	K228
HPO_ICD:1368	HP:0012871	Varicocele	Vaginal varicocele	I861	I861
HPO_ICD:1369	HP:0012873	Absent vas deferens	Absent ductus deferens; Absent deferent duct; Congenital absence of the vas deferens	Q554	Q554
HPO_ICD:1370	HP:0012876	Premature ejaculation	Premature ejaculation	F524	F524
HPO_ICD:1371	HP:0012877;HP:0012875;HP:0012879	Retrograde ejaculation; Anejaculation; Abnormal ejaculation	Ejaculatory incompetence	N5319;N5311;N5313;N5314
HPO_ICD:1372	HP:0012878	Retarded ejaculation	Delayed ejaculation	F5232;N5311	F523
HPO_ICD:1373	HP:0012884	Fallopian tube torsion	Twisted fallopian tube	N83529
HPO_ICD:1374	HP:0012889	Cervical endometriosis		N800	N800
HPO_ICD:1375	HP:0020103	Invasive pulmonary aspergillosis		B440	B440
HPO_ICD:1376	HP:0025004	Hallux rigidus	Arthritis of the big toe	M2021;M2022;M2020	M202
HPO_ICD:1377	HP:0040162;HP:0025127	Actinic keratosis; Orthokeratosis	Solar keratosis	L570	L570
HPO_ICD:1378	HP:0025188;HP:0008030	Retinal arteritis; Retinal vasculitis	Retinal vaculitis	H35061;H35062;H35063;H35069
HPO_ICD:1379	HP:0025246	Trichilemmal cyst	Pilar cyst	L7212	L721
HPO_ICD:1380	HP:0025252	Geographic tongue	Glossitis areata exfoliativa	K141	K141
HPO_ICD:1381	HP:0025253	Claustrophobia		F40240
HPO_ICD:1382	HP:0025267;HP:0025372	Snoring; Loud snoring	Heavy snoring; Snore; Snoring symptoms; Snores; Have loud snoring; Has loud snoring; Snores loudly	R0683	R068
HPO_ICD:1383	HP:0025312	Esophoria		H5051	H505
HPO_ICD:1384	HP:0025313	Exophoria		H5052	H505
HPO_ICD:1385	HP:0025342	Central retinal artery occlusion		H3413;H3410;H3412;H3411	H341
HPO_ICD:1386	HP:0025452	Pyoderma gangrenosum		L88	L88
HPO_ICD:1387	HP:0025469	Anagen effluvium		L651	L651
HPO_ICD:1388	HP:0025470	Telogen effluvium		L650	L650
HPO_ICD:1389	HP:0025488	Detrusor sphincter dyssynergia		N3644
HPO_ICD:1390	HP:0025502	Overweight		E663
HPO_ICD:1391	HP:0025508	Gottron's papules	Gottron papules	L944	L944
HPO_ICD:1392	HP:0025520	Calcinosis cutis	Cutaneous calcification	L942	L942
HPO_ICD:1393	HP:0025586;HP:0500076	Alternating hypertropia; Hypertropia		H5021;H5022	H502
HPO_ICD:1394	HP:0025608	Cicatricial ectropion		H02111;H02114;H02115;H02112;H02116;H02119;H02113
HPO_ICD:1395	HP:0100516;HP:0025635;HP:0100787;HP:0030416;HP:0100517;HP:0100615;HP:0010786;HP:0100650;HP:0010788;HP:0100850;HP:0010784	Vaginal neoplasm; Urinary tract neoplasm; Ureteral polyp; Vulvar neoplasm; Uterine neoplasm; Testicular neoplasm; Neoplasm of the ureter; Prostate neoplasm; Neoplasm of the urethra; Ovarian neoplasm; Neoplasm of the penis	Vaginal tumor; Urinary tract neoplasia; Ovarian neoplasia; Neoplasm of the ovaries; Testicular tumor; Neoplasia of the ureters; Neoplasia of the urethra; Uterine neoplasia; Penis tumor; Ovarian tumor; Tumor of the vulva; Ureter polyp; Neoplasm of the ovary; Ovarian cancer; Neoplasm of the vulva; Uterine tumor; Polyp of the ureter; Uterine cancer; Vaginal neoplasia; Neoplasia of the penis; Testicu…	C669;D4959;C662;C661	C66
HPO_ICD:1396	HP:0030002	Nocturnal lagophthalmos	Eyelids stay open at night; Inability to close the eyelids at night	H02209
HPO_ICD:1397	HP:0030003	Paralytic lagophthalmos		H02232;H02231;H02235;H02234;H02239;H02236;H02233
HPO_ICD:1398	HP:0030004	Cicatricial lagophthalmos	Eyelids stay open due to scarring; Inability to close the eyelids due to scarring	H02212;H02214;H02219;H02216;H02213;H02211;H02215
HPO_ICD:1399	HP:0030008	Cervical agenesis	Absent cervix; Cervical aplasia; Aplasia of the cervix	Q515	Q515
HPO_ICD:1400	HP:0030009	Cervical insufficiency	Incompetent cervix	N883	N883
HPO_ICD:1401	HP:0030010	Hydrometrocolpos		N898	N898
HPO_ICD:1402	HP:0030011	Imperforate hymen		Q523	Q523
HPO_ICD:1403	HP:0030015	Female anorgasmia	Female orgasmic disorder	F5231	F523
HPO_ICD:1404	HP:0030017	Vaginismus		N942	N942
HPO_ICD:1405	HP:0030024;HP:0100687	Polyotia; Pretragal ectopia	Extra cartilage in front of the ear; Accessory Tragus; Pretragal Duplication	Q170	Q170
HPO_ICD:1406	HP:0030049	Brain abscess	Brain abscess	G060	G060
HPO_ICD:1407	HP:0030050	Narcolepsy		G47419
HPO_ICD:1408	HP:0030062	Craniopharyngioma		D444	D444
HPO_ICD:1409	HP:0030066	Ependymoblastoma		C719	C719
HPO_ICD:1410	HP:0030068	Olfactory esthesioneuroblastoma		C300	C300
HPO_ICD:1411	HP:0030075	Ductal carcinoma in situ		D0510	D051
HPO_ICD:1412	HP:0030359;HP:0030078;HP:0100528;HP:0030358;HP:0030357	Squamous cell lung carcinoma; Non-small cell lung carcinoma; Small cell lung carcinoma; Lung adenocarcinoma; Pleuropulmonary blastoma	Oat cell carcinoma of lung; Small cell lung cancer; Non-small cell lung cancer; Oat cell lung cancer	C3490	C349
HPO_ICD:1413	HP:0030079	Cervix cancer		C539	C539
HPO_ICD:1414	HP:0030080;HP:0004848;HP:0006721	Burkitt lymphoma; Acute lymphoblastic leukemia; Ph-positive acute lymphoblastic leukemia	Acute lymphoid leukemia; Acute lymphocytic leukemia; Philadelphia-positive acute lymphoblastic leukemia; Acute lymphatic leukemia	C9100;C8370	C837;C910
HPO_ICD:1415	HP:0030127	Endometriosis		N809	N809
HPO_ICD:1416	HP:0030144;HP:0030142;HP:0030143	Hyperactive bowel sounds; Hypoactive bowel sounds; Abnormal bowel sounds	Increased bowel sounds; Decreased bowel sounds; Abnormal bowel sounds	R1912;R1911;R1915	R191
HPO_ICD:1417	HP:0030148	Heart murmur	Heart murmur; Cardiac murmurs; Cardiac murmur; Heart murmurs	R011	R011
HPO_ICD:1418	HP:0030149	Cardiogenic shock	Cardiovascular shock	R570	R570
HPO_ICD:1419	HP:0030150	Plasmacytosis		D72822
HPO_ICD:1420	HP:0030151	Cholangitis	Bile duct inflammation	K8037;K8032;K8035;K830;K8030;K8031;K8036;K8033;K8034	K830;K8036
HPO_ICD:1421	HP:0030153	Cholangiocarcinoma	Bile duct cancer	C221	C221
HPO_ICD:1422	HP:0030154	Gallbladder perforation	Gall bladder perforation	K822	K822
HPO_ICD:1423	HP:0030155	Scrotal pain	Scrotal pain	N5082	N508
HPO_ICD:1424	HP:0030158	Cervical ectropion	Cervical erosion; Cervical ectopy	N86	N86
HPO_ICD:1425	HP:0030159	Cervical polyp	Cervical tumor	D4959;N841	N841
HPO_ICD:1426	HP:0030160	Cervicitis	Uterine cervix inflammation; Uterine cervicitis	N72	N72
HPO_ICD:1427	HP:0030161	Vaginal pruritus		L293	L293
HPO_ICD:1428	HP:0030169	Gastric varix	Gastric varices	I864	I864
HPO_ICD:1429	HP:0025387;HP:0030665;HP:0002322;HP:0002174;HP:0002080;HP:0002345;HP:0030186	Resting tremor; Action tremor; Intention tremor; Rubral tremor; Postural tremor; Kinetic tremor; Pill-rolling tremor	Terminal tremor; Pill rolling; Holmes' tremor; Tremor at rest; Resting tremor; Rest tremor; Essential tremor; Tremor, postural; Cerebellar tremor; Ataxic tremor; Parkinsonian tremor	G250;G252	G250;G252
HPO_ICD:1430	HP:0030213	Emotional blunting		R4589	R458
HPO_ICD:1431	HP:0030214	Hypersexuality	Sex addiction	F528	F528
HPO_ICD:1432	HP:0030242	Portal vein thrombosis	Blood clot in portal vein	I81	I81
HPO_ICD:1433	HP:0030261	Absent penis	Absent penis; Aplasia of the penis; Aphallia; Penis aplasia	Q555	Q555
HPO_ICD:1434	HP:0030264;HP:0030265;HP:0100599	Bifid penis; Webbed penis; Wide penis	Webbed penis; Wide penis; Penile duplication; Diphallia	Q5569	Q556
HPO_ICD:1435	HP:0030345;HP:0030688;HP:0030689	Abnormal circulating luteinizing hormone level; Increased glucagon level; Decreased glucagon level	Increased circulating lutropin; Abnormal luteinizing hormone level	R891	R891
HPO_ICD:1436	HP:0030393	Endolymphatic sac tumor	Aggressive papillary middle ear tumor; Heffner tumor; Low-grade adenocarcinoma of endolymphatic sac origin	D140	D140
HPO_ICD:1437	HP:0030394	Fallopian tube carcinoma		C5700	C570
HPO_ICD:1438	HP:0030405	Pancreatic endocrine tumor		D137;D490	D137
HPO_ICD:1439	HP:0030408	Pineoblastoma	Pinealoblastoma	C753	C753
HPO_ICD:1440	HP:0030413	Squamous cell carcinoma of the tongue		C029	C029
HPO_ICD:1441	HP:0030418;HP:0030417	Vulvar melanoma; Squamous cell carcinoma of the vulva	Vulval squamous cell carcinoma	C519	C519
HPO_ICD:1442	HP:0030419	Bartholin gland carcinoma		C510	C510
HPO_ICD:1443	HP:0030423	Splenic cyst	Cyst on spleen	D734	D734
HPO_ICD:1444	HP:0030424	Epididymal cyst	Epididymal cysts	N4341;N503;N4342;N4340	N434
HPO_ICD:1445	HP:0030426;HP:0030431	Ossifying fibroma; Osteochondroma	Osteocartilaginous exostoses; Osteochondromas	D169	D169
HPO_ICD:1446	HP:0030429	Juvenile nasopharyngeal angiofibroma		D106	D106
HPO_ICD:1447	HP:0030439	Anal canal adenocarcinoma		C211	C211
HPO_ICD:1448	HP:0030442	Anal margin squamous cell carcinoma		C44520
HPO_ICD:1449	HP:0030443	Anal margin basal cell carcinoma		C44510
HPO_ICD:1450	HP:0030447	Merkel cell skin cancer	Primary small cell carcinoma of the skin; Primary undifferentiated carcinoma of the skin; Anaplastic carcinoma of the skin; Merkel cell cancer of the skin; Neuroendocrine tumor of the skin; Neuroendocrine carcinoma of the skin; Cutaneous APUDoma	C4A9;D485	D485
HPO_ICD:1451	HP:0030454	Abnormal electrooculogram	Abnormal EOG	R94110
HPO_ICD:1452	HP:0030499	Macular drusen	Lipid accumulation in macula	H35369
HPO_ICD:1453	HP:0030502	Retinoschisis		H33191;H33101;H33192;H33103;H33109;H33193;H33102
HPO_ICD:1454	HP:0030516;HP:0030518	Homonymous hemianopia; Congruous homonymous hemianopia	Homonymous hemianopsia; Congruous hemianopsia	H53462;H53461;H53469
HPO_ICD:1455	HP:0030529	Ring scotoma		H53459
HPO_ICD:1456	HP:0030530	Arcuate scotoma	Arc-shaped blind spot	H53439
HPO_ICD:1457	HP:0030657	Umbilical cord hematoma	Umbilical cord haematoma	P519	P519
HPO_ICD:1458	HP:0030673	Erosive vitreoretinopathy		H3551	H355
HPO_ICD:1459	HP:0030690	Gingival cleft		K068	K068
HPO_ICD:1460	HP:0030692	Brain neoplasm	Brain tumour; Brain tumor	D496
HPO_ICD:1461	HP:0030706	Ranula	Sublingual ptyalocele; Sublingual cyst	K116	K116
HPO_ICD:1462	HP:0030712	Uterine synechiae	Asherman syndrome	N856	N856
HPO_ICD:1463	HP:0030715	Bronchial atresia	Congenital bronchial atresia	Q324	Q324
HPO_ICD:1464	HP:0030717	Meconium peritonitis		P780	P780
HPO_ICD:1465	HP:0030719;HP:0030732	Unguarded tricuspid valve; Dysplastic tricuspid valve	Rudimentary tricuspid valve leaflets; Tricuspid valve dysplasia; Unguarded tricuspid valve orifice	Q228	Q228
HPO_ICD:1466	HP:0030722;HP:0100839;HP:0100752	Ectopic liver; Hepatic agenesis; Abnormal liver lobulation	Hepatic anomalous lobulation; Liver agenesis; Failed liver development; Anomalous liver lobulation	Q447	Q447
HPO_ICD:1467	HP:0030736	Sacrococcygeal teratoma		D434	D434
HPO_ICD:1468	HP:0030742	Glial remnants posterior to lens	Mittendorf dot	Q140	Q140
HPO_ICD:1469	HP:0030752	Dacryocystocele	Timo cyst	H04439;H04431;H04433;H04432
HPO_ICD:1470	HP:0030765	Sleep terror	Night terror; Pavor nocturnus; Sleep terrors	F514	F514
HPO_ICD:1471	HP:0030766	Ear pain	Otalgia; Ear pain; Pain in the ear	H9201;H9209;H9202;H9203	H920
HPO_ICD:1472	HP:0030767	Epignathus		Q894	Q894
HPO_ICD:1473	HP:0030770	Craniorachischisis		Q001	Q001
HPO_ICD:1474	HP:0030771	Mallet finger		M20012;M20019;M20011
HPO_ICD:1475	HP:0030773	Internuclear ophthalmoplegia		H5120;H5123;H5122;H5121	H512
HPO_ICD:1476	HP:0030779;HP:0100663	Synotia; Ethmocephaly		Q897	Q897
HPO_ICD:1477	HP:0030788	Impacted cerumen		H6123;H6121;H6120;H6122	H612
HPO_ICD:1478	HP:0030802	Lower eyelid retraction		H02539
HPO_ICD:1479	HP:0030811	Tongue pain	Painful tongue	K146	K146
HPO_ICD:1480	HP:0030812	Enlarged tonsils	tonsils large/hypertrophy; Tonsillar hypertrophy; Enlargment of tonsils	J351	J351
HPO_ICD:1481	HP:0031995;HP:0030828	Squawks; Wheezing	Wheezing	R062	R062
HPO_ICD:1482	HP:0030832	Vitreous strands		H43319
HPO_ICD:1483	HP:0030834	Shoulder pain	Shoulder pain	M25519	M2551
HPO_ICD:1484	HP:0030835	Elbow pain	Elbow pain	M25529	M2552
HPO_ICD:1485	HP:0030836	Wrist pain	Wrist pain	M25539	M2553
HPO_ICD:1486	HP:0030839;HP:0032102	Knee pain; Wilson sign	Pain under knee cap; Knee pain	M25569	M2556
HPO_ICD:1487	HP:0030854	Scleral staphyloma	Staphyloma	H15843;H15849;H15841;H15842
HPO_ICD:1488	HP:0030856	Posterior staphyloma		H15831;H15839;H15833;H15832
HPO_ICD:1489	HP:0200026;HP:0030857	Eye movement-induced pain; Ocular pain	Eye pain	H5710	H571
HPO_ICD:1490	HP:0030867	Vertical orbital dystopia	Eyes at different heights; Unequal eye height; Misaligned eyes	Q158	Q158
HPO_ICD:1491	HP:0030868;HP:0030869	Monorchism; Anorchism	Monorchidism	Q550	Q550
HPO_ICD:1492	HP:0030880	Raynaud phenomenon	Raynaud's phenomenon; Raynaud disease	I7300;I7301	I730
HPO_ICD:1493	HP:0031009	Ainhum	Dactylolysis spontanea	L946	L946
HPO_ICD:1494	HP:0031150	Vitreomacular adhesion	VMA	H43821;H43829;H43822;H43823
HPO_ICD:1495	HP:0031249	Parageusia	Metallic taste; Dysgeusia; Metallic taste in mouth	R432	R432
HPO_ICD:1496	HP:0031274	Hypovolemic shock		R571	R571
HPO_ICD:1497	HP:0031469	Low self esteem		R4581	R458
HPO_ICD:1498	HP:0031473	Hostility		R455	R455
HPO_ICD:1499	HP:0012290;HP:0006753;HP:0031523;HP:0007378;HP:0030437;HP:0100684	Neoplasm of the stomach; Neoplasm of the gastrointestinal tract; Mouth neoplasm; Anal canal neoplasm; Salivary gland neoplasm; Salivary gland oncocytoma	Gastrointestinal tract neoplasm; Neoplasia of the stomach; Increased gastric cancer; Stomach tumor; Gastrointestinal tract neoplasia; Anal canal tumor; Mouth tumor; Neoplasm of the GI tract; Tumor of salivary gland; GI tract tumor; Salivary gland neoplasia; Gastrointestinal tract tumor; Cancer of salivary gland; Parotid oncocytoma	D490;C089	C089
HPO_ICD:1500	HP:0031589	Suicidal ideation		R45851
HPO_ICD:1501	HP:0031615	Hypopyon		H20059;H20052;H20051;H20053
HPO_ICD:1502	HP:0031717	Alternating exotropia	Alternating strabismus	H5015	H501
HPO_ICD:1503	HP:0031737	Cicatricial entropion		H02014;H02011;H02015;H02013;H02019;H02012;H02016
HPO_ICD:1504	HP:0031738	Mechanical entropion		H02021;H02025;H02026;H02022;H02023;H02029;H02024
HPO_ICD:1505	HP:0031776	Cyclotropia		H50412;H50411
HPO_ICD:1506	HP:0031777	Cyclophoria		H5054	H505
HPO_ICD:1507	HP:0031792	Irregular astigmatism		H52219;H52213;H52212;H52211
HPO_ICD:1508	HP:0031830	Pinguecula		H11159;H11153;H11151;H11152
HPO_ICD:1509	HP:0100771;HP:0100770;HP:0031857	Hypoperistalsis; Ineffective esophageal peristalsis; Hyperperistalsis	Intestinal hypoperistalsis; Stomach churning	R192	R192
HPO_ICD:1510	HP:0031864	Bacteremia		R7881	R788
HPO_ICD:1511	HP:0031909	Unicornuate uterus		Q514	Q514
HPO_ICD:1512	HP:0031923	Hematocolpos	Haematocolpos	N897	N897
HPO_ICD:1513	HP:0032004	Pruritus vulvae		L292	L292
HPO_ICD:1514	HP:0032016	Abnormal sputum	Abnormal sputum morphology	R093	R093
HPO_ICD:1515	HP:0032141	Precordial pain		R072	R072
HPO_ICD:1516	HP:0100812;HP:0032142	Fetor hepaticus; Halitosis	Foetor ex ore; Foetor hepaticus; Bad breath	R196	R196
HPO_ICD:1517	HP:0032160	Cryptococcal meningitis		B451	B451
HPO_ICD:1518	HP:0032161	Coccidioidal meningitis		B384	B384
HPO_ICD:1519	HP:0032163;HP:0032185	Molluscum contagiosum; Disseminated molluscum contagiosum		B081	B081
HPO_ICD:1520	HP:0032379	Polymorphous light eruption	Sun allergy	L564	L564
HPO_ICD:1521	HP:0032448	Achlorhydria		K3183	K318
HPO_ICD:1522	HP:0040064	Abnormality of limbs	Abnormality of limbs; Limb anomaly; Abnormal limbs; Dysmelia	M2190	M2190
HPO_ICD:1523	HP:0040097	Neoplasm of the ceruminal gland	Ceruminous adenoma; Ceruminoma; Adenoma of the ceruminous gland	D2320	D232
HPO_ICD:1524	HP:0040113	Old-aged sensorineural hearing impairment	Presbycusis	H9112;H9111;H9110;H9113	H911
HPO_ICD:1525	HP:0040116	Aplasia of the Eustachian tube	Absent eustachian tube	Q162	Q162
HPO_ICD:1526	HP:0040154	Acne inversa	Smoker's boils; Pyoderma fistulans significa; Hidradenitis suppurativa; Verneuil's disease	L732	L732
HPO_ICD:1527	HP:0000232;HP:0030318;HP:0040181;HP:0100825	Chapped lip; Everted lower lip vermilion; Angular cheilitis; Cheilitis	Commissural cheilitis; Inflammation of corners of the mouth; Eclabium of lower lip; Red and sore corners of the mouth; Perioral dermatitis; Dry lips; Inflammation of oral commisures; Common cheilitis; Chapped lips; Drooping lower lip; Inflammation of the lips; Everted prominent lower lip; Outward turned lower lip; Red and sore lips; Angular stomatitis; Protruding lower lip; Chapped lip; Cheilitis…	K130;L710	K130;L710
HPO_ICD:1528	HP:0040183;HP:0002607	Bowel incontinence; Encopresis	Anal incontinence; Loss of bowel control; Fecal incontinence; Stool holding; Stool soiling	R159;F981	R15;F981
HPO_ICD:1529	HP:0040187	Neonatal sepsis		P369	P369
HPO_ICD:1530	HP:0040188	Osteochondrosis		M929	M929
HPO_ICD:1531	HP:0040223	Pulmonary hemorrhage	Intrapulmonary hemorrhage	P269;P268;P261;P260	P269;P260;P261;P268
HPO_ICD:1532	HP:0040261	Increased size of nasopharyngeal adenoids	Adenoids large; Adenoid hypertrophy	J352	J352
HPO_ICD:1533	HP:0040264;HP:0200025	Mandibular pain; Jaw pain	Lower jaw pain; Jaw pain	R6884	R688
HPO_ICD:1534	HP:0040269	Blocked Eustachian tube	Obstruction of Eustachian tube	H68102;H68109;H68103;H68101
HPO_ICD:1535	HP:0045029;HP:0100537	Eosinophilic fasciitis; Fasciitis	Inflammation of the fascia	M729
HPO_ICD:1536	HP:0045038	Gastric lymphoma	Primary gastric lymphoma	C8599	C859
HPO_ICD:1537	HP:0045054	Brachial plexus neuropathy		G540	G540
HPO_ICD:1538	HP:0100002	Pleural mesothelioma		C450	C450
HPO_ICD:1539	HP:0100003	Peritoneal mesothelioma		C451	C451
HPO_ICD:1540	HP:0100009	Intracranial meningioma		D320	D320
HPO_ICD:1541	HP:0100010	Spinal meningioma		D321	D321
HPO_ICD:1542	HP:0100013	Neoplasm of the breast	Breast tumor; Neoplasia of the breast; Tumours of the breast	D493
HPO_ICD:1543	HP:0100014	Epiretinal membrane	Premacular fibrosis; Macular pucker; Epiretinal membranes	H35379;H35373;H35371;H35372
HPO_ICD:1544	HP:0100015	Stahl ear	Vulcan ear; Additional crus; Third crus; Spock ear	Q173	Q173
HPO_ICD:1545	HP:0100017;HP:0100020	Capsular cataract; Posterior capsular cataract		H268	H268
HPO_ICD:1546	HP:0100018	Nuclear cataract	Yellowish cloudy center of lens	H26031;H26039;H26032;H26033
HPO_ICD:1547	HP:0100021	Cerebral palsy	Cerebral paralysis; CP	G809	G809
HPO_ICD:1548	HP:0100026	Arteriovenous malformation		Q2730	Q273
HPO_ICD:1549	HP:0100247	Recurrent singultus	Recurrent hiccough; Recurrent hiccup; Recurrent synchronous diaphragmatic flutter; Hiccups; Hiccup	R066	R066
HPO_ICD:1550	HP:0001171;HP:0100257	Split hand; Ectrodactyly	Cleft hand; Hand ectrodactyly; Ectrodactyly of the hand; Split hand; Claw-hand deformities; Split-hand; Claw hand; Claw hand deformities; Claw hands; Lobster claw hand	Q7160;Q7162;Q7161;Q7163	Q716
HPO_ICD:1551	HP:0100279	Ulcerative colitis	Colitis ulcerosa	K51914;K5190;K51913;K51919;K51918;K51911;K51912	K519
HPO_ICD:1552	HP:0100280	Crohn's disease	Granulomatous enteritis and colitis; Morbus Crohn	K5090	K509
HPO_ICD:1553	HP:0100309	Subdural hemorrhage	Subdural haematoma	I6200;I6202;I6203;I6201	I620
HPO_ICD:1554	HP:0550003;HP:0100324	Proximal scleroderma; Scleroderma	Pseudoscleroderma; Progressive systemic scleroderma	M349	M349
HPO_ICD:1555	HP:0100336	Bilateral cleft lip	Bilateral cheiloschisis; Both sided cleft lip; Right and left cleft lip	Q360	Q360
HPO_ICD:1556	HP:0100495	Mastocytosis		D8940;D4709	D470
HPO_ICD:1557	HP:0100497	Vitamin B3 deficiency	Vitamin B3 deficiency	E52	E52
HPO_ICD:1558	HP:0100507;HP:0100502	Reduced blood folate concentration; Vitamin B12 deficiency	Vitamin B9 deficiency; Vitamin B12 deficiency; Folate deficiency	E538	E538
HPO_ICD:1559	HP:0100503	Low levels of vitamin B1	Vitamin B1 deficiency; Reduced blood thiamine level	E519	E519
HPO_ICD:1560	HP:0100504	Low levels of vitamin B2	Vitamin B2 deficiency; Riboflavin deficiency	E530	E530
HPO_ICD:1561	HP:0100510	Low levels of vitamin C	Vitamin C deficiency	E642;E54	E642;E54
HPO_ICD:1562	HP:0100512	Low levels of vitamin D	Vitamin D deficiency; Deficient in vitamin D	E559	E559
HPO_ICD:1563	HP:0100513	Low levels of vitamin E	Alpha-tocopherol deficiency; Vitamin E deficiency	E560	E560
HPO_ICD:1564	HP:0100515	Pollakisuria	Constant urination; Frequent urination	R350	R35
HPO_ICD:1565	HP:0100518	Dysuria	Painful or difficult urination; Dull burning sensation with urination	R300;R309	R300;R309
HPO_ICD:1566	HP:0100520	Oliguria		R34	R34
HPO_ICD:1567	HP:0100523	Liver abscess	Hepatic abscess; Liver abscess	K750	K750
HPO_ICD:1568	HP:0100532;HP:0100534	Episcleritis; Scleritis	Inflammation of the thin layer on top of the white part of eye; Inflammation of the outer white part of the eye	H15102;H15103;H15001;H15003;H15002;H15009;H15101;H15109
HPO_ICD:1569	HP:0100539	Periorbital edema	Puffiness around the eyes; Puffy eyes; Periorbital cellulitis; Periorbital swelling; Swelling around the eyes	R220;L03213	R220
HPO_ICD:1570	HP:0012568;HP:0100540;HP:0012724	Upper eyelid edema; Lower eyelid edema; Palpebral edema	Eyelid edema; Swelling of lower eyelid; Fullness of upper eyelid; Puffiness of upper eyelid; Cellulitis of lower eyelid; Swelling of upper eyelid; Fullness of eyelids; Edema of the eyelids; Puffy lids; Puffiness of lower eyelid; Cellulitis of upper eyelid; Puffy eyelids; Swelling of eyelids; Fullness of lower eyelid	H02844;H02842;H02841;H02849;H02845;H02843;H02846
HPO_ICD:1571	HP:0100541	Femoral hernia	Crural hernia	K4190	K419
HPO_ICD:1572	HP:0100545	Arterial stenosis	Narrowing of an artery	I771	I771
HPO_ICD:1573	HP:0100550	Tendon rupture	Rupture of tendons; Ruptured tendon; Tendon rupture	M669
HPO_ICD:1574	HP:0100553	Hemihypertrophy of lower limb	Overgrowth of one leg	Q742	Q742
HPO_ICD:1575	HP:0100562	Diplomyelia	Duplication of spinal cord	Q062	Q062
HPO_ICD:1576	HP:0100565	Hydromyelia		Q064	Q064
HPO_ICD:1577	HP:0100566	Amyelia	Absent spinal cord	Q060	Q060
HPO_ICD:1578	HP:0100245;HP:0100570	Desmoid tumors; Carcinoid tumor	Carcinoid; Carcinoid tumors	D3A00;D489	D489
HPO_ICD:1579	HP:0100576	Amaurosis fugax		G453	G453
HPO_ICD:1580	HP:0100577	Urinary bladder inflammation	Cystitis of the urinary bladder; Urinary bladder inflammation	N3090;N3091	N309
HPO_ICD:1581	HP:0100580	Barrett esophagus	Barret syndrome; Barrett's esophagus; Endobrachyesophagus	K22711;K22719;K2270;K22710	K227
HPO_ICD:1582	HP:0100582	Nasal polyposis	Nasal polyps; Polys of nose	J330;J339	J330;J339
HPO_ICD:1583	HP:0100588	Paraphimosis		N472	N47
HPO_ICD:1584	HP:0100592	Peritoneal abscess		K651
HPO_ICD:1585	HP:0002043;HP:0100594;HP:0005240;HP:0010450	Esophageal stenosis; Esophageal stricture; Esophageal obstruction; Esophageal web	Narrowing of the esophagus; Narrowing of esophagus due to inflammation and scar tissue	K222;Q394	K222;Q394
HPO_ICD:1586	HP:0100595	Camptocormia		F444	F444
HPO_ICD:1587	HP:0100598	Pulmonary edema	Pulmonary oedema; Excess fluid in lungs; Wet lung; Lung edema	J811	J81
HPO_ICD:1588	HP:0100600	Penoscrotal transposition	Prepenile scrotum	Q5523	Q552
HPO_ICD:1589	HP:0100607	Dysmenorrhea	Painful menstruation	N944;N945;N946	N944;N945;N946
HPO_ICD:1590	HP:0100608;HP:0400008	Metrorrhagia; Menometrorrhagia	Intermenstrual bleeding; Abnormal uterus bleeding; Menstrual spotting	N921	N921
HPO_ICD:1591	HP:0100626	Chronic hepatic failure	Chronic liver failure	K7210	K721
HPO_ICD:1592	HP:0100628	Esophageal diverticulum	Esophageal pouch	K225;Q396	Q396;K225
HPO_ICD:1593	HP:0100633	Esophagitis	Oesophagitis; Inflammation of the esophagus	K209	K20
HPO_ICD:1594	HP:0100634	Neuroendocrine neoplasm	Neuroendocrine neoplasia	D3A8
HPO_ICD:1595	HP:0100645	Cystocele	Bladder prolapse; Prolapsed bladder; Dropped bladder; Bladder hernia	N8110	N811
HPO_ICD:1596	HP:0100646	Thyroiditis	Thyroid gland inflammation	E069	E069
HPO_ICD:1597	HP:0100647	Graves disease	Morbus Basedow	E0500	E050
HPO_ICD:1598	HP:0100648;HP:0100649;HP:0100574;HP:0100604;HP:0100638;HP:0100273;HP:0100575;HP:0100630	Biliary tract neoplasm; Neoplasia of the nasopharynx; Neoplasm of the colon; Neoplasm of the tongue; Neoplasm of the gallbladder; Neoplasm of the lip; Neoplasm of the pharynx; Neoplasm of the oral cavity	Tumor of oral cavity; Neoplasia of the lip; Tumor of mouth; Lesion of oral cavity; Pharyngeal neoplasm; Tumor of the lip; Lesion of mouth; Lip tumor; Neoplasia of the gallbladder; Tumor of the nasopharynx; Neoplasia of the biliary tract; Neoplasia of the pharynx; Tumor of the pharynx; Neoplasm of the nasopharynx; Colon tumor; Neoplasm of the mouth; Nasopharyngeal neoplasm	D490;K1370	K137
HPO_ICD:1599	HP:0100651	Type I diabetes mellitus	Juvenile diabetes mellitus; Type 1 diabetes; Insulin-dependent diabetes mellitus; Type I diabetes; Diabetes mellitus Type I	E109	E109
HPO_ICD:1600	HP:0100653	Optic neuritis		H469	H46
HPO_ICD:1601	HP:0100654	Retrobulbar optic neuritis	Retrobulbar neuritis	H4610
HPO_ICD:1602	HP:0002718;HP:0001818;HP:0100658	Paronychia; Cellulitis; Recurrent bacterial infections	Recurrent pyogenic infections; Recurrent major bacterial infections; Prone to bacterial infection; Frequent bacterial infections; Bacterial infection of skin; Frequent pyogenic infections; Recurrent bacterial infections; Bacterial infections, recurrent; Susceptibility to pyogenic infection; Increased susceptibility to bacterial infections; Skin infection	A499;L0390	A499;L039
HPO_ICD:1603	HP:0100661	Trigeminal neuralgia	Tic douloureux	G500	G500
HPO_ICD:1604	HP:0100662	Chondritis	Cartilage inflammation	M948X9
HPO_ICD:1605	HP:0100677	Vulval varicose vein		I863	I863
HPO_ICD:1606	HP:0100681	Esophageal duplication		Q398	Q398
HPO_ICD:1607	HP:0100682	Tracheal atresia		Q321	Q321
HPO_ICD:1608	HP:0100694	Tibial torsion		M21869	M2186
HPO_ICD:1609	HP:0100697	Neurofibrosarcoma	Malignant peripheral nerve sheath tumor; Malignant schwannoma; Neurosarcoma	C479	C479
HPO_ICD:1610	HP:0100704	Cerebral visual impairment	Cortical visual impairment; Cortical blindness; Cortical/cerebral visual impairment; CVI	H47611;H47619;H47612
HPO_ICD:1611	HP:0100719	Lens coloboma		Q122	Q122
HPO_ICD:1612	HP:0100721	Mediastinal lymphadenopathy	Swollen lymph nodes in center of chest	R590	R590
HPO_ICD:1613	HP:0100726	Kaposi's sarcoma		C469	C469
HPO_ICD:1614	HP:0100732;HP:0100844	Pancreatic fistula; Pancreatic fibrosis		K8689	K868
HPO_ICD:1615	HP:0100735	Hypertensive crisis		I169
HPO_ICD:1616	HP:0100739	Bulimia	Binge and purge	F502	F502
HPO_ICD:1617	HP:0100749	Chest pain	Thoracic pain; Chest pain	R079
HPO_ICD:1618	HP:0100750	Atelectasis	Pulmonary atelectasis; Partial or complete collapse of part or entire lung	J9811;J9819	J981
HPO_ICD:1619	HP:0100753	Schizophrenia		F203;F209	F203;F209
HPO_ICD:1620	HP:0100754	Mania	Manic	F309	F309
HPO_ICD:1621	HP:0100758	Gangrene	Death of body tissue due to lack of blood flow or infection	I70461;I70468;I70669;I70568;E0952;I70768;I70562;I70662;I70361;E1152;I70469;I70561;I70463;I70462;I70569;I70563;I70368;E1352;I70362;E0852;I70668;I70661;I70769;I70369;I70762;I96;I70763;I70663;E1052;I7301;I70363;I70761	E135;E115;E105;I730
HPO_ICD:1622	HP:0001762;HP:0008110;HP:0100759;HP:0001772;HP:0100760;HP:0001883;HP:0001863;HP:0008368	Equinovarus deformity; Clubbing of fingers; Talipes equinovarus; Clubbing of toes; Talipes equinovalgus; Tarsal synostosis; Talipes; Toe clinodactyly	Talipes foot deformities; Club feet; Toe curvature; Tarsal fusion; Synostosis involving tarsal bones; Tarsal fusions; Clubbing of fingers; Pes equinovarus; Clubbed fingers; Pes equinus; Synostosis of tarsal bones; Fused ankle bones; Equinovalgus deformity; Clubfeet; Finger clubbing; Foot, talipes equinovarus; Equinovarus; Tarsal bone fusion; Clubfoot; Talipes varus; Clubbed toes; Club foot; Clubb…	Q660;M21549;Q6689;R683	Q668;R683;Q660;M2154
HPO_ICD:1623	HP:0100763	Abnormality of the lymphatic system	Lymphatic disease	I899	I899
HPO_ICD:1624	HP:0100768	Choriocarcinoma		C58	C58
HPO_ICD:1625	HP:0100769	Synovitis		M659
HPO_ICD:1626	HP:0100774	Hyperostosis	Bone Hypertrophy; Bone overgrowth	M8930	M8930
HPO_ICD:1627	HP:0100777	Exostoses	Formation of new noncancerous bone on top of existing bone	M899;M2570;M278	M2570
HPO_ICD:1628	HP:0100778	Cryoglobulinemia	Cryoprecipitable immune complexes	D891	D891
HPO_ICD:1629	HP:0100785	Insomnia	Fragmented sleep; Difficulty staying or falling asleep	G4700	G470
HPO_ICD:1630	HP:0100786	Hypersomnia	Excessive sleepiness	G4710	G471
HPO_ICD:1631	HP:0100789	Torus palatinus	Prominent midpalatal ridge; Palatal tori; Palatal torus; Palate exostoses; Maxillary torus	M270
HPO_ICD:1632	HP:0100790	Hernia	Hernias	K469	K469
HPO_ICD:1633	HP:0100796	Orchitis	Inflammation of testicles	N452
HPO_ICD:1634	HP:0100806	Sepsis	Infection in blood stream	A403;A327;A4189;A4181;A411;A5486;A400;A4151;A4150;A4102;A408;A4153;A4152;A413;A021;A267;A412;A4159;A427;A414;A409;A227;B377;A401;A4101;A419	A403;A327;A415;A411;A410;A548;A400;A418;A408;A413;A021;A267;A412;A427;A414;A409;A227;B377;A401;A419
HPO_ICD:1635	HP:0100808	Gastric diverticulum	Stomach diverticulum	K314	K314
HPO_ICD:1636	HP:0100813	Testicular torsion	Spermatic cord torsion	N4402;N4400
HPO_ICD:1637	HP:0100817	Renovascular hypertension	Hypertension due to renal artery hyperplasia	I150	I150
HPO_ICD:1638	HP:0100819	Intestinal fistula		K632	K632
HPO_ICD:1639	HP:0100821	Urethrocele		N810	N810
HPO_ICD:1640	HP:0100822	Rectocele		N816	N816
HPO_ICD:1641	HP:0011531;HP:0100832;HP:0030661	Vitritis; Vitreous snowballs; Vitreous floaters	Vitreitis; Vitreous opacities; Spots in front of eyes; Eye floaters; Myodesopsia; Vitreous debris; Mouches volantes; Vitreous condensations; Flitting flies; Hyalitis; Vitreous veils; Myodeopsia	H4389;H43399	H438
HPO_ICD:1642	HP:0100835	Benign neoplasm of the central nervous system	Benign neoplasm of the CNS	D339	D339
HPO_ICD:1643	HP:0100841	Microgastria		Q402	Q402
HPO_ICD:1644	HP:0100842	Septo-optic dysplasia	De Morsier syndrome	Q044	Q044
HPO_ICD:1645	HP:0100847	Palmoplantar pustulosis	Pustulosis of palms and soles; Pustulosis palmaris et plantaris; Palmoplantar pustules	L403	L403
HPO_ICD:1646	HP:0100858;HP:0100859;HP:0100860	Dilatation of celiac artery; Dilatation of superior mesenteric artery; Dilatation of Inferior mesenteric artery	Inferior mesenteric artery aneurysm; Celiac artery aneurysm; Superior mesenteric artery aneurysm	I728	I728
HPO_ICD:1647	HP:0100867	Duodenal stenosis	Duodenal stenosis/atresia	K315	K315
HPO_ICD:1648	HP:0100878	Enlarged uterus	Enlarged uterus	N852	N852
HPO_ICD:1649	HP:0100883	Chorangioma	Placental hamartoma	D267	D267
HPO_ICD:1650	HP:0100890	Cyst of the ductus choledochus	Choledochal cyst	Q444	Q444
HPO_ICD:1651	HP:0100896	Rectal polyposis	Rectal polyps; Multiple rectal polyps	K621	K621
HPO_ICD:1652	HP:0200023	Priapism	hulseyism	N4833;N4832;N4831;N4839;N4830	N483
HPO_ICD:1653	HP:0200032	Kayser-Fleischer ring	Fleischer's ring; Fleischer-Struempell ring; Fleischer-Kayser ring	H18041;H18049;H18042;H18043
HPO_ICD:1654	HP:0200040;HP:0012035	Steatocystoma multiplex; Epidermoid cyst	Epidermoid cysts; Epidermal inclusion cyst; Keratin cyst; Sebaceous cyst; Skin cyst; Epidermal cyst; Infundibular cyst	K098;L722;L728;L723;L729;L720	K098;L722;L728;L729;L720
HPO_ICD:1655	HP:0200042	Skin ulcer	Open skin sore	L98499
HPO_ICD:1656	HP:0200043	Verrucae	Warts	B079	B07
HPO_ICD:1657	HP:0200047	Chondritis of pinna	Inflammation of cartilage of pinna	H61033;H61031;H61039;H61032
HPO_ICD:1658	HP:0200057	Marcus Gunn pupil	relative afferent pupil defect; relative afferent pupillary defect	H5709	H570
HPO_ICD:1659	HP:0200084	Giant cell hepatitis	Giant cell hepatitis shown on biopsy; Giant cell hepatitis on liver biopsy; Giant cell hepatitis on biopsy	P5929	P592
HPO_ICD:1660	HP:0200095	Anterior open bite		M26220
HPO_ICD:1661	HP:0200119	Acute hepatitis	Acute liver inflammation	B179	B179
HPO_ICD:1662	HP:0200123	Chronic hepatitis	Chronic liver inflammation	K739	K739
HPO_ICD:1663	HP:0200136	Oral-pharyngeal dysphagia	Difficulty swallowing; Oropharyngeal dysphagia; Oral pharyngeal dysphagia	R1312
HPO_ICD:1664	HP:0410019	Epigastric pain	Epigastrium pain	R1013	R101
HPO_ICD:1665	HP:0410137	Solar urticaria		L563	L563
HPO_ICD:1666	HP:0410138	Vibratory urticaria		L504	L504
HPO_ICD:1667	HP:0430007	Symblepharon	Eyelid stuck to eyeball; Eyelid adhesion to globe of eye	H11231;H11239;H11233;H11232
HPO_ICD:1668	HP:0430028	Hyperplasia of the maxilla	Maxillary macrognathia; Maxillary hyperplasia; Maxillary prognathia; Increased projection of maxilla; Maxillary excess; Big upper jaw; Prominent upper jaw; Increased size of upper jaw; Maxillary prominence; Increased size of maxilla; Prognathia of the upper jaw; Large upper jaw; Big maxilla; Prominent maxilla; Upper jaw excess; Hypertrophy of maxilla; Upper jaw bone excess; Hypertrophy of upper j…	M2601
HPO_ICD:1669	HP:0500050	Retinopathy of prematurity stage 1	ROP stage 1	H35129;H35122;H35123;H35121
HPO_ICD:1670	HP:0500051	Retinopathy of prematurity stage 2	ROP stage 2	H35131;H35132;H35139;H35133
HPO_ICD:1671	HP:0500052	Retinopathy of prematurity stage 3	ROP stage 3	H35143;H35142;H35141;H35149
HPO_ICD:1672	HP:0500053	Retinopathy of prematurity stage 4	ROP stage 4	H35159;H35153;H35151;H35152
HPO_ICD:1673	HP:0500056	Retinopathy of prematurity stage 5	ROP stage 5	H35161;H35163;H35162;H35169
