# Supplementary material for: Common genetic variation associated with Mendelian disease severity revealed through cryptic phenotype analysis
Source: Nat Commun. 2022 Jun 27;13:3675. doi: 10.1038/s41467-022-31030-y (PMC9237040; doi:10.1038/s41467-022-31030-y)
Supplement: Supplementary file 4 — Supplementary Dataset 1-9 [file 41467_2022_31030_MOESM4_ESM.zip › SupplementaryDataFiles/SupplementaryDataFile_9.txt]

Predictor A1 A2 Centre Effect
1:756604 G A 1.739571 -9.8170e-05
1:768448 A G 0.210360 -6.0470e-06
1:779322 G A 0.256547 8.2772e-05
1:801536 G T 0.030075 3.5495e-05
1:808631 A G 1.549269 -8.6107e-05
1:809876 G A 0.201055 -1.4813e-05
1:835499 G A 0.479375 -5.2655e-05
1:836684 A G 0.042503 -1.2660e-04
1:838555 A C 0.490998 -6.5290e-05
1:840753 C T 0.798789 -3.6085e-05
1:846864 C G 0.396767 -4.9468e-05
1:849998 G A 1.641341 -5.0623e-05
1:850780 T C 1.208160 -4.3697e-06
1:851390 T G 0.083731 -1.6748e-05
1:858051 T C 0.439478 -3.8058e-05
1:862124 G A 1.961937 -5.5898e-06
1:862772 G A 0.062166 -9.8932e-05
1:864490 T C 0.076593 -1.0829e-04
1:866938 A G 0.459621 -3.5054e-05
1:870766 T C 0.021204 1.2574e-06
1:873558 T G 1.434441 -1.5237e-05
1:880390 A C 0.051572 -2.9704e-05
1:881918 A G 0.142638 2.8569e-05
1:884767 A G 0.086847 -2.8002e-05
1:888659 C T 1.893595 3.1217e-05
1:889159 C A 1.893815 2.0686e-05
1:889238 A G 0.105214 -3.8426e-05
1:891059 T C 1.311462 2.6106e-05
1:891898 C T 0.022964 -2.4568e-05
1:894519 A G 0.044889 -2.8486e-04
1:894573 A G 1.821445 5.7289e-05
1:897738 T C 0.123416 -3.2243e-05
1:903426 T C 0.474448 2.3851e-05
1:905894 T C 0.020821 -3.0615e-05
1:909238 C G 1.136341 2.2938e-06
1:910438 G A 1.947640 2.4948e-05
1:911101 T C 0.034398 5.0326e-05
1:913889 A G 1.202171 9.7455e-07
1:918270 T C 0.318126 2.4404e-05
1:918573 G A 1.181369 -2.9658e-06
1:919127 C T 0.460163 1.0354e-05
1:920640 T C 0.324202 -2.9428e-05
1:920733 C T 1.932819 8.2788e-05
1:921071 A G 0.171356 -5.9615e-05
1:930377 T C 0.462507 3.0234e-05
1:940203 A G 0.122946 1.5560e-04
1:942636 A G 0.020458 2.7293e-05
1:949608 A G 0.793070 -2.3428e-05
1:949925 T C 1.928350 4.4032e-05
1:958905 G A 0.741599 -2.2951e-05
1:959509 G T 0.201844 1.6074e-06
1:962720 T C 0.271634 -1.3912e-04
1:967000 T C 0.040786 -1.7397e-04
1:967658 T C 1.144462 5.7023e-05
1:973458 T C 1.845243 6.9474e-05
1:978762 A G 0.025028 1.1679e-06
1:985460 C T 0.068255 -6.4528e-06
1:986732 A G 0.023843 4.9330e-05
1:987200 T C 1.831825 6.6597e-05
1:987253 T C 0.053643 -5.3909e-05
1:998501 C G 0.304465 -3.9151e-05
1:1002434 T C 0.944384 3.0040e-05
1:1003629 T C 1.450819 -1.5852e-05
1:1004331 T C 0.098755 5.5625e-05
1:1005806 T C 0.285889 -4.1479e-05
1:1006223 A G 1.164654 1.2828e-05
1:1018704 G A 1.148789 1.0512e-05
1:1022154 G A 0.105149 3.0606e-05
1:1022223 A G 0.043623 -5.8967e-05
1:1023114 A G 0.041903 -3.9828e-06
1:1023145 A G 0.264964 -3.8874e-05
1:1026913 T C 0.057755 -2.0805e-05
1:1030565 T C 0.313900 4.5810e-06
1:1031540 G A 1.457025 9.8700e-05
1:1036959 C T 0.225973 5.6211e-07
1:1042927 T G 0.273442 -3.6358e-06
1:1045331 A G 0.047031 5.8754e-05
1:1045606 C A 0.021789 3.4035e-05
1:1047266 T G 0.034833 -2.3274e-05
1:1054091 T C 0.032977 4.9541e-06
1:1054743 G C 0.047807 -2.5590e-05
1:1062638 A C 1.119203 2.1650e-04
1:1063492 A G 0.048287 -3.6026e-05
1:1064802 C T 1.699722 -2.2224e-07
1:1065296 C T 1.363054 -1.0941e-05
1:1065726 C T 0.040565 3.4195e-06
1:1069535 A G 0.178484 6.0380e-06
1:1069653 T C 0.454006 -2.0463e-05
1:1071192 C T 1.845265 1.5508e-04
1:1079261 A G 0.056353 1.3823e-05
1:1092071 A C 0.053740 3.7440e-05
1:1092205 T G 0.048712 2.9522e-05
1:1094979 A G 1.237884 -3.2350e-05
1:1099342 C A 1.866058 1.5906e-04
1:1100217 T C 1.888710 1.1880e-04
1:1105721 T C 0.130606 -5.2042e-05
1:1109782 A G 0.362119 5.7914e-05
1:1109903 T C 0.150596 3.0173e-05
1:1110019 G A 0.195794 2.9544e-07
1:1110225 T C 0.150733 3.2599e-05
1:1110557 C T 0.062750 2.9458e-05
1:1112982 T C 0.251393 -4.2062e-06
1:1115503 C T 0.043603 -5.8797e-05
1:1116231 C T 0.139652 -1.4478e-05
1:1116553 G C 0.230747 4.7240e-05
1:1120536 A G 0.048712 -1.2921e-05
1:1122196 G A 0.220283 5.5211e-05
1:1126949 G T 0.029254 5.5507e-06
1:1127561 C T 0.036761 -1.6309e-05
1:1129920 A G 0.194823 1.7664e-05
1:1132938 A G 0.211169 6.0910e-05
1:1133930 G A 0.118136 2.3372e-05
1:1140271 G A 0.026145 5.3840e-06
1:1144196 C T 0.069316 2.9764e-05
1:1146339 A G 0.082747 1.6413e-04
1:1151917 A G 0.076947 -3.6325e-06
1:1152631 A C 0.180448 -1.8889e-05
1:1155757 T C 0.056684 5.9767e-05
1:1156047 G T 0.025924 -1.9682e-05
1:1159024 T C 0.192077 -2.5640e-06
1:1165539 A G 0.388838 -7.7808e-06
1:1171417 T C 0.655444 -1.7436e-05
1:1171683 G A 0.233561 -5.4040e-06
1:1172907 T C 0.117246 -1.8361e-05
1:1175305 A G 0.190156 -1.8681e-05
1:1178482 G A 0.204362 7.4512e-08
1:1178925 A G 0.200370 -2.1613e-06
1:1181372 T C 0.228803 1.4480e-04
1:1182905 A G 0.148104 -3.2313e-04
1:1195883 A G 0.047252 -5.4268e-05
1:1196374 T C 0.030948 7.1058e-05
1:1211292 T C 0.131784 -1.8144e-05
1:1215260 C T 0.053746 6.4501e-05
1:1217011 C A 0.150538 1.8312e-04
1:1218655 T C 0.101524 -6.0365e-05
1:1220954 A G 0.063201 7.0451e-05
1:1221138 A G 0.028968 9.3058e-06
1:1222958 T C 0.028608 1.2655e-05
1:1226063 A G 0.032354 9.8224e-05
1:1226512 A G 0.049540 2.8800e-05
1:1229680 T G 1.933082 6.4197e-05
1:1231507 A G 0.092218 3.2866e-05
1:1233941 C T 0.146377 1.0333e-04
1:1239847 T C 0.056729 4.1211e-05
1:1249187 A G 1.584927 -6.7368e-05
1:1269554 C T 1.946981 2.7411e-05
1:1270132 A G 0.081468 9.4350e-05
1:1297422 T C 1.869173 -3.5567e-06
1:1301388 G A 0.248063 7.3662e-07
1:1309405 C T 0.036804 4.8518e-05
1:1311716 A G 1.865045 -1.0529e-05
1:1316887 A G 0.043139 1.9645e-05
1:1334475 C G 0.060264 3.0741e-05
1:1334519 C G 0.034152 2.0631e-05
1:1337334 T G 0.227638 -7.5511e-06
1:1342394 A G 0.060822 -9.7709e-06
1:1342612 C G 0.374690 -3.5097e-05
1:1344067 C T 0.151103 -1.8182e-06
1:1360515 C T 0.104374 -2.5220e-05
1:1365570 C A 0.440617 2.7188e-05
1:1446390 T G 0.031078 2.7962e-05
1:1451380 C T 0.258992 1.9033e-05
1:1454207 T C 0.094318 -1.1250e-04
1:1462766 T C 0.066028 8.1318e-05
1:1469399 C T 0.026528 -2.5079e-05
1:1470807 T C 0.072958 3.8119e-05
1:1477244 C T 0.572401 6.2950e-05
1:1486903 C T 0.472961 1.0704e-05
1:1487059 A G 0.034428 4.2104e-05
1:1490161 G A 0.641393 5.2477e-05
1:1492438 A G 0.034911 -9.2481e-06
1:1494355 C T 1.970714 2.3214e-05
1:1500925 A G 0.023090 -1.0201e-05
1:1509156 G A 0.507016 1.5140e-05
1:1510724 T C 0.062906 7.0968e-05
1:1521595 G A 0.227618 -5.1717e-06
1:1525437 A G 0.040653 -1.3029e-05
1:1537176 C A 1.430633 3.2287e-05
1:1537437 T C 0.424632 -3.4568e-05
1:1546304 T C 0.755965 -1.3129e-05
1:1547566 G A 1.909012 3.4738e-05
1:1549720 T C 0.276097 1.3591e-05
1:1550702 G A 1.424311 2.6806e-05
1:1551927 C T 1.432075 3.6176e-05
1:1555718 A G 0.053694 5.4122e-05
1:1585642 T G 1.431922 3.1826e-05
1:1597020 G C 0.549593 -2.4894e-05
1:1599161 G A 1.927107 2.1372e-05
1:1603163 T C 0.398156 1.2476e-05
1:1603236 A G 0.980568 1.9246e-05
1:1612540 T C 0.167565 1.6055e-05
1:1612603 A G 0.903572 9.0150e-06
1:1619541 A G 0.388065 1.1903e-04
1:1619767 T C 0.406482 6.1106e-05
1:1620885 C T 0.784849 4.2160e-05
1:1638925 T C 0.095380 -2.6316e-05
1:1647536 T C 0.172810 3.9918e-05
1:1670415 T C 0.025025 -7.6880e-05
1:1684169 G C 0.995686 -1.8724e-05
1:1686040 T G 0.852020 3.7507e-05
1:1686081 A G 0.052098 2.0071e-06
1:1686943 C T 0.958730 3.6368e-05
1:1687791 T C 0.094747 -8.1647e-06
1:1691840 A G 0.219059 4.3413e-05
1:1706136 C T 1.899437 6.8619e-05
1:1706886 A G 0.189545 -4.9553e-05
1:1707740 G T 0.541742 7.8190e-06
1:1709119 T C 0.140690 4.2747e-05
1:1712428 C A 0.220185 3.6598e-05
1:1721556 A G 0.024441 -6.0453e-05
1:1738973 G A 0.031481 1.9727e-05
1:1749412 G T 0.038206 -1.4548e-06
1:1752955 T C 1.901956 5.9439e-05
1:1763774 A G 0.163057 1.5879e-05
1:1766856 G A 0.047362 -6.5637e-05
1:1770381 C T 0.086444 2.0480e-05
1:1776335 T C 0.174018 -8.4713e-05
1:1777077 C T 0.040786 4.3908e-06
1:1779036 C T 1.912673 4.9819e-05
1:1812688 G A 1.018566 -2.1121e-05
1:1818129 C A 0.349778 6.1215e-05
1:1829482 C T 0.338269 5.6110e-05
1:1834748 G A 0.552359 2.0233e-06
1:1848734 G A 1.920466 -4.7524e-05
1:1849529 G A 1.016346 -5.2486e-05
1:1854546 T C 0.072364 -1.6077e-05
1:1860997 A G 0.071936 -1.8267e-05
1:1878764 G T 0.157033 2.7885e-05
1:1881361 T C 0.066084 -2.5260e-05
1:1882960 A C 1.665863 -4.4814e-05
1:1886370 A G 0.055674 -4.2092e-05
1:1887019 G A 1.665616 -5.3551e-05
1:1888453 A G 0.551184 4.7444e-05
1:1891156 T C 0.077927 -1.7332e-05
1:1892048 C G 1.166867 -8.0806e-05
1:1900106 C T 0.511034 2.6530e-05
1:1900186 C T 0.391301 3.9528e-05
1:1900232 C T 0.889044 8.4251e-05
1:1905790 G A 0.485146 5.1589e-05
1:1912181 T C 0.169084 3.5206e-04
1:1912501 G A 0.677275 8.3407e-06
1:1914389 A G 0.042202 4.0877e-05
1:1921242 G A 0.529278 5.3061e-05
1:1922303 T C 1.063860 4.4245e-05
1:1923507 T C 0.024298 -1.7016e-05
1:1930943 T C 0.573589 -4.8334e-05
1:1933267 A G 0.066035 1.6460e-05
1:1934647 G C 0.899499 -5.0016e-05
1:1941273 T C 0.308888 -2.5395e-07
1:1942033 A C 1.390415 -3.5917e-05
1:1953252 C T 1.653935 -8.6195e-05
1:1954179 A G 0.036245 2.3380e-05
1:1966659 G A 1.957636 -7.9218e-05
1:1968959 A G 1.434574 -2.7089e-05
1:1969601 A G 0.119074 -1.8029e-06
1:1969752 T C 0.067661 -7.6803e-05
1:1972462 C T 0.128593 1.0269e-05
1:1979064 T C 0.480774 4.6419e-06
1:1979842 G A 0.030737 1.1454e-04
1:1982546 A G 0.185332 5.4198e-05
1:1983421 C T 1.214496 1.1002e-06
1:1984227 T C 0.490849 5.0025e-06
1:1985553 C T 0.302644 -4.7243e-05
1:1986754 T G 0.121570 -4.5143e-05
1:1987803 A G 0.337665 1.3007e-04
1:2000337 A G 0.075026 7.1148e-05
1:2008959 C A 0.027845 1.0478e-04
1:2009294 C T 0.029325 8.5550e-05
1:2013153 T C 0.325838 6.0245e-05
1:2019070 A G 0.260757 -5.5478e-05
1:2021385 C T 0.601532 1.6497e-06
1:2030977 A G 0.675561 -3.4257e-05
1:2033374 A G 0.910768 -5.0514e-05
1:2038732 T C 0.542625 -4.9418e-05
1:2040898 C T 1.206008 2.6785e-03
1:2060058 T C 0.455691 2.0658e-04
1:2067708 A G 0.083783 -1.4696e-04
1:2069681 T C 0.126208 4.7008e-05
1:2071700 G A 0.022292 6.1156e-05
1:2076055 A G 0.145647 -4.8301e-05
1:2081642 A C 0.223064 -8.8267e-05
1:2082184 A G 0.022746 1.2663e-06
1:2082566 C T 0.773544 -1.2422e-04
1:2091762 T C 0.042007 -1.2451e-05
1:2093124 A G 0.036706 5.2618e-05
1:2094006 G A 0.030951 5.9683e-05
1:2098512 A G 0.088577 1.1720e-04
1:2099882 A G 0.045577 5.8873e-05
1:2106503 T C 0.026855 -2.0155e-04
1:2113565 G T 0.546513 -3.1185e-05
1:2114271 T C 0.100956 -1.7710e-05
1:2119833 G A 1.355939 1.3470e-05
1:2127674 A G 0.058122 6.7600e-05
1:2138679 G A 0.787705 -9.4376e-05
1:2139916 T C 0.043074 -9.0263e-06
1:2142496 T C 0.046745 1.7746e-05
1:2164823 T G 0.210240 1.8707e-04
1:2165918 C G 0.154313 9.7249e-05
1:2168359 A G 0.114906 7.8882e-05
1:2169079 T C 0.239387 7.7298e-05
1:2173179 G A 0.093958 1.3966e-05
1:2173504 C T 0.769522 -1.0498e-04
1:2182650 A G 0.141800 1.1966e-04
1:2184755 T C 0.035320 9.2218e-06
1:2186115 A G 0.076502 4.5045e-05
1:2186220 T C 0.116075 6.7259e-05
1:2188679 T C 0.020364 -1.8432e-04
1:2197726 C T 0.083490 -2.0189e-04
1:2209780 A G 0.054116 3.1214e-05
1:2215211 C T 1.097954 1.1119e-04
1:2215913 C G 0.051572 5.3034e-05
1:2218034 T C 0.047047 4.9735e-05
1:2219880 C A 0.160165 -1.7011e-05
1:2221838 A G 0.359302 -1.5371e-05
1:2222076 A G 0.840205 -4.2962e-05
1:2223258 C T 1.710411 -3.7424e-05
1:2224367 T G 0.209319 -5.3727e-05
1:2229917 T C 0.406488 3.9702e-05
1:2233961 A G 0.355413 3.6172e-05
1:2235019 C T 0.571340 4.8991e-05
1:2236359 A G 0.347455 -5.7136e-06
1:2237020 G T 0.032075 9.6114e-05
1:2238727 A G 0.063315 -8.1471e-06
1:2240074 G A 0.023850 -1.3426e-05
1:2245633 T C 1.574832 -1.9017e-05
1:2253327 T C 0.050364 -3.2256e-05
1:2253369 A C 0.036843 -1.8951e-05
1:2254516 A G 1.141155 1.2090e-05
1:2256011 G A 0.598478 3.3272e-06
1:2261177 T C 0.224431 -6.0015e-05
1:2261983 A C 0.491650 3.9361e-06
1:2265958 T C 0.072228 3.9936e-05
1:2267297 T C 0.452201 2.8600e-05
1:2269050 G A 0.021052 -4.3918e-05
1:2269881 G A 0.372882 1.9603e-05
1:2270159 G A 0.112981 -7.7829e-06
1:2271674 C T 0.578205 3.2245e-06
1:2273905 C T 0.735844 -2.5295e-05
1:2280423 C A 1.576598 -9.5810e-06
1:2281726 C A 0.332427 -1.8232e-05
1:2282990 T C 0.508736 -4.9867e-05
1:2286127 C G 0.389396 2.9523e-05
1:2289480 G A 0.317149 2.7242e-05
1:2292653 C A 0.155413 5.1207e-05
1:2294349 T C 0.035171 5.6819e-05
1:2299627 C T 0.725455 9.1514e-07
1:2301212 T C 0.060764 2.4282e-05
1:2301471 G C 0.353566 8.8914e-06
1:2301609 T G 0.463419 8.4904e-05
1:2304000 T G 0.029072 1.9164e-05
1:2306152 T C 0.734322 1.5016e-05
1:2312395 T C 1.582002 -4.6827e-05
1:2314319 C T 1.776338 -1.2008e-04
1:2315032 A G 0.036031 -1.3154e-05
1:2315680 G A 1.029725 -4.9417e-05
1:2319428 G A 0.924069 -5.0867e-05
1:2321099 C T 0.108499 1.4361e-05
1:2324881 C G 0.284312 1.7013e-05
1:2325371 A G 0.132959 1.5516e-05
1:2327075 T C 0.585615 -1.3312e-04
1:2329212 A G 0.096324 1.3524e-05
1:2331139 A G 0.049793 -6.0593e-05
1:2334261 T G 0.220033 -1.2944e-04
1:2335676 G A 1.826089 -6.9892e-05
1:2337560 A G 0.057362 -3.8016e-05
1:2338126 A C 0.882699 8.2836e-05
1:2338658 A G 0.034308 -6.0593e-06
1:2351575 A G 0.609633 -3.0506e-05
1:2352280 A G 0.631085 8.1175e-06
1:2353116 C T 0.050656 1.3697e-05
1:2353972 C T 0.070654 2.7918e-05
1:2354016 T C 0.233665 1.2154e-04
1:2355563 T G 0.369879 -2.2991e-05
1:2357367 T C 0.057658 -1.0729e-04
1:2357810 T C 0.185034 -1.7703e-05
1:2362827 T C 0.642594 -6.3204e-06
1:2363327 C G 1.208488 1.8473e-05
1:2366316 T C 0.314666 -6.0763e-06
1:2373987 T G 0.214262 1.3163e-06
1:2376046 A G 0.113410 2.6888e-06
1:2379705 G A 0.985284 3.5936e-05
1:2380384 T C 0.043811 -1.1596e-05
1:2383374 T C 0.255213 1.3650e-05
1:2387913 G A 0.233645 -6.7770e-06
1:2392648 C G 0.989455 8.3382e-05
1:2396755 T C 0.747951 9.5614e-05
1:2397174 A G 0.567598 8.0038e-05
1:2401668 T C 0.024168 1.5778e-04
1:2408834 A G 0.196576 -6.7691e-06
1:2409276 G A 1.231675 -5.1283e-05
1:2415545 T C 0.035846 -3.4609e-05
1:2416357 A G 1.159409 -4.3838e-05
1:2424319 A G 0.029838 3.2734e-05
1:2424765 A G 0.976893 -1.3355e-04
1:2426313 A G 0.050504 -1.8104e-05
1:2435738 A G 0.064613 1.2776e-04
1:2441020 A G 0.057304 -1.0701e-05
1:2441358 C T 0.441951 7.3008e-05
1:2443655 A G 0.407702 4.3916e-05
1:2444953 T C 0.029046 -3.3775e-05
1:2445576 T C 0.026703 3.8306e-05
1:2449924 A G 0.064931 1.1297e-04
1:2452569 C T 1.487960 -4.0288e-05
1:2455633 G C 0.026557 4.3932e-05
1:2455862 T C 0.046372 8.4599e-07
1:2456203 G A 1.572203 -2.0427e-05
1:2458010 C G 0.056239 5.7722e-05
1:2460564 T C 0.045080 -4.5679e-05
1:2467670 G A 0.028436 2.1691e-05
1:2468726 T C 0.044886 2.5102e-05
1:2469512 A G 0.029098 -8.6091e-06
1:2474313 G C 0.041442 -3.6606e-05
1:2488153 G A 0.962833 1.6382e-04
1:2490898 A C 0.996495 7.7983e-05
1:2494330 A G 0.264970 -2.3219e-05
1:2512456 T C 0.076304 1.1541e-05
1:2513216 T C 0.959123 5.5098e-05
1:2521430 T C 0.381548 -3.5432e-06
1:2526336 T C 0.029764 4.9629e-05
1:2526746 G A 0.711352 7.8285e-05
1:2529283 A G 0.074253 -1.1833e-05
1:2534122 T C 0.107107 -3.3266e-05
1:2537072 T C 0.102167 4.1041e-06
1:2541269 G A 0.700557 1.2909e-04
1:2541727 T C 0.172194 -1.5378e-05
1:2545088 T C 0.039261 2.3261e-05
1:2546089 T C 0.020601 -2.3762e-05
1:2546593 A G 0.189205 1.1188e-04
1:2546808 C T 0.025921 9.9106e-05
1:2553624 C T 0.659550 1.2881e-04
1:2563967 T C 0.056905 -2.1414e-05
1:2565327 T G 0.053565 -5.2940e-05
1:2575533 T G 0.040121 -5.2926e-06
1:2576455 C T 1.954761 -2.7960e-05
1:2583272 T C 0.069368 -9.6449e-05
1:2704698 T C 0.048521 -2.4186e-05
1:2707710 G A 0.041266 -3.0391e-05
1:2709164 A C 0.657511 1.5330e-04
1:2709392 A G 0.869677 -7.0787e-05
1:2714157 C T 0.179351 -1.6045e-05
1:2718025 T C 0.106600 -2.7586e-05
1:2723193 T G 0.080482 -2.6340e-05
1:2729038 T C 0.028751 -1.1035e-04
1:2735418 G A 0.023571 -1.3968e-04
1:2735973 G T 0.198887 -2.0691e-05
1:2739972 G A 0.046333 -2.1146e-04
1:2744237 A G 0.022999 -5.8474e-05
1:2745338 A C 0.065382 1.3524e-05
1:2747472 A G 0.052283 1.8290e-05
1:2753227 C A 0.047414 -3.5576e-05
1:2754512 T C 0.915020 -3.1446e-05
1:2757702 G A 1.006706 -3.2478e-05
1:2762910 C T 0.124702 -6.8810e-05
1:2764999 A G 0.040072 -5.6702e-05
1:2774053 G A 0.836537 -4.3053e-06
1:2774381 A G 0.388319 1.6434e-05
1:2776777 C T 0.929788 4.4051e-05
1:2778059 T C 0.063613 2.6691e-06
1:2781267 A G 0.059910 -1.5133e-05
1:2783309 C T 0.843633 3.6207e-05
1:2786626 T C 0.077038 1.0038e-05
1:2788661 A G 0.044937 -3.6714e-05
1:2797856 T C 1.041471 3.2791e-05
1:2798986 G A 0.031698 -4.2702e-05
1:2800573 T C 0.072598 -2.7036e-05
1:2801976 A G 0.210601 1.1008e-04
1:2802562 A G 0.119363 -2.6717e-05
1:2805896 T C 0.308574 -3.1841e-05
1:2808749 G A 0.554410 1.7884e-06
1:2811402 C A 0.081731 1.2376e-05
1:2811660 T C 0.094182 -2.6508e-05
1:2817421 C T 0.308863 -2.0865e-05
1:2821127 T G 0.023110 -4.9632e-05
1:2823459 T G 0.400263 1.5333e-05
1:2824171 A G 0.207923 -4.9190e-05
1:2824878 T C 0.026167 7.8957e-05
1:2829551 G A 0.454399 4.3442e-05
1:2832957 A G 0.045239 1.0860e-05
1:2840701 G A 0.479969 -6.1251e-06
1:2844401 T C 0.478012 -6.1397e-06
1:2852707 T C 0.038910 3.9894e-06
1:2859668 A G 0.140836 -2.4565e-07
1:2859724 T C 0.344676 6.2604e-05
1:2861840 A G 0.656557 3.1012e-06
1:2864630 T G 0.142505 7.8449e-05
1:2874312 T C 0.036443 5.0545e-05
1:2878541 T C 0.031685 -3.7267e-06
1:2879460 C G 0.498609 -3.6834e-06
1:2879739 A G 0.063513 5.9942e-05
1:2882653 G A 0.362333 -7.5477e-05
1:2886356 G A 1.936630 9.3254e-06
1:2886903 A G 0.040270 -2.6425e-05
1:2889577 T C 1.633285 -2.0635e-05
1:2895865 A G 1.360632 -1.0182e-06
1:2898199 T C 0.122488 1.4071e-05
1:2899603 T G 0.076097 1.7094e-05
1:2902128 T C 1.634889 -7.6856e-05
1:2903725 C T 0.073961 -2.3073e-05
1:2904703 C G 0.044639 1.6587e-04
1:2915334 C T 0.234243 -3.1722e-05
1:2922744 A G 0.235505 -2.7563e-05
1:2927624 C T 0.115133 -1.0245e-05
1:2935032 T G 0.046836 -5.3787e-05
1:2938989 A G 0.489407 -4.1299e-05
1:2952404 G A 0.051731 -8.6157e-05
1:2957600 C T 0.373989 1.7536e-05
1:2958856 A C 0.067538 1.2751e-04
1:2970621 A G 0.040575 -3.6686e-05
1:2974742 C A 0.884987 1.2747e-05
1:2974852 C T 1.267411 2.5062e-05
1:2975328 A G 0.100839 3.6504e-05
1:2983963 A G 0.682854 -3.1172e-05
1:2994717 A C 0.373602 4.6887e-05
1:2995449 A G 1.004680 -1.9949e-05
1:3000441 G A 1.188228 -1.1443e-04
1:3001848 G T 1.685405 -1.2176e-04
1:3006627 T C 0.359194 -9.4845e-05
1:3010327 A G 0.587880 -1.5388e-05
1:3013870 A G 0.020296 3.7350e-06
1:3014090 G A 0.861462 -6.1848e-05
1:3014693 G A 0.241990 -3.1968e-05
1:3017751 T C 0.076577 -7.5969e-05
1:3019520 A C 0.199101 -7.6670e-05
1:3024705 T C 0.619195 -1.1313e-05
1:3026509 A G 0.149986 -2.4713e-05
1:3036320 T C 0.102835 3.2399e-05
1:3038623 G A 0.739119 -2.4218e-05
1:3041632 C A 0.060121 -3.7955e-05
1:3047742 T C 0.512358 -2.4381e-05
1:3050497 G A 0.144563 -9.4238e-05
1:3051350 A T 0.126691 -7.8767e-05
1:3054106 C T 0.617488 -1.8850e-05
1:3054489 T C 0.063799 -1.0728e-04
1:3055171 A G 0.040085 4.5076e-05
1:3055747 C G 0.399802 1.0596e-05
1:3057561 G T 0.127146 -3.9938e-05
1:3057661 C T 0.649137 -8.8074e-06
1:3058249 G A 0.844603 6.5150e-05
1:3058370 A G 1.126033 2.7158e-05
1:3058662 A G 0.033749 5.7570e-05
1:3059067 A G 0.167241 -5.1044e-05
1:3061413 T G 0.160707 -1.7073e-05
1:3061655 A G 0.050033 -5.8428e-05
1:3062495 A G 0.160191 -2.3705e-04
1:3062565 C T 0.230445 -9.5843e-06
1:3062875 T G 0.534231 -3.5539e-06
1:3076857 G T 0.927237 3.6615e-07
1:3078956 G A 0.429686 1.9381e-05
1:3080498 T C 0.058725 4.0337e-05
1:3083712 C T 0.860728 -1.3735e-05
1:3088943 C T 1.936396 1.1072e-04
1:3089550 T C 0.117905 8.3053e-05
1:3089849 C T 0.169591 2.0666e-06
1:3093944 A G 0.058213 6.5641e-07
1:3094293 G C 0.086460 -1.6652e-04
1:3096478 C T 1.706065 1.2873e-05
1:3099635 T C 0.053016 6.3935e-05
1:3101277 A G 0.456856 -1.0360e-05
1:3103786 A C 0.025924 -1.3278e-05
1:3104630 G A 1.737088 -2.2010e-05
1:3104972 A G 0.113773 5.1555e-05
1:3108416 G T 1.970311 2.9014e-05
1:3108444 A G 0.038349 -6.1875e-05
1:3109151 A G 1.490459 2.6243e-05
1:3110735 C T 1.323001 -3.7443e-04
1:3115232 G A 0.325098 8.1745e-06
1:3115721 G C 1.570262 -3.1014e-05
1:3115813 A G 0.020098 1.4641e-05
1:3117388 T C 0.353423 -4.4220e-06
1:3117678 C G 0.403139 1.2779e-05
1:3117805 A G 0.025044 -1.9904e-05
1:3118301 T G 0.037251 3.5677e-05
1:3119729 A G 0.142316 7.6143e-05
1:3120408 T G 0.245661 7.6533e-06
1:3127538 A G 0.047885 1.7025e-05
1:3130016 C T 0.372194 1.0978e-04
1:3130362 T C 0.080436 9.5669e-05
1:3136733 A G 0.046424 2.6716e-05
1:3140990 T C 0.185397 2.6897e-05
1:3141167 A G 0.132910 1.3215e-04
1:3143384 T G 0.339606 9.2438e-05
1:3144474 C A 0.128266 4.5545e-05
1:3146558 A G 0.205093 2.9118e-05
1:3147825 G A 0.293520 4.7545e-05
1:3148292 G A 0.093682 1.2250e-04
1:3151095 T G 0.146659 -2.3875e-05
1:3151810 A G 0.044947 1.7899e-04
1:3154621 T C 0.245707 8.1714e-06
1:3157614 T G 0.269404 1.8519e-05
1:3158951 T C 0.080959 1.3511e-04
1:3165628 G A 0.187591 -1.0867e-04
1:3165723 T C 0.291660 3.1150e-05
1:3168280 G A 1.918032 -1.5055e-04
1:3168338 A G 0.061251 -1.5824e-05
1:3168462 T C 1.114397 -3.7328e-04
1:3172543 C G 0.278839 -2.1783e-05
1:3172702 A G 0.350197 5.3756e-05
1:3181415 A G 0.271965 1.2812e-05
1:3184855 T G 0.362787 1.9199e-05
1:3196680 A G 0.239644 -3.7551e-06
1:3199217 T C 0.190691 3.0441e-06
1:3201127 A G 0.094990 -2.3493e-05
1:3203275 G A 0.080384 5.4783e-05
1:3205956 A G 0.171833 -9.7973e-06
1:3208042 T C 0.093520 -6.1374e-06
1:3208830 G T 0.114033 -4.4016e-07
1:3209226 T C 0.268988 5.4285e-05
1:3210950 G A 1.565666 3.0222e-05
1:3212375 G A 0.074892 -4.2273e-05
1:3212881 T C 0.031315 -1.7451e-05
1:3214732 G A 1.107428 8.9161e-06
1:3219950 G A 0.430964 5.0072e-05
1:3221580 A G 0.022902 9.2237e-05
1:3223764 G A 1.538172 7.7674e-05
1:3227975 A G 0.057619 7.7105e-05
1:3229258 G A 0.155728 8.2603e-05
1:3233775 T C 0.080066 2.7627e-05
1:3234448 C T 0.149295 4.0106e-05
1:3236844 A G 0.039994 -4.0389e-05
1:3247033 A G 0.119320 1.2511e-05
1:3247143 A G 0.037083 -6.5684e-06
1:3249242 T C 0.574709 -3.4227e-04
1:3252007 T C 0.585423 1.7918e-05
1:3252104 T C 1.370425 -1.2658e-04
1:3254039 A G 0.204456 4.9481e-06
1:3255774 A G 0.070800 5.9636e-05
1:3261925 A G 0.257232 3.4879e-06
1:3264190 C A 1.406287 -3.1222e-04
1:3269710 C A 0.043357 5.7351e-06
1:3269828 G A 0.596404 4.7156e-05
1:3271969 A G 0.434015 1.5989e-05
1:3272755 A G 0.355793 -1.7648e-05
1:3272825 A C 1.778666 -6.9602e-05
1:3276002 T C 0.330658 5.9347e-06
1:3276740 C G 1.335474 -4.6824e-06
1:3278151 T C 0.086889 3.5145e-06
1:3280253 A G 0.129856 -3.3787e-05
1:3282585 G C 0.037531 1.0966e-05
1:3283528 A G 0.807514 -3.7656e-06
1:3284146 T C 0.073536 7.9399e-06
1:3285628 A G 0.768721 -8.5926e-06
1:3287263 A C 0.032594 -1.1576e-07
1:3289607 C T 0.710210 -8.7644e-06
1:3294422 G A 0.352125 -2.1840e-05
1:3297638 A C 0.231510 -4.6537e-05
1:3300278 A G 0.272387 -4.3798e-05
1:3301586 A G 0.038014 3.4681e-05
1:3301962 A C 0.043035 4.9470e-05
1:3302871 A G 0.548425 6.0926e-05
1:3303446 C T 0.979526 -2.0360e-05
1:3303633 A G 0.121349 7.8040e-05
1:3312914 G T 0.568555 2.5846e-05
1:3318714 A G 0.706000 1.4528e-05
1:3319339 A G 0.140106 9.6584e-05
1:3320600 A G 0.112144 -4.1462e-05
1:3323477 G A 0.221763 -5.7878e-06
1:3324667 C A 0.251906 4.0384e-06
1:3325037 C T 1.019348 -1.0588e-05
1:3328358 C T 1.647810 -3.7303e-05
1:3328659 T C 0.278395 6.9690e-05
1:3330192 T C 0.135276 -8.9332e-05
1:3330287 A C 0.243467 -1.4293e-04
1:3330747 A G 0.051127 8.5766e-05
1:3330884 A G 0.274088 5.8609e-05
1:3339093 C T 0.206628 7.4578e-05
1:3339339 A C 0.201425 7.7871e-06
1:3340759 G A 1.869995 -2.8733e-05
1:3341540 T C 1.588299 -6.5786e-05
1:3342530 A G 0.521820 3.2908e-05
1:3342804 T G 0.578383 1.8674e-05
1:3344215 G A 0.090164 -6.4919e-05
1:3344476 G A 0.386686 -7.6019e-07
1:3346348 G C 0.841156 4.5167e-05
1:3349513 C T 0.471663 4.9857e-05
1:3349775 T C 0.196670 2.3319e-05
1:3352579 C T 1.835457 7.7822e-05
1:3353750 T C 0.171535 -4.6807e-05
1:3353949 G A 1.844175 1.0528e-05
1:3354772 T C 0.099732 1.0447e-05
1:3360343 T G 0.063737 9.4695e-05
1:3362256 T C 1.698937 -3.6793e-05
1:3364487 T C 0.057086 1.4570e-04
1:3377343 C T 0.264480 5.0176e-05
1:3379222 G A 0.049157 -1.3111e-05
1:3380057 A G 0.059839 9.7739e-05
1:3389727 T C 1.740353 -6.4641e-05
1:3397062 A G 0.050429 3.4258e-05
1:3404201 A G 0.200175 3.7121e-05
1:3404227 T C 0.262215 6.9360e-05
1:3407007 A G 0.190425 8.8520e-05
1:3407999 T C 0.137513 5.5467e-06
1:3410410 T C 0.046284 1.0081e-04
1:3410581 A G 0.139811 1.9031e-05
1:3410644 G A 0.140674 2.6468e-05
1:3410935 A G 0.027232 5.9615e-07
1:3410973 T C 0.046181 8.2397e-05
1:3412254 A G 0.043935 7.7902e-05
1:3417211 A G 0.067044 8.6746e-05
1:3421586 T C 0.279070 1.5153e-04
1:3424388 A G 0.102796 3.2960e-04
1:3424508 A G 0.122271 4.2130e-05
1:3428608 A G 0.281705 7.8178e-05
1:3431529 T C 0.327435 -3.8183e-06
1:3436880 A G 0.203544 -7.5922e-05
1:3438193 A G 0.250471 -7.9604e-06
1:3438505 A G 0.084432 1.6653e-05
1:3440824 A G 0.583473 -1.7553e-06
1:3441702 T C 0.049417 7.8437e-05
1:3443288 T C 0.061517 1.7542e-05
1:3443408 G C 0.096269 4.1022e-05
1:3444032 A G 0.703630 -2.0858e-05
1:3452368 C G 0.058388 -8.0180e-05
1:3454592 T G 0.414827 4.1615e-05
1:3457311 T C 0.062656 3.8293e-05
1:3457419 A G 0.056440 -5.4875e-05
1:3457897 T C 0.137204 5.5779e-06
1:3459867 G A 0.278025 -1.0894e-05
1:3464917 T C 0.058323 -4.9867e-05
1:3466713 A G 0.139278 3.1132e-05
1:3466895 T C 0.065460 -6.2703e-06
1:3468150 A G 0.100829 2.9181e-05
1:3472952 C T 0.093952 5.2124e-05
1:3473155 C G 0.076444 4.0586e-05
1:3473345 T C 0.223288 1.1414e-04
1:3485108 T C 0.062487 5.3124e-05
1:3486123 G A 0.136468 2.6735e-04
1:3486471 G A 0.060348 -4.4476e-05
1:3487304 A G 0.071257 -2.8126e-05
1:3491107 C T 0.190792 -1.1383e-06
1:3495672 A G 0.024632 -4.1450e-05
1:3496479 C T 1.833555 1.0236e-04
1:3498535 C A 0.057846 2.8717e-05
1:3498740 C T 1.818806 1.5132e-04
1:3499150 T C 0.330495 -6.5271e-06
1:3500750 C T 0.034954 -2.6498e-07
1:3504072 A G 0.042760 -9.5627e-05
1:3506497 G A 1.445064 4.6363e-05
1:3510633 A C 0.337065 1.1177e-05
1:3511431 T C 0.055324 5.9991e-05
1:3511934 G A 0.286866 -1.9268e-05
1:3512338 A G 0.082848 -1.5891e-05
1:3512516 C T 1.789234 -4.2217e-05
1:3517279 T C 1.577916 -1.8357e-05
1:3518488 G A 1.162258 9.9608e-06
1:3519434 G A 1.227693 1.1060e-05
1:3522794 A G 0.033980 -7.3387e-06
1:3526273 G A 0.039063 1.0464e-05
1:3526390 G A 1.918739 7.3835e-06
1:3526417 A G 0.049936 -2.2535e-05
1:3530591 G A 0.445194 -2.0774e-05
1:3532703 G A 1.502754 -1.2233e-04
1:3533419 A G 0.584427 3.3850e-06
1:3533564 A C 0.894656 -7.8219e-05
1:3535678 G A 0.579996 -2.6029e-06
1:3538161 A G 0.025924 -5.9228e-06
1:3539460 T C 0.047722 1.1224e-04
1:3539481 G A 1.558646 -2.4689e-04
1:3539603 A C 0.092708 1.2478e-05
1:3548832 C G 0.115516 9.3673e-06
1:3552607 A G 0.021915 8.9182e-06
1:3555672 T C 0.450692 4.8311e-06
1:3557922 G C 0.111758 -2.8415e-05
1:3559482 G A 0.079560 -2.1276e-05
1:3562735 A G 0.074948 -1.2053e-05
1:3563428 T C 0.342696 1.5166e-04
1:3567140 G A 0.055632 -1.6091e-05
1:3570883 T C 0.956241 -6.2951e-05
1:3574756 C T 0.330771 -6.4390e-06
1:3574805 T C 0.057719 -4.7859e-05
1:3575146 A G 0.232808 6.3418e-05
1:3575320 G A 0.105760 -1.9041e-05
1:3575879 T C 1.146594 -5.3514e-06
1:3575929 A G 0.311673 8.1561e-07
1:3581127 C T 0.408439 -1.5066e-05
1:3583209 A G 0.091348 -6.1573e-06
1:3583440 C A 0.101384 -3.9586e-06
1:3585041 C T 0.156682 7.2570e-05
1:3586700 A G 0.922086 -3.8211e-05
1:3587505 C T 0.159409 -5.6867e-05
1:3587538 A G 0.058174 3.6708e-05
1:3589971 A C 0.049485 -1.5923e-05
1:3590640 A G 0.029527 1.3443e-05
1:3592518 A C 0.065691 4.7073e-05
1:3592598 A C 0.218984 -1.3088e-06
1:3594105 G A 0.863448 3.8147e-05
1:3597017 A G 0.121988 3.1521e-06
1:3598899 T C 0.032802 -1.7875e-05
1:3601654 A G 0.072633 3.3489e-05
1:3602340 G A 1.042198 1.3493e-05
1:3603036 C T 0.437011 1.8435e-05
1:3603650 T C 0.031419 -3.4791e-05
1:3605282 A G 0.073701 8.0504e-05
1:3605508 A G 0.060855 -2.2819e-05
1:3606481 T C 0.061530 -3.8341e-05
1:3607520 A G 0.724540 1.7928e-05
1:3607532 A G 0.273370 2.8454e-05
1:3609045 A G 1.682501 1.2295e-04
1:3613770 T C 0.615473 -7.4045e-06
1:3613820 C T 0.328236 8.6602e-05
1:3616975 A C 0.740570 -1.3197e-06
1:3622073 A G 0.055226 -6.1521e-05
1:3625876 A G 1.941956 -5.6722e-07
1:3627666 A G 0.625908 -1.0205e-05
1:3628663 G A 1.066041 3.8907e-06
1:3630476 T C 0.362031 2.7573e-06
1:3630630 G T 0.070686 6.2088e-05
1:3635630 C T 0.069401 6.6764e-05
1:3637613 G T 1.540450 -3.7096e-05
1:3638674 T C 1.787695 1.9603e-05
1:3646291 A G 1.599208 -6.2520e-06
1:3647272 T C 0.040880 -4.3708e-05
1:3648345 A G 0.073997 6.1534e-05
1:3651031 T C 0.073127 5.6718e-05
1:3651126 T G 1.475652 -1.7823e-05
1:3662845 G A 0.701024 2.9871e-05
1:3663128 A G 0.125516 3.1093e-05
1:3664552 A G 0.051990 -6.0854e-05
1:3669172 T C 0.135656 1.1337e-05
1:3669205 G C 0.698531 1.9560e-05
1:3669356 A G 0.024372 -1.0741e-04
1:3671791 G A 0.243980 -7.7896e-06
1:3672992 A C 0.580613 -3.8493e-08
1:3675959 G T 0.494390 9.4707e-06
1:3677933 C T 0.754017 4.1183e-06
1:3679775 T C 0.452958 1.8836e-05
1:3681063 G A 0.472838 -2.0522e-06
1:3681681 G A 1.190324 -6.6467e-05
1:3682070 A C 1.063623 -9.6066e-05
1:3686318 A G 0.028920 -2.9112e-05
1:3692240 C T 0.787481 4.1835e-05
1:3694362 T C 0.097885 1.1310e-04
1:3696925 T C 0.022110 9.4082e-05
1:3697035 G A 0.190383 -4.5376e-05
1:3697137 T G 0.640027 2.5443e-05
1:3697663 T C 0.048852 7.6943e-05
1:3700216 T C 0.151648 6.8355e-05
1:3703710 A G 0.044392 -3.8092e-06
1:3703903 T C 0.040277 2.8997e-05
1:3711689 C T 0.479878 -1.6590e-04
1:3719057 A G 1.108327 -3.4726e-05
1:3724827 A C 0.072283 -4.7625e-05
1:3736850 T G 0.035547 -2.8879e-05
1:3738018 T C 0.029572 2.1762e-05
1:3738762 C G 0.042990 -3.3584e-05
1:3744084 A G 0.618562 2.9622e-05
1:3745015 G T 0.205028 7.1056e-05
1:3745924 A G 0.089278 4.7367e-07
1:3746710 T C 0.257920 -1.0013e-05
1:3759760 A C 0.097558 3.5108e-05
1:3760309 A G 0.448832 8.8682e-06
1:3760672 G A 0.068011 -2.3569e-05
1:3763768 A G 0.030393 4.9233e-06
1:3765758 T C 0.034616 9.1343e-06
1:3769760 A G 0.030520 -8.0723e-07
1:3770642 A G 0.498064 -6.3391e-05
1:3770736 C T 0.880384 2.1978e-05
1:3770800 A G 0.531521 2.1350e-05
1:3772460 C T 0.152508 2.8678e-05
1:3779680 T C 1.903712 3.8516e-06
1:3783278 C A 1.804820 -1.8350e-05
1:3783880 T C 0.033418 7.9520e-05
1:3784276 A G 0.043616 -4.2429e-05
1:3786245 A G 0.201373 3.7808e-05
1:3789814 C A 0.776634 -1.8657e-05
1:3790001 T C 0.261614 7.0683e-05
1:3793240 C T 0.306983 6.1946e-05
1:3793729 T C 0.035359 5.8609e-05
1:3796237 G A 0.118412 1.6338e-05
1:3796542 A G 1.130074 8.4585e-06
1:3797919 C T 0.150343 -2.3864e-05
1:3800242 G A 0.918752 7.8343e-06
1:3801611 C T 0.081952 1.2523e-06
1:3802900 A G 0.049774 -3.2376e-04
1:3807388 A G 0.332703 5.4006e-05
1:3807593 C G 1.978825 -1.4084e-05
1:3811810 C T 0.334296 4.9171e-05
1:3811848 T C 0.032120 7.9362e-05
1:3814742 C T 1.456395 7.8617e-05
1:3815578 T C 0.026865 -2.4223e-05
1:3815680 A G 0.114481 -3.4716e-05
1:3817390 T C 0.094318 -6.1791e-05
1:3821782 A G 0.672001 2.7200e-06
1:3823804 T C 0.326315 9.2400e-05
1:3824656 T C 0.077820 -9.1225e-06
1:3831556 A G 0.278064 -8.4019e-06
1:3833321 C T 0.658518 4.0753e-05
1:3835304 A G 0.044944 -1.3785e-04
1:3835429 C T 0.171061 -1.8404e-04
1:3840645 G A 0.606641 -2.0467e-05
1:3840709 T C 0.152443 -1.4138e-04
1:3995644 T C 0.068651 7.1410e-06
1:3995906 C T 0.172161 -1.7830e-05
1:3996246 T C 0.142476 1.6961e-05
1:3996946 G A 0.293351 -5.9756e-05
1:4002600 C T 0.081868 -5.5955e-05
1:4002820 T C 0.206164 -1.2621e-04
1:4003054 G T 0.323300 -6.1786e-06
1:4004263 A G 0.933968 3.1669e-05
1:4005256 A G 0.054967 -8.0753e-05
1:4005718 G A 0.443493 -4.0754e-06
1:4006788 T C 0.807293 -2.0276e-05
1:4007558 A C 0.314893 2.2928e-05
1:4008061 T G 0.035690 -1.2098e-06
1:4008337 T G 0.326678 -8.2542e-06
1:4009793 T C 0.399185 3.9033e-05
1:4010743 G A 0.334549 -3.9288e-05
1:4010889 T C 1.392074 -8.1592e-06
1:4012010 A G 0.087544 -5.5588e-05
1:4014091 C T 0.114916 3.5417e-05
1:4015382 T C 1.347042 -2.6980e-09
1:4017137 T C 1.441753 3.3368e-05
1:4018038 G A 0.047829 -6.7135e-06
1:4019237 C T 0.631153 2.8337e-05
1:4024256 C T 1.264535 8.0717e-05
1:4026838 C A 1.354245 1.1599e-04
1:4027455 A G 0.068985 3.4300e-05
1:4028350 G T 0.042575 -3.5460e-06
1:4029766 A G 0.044892 2.6006e-06
1:4031644 G C 0.053490 2.9393e-06
1:4032762 T C 0.100894 -1.7857e-04
1:4041478 G A 1.246327 2.4751e-04
1:4046629 A G 0.265016 9.0833e-05
1:4047277 C T 1.387023 1.0929e-04
1:4047619 A C 0.216044 -3.8362e-06
1:4053435 C T 0.215271 3.1766e-07
1:4056356 A G 1.444269 2.5099e-05
1:4061608 A G 0.333884 1.2254e-04
1:4062279 T C 0.064490 -1.0256e-04
1:4062432 T C 0.099628 -1.7701e-05
1:4062843 C A 1.716873 4.4761e-05
1:4064104 T C 1.009533 1.6588e-05
1:4065032 C T 0.279527 8.0398e-06
1:4068246 G A 0.023519 -1.5711e-05
1:4070395 A G 0.679966 3.4221e-06
1:4079944 T C 0.030351 -7.3257e-08
1:4082367 C T 0.974832 2.0542e-05
1:4088766 C A 0.410046 2.5836e-07
1:4092563 C T 0.284497 1.0798e-05
1:4095750 G C 0.134575 -3.5977e-05
1:4104410 G A 0.087505 9.1666e-05
1:4106987 A G 0.078187 -1.9459e-05
1:4107238 T C 0.110904 1.3216e-04
1:4108282 T C 0.338986 -1.1457e-05
1:4109399 A G 0.181950 -2.3592e-05
1:4111187 A G 0.564586 -1.1809e-05
1:4112750 T C 0.138357 6.4197e-07
1:4114901 T C 0.256645 -2.2090e-05
1:4116604 C T 1.856330 -1.5083e-05
1:4117554 C T 0.187501 -2.3898e-05
1:4120987 T C 0.516772 -7.2429e-06
1:4122464 C T 1.749279 5.1023e-05
1:4128154 C T 1.198880 1.1053e-04
1:4130684 C T 0.920047 2.3175e-04
1:4131602 C G 0.074065 -1.7850e-06
1:4133242 A C 0.061429 -1.1110e-04
1:4139931 T C 1.669345 8.4730e-05
1:4141914 C T 1.957747 -1.4127e-05
1:4145615 C T 0.401181 -3.7481e-05
1:4146028 C A 1.806332 1.8296e-04
1:4152928 A C 0.512968 1.8070e-05
1:4153684 A G 0.128509 8.0116e-05
1:4156015 C T 0.285380 2.3312e-05
1:4158955 T G 1.039618 8.5134e-06
1:4160904 A G 0.131508 -3.5218e-06
1:4162534 A G 0.029027 4.0354e-06
1:4162563 G A 0.030773 -9.8048e-06
1:4166023 A C 0.025947 3.8579e-05
1:4170249 C A 0.516428 -5.4901e-05
1:4173506 C T 0.038537 -3.0591e-05
1:4173618 A G 0.067440 -4.2968e-05
1:4175784 A G 0.358591 -3.5049e-05
1:4177742 G A 0.090810 -3.1927e-05
1:4177770 A G 1.948354 2.2434e-04
1:4178632 T C 0.076467 -1.4406e-05
1:4180181 A T 0.041549 -1.1179e-04
1:4180842 T C 0.728655 1.0459e-04
1:4186309 T C 1.047300 9.3012e-05
1:4187494 A G 0.137256 1.9762e-05
1:4191859 C T 0.132949 6.6666e-05
1:4195537 C T 0.951635 6.3429e-05
1:4199172 A G 0.064324 3.5867e-05
1:4200169 A G 0.040608 1.7636e-05
1:4200489 G A 0.103922 7.2408e-05
1:4216862 T C 0.421243 -2.3888e-05
1:4217340 T C 0.026560 -1.5466e-04
1:4218381 T C 0.343839 2.5597e-05
1:4222406 T C 0.602762 -1.5677e-05
1:4222684 T C 0.161019 7.8988e-05
1:4231558 T C 0.029144 -2.0420e-05
1:4232007 A G 0.191155 2.0088e-06
1:4232695 A G 0.323416 -4.3188e-06
1:4238650 G T 0.421756 -9.2770e-05
1:4239028 A G 0.212029 1.2058e-04
1:4262453 A C 0.049514 4.3323e-05
1:4268251 T C 0.574469 -3.5340e-05
1:4270135 C A 0.077242 -6.5505e-05
1:4271915 G A 0.939214 -1.2139e-04
1:4276903 C T 1.943190 7.1491e-05
1:4277602 G A 0.180727 -2.1944e-05
1:4278331 A C 1.144556 -6.2912e-04
1:4278798 T C 0.542128 -1.0196e-05
1:4279186 A G 0.568782 4.0590e-04
1:4283000 A G 0.206508 1.5766e-05
1:4284659 C T 1.430069 -2.2567e-05
1:4285971 G A 0.089450 -2.0563e-05
1:4289935 T C 0.232707 1.6625e-05
1:4291262 C T 1.417787 3.4630e-05
1:4293138 G C 0.025771 1.3019e-07
1:4294000 G A 0.266148 -1.6137e-05
1:4294267 C G 0.501592 1.4410e-07
1:4300158 T C 0.038715 6.2149e-05
1:4311009 T G 0.052370 3.1284e-05
1:4314360 C T 0.042708 7.6803e-05
1:4315204 T G 1.077268 2.8131e-06
1:4316688 A G 0.104325 -1.0831e-05
1:4328952 A G 0.308259 -7.0558e-06
1:4332335 A G 0.042987 -5.4600e-05
1:4332476 A C 0.142920 -1.2640e-05
1:4333505 C T 1.275999 -2.7862e-05
1:4338412 C A 0.097911 4.8659e-05
1:4341843 T C 0.484841 -4.8829e-06
1:4355468 A G 1.103212 2.0225e-06
1:4357576 C T 0.119944 5.6508e-05
1:4358906 T C 0.088051 5.6678e-05
1:4361535 A G 1.283841 2.0639e-06
1:4362747 C T 0.096506 -2.5519e-05
1:4363625 T C 0.112852 4.3195e-05
1:4364226 T C 1.345150 1.9686e-05
1:4364422 A C 0.613246 4.3031e-05
1:4367323 A G 0.879005 7.1613e-07
1:4367922 C T 1.405842 2.1812e-05
1:4367980 A G 1.426372 4.2843e-05
1:4368216 T C 0.274867 6.3044e-06
1:4368745 A G 0.099979 3.3180e-06
1:4370074 T C 0.146367 -1.5356e-04
1:4370385 A G 1.621286 1.9755e-07
1:4370489 A G 0.098119 -8.9560e-05
1:4370588 A C 0.110258 1.8296e-06
1:4372049 T C 0.433233 5.6367e-05
1:4379687 G A 0.216222 -1.5179e-04
1:4380195 T C 0.735796 -1.3927e-04
1:4380503 C T 0.072601 -2.1765e-04
1:4380973 A G 0.289200 3.1618e-05
1:4381016 C G 0.324575 3.3096e-05
1:4384056 T C 0.268631 6.3123e-05
1:4395037 T C 0.198121 5.5074e-05
1:4395812 C A 0.434476 2.6373e-05
1:4400538 A G 0.336445 -1.1127e-05
1:4405102 G T 0.085701 -2.4177e-05
1:4406735 A G 0.460361 1.2147e-04
1:4409252 C A 0.083377 9.4630e-05
1:4411626 G T 0.044801 6.1640e-05
1:4419975 A G 0.022668 2.3265e-05
1:4423326 A C 0.069511 -1.1705e-05
1:4441089 G A 0.118152 1.1719e-04
1:4455887 A C 0.066590 -5.4988e-05
1:4456133 A G 0.132605 2.1852e-06
1:4457859 C T 0.065937 -6.2973e-05
1:4463229 C T 0.208958 7.1745e-05
1:4477412 T C 0.038063 1.0721e-05
1:4478039 A C 1.519083 1.8249e-04
1:4478139 G A 0.949701 2.0713e-05
1:4486932 A G 0.031575 6.7284e-05
1:4488779 G A 0.031334 5.2907e-05
1:4491445 T C 0.318324 1.8838e-05
1:4496329 T C 1.912225 4.7450e-05
1:4499521 T C 0.037557 1.3245e-05
1:4503904 G A 0.423214 2.5962e-05
1:4504183 A G 0.145578 2.4918e-05
1:4508348 A C 0.355962 6.0594e-05
1:4510477 T C 0.080962 -2.2158e-05
1:4512427 G A 0.186059 8.3988e-06
1:4519189 C T 0.726526 -4.2190e-05
1:4521519 G A 0.149155 -1.6779e-04
1:4523324 A G 0.097782 7.8312e-05
1:4523357 T C 1.435330 1.5771e-05
1:4534200 C T 0.321534 5.6730e-05
1:4534969 T C 0.230101 9.7350e-06
1:4539232 G T 0.024070 1.6758e-06
1:4549380 A G 1.550509 -2.6299e-05
1:4552323 A G 0.213158 -2.8469e-04
1:4556256 A G 0.038689 5.2828e-05
1:4565380 G A 0.946078 1.6972e-04
1:4566418 G A 0.102053 -4.3773e-05
1:4578754 C T 0.221179 -2.8696e-05
1:4583448 C A 0.037852 5.4525e-05
1:4597961 G A 1.557867 -1.0071e-04
1:4605457 C T 0.054798 -9.5997e-05
1:4610733 C A 0.367195 -1.5181e-05
1:4613047 C T 0.077927 5.7173e-05
1:4624320 C T 0.151427 -1.7631e-06
1:4628741 G A 0.101874 -2.0488e-05
1:4629443 C T 0.029192 -2.8252e-05
1:4629608 T C 0.024791 -3.8923e-05
1:4633222 T G 0.227524 8.1124e-07
1:4634978 G A 0.763813 -2.2716e-06
1:4636675 G A 0.040773 -5.5247e-05
1:4641668 G A 0.073588 6.6012e-05
1:4641742 A G 1.862831 -2.0159e-05
1:4643432 C A 0.458660 -3.8211e-05
1:4643482 C T 0.092893 -6.3726e-05
1:4644017 A G 0.038024 1.2483e-04
1:4647646 T C 1.851419 -1.8086e-05
1:4648825 T C 0.204596 -3.8003e-06
1:4651472 T C 0.225833 4.5033e-05
1:4657087 A G 0.428864 -6.0383e-06
1:4658816 T C 1.802554 -1.0568e-04
1:4659903 A G 0.148883 2.3011e-05
1:4662408 A C 0.606031 -2.1398e-05
1:4668670 A G 0.091527 -6.3799e-05
1:4673794 C T 0.091907 -3.3033e-05
1:4674429 T C 0.049491 -4.0447e-05
1:4677087 T C 0.773505 -2.9779e-05
1:4677276 C T 0.296967 1.2171e-04
1:4679563 C G 0.131028 1.1096e-04
1:4680353 C T 0.038654 6.2965e-05
1:4682438 A G 0.022775 -2.1300e-05
1:4682722 C T 0.160428 2.6258e-05
1:4684305 C T 0.766699 -4.2654e-06
1:4684846 G A 0.030403 5.1996e-06
1:4690808 T C 0.024152 9.7119e-05
1:4691646 C G 0.050491 -2.1861e-05
1:4696092 T C 0.458566 5.7537e-05
1:4696853 T C 0.030358 -5.9163e-05
1:4698559 T C 0.314530 5.7744e-05
1:4701890 A G 1.835051 2.7590e-05
1:4705931 A G 0.510570 1.3753e-04
1:4708162 C T 0.129742 6.8933e-05
1:4710180 T C 0.046781 1.5071e-04
1:4712441 T G 0.099203 2.8255e-05
1:4717340 C T 0.197514 1.6395e-05
1:4718551 T G 0.443694 -8.0724e-05
1:4722951 T C 0.383366 6.0402e-05
1:4724134 G A 0.225706 -1.1560e-06
1:4724957 T C 0.557987 -3.0776e-05
1:4725496 T C 0.132384 1.1539e-04
1:4726364 C G 1.570951 -6.3088e-06
1:4727086 T C 0.880939 -1.0058e-05
1:4731928 A G 0.503744 1.3512e-04
1:4733239 C T 0.611996 -4.3632e-06
1:4733355 C T 0.505432 2.5623e-05
1:4735908 T C 0.046155 1.0046e-04
1:4737890 T C 0.383826 5.9068e-05
1:4738705 T C 0.142388 -8.5285e-06
1:4738788 A G 0.089284 4.8189e-05
1:4744294 T C 0.500144 -1.2078e-04
1:4749447 A G 0.076726 -4.4460e-05
1:4750590 A C 0.115150 5.5467e-05
1:4751995 A G 0.040517 9.0127e-06
1:4754651 G A 0.033032 -1.0656e-06
1:4755501 A G 0.134030 1.1028e-05
1:4755722 A G 0.079021 -8.7422e-05
1:4756601 G A 0.820056 5.3225e-06
1:4757524 A G 0.149321 3.8518e-05
1:4761251 A G 0.207754 -3.8937e-05
1:4763401 T C 0.978461 -3.1628e-05
1:4765955 C T 0.361204 -4.4600e-06
1:4769825 T G 0.264857 -3.5014e-05
1:4770904 C T 0.675633 -4.5664e-05
1:4771665 C G 1.128980 -2.9805e-06
1:4772717 A G 1.338366 1.0102e-04
1:4773266 C A 0.475811 -1.9856e-05
1:4773852 A G 1.491540 -5.1630e-05
1:4775828 A G 0.411451 -1.1123e-05
1:4781096 G C 0.329480 -5.7568e-06
1:4781922 G C 0.032133 -5.7040e-05
1:4788886 G A 0.905519 -1.6044e-04
1:4789974 T C 0.243035 -3.4503e-05
1:4795747 G T 1.539431 1.2596e-04
1:4797566 T C 0.136247 6.5432e-06
1:4799110 A G 0.385349 -2.1226e-05
1:4799750 T G 0.032779 1.4597e-05
1:4800121 G A 0.222824 -9.6648e-06
1:4804746 G A 1.359733 -3.1856e-05
1:4805434 G A 1.873481 2.4810e-04
1:4806239 T C 0.027800 5.6054e-05
1:4806370 T C 0.042269 -3.2368e-05
1:4809120 T C 0.647427 -2.0076e-05
1:4817258 T C 0.204388 5.6142e-05
1:4821049 G A 0.038371 -5.9068e-05
1:4822040 G A 0.044317 1.9885e-05
1:4825892 T C 0.598036 -3.2387e-06
1:4826660 A G 1.569331 5.1693e-04
1:4832839 T C 0.054704 -1.5641e-04
1:4833498 T G 0.245979 1.8402e-05
1:4835893 A G 0.319544 -4.3630e-05
1:4836121 G A 1.579529 7.8255e-05
1:4838146 T G 0.545062 2.1583e-05
1:4843233 A G 0.034509 -2.9952e-05
1:4848808 G A 0.737428 6.5373e-05
1:4853747 C G 0.923037 3.0280e-05
1:4855524 T C 1.653490 8.6098e-05
1:4858666 C A 0.034989 6.0028e-05
1:4860555 A G 0.034730 3.6727e-06
1:4861603 C T 0.065318 4.1748e-05
1:4866420 T G 1.218689 4.9258e-05
1:4881267 C T 1.626037 4.6637e-05
1:4888739 G C 0.126169 1.4697e-05
1:4889588 A C 0.833863 1.9249e-05
1:4890255 A G 0.051549 -4.8169e-05
1:4894144 T C 0.126766 -3.1296e-05
1:4894148 C T 0.163083 -5.8319e-05
1:4898473 C T 0.060488 8.2376e-05
1:4900223 C A 0.182934 5.3000e-06
1:4901737 A C 1.221649 6.8635e-05
1:4914910 A C 1.161278 8.2690e-05
1:4927798 T C 1.106444 5.9271e-05
1:4929004 C T 0.031334 6.1130e-05
1:4929561 T C 0.059777 6.7774e-05
1:4932655 A C 0.073906 5.7422e-05
1:4934852 T C 0.362499 2.1112e-05
1:4937139 A G 0.065516 -4.4512e-05
1:4940987 A C 0.604839 3.7957e-05
1:4950877 A G 0.057109 -3.6506e-05
1:4951910 G A 0.516425 7.2881e-05
1:4954746 A G 0.023184 2.9040e-06
1:4958491 T C 0.054103 -6.5713e-05
1:4960911 G A 0.328168 1.1836e-05
1:4963569 T C 0.370282 -7.7443e-05
1:4964674 A G 0.039319 -3.3927e-06
1:4965417 T C 0.026764 1.4024e-05
1:4969653 A G 0.144718 1.1568e-04
1:4973094 C T 0.182427 5.2124e-05
1:4985225 T C 0.182953 -7.1558e-06
1:4986475 G A 0.045356 6.6379e-05
1:4987953 T C 0.053646 1.0603e-04
1:4991942 A C 0.583774 1.8153e-05
1:4994367 T C 0.072728 1.3376e-05
1:4995026 C T 0.938000 -1.7642e-06
1:4997363 G A 0.399328 -2.8366e-05
1:5002393 C T 0.169483 1.3379e-05
1:5002457 T G 1.207186 1.7675e-06
1:5005716 T G 0.052935 -4.5777e-05
1:5007235 C T 0.964063 9.9144e-06
1:5009249 G A 1.115695 1.2380e-05
1:5010878 C T 1.252695 1.0840e-05
1:5018318 A C 1.122190 1.3410e-05
1:5021200 G T 1.001263 8.8325e-05
1:5021420 A G 0.361385 -6.9759e-05
1:5026837 G A 0.101238 -3.6028e-05
1:5026859 C T 0.079784 1.2775e-05
1:5028850 T C 0.211591 -2.4529e-05
1:5029531 C A 0.443373 2.0005e-05
1:5030419 T C 0.090764 -1.9386e-05
1:5030567 C G 0.395660 5.6638e-05
1:5032137 C T 0.361908 5.5263e-05
1:5036940 C T 0.070839 -1.8662e-05
1:5038093 C A 0.577893 5.6803e-06
1:5039514 C T 0.040731 5.8066e-05
1:5039794 G C 0.356423 -1.8768e-05
1:5047874 C A 0.049507 3.6586e-05
1:5051305 G T 0.822801 1.2176e-05
1:5055883 T A 0.024694 1.9585e-07
1:5057225 A G 0.352622 -4.2957e-04
1:5058911 A G 0.026320 -1.8333e-05
1:5060684 C T 0.946974 -6.7267e-05
1:5072295 T C 0.575037 -1.2447e-04
1:5073658 C A 0.529515 1.6203e-05
1:5081173 A G 1.544809 3.4829e-05
1:5083573 G A 0.424262 1.2314e-04
1:5088062 T C 0.422837 3.6285e-06
1:5088994 A G 0.219786 1.7832e-04
1:5091631 A G 0.021841 3.1298e-05
1:5091827 G A 1.458365 1.4552e-05
1:5093741 G C 0.846930 4.0298e-05
1:5094655 T C 0.031636 -4.9747e-05
1:5095214 C T 0.153495 -4.6310e-05
1:5097059 C A 0.063889 2.5368e-05
1:5098913 G A 0.058628 -1.6296e-05
1:5098991 C T 0.021432 -8.5548e-06
1:5099400 T C 0.073958 1.3847e-05
1:5103105 T C 0.102773 6.1510e-06
1:5103621 G A 0.497252 -2.4709e-05
1:5113911 A C 0.349668 -1.8934e-05
1:5121786 T G 0.131271 2.2783e-05
1:5122297 C T 0.030578 -2.4879e-05
1:5126826 A G 0.024275 9.7255e-06
1:5135010 T C 0.183317 8.2063e-06
1:5136644 C T 0.876191 -3.2193e-05
1:5137669 C T 0.020627 -1.6629e-05
1:5138696 T C 0.473633 -4.1971e-05
1:5138792 C T 0.352537 2.8938e-05
1:5142552 G T 0.618900 2.7918e-05
1:5143472 G T 0.170395 -7.7595e-06
1:5146071 C T 0.333832 6.6046e-06
1:5151214 C A 0.131424 2.8396e-06
1:5158225 T C 0.965605 8.1491e-06
1:5158512 T C 0.023856 -1.6992e-05
1:5159350 C T 1.512433 3.3540e-05
1:5168872 T C 0.031214 5.6105e-06
1:5170712 G A 0.210279 2.1119e-05
1:5179806 C T 1.539603 -9.9441e-06
1:5183925 A G 1.456538 2.0876e-05
1:5190166 G A 0.274062 1.0638e-04
1:5190659 C T 0.221127 1.6210e-05
1:5193026 G A 0.122310 1.5611e-05
1:5196739 G A 0.764365 -5.3783e-05
1:5198791 T C 0.068132 1.9325e-05
1:5202294 T C 0.023636 -5.0404e-05
1:5204884 G A 0.239936 4.2241e-05
1:5206639 G A 1.392678 -2.2354e-07
1:5215285 G A 0.096886 -4.0742e-05
1:5217432 G C 0.022188 6.6133e-05
1:5222596 T C 0.874808 -3.4355e-05
1:5225760 C T 0.022224 1.7356e-06
1:5227508 T G 0.227839 -1.3427e-05
1:5228983 A C 0.092559 4.7545e-05
1:5230746 A G 0.814924 -1.7388e-05
1:5236110 T C 0.178503 -5.1633e-06
1:5237431 G A 0.150509 -1.7955e-05
1:5246841 T C 0.499586 4.4164e-06
1:5251569 T G 0.314692 -3.8131e-05
1:5251764 C G 0.121550 4.7886e-05
1:5257327 G A 0.054509 5.1564e-06
1:5258154 G A 1.626557 -2.7141e-05
1:5259472 G T 0.595053 -2.4283e-05
1:5262285 G A 0.025810 1.9143e-06
1:5264697 G A 0.106980 4.8314e-06
1:5268005 C A 0.027923 5.8487e-06
1:5277437 T C 0.689359 -1.7500e-04
1:5278009 T C 0.121118 2.9484e-05
1:5280502 G T 0.098440 9.0967e-06
1:5282028 A G 0.049413 -2.2989e-06
1:5284350 T C 0.034853 -3.5118e-05
1:5288559 C T 0.042364 6.0857e-05
1:5294237 T C 0.056632 -1.5756e-05
1:5294368 G A 0.112176 2.0886e-05
1:5295574 T C 0.020585 2.8847e-05
1:5305023 A G 1.576024 -4.3693e-05
1:5306840 A G 1.792090 -2.2365e-05
1:5307136 A G 0.076648 -5.0129e-06
1:5309224 T G 0.032263 3.4473e-05
1:5309567 C A 0.815800 -6.5553e-05
1:5310910 T C 0.020370 -3.5860e-05
1:5312165 G T 0.085302 -2.6023e-04
1:5312690 T C 0.385556 -2.3643e-06
1:5314570 T C 0.035450 -6.2334e-06
1:5315344 C T 0.070053 3.8305e-05
1:5316813 C G 0.026018 3.7827e-05
1:5318071 G C 0.245843 -6.7365e-05
1:5321291 A G 0.031098 2.1182e-05
1:5323163 T C 0.640614 1.2573e-05
1:5329177 G A 0.112576 -3.3596e-06
1:5330646 A G 0.021575 9.0867e-06
1:5333340 C T 0.132008 1.7485e-05
1:5334623 T G 0.195427 1.6448e-05
1:5335174 A G 0.022188 7.6472e-05
1:5340404 T C 0.075756 -2.1429e-06
1:5341078 G A 0.842428 8.6230e-06
1:5343226 G T 0.646194 1.6927e-06
1:5347371 A G 0.037242 -2.9066e-05
1:5347439 G A 1.183336 -9.4926e-05
1:5347627 C T 1.055363 -1.3487e-04
1:5347779 T C 0.053798 2.6461e-05
1:5347979 A C 0.893533 1.0798e-05
1:5348850 A G 0.031695 1.5704e-05
1:5353639 C T 0.061130 -1.1289e-05
1:5354275 A C 0.072293 -2.8714e-06
1:5354772 T C 0.052409 -1.2557e-06
1:5354979 C T 0.926906 -8.6413e-06
1:5356371 G A 0.510122 -2.8655e-05
1:5356892 C T 0.723296 -2.0610e-05
1:5357171 C A 0.714147 1.6895e-06
1:5358282 T C 0.041393 -1.0877e-04
1:5358384 G A 0.861799 -2.6433e-06
1:5362333 T C 0.044444 -1.2427e-04
1:5364734 A C 0.245512 -2.5560e-05
1:5369936 G T 1.110940 -1.8349e-05
1:5370017 C T 0.024402 9.5300e-05
1:5375727 A G 0.145734 -1.7618e-05
1:5384943 A G 0.046687 1.5494e-04
1:5385080 G T 0.970639 -8.3004e-05
1:5388176 T C 0.103517 9.6158e-05
1:5389291 A G 0.797416 -3.5705e-05
1:5390759 C T 1.958909 4.9587e-05
1:5393462 C T 0.031818 -1.6527e-05
1:5401289 A C 0.173313 -6.2241e-05
1:5404340 T C 0.039261 7.2690e-05
1:5404897 T C 0.034434 2.6760e-05
1:5409829 T G 0.088476 -1.9744e-05
1:5411433 C G 1.255833 -7.1126e-06
1:5411516 C T 0.121063 5.6430e-05
1:5421533 A G 0.269709 -4.3344e-05
1:5422873 T C 0.021915 7.2839e-06
1:5426587 C T 0.714280 1.9105e-05
1:5426757 C T 0.117142 -2.1372e-05
1:5463937 G A 0.585329 -3.4847e-05
1:5464406 T C 0.085603 1.6957e-05
1:5465127 G A 0.118756 1.1286e-05
1:5467532 T C 0.490219 3.5256e-05
1:5470084 G A 0.067320 -1.8100e-05
1:5470968 T G 0.026713 -5.4310e-05
1:5472626 A C 0.105474 1.8068e-05
1:5474903 G A 0.131417 1.0631e-04
1:5480101 T C 1.233090 -2.5902e-05
1:5480260 C T 0.282186 6.1702e-05
1:5486073 G A 0.060884 -1.5885e-05
1:5490101 C T 0.491069 -1.4961e-04
1:5492983 C T 0.925893 -4.9870e-05
1:5497307 T G 0.045447 3.1607e-05
1:5501584 A G 0.078937 5.4575e-05
1:5507130 C T 0.056707 3.0119e-05
1:5508774 A G 0.047664 -1.2607e-04
1:5513100 C T 0.336425 2.0846e-05
1:5513490 T C 0.063519 -2.1678e-05
1:5517923 G A 0.236012 1.2988e-05
1:5524343 C A 0.039738 -1.1867e-05
1:5524582 A G 0.935987 -5.8641e-05
1:5530396 C T 0.174092 8.5502e-06
1:5534570 T C 1.894993 2.8676e-05
1:5534948 G T 0.105701 -2.5039e-05
1:5535339 G A 0.059404 4.6554e-05
1:5536722 A C 0.030280 -3.6771e-05
1:5540162 T C 0.023123 -3.1407e-06
1:5540807 C A 1.877476 1.5433e-05
1:5544659 C G 0.674445 -1.1815e-04
1:5548038 C T 0.299486 -1.8224e-05
1:5550144 T C 0.125078 -3.9386e-05
1:5550489 G T 0.449160 -2.0626e-05
1:5552235 T C 0.220039 -2.7887e-04
1:5553470 C T 1.619711 -3.0190e-05
1:5554049 G A 0.221811 1.5789e-05
1:5555684 T C 0.186293 -2.5487e-05
1:5558726 G T 0.214544 1.0397e-05
1:5563249 T C 0.020854 3.1777e-05
1:5572304 A G 0.353725 -3.2652e-05
1:5573683 T C 0.097386 1.1008e-04
1:5574895 G A 0.143031 4.5413e-05
1:5575910 C T 0.080962 8.0326e-05
1:5577052 C T 0.113131 4.9413e-06
1:5578655 C T 0.059284 -2.9119e-04
1:5582348 A G 0.088022 -6.2809e-06
1:5583782 G A 1.934319 1.9635e-04
1:5588816 A G 0.249407 -1.1854e-05
1:5588846 C A 0.044892 1.9081e-05
1:5592799 C T 1.542271 8.0251e-05
1:5597230 T C 0.168305 3.7515e-06
1:5603850 G A 0.379166 1.8638e-04
1:5618540 C T 0.164806 2.0829e-05
1:5622053 T C 0.066606 5.9724e-05
1:5623548 T C 0.140369 7.1096e-05
1:5626094 T C 0.796871 1.7162e-05
1:5627912 A C 0.918019 -1.0894e-05
1:5631034 G A 0.103871 6.4392e-05
1:5631455 T C 0.044996 -4.8815e-05
1:5631820 T C 0.040156 4.7458e-05
1:5635724 C T 0.764660 -3.2634e-05
1:5636176 G A 0.038796 2.5306e-04
1:5636697 C T 0.076483 -8.3898e-05
1:5636732 A G 1.148347 -6.9660e-06
1:5636893 C A 0.098979 3.8767e-05
1:5637268 G T 1.812967 -6.0057e-05
1:5640446 G A 0.789312 1.0801e-04
1:5641458 T C 0.073558 -5.5516e-05
1:5642847 A G 0.165985 1.7604e-04
1:5643543 A G 0.326997 5.4323e-06
1:5643758 T C 1.292666 -2.9862e-06
1:5646104 T G 0.025041 3.2386e-05
1:5654285 T C 0.052318 2.2394e-04
1:5657296 A G 0.025820 -1.7485e-05
1:5658104 G A 0.151015 2.4426e-04
1:5662664 C T 0.276470 -1.4288e-05
1:5664897 T C 0.380032 5.9222e-05
1:5665513 G A 0.967997 -1.3548e-05
1:5671493 C G 0.130492 -4.0821e-05
1:5674434 C T 1.476486 -1.9306e-06
1:5677112 C A 0.140054 1.6785e-05
1:5678783 G A 1.016342 -1.6490e-05
1:5679441 G A 0.894455 1.5827e-05
1:5679808 A G 0.506698 6.6615e-06
1:5680572 G A 0.403424 -7.3914e-06
1:5683439 A G 0.081468 1.6339e-04
1:5683761 C T 0.117584 -3.2486e-05
1:5684738 C G 1.511167 -4.5501e-06
1:5695480 A G 0.993872 4.5775e-05
1:5695978 G T 0.082111 -9.3590e-05
1:5696677 G A 1.056122 2.6955e-05
1:5698736 A G 0.312384 2.3532e-05
1:5703552 A G 0.532849 6.2665e-05
1:5707938 A G 0.878297 5.2221e-05
1:5709833 A G 0.294172 3.5441e-05
1:5710885 A G 0.081218 5.1461e-05
1:5711767 A G 0.036606 1.7952e-05
1:5713014 G A 0.734329 -1.5404e-04
1:5719471 C G 0.217375 4.1319e-06
1:5720961 T C 0.126779 5.4653e-05
1:5724940 C T 0.471374 -1.1422e-04
1:5737696 C A 0.092890 -5.9385e-05
1:5743509 G A 0.270822 6.2179e-05
1:5744963 C A 0.095357 -2.0470e-05
1:5745339 G A 0.199464 1.1645e-05
1:5747158 G A 0.567296 -7.1470e-05
1:5747635 T C 0.054026 1.9019e-05
1:5750125 T C 1.374365 2.8928e-05
1:5752044 A G 0.146653 8.6917e-06
1:5752806 T C 0.243500 1.3056e-05
1:5754119 A G 1.418410 9.8804e-05
1:5758772 C T 0.125637 1.0178e-05
1:5760354 T C 0.069287 -5.8223e-05
1:5768379 A G 0.060053 -6.1348e-05
1:5768607 T C 0.078813 2.0823e-05
1:5771601 A C 0.036722 -6.2112e-05
1:5771817 C G 0.358484 -5.3004e-06
1:5773754 G A 0.023681 2.7280e-06
1:5777457 C T 1.151541 6.8920e-05
1:5778236 A G 0.998698 1.0944e-04
1:5778800 A G 0.067096 -1.4490e-05
1:5786651 A G 1.003385 -2.3015e-06
1:5788582 T C 0.091524 -1.0528e-06
1:5788790 C T 0.646090 -2.9447e-05
1:5789247 A C 0.067304 8.5374e-06
1:5790320 C G 0.265876 2.4364e-05
1:5802376 T C 0.875363 1.0586e-05
1:5805356 C T 0.081683 1.7916e-05
1:5805386 A G 0.314163 3.4387e-05
1:5808499 G A 0.047544 4.5441e-05
1:5815367 C T 0.311391 3.3567e-05
1:5815715 A G 0.044869 2.0538e-05
1:5826134 G C 0.027183 1.7218e-04
1:5826660 A G 0.061040 -1.7722e-05
1:5837401 G A 0.209130 1.0025e-06
1:5837435 T C 0.329405 9.3488e-05
1:5840181 G A 0.115675 1.7571e-05
1:5847239 T C 0.529434 8.4924e-05
1:5851722 C A 0.070722 1.4613e-05
1:5852234 A G 0.064305 3.2329e-05
1:5852950 C A 1.808270 -1.3894e-04
1:5856161 T C 0.033931 2.2226e-05
1:5857961 T C 0.394914 -1.0551e-04
1:5873013 G A 1.431750 -2.8941e-05
1:5875225 A G 0.080472 -1.9360e-06
1:5886177 C G 0.059579 -3.5339e-05
1:5886560 A G 0.039598 4.0895e-05
1:5887118 A C 0.056755 6.5795e-05
1:5887672 G A 1.472783 -3.1536e-05
1:5888555 T G 0.123670 1.1758e-04
1:5890394 G A 1.316058 -1.0080e-04
1:5897070 T C 0.043779 -5.4719e-05
1:5898323 C T 0.779665 1.6511e-06
1:5899473 A G 0.100829 -3.6874e-05
1:5906643 C T 1.526412 -2.2926e-05
1:5911000 A G 0.497571 -2.2718e-05
1:5911588 C A 0.162375 1.4051e-05
1:5911666 C T 0.067924 -6.7429e-05
1:5912942 A G 0.024466 -3.0084e-05
1:5913621 C T 1.430147 -3.3067e-05
1:5917731 G A 0.085428 -3.9565e-04
1:5917836 A G 0.060958 -5.0946e-06
1:5919414 A G 0.046190 -6.7036e-05
1:5924881 A G 0.310171 -6.5198e-04
1:5925955 C T 0.102410 5.6311e-05
1:5927169 A G 0.034032 7.2639e-06
1:5927738 A G 0.354297 -7.9560e-07
1:5933384 G C 0.061711 -4.3629e-06
1:5933530 G A 0.218835 4.9402e-06
1:5934103 A G 0.101618 -4.2190e-05
1:5934380 T C 0.121213 1.1471e-05
1:5934490 G A 1.295675 -1.4449e-05
1:5934837 T C 1.068372 -5.2578e-05
1:5935359 A G 0.048621 2.9712e-05
1:5935401 T C 0.597186 -9.5690e-05
1:5937091 C T 1.814132 -1.2408e-04
1:5940243 A G 0.051861 2.0874e-05
1:5951013 T C 0.063370 8.7549e-05
1:5955841 G A 0.335942 -1.2080e-05
1:5956909 A C 0.158169 -6.5051e-06
1:5960503 G A 0.754478 5.7570e-05
1:5965455 T C 0.024950 7.2305e-06
1:5970367 T C 0.074130 -1.8244e-05
1:5977154 T C 0.075149 -1.6252e-05
1:5987978 G A 0.131875 -2.3630e-05
1:5994334 T C 0.042782 -3.5530e-05
1:5998094 T C 0.080576 -1.7594e-05
1:6007446 T C 1.723900 -2.0947e-04
1:6007474 A G 0.850257 3.7510e-05
1:6008591 T C 0.809867 6.1534e-05
1:6008674 T C 0.044253 -5.8565e-05
1:6016661 G A 0.029566 4.5811e-06
1:6021704 C T 0.286983 -2.0168e-05
1:6022815 A G 0.025239 1.6705e-05
1:6028221 G A 0.072945 -2.9200e-05
1:6030027 A G 0.061624 -6.2210e-06
1:6031514 T C 0.145368 5.2404e-05
1:6031944 A C 1.280683 -4.0667e-05
1:6032320 A G 0.338701 -3.3471e-05
1:6040082 C A 1.872247 -4.4669e-04
1:6043930 G A 0.096529 -8.3661e-05
1:6045022 A G 0.378289 1.7900e-04
1:6046264 A G 0.051309 6.2808e-05
1:6053916 C G 0.044369 -8.9510e-06
1:6059437 G A 0.294877 2.4665e-04
1:6063655 A G 1.001331 -7.0415e-05
1:6067640 G C 1.671656 4.3807e-05
1:6070870 T C 0.891462 3.5806e-05
1:6074402 A G 0.093965 -2.4549e-05
1:6075528 T C 0.546679 -3.7814e-05
1:6082417 T C 0.311988 -9.8379e-06
1:6084824 A G 0.038968 3.5682e-05
1:6100313 G A 1.520245 2.1535e-05
1:6101005 T C 0.042698 -1.3384e-04
1:6102242 G A 0.103270 -2.1199e-06
1:6104002 C T 0.898765 -1.6614e-05
1:6104064 T C 0.515461 -1.2926e-04
1:6111757 A G 0.086944 4.6375e-06
1:6115361 T C 0.051763 -3.5971e-05
1:6120307 T C 0.087269 5.2647e-05
1:6125460 A G 0.049692 1.8132e-05
1:6126668 A G 0.064613 1.2120e-05
1:6129954 A G 0.091066 4.0134e-05
1:6135207 A C 0.450101 -3.0372e-04
1:6135287 T C 0.033749 -6.6454e-05
1:6139169 T G 1.437268 -2.4347e-04
1:6140686 C T 0.596887 -1.3026e-04
1:6141454 A G 1.443172 -1.3815e-04
1:6141507 G A 0.196634 -4.5762e-05
1:6143260 C T 0.397585 -7.3089e-05
1:6144483 G A 0.132472 1.0610e-04
1:6144914 G A 1.117441 -1.7684e-05
1:6145365 G A 1.352102 1.1458e-04
1:6147298 T C 0.217245 -8.7769e-06
1:6147407 T C 0.240952 4.4638e-05
1:6148922 C G 0.221192 1.1784e-05
1:6162601 C T 0.059047 -4.5993e-05
1:6163925 T C 1.497353 7.5027e-05
1:6165419 T C 0.249274 1.4222e-05
1:6173649 G A 1.088223 2.5549e-05
1:6175417 T C 0.074870 5.9825e-05
1:6182444 A G 0.130567 -7.0072e-07
1:6184092 G A 1.105110 2.0015e-05
1:6190315 T C 0.165520 9.1950e-07
1:6192865 A G 0.335533 1.5264e-05
1:6195598 C A 0.784807 2.1370e-06
1:6197895 C G 0.086801 3.3517e-06
1:6204161 A G 0.213054 -2.8125e-05
1:6205349 T C 0.259203 1.2377e-05
1:6205381 T C 0.052227 2.8619e-05
1:6207217 C T 0.657937 6.2839e-06
1:6211964 A G 0.549548 -1.1459e-05
1:6212870 A G 0.147360 -4.7086e-05
1:6215047 G A 0.145400 4.0176e-07
1:6216780 A G 0.232389 -1.8173e-05
1:6222075 G A 0.291222 -1.4741e-05
1:6222501 A C 1.683130 -9.3866e-06
1:6226940 A G 0.059530 1.0554e-04
1:6232976 C G 0.082319 -3.4215e-05
1:6233573 C A 0.187387 -1.2934e-04
1:6241321 A G 0.088031 -1.0898e-04
1:6248784 C T 0.102189 -1.2580e-04
1:6257856 A G 0.880287 -2.5661e-06
1:6258792 A G 0.135978 -1.3320e-04
1:6259043 A G 0.061536 -1.0483e-05
1:6259130 G A 0.580412 4.8288e-06
1:6266994 C G 0.099787 -6.4950e-05
1:6272078 A G 0.080456 -2.9469e-06
1:6273206 T C 0.038426 3.5569e-05
1:6273919 A G 0.074165 -5.7021e-05
1:6278414 G A 0.683072 3.5012e-05
1:6279370 C G 0.546614 5.2066e-05
1:6281667 C A 0.133079 -1.5997e-05
1:6282950 G T 0.039186 1.8710e-04
1:6285458 C T 0.156448 -1.6424e-05
1:6301301 G C 0.051689 -7.1788e-05
1:6303383 T C 0.060007 -4.5067e-05
1:6304454 G A 0.025268 -8.2888e-06
1:6307255 C T 1.511758 -3.3208e-04
1:6307630 A G 0.087197 5.0330e-05
1:6314822 C T 1.381674 -3.6011e-05
1:6315125 A G 0.035872 5.6152e-06
1:6317585 T C 0.045307 5.5880e-05
1:6325098 C T 0.052192 1.3165e-04
1:6332909 C T 0.226271 8.9808e-05
1:6338295 T C 0.316389 -2.8142e-04
1:6339299 T C 0.047901 -2.8672e-05
1:6343714 C A 0.070296 -4.6195e-05
1:6355905 T C 0.047171 7.4779e-05
1:6358604 C T 0.265882 1.4733e-05
1:6359997 T G 0.066671 3.8054e-05
1:6363163 T G 0.097233 1.0670e-04
1:6367321 A G 0.040890 -1.5234e-05
1:6370415 T C 0.084971 -1.0946e-04
1:6375291 A G 0.169305 2.1497e-05
1:6384245 C A 0.026271 6.6401e-05
1:6388317 A G 0.045626 1.1796e-04
1:6391530 G A 1.961093 1.5670e-06
1:6403882 G A 0.368789 5.0576e-05
1:6404299 T G 0.020273 1.4407e-05
1:6415611 C T 0.504383 -1.6618e-05
1:6419320 A C 0.063214 8.0821e-05
1:6419994 A G 0.075811 4.7565e-05
1:6420825 A G 0.079235 1.1552e-04
1:6425349 T C 0.095237 1.6508e-04
1:6450306 T C 0.033178 -5.7657e-05
1:6457905 G A 0.029835 -7.1649e-05
1:6458105 T C 0.039287 -3.7954e-05
1:6459141 C A 0.392794 2.7383e-05
1:6473294 G A 0.257398 3.4482e-06
1:6476286 C T 0.126013 6.7060e-05
1:6481842 G A 0.469952 5.9597e-05
1:6486225 T C 0.125069 6.0741e-05
1:6488123 A G 0.167215 1.3725e-05
1:6489364 T C 0.204307 9.1444e-05
1:6497057 C T 1.960840 -3.9125e-07
1:6501796 C T 0.362132 3.0879e-05
1:6505671 A G 0.082228 -1.9392e-05
1:6509558 C T 0.131768 1.8169e-04
1:6519553 C T 1.963505 6.0079e-05
1:6521150 C A 0.304010 5.4100e-05
1:6524501 C T 0.135072 2.9145e-05
1:6524688 C T 0.121489 6.3907e-05
1:6528468 T C 0.137737 6.7199e-05
1:6528589 T C 0.115140 6.9961e-05
1:6529443 G A 0.270871 8.7771e-05
1:6530189 A G 0.253711 1.2968e-04
1:6531589 T C 0.114770 8.4753e-05
1:6531650 T C 0.137701 5.0928e-05
1:6533393 C G 0.270589 1.1449e-04
1:6542330 C T 0.100284 -6.9693e-06
1:6544007 G A 0.228952 2.6668e-05
1:6549915 G T 0.026807 1.7750e-05
1:6550505 T C 0.193194 3.0052e-05
1:6551692 T C 0.118717 -1.7651e-05
1:6552600 C G 0.126120 1.3494e-05
1:6557009 C A 0.216167 -1.4876e-05
1:6560285 C A 1.962025 8.8901e-05
1:6560493 T C 0.049196 2.9849e-05
1:6561039 T C 0.042824 -1.9745e-05
1:6563067 A G 0.199461 5.8349e-05
1:6571187 A G 1.175290 -3.6823e-04
1:6572271 G C 0.462705 1.2225e-04
1:6577765 T C 0.724809 -3.6387e-05
1:6579521 C G 0.062432 -6.3711e-05
1:6592377 G A 0.229241 1.3251e-05
1:6601607 C T 1.741836 -1.5969e-05
1:6614526 G A 0.059816 -4.3800e-06
1:6614535 A G 1.739376 -8.4780e-06
1:6623499 T C 1.150337 -9.9078e-05
1:6625420 T C 0.061737 -4.9865e-05
1:6631106 T C 0.037975 2.8214e-05
1:6631431 T C 1.741924 -2.3897e-06
1:6633230 A G 0.699271 -1.3492e-04
1:6635306 A G 0.271361 1.2587e-04
1:6637056 A G 0.055395 -1.1849e-05
1:6639943 A G 0.111680 -1.5092e-05
1:6640116 G A 0.313627 1.0189e-04
1:6649228 G T 0.143491 -1.2455e-05
1:6649603 A G 0.060614 8.9947e-05
1:6650824 T C 0.050793 -4.1797e-05
1:6651093 A G 0.315633 6.2199e-05
1:6654423 T C 0.087934 -7.5962e-05
1:6655444 T C 0.068609 1.3782e-05
1:6657653 A C 0.224145 1.0238e-05
1:6659505 A G 0.668313 -3.1926e-04
1:6662057 A G 0.040500 -9.1876e-05
1:6665266 T C 0.052906 -1.0465e-04
1:6666848 C T 1.806384 8.0968e-07
1:6673670 T G 0.020231 -9.3618e-05
1:6676485 G T 0.706208 3.1763e-04
1:6687748 T C 0.053234 1.1470e-04
1:6689824 G A 0.702056 -9.2767e-05
1:6693097 G A 0.700605 -1.2982e-04
1:6693102 T C 0.061007 9.7395e-05
1:6693427 T C 0.041000 -1.2006e-05
1:6696845 A G 0.240961 -6.4730e-05
1:6698390 T C 0.036570 -3.6710e-05
1:6699327 T C 0.032578 1.8463e-06
1:6705874 C G 0.444957 2.1945e-05
1:6705944 T C 0.173171 9.2156e-06
1:6711146 C T 0.693569 -1.3191e-04
1:6712772 T C 0.050997 -3.5493e-05
1:6713225 G A 0.053104 -1.0163e-04
1:6720932 G C 1.818403 -1.4728e-05
1:6726269 C T 0.140957 -1.0916e-04
1:6726401 A G 1.126049 -4.5455e-05
1:6743063 C T 0.048907 3.1842e-05
1:6749566 C G 0.193619 7.2703e-05
1:6756674 C T 0.064165 3.5722e-07
1:6776842 A G 0.149701 1.0305e-04
1:6777168 A G 1.111167 -5.1840e-06
1:6785947 T C 1.124945 -4.3398e-06
1:6786581 G A 0.176692 5.8672e-05
1:6795230 C T 1.108694 -7.4117e-05
1:6797684 A G 0.989954 -2.5493e-04
1:6798979 A G 0.088872 7.6634e-08
1:6811709 T G 0.070777 -2.0508e-05
1:6817960 C T 1.892497 -1.6540e-08
1:6828127 C T 0.020091 -4.0479e-05
1:6828290 A G 0.212951 -2.3439e-05
1:6828608 G A 0.907363 -9.7568e-05
1:6829582 A C 0.624194 -6.0695e-05
1:6848799 T C 0.030867 -8.8812e-05
1:6853355 G A 0.188747 2.2519e-06
1:6867276 C T 0.125861 -1.0886e-04
1:6867842 C T 0.315406 -5.8022e-05
1:6871756 G A 0.094231 -3.2608e-05
1:6878958 T C 0.052922 -3.4308e-06
1:6886308 C A 0.305786 2.8712e-04
1:6895384 C T 0.054824 4.9338e-05
1:6896334 G A 0.060218 3.2751e-05
1:6905711 A G 0.026703 4.2154e-05
1:6920390 C T 0.042938 1.4148e-06
1:6921578 G A 0.271322 -2.6879e-05
1:6934001 C A 0.072575 1.5368e-05
1:6938085 T C 0.022513 8.9740e-05
1:6943462 T C 0.055775 -5.5854e-05
1:6950551 C T 0.200299 -4.8201e-05
1:6985069 G A 0.840679 -3.1740e-06
1:6995522 T C 0.081712 -1.0206e-05
1:7004837 G T 0.212701 2.4328e-05
1:7006544 G A 1.215460 1.1504e-05
1:7016273 G C 0.030033 -5.4906e-05
1:7019932 T C 0.056625 2.9528e-05
1:7021476 A G 0.858427 -3.2476e-05
1:7029822 A G 0.247476 1.0668e-04
1:7031417 G C 0.115682 -1.9131e-05
1:7055930 G A 0.057132 1.8979e-04
1:7056538 C T 0.341083 1.1738e-04
1:7062426 T C 0.592551 8.8792e-05
1:7063003 G A 0.025937 -2.1370e-05
1:7072550 C T 0.366027 -3.7341e-05
1:7072778 A G 0.105844 4.2976e-05
1:7072945 T C 0.145101 1.9702e-06
1:7074756 A G 0.082387 7.2700e-05
1:7076959 T C 0.238920 -6.5478e-06
1:7077218 T C 0.137695 -4.0178e-05
1:7088596 T C 0.048628 3.4326e-05
1:7096700 T C 0.173372 -7.9379e-06
1:7099445 A G 0.127337 -8.8569e-05
1:7115591 A G 0.092316 4.4063e-05
1:7115948 A G 0.050296 -6.5690e-05
1:7117011 G A 1.390474 3.9162e-05
1:7119967 C G 0.054610 1.4441e-05
1:7122846 A G 0.040819 -1.0369e-05
1:7125002 G C 0.445616 1.5717e-05
1:7131192 G A 0.671887 2.7943e-05
1:7136289 G A 0.040497 1.3471e-06
1:7136371 G A 0.021983 -5.0348e-05
1:7139110 A G 0.480089 -1.8313e-05
1:7141085 A G 0.095078 1.8736e-04
1:7141327 C T 0.436807 -2.0794e-05
1:7145417 A G 1.718856 -2.8222e-04
1:7146519 G A 0.022194 -1.0812e-04
1:7146809 C T 0.262714 1.9993e-05
1:7148644 G A 0.025895 4.2661e-05
1:7149575 G A 0.024635 2.4477e-05
1:7150527 A G 0.990438 1.0389e-05
1:7151993 T G 0.041886 -1.8990e-05
1:7155254 C G 1.897110 -1.1734e-05
1:7161004 C G 0.142589 -2.2626e-05
1:7162020 A G 0.105078 9.6533e-05
1:7164515 C T 0.417514 -2.3063e-04
1:7169735 C G 0.690816 -1.4674e-05
1:7170719 G A 0.177374 6.0932e-06
1:7177569 A G 1.440432 7.9906e-05
1:7177813 C T 0.760519 2.0964e-04
1:7179379 G A 0.031860 2.3702e-05
1:7179479 T C 0.621338 -4.4454e-05
1:7181192 G A 0.059254 3.5733e-05
1:7183119 T C 0.029588 6.8794e-06
1:7185315 G A 0.531018 8.4421e-05
1:7190806 G A 0.074441 -9.9439e-05
1:7202190 C T 1.103387 2.3192e-05
1:7205930 T G 0.039046 1.3385e-05
1:7210432 T C 0.028465 1.1882e-06
1:7212341 A C 0.191928 1.9803e-04
1:7215397 T G 0.115026 -8.3915e-05
1:7220970 G A 1.194450 5.3332e-05
1:7222917 T C 0.049790 3.7517e-05
1:7236210 A G 0.078229 2.0421e-05
1:7236810 G A 1.192765 1.9598e-05
1:7237832 T C 0.025794 -5.0813e-05
1:7239131 C G 0.151917 -9.8274e-05
1:7245019 G A 0.729843 3.7343e-05
1:7247335 A G 0.167163 1.4243e-04
1:7253886 C T 0.257434 1.8282e-05
1:7259142 G T 0.040734 -4.9003e-05
1:7270538 T C 1.176900 5.5215e-05
1:7280137 G T 0.030783 -8.0068e-06
1:7280190 G C 0.040981 -5.0519e-05
1:7281521 G A 1.962479 6.1100e-05
1:7283786 G A 0.062857 -6.1440e-06
1:7287980 T C 0.037297 8.5612e-06
1:7292910 A G 1.221204 3.7363e-05
1:7296256 C T 0.129460 4.9746e-05
1:7297837 T C 0.073130 1.0460e-05
1:7299892 T C 0.046839 -2.3973e-06
1:7302027 G T 0.022792 2.5343e-05
1:7311733 T C 0.034265 6.8819e-05
1:7315580 T C 0.283899 -1.5565e-06
1:7316031 A G 1.418157 6.7242e-05
1:7317528 G A 0.029355 3.1166e-06
1:7318122 C T 1.182080 5.2581e-05
1:7322160 T A 0.588335 1.7747e-05
1:7324582 A G 0.115967 -6.3868e-05
1:7327719 C T 0.102449 -1.3187e-04
1:7328638 G A 1.691835 7.9743e-06
1:7328848 G A 0.031575 1.5194e-04
1:7336706 C T 1.809471 1.7457e-05
1:7337598 C A 1.928843 -1.1169e-05
1:7338717 G T 0.389685 9.4905e-06
1:7340079 T C 0.024642 6.9523e-05
1:7346654 A G 0.024122 -2.0068e-05
1:7358175 T G 0.111161 -1.2618e-06
1:7362924 C T 0.887489 2.6758e-05
1:7363310 G A 0.524939 2.3230e-05
1:7366535 C G 1.738678 6.1971e-07
1:7372404 C T 0.579338 -1.9197e-06
1:7372804 C T 0.421896 3.2713e-05
1:7392594 T C 0.793317 -3.9885e-05
1:7397177 A G 0.033699 -5.5270e-05
1:7398835 G A 0.167659 -6.4318e-06
1:7399629 C T 1.137630 -9.1622e-06
1:7400729 T C 0.034730 7.5992e-05
1:7403020 T C 0.385793 -3.2367e-05
1:7405175 G A 0.061127 7.9939e-05
1:7406387 C T 0.105205 -7.4688e-05
1:7408939 T C 0.064042 1.1828e-05
1:7409538 C T 1.297846 -1.0856e-05
1:7412088 T C 0.533443 1.0231e-05
1:7413096 A G 0.045541 -6.6042e-05
1:7436762 G A 1.833798 -1.1168e-05
1:7442452 A G 0.030244 -2.0880e-05
1:7444592 G T 0.054013 6.1953e-05
1:7445986 G C 0.114257 1.9490e-05
1:7446956 T G 0.136890 -6.6570e-05
1:7462147 A G 1.454321 4.0926e-05
1:7467305 C T 0.857382 1.1366e-05
1:7469780 G A 0.555063 3.4609e-05
1:7470908 C G 0.040786 -3.9738e-05
1:7482757 A G 0.107993 -3.1930e-05
1:7482963 C T 0.712738 1.8950e-05
1:7484011 T G 0.173739 -1.5086e-05
1:7490405 G C 0.065658 -2.2382e-05
1:7490884 A G 0.044373 7.8990e-05
1:7491728 C A 0.799370 9.4043e-05
1:7492265 A G 0.734738 -3.7921e-06
1:7493231 G A 0.821688 -3.0443e-06
1:7501037 T C 0.627946 6.3701e-06
1:7502013 A G 0.055457 5.0315e-05
1:7504141 A C 0.041585 -2.1042e-05
1:7511289 C T 0.051591 3.2109e-05
1:7511409 A G 0.179646 -4.0960e-05
1:7512156 G A 0.113939 -2.8809e-06
1:7512553 A G 1.199043 2.9530e-05
1:7513447 G A 0.201519 1.3875e-05
1:7514673 G A 1.427345 8.8979e-05
1:7515396 T C 0.318934 -6.0795e-05
1:7518124 C T 0.376975 1.1114e-04
1:7518415 T C 0.093595 -1.0752e-05
1:7519264 A G 1.267632 5.2221e-05
1:7521585 T C 1.025888 1.8884e-05
1:7528669 A G 1.047375 1.5714e-05
1:7531204 G A 0.151515 1.0556e-05
1:7531338 T C 0.257262 -5.3325e-06
1:7534039 G T 0.300709 -3.0757e-05
1:7536905 C G 0.059589 -2.7028e-05
1:7545736 T C 0.045226 -7.9693e-05
1:7547372 A G 1.089278 -5.9722e-06
1:7549740 G A 0.117928 -6.3391e-05
1:7554435 G A 1.547153 -1.5047e-05
1:7555322 G A 1.167111 1.7823e-05
1:7557152 G A 0.161989 -8.8555e-06
1:7562436 T G 1.692520 1.1883e-04
1:7566072 A G 0.055596 8.0094e-06
1:7567322 A C 0.681748 -5.8447e-05
1:7568588 G T 0.027702 6.9561e-05
1:7568982 T G 0.604424 -5.7975e-05
1:7569602 T C 1.444447 1.1867e-04
1:7581297 C A 0.270137 4.7271e-05
1:7584374 G A 1.462779 6.9003e-05
1:7584588 A C 0.033522 6.5849e-05
1:7590448 A G 1.212490 3.3506e-05
1:7591504 A G 0.077775 8.8469e-06
1:7601836 C T 0.784320 1.4068e-04
1:7604520 T C 0.027599 -1.1066e-05
1:7607204 T C 0.028848 -2.6110e-05
1:7608246 C G 0.414424 -1.2256e-04
1:7611160 A C 0.412344 -3.4598e-06
1:7611606 T C 0.867294 2.4204e-06
1:7614759 A G 0.068333 1.8343e-05
1:7615589 C A 1.417345 -3.3364e-05
1:7616005 A C 1.234830 3.4538e-06
1:7616235 A G 0.966575 2.7704e-05
1:7616593 C A 0.445843 -1.2579e-05
1:7616610 C T 1.053298 -8.5273e-05
1:7616740 G A 0.745673 1.1211e-05
1:7618117 C A 0.272409 1.7701e-05
1:7619682 A G 0.080819 7.5828e-05
1:7627796 C G 0.029897 1.6021e-05
1:7631420 A G 0.118188 2.2019e-05
1:7633798 T C 1.045298 5.9626e-05
1:7641388 C G 0.223785 -2.6726e-06
1:7642929 G A 0.033399 1.9798e-05
1:7652387 T C 0.261014 2.5961e-05
1:7652590 A G 0.089164 7.7297e-05
1:7652817 T C 0.034467 -1.3990e-05
1:7655998 C T 1.922534 -7.6825e-05
1:7657339 T C 0.090495 -2.0973e-05
1:7666680 T C 0.056518 1.6685e-05
1:7670574 A C 0.272802 1.9641e-05
1:7675192 T C 0.034726 -1.4411e-04
1:7681743 A G 0.273864 1.7648e-05
1:7694790 A G 0.077126 -2.3107e-05
1:7696932 A G 0.129025 -3.8747e-06
1:7705997 T C 0.162976 -5.1773e-06
1:7710308 C T 0.306146 -1.0547e-05
1:7710624 T C 0.245918 -9.9933e-05
1:7710819 A G 0.041130 -3.0086e-05
1:7711426 A G 0.412399 -4.0548e-05
1:7712132 A G 1.387020 4.5564e-06
1:7717642 A C 1.804784 -4.5559e-05
1:7723534 A G 0.133842 3.8123e-05
1:7723588 T C 0.307460 -2.4661e-05
1:7723957 A G 0.920356 -1.7429e-07
1:7731876 C T 0.037456 2.0155e-05
1:7735380 T C 0.254740 -6.7257e-06
1:7737280 A G 0.150713 -1.7266e-05
1:7737799 G A 1.079820 -3.5636e-05
1:7737943 T C 0.030208 3.3216e-05
1:7742501 T C 0.411204 5.0558e-05
1:7745478 T C 0.030565 -1.5996e-05
1:7748668 T G 0.878609 8.3227e-06
1:7754651 T G 0.020036 -1.2016e-05
1:7760615 G A 0.036498 3.4314e-05
1:7765168 G A 1.876889 -3.9959e-05
1:7766816 C G 0.218199 -2.9518e-05
1:7779651 A G 0.056288 -3.7614e-05
1:7780128 G A 0.731167 -2.0418e-06
1:7797503 G C 0.279047 8.8155e-07
1:7800342 A G 0.025353 1.7374e-05
1:7805208 T G 1.442935 -2.5218e-05
1:7829107 A G 0.258845 -1.8845e-05
1:7832026 T C 0.147318 5.7578e-07
1:7833228 G A 0.324273 -5.7626e-05
1:7839405 T G 1.172661 -2.6326e-05
1:7845087 A G 0.044931 2.2395e-05
1:7864873 T C 0.085182 4.7505e-05
1:7869733 T C 0.056918 -1.9159e-05
1:7870048 C T 1.855347 1.1857e-05
1:7871430 G A 0.038125 9.0986e-05
1:7878634 G A 0.186696 1.0232e-05
1:7879322 T C 0.156669 1.0816e-05
1:7887493 C T 1.911842 -3.4242e-06
1:7890117 C T 0.588322 -2.9632e-05
1:7890689 C T 0.025551 5.9296e-05
1:7897133 G A 0.395339 -1.0888e-05
1:7897228 A G 0.192947 -3.7643e-05
1:7904196 G A 0.064717 -6.0138e-06
1:7904699 T C 0.222328 -4.8034e-05
1:7906914 C T 0.434872 2.8558e-05
1:7909737 T C 0.056830 -1.5816e-05
1:7913004 G A 0.037897 9.5597e-05
1:7913430 A G 1.121910 4.6276e-05
1:7913445 T C 0.387432 -4.3007e-05
1:7916387 C T 0.256314 -1.1271e-06
1:7917557 C T 0.870413 4.9955e-05
1:7920549 T C 0.414502 1.7460e-05
1:7926401 T C 0.392009 -2.5143e-05
1:7928917 C A 1.793768 2.2981e-06
1:7929639 G A 0.319077 -1.9040e-05
1:7934382 A G 0.020809 2.8871e-05
1:7934518 A G 0.035268 -3.0803e-06
1:7946009 G T 0.798526 -1.8457e-05
1:7954647 T C 0.706230 2.7893e-05
1:7958087 G A 0.340723 7.2961e-05
1:7961206 T C 1.165498 3.5784e-06
1:7964070 T C 0.062951 8.6303e-06
1:7965588 T C 0.037086 9.0683e-05
1:7970075 T C 1.187475 -1.6171e-05
1:7971301 A G 0.977098 -4.8807e-05
1:7975789 G A 0.035395 -5.7086e-05
1:7980338 G A 0.034999 -6.7211e-05
1:7980861 T C 0.039566 -8.8199e-05
1:7983452 T C 0.164154 2.7951e-05
1:7989566 T C 0.715562 -8.6196e-05
1:7998963 G T 1.914481 3.4302e-06
1:7999602 T C 0.032026 -7.0611e-05
1:8016072 A G 0.034184 -7.5774e-05
1:8021973 T G 0.346215 -5.8025e-06
1:8024592 C T 0.348078 -2.9995e-05
1:8029319 G A 0.109593 -4.0006e-05
1:8030300 A G 1.385826 1.1717e-05
1:8030994 A G 0.020565 8.2931e-05
1:8046672 A C 0.353044 -1.4567e-05
1:8064578 G A 0.809630 2.3672e-04
1:8074334 T C 0.022853 3.6433e-06
1:8115442 A G 0.083555 1.1051e-05
1:8123684 G A 1.221428 3.5230e-04
1:8140693 A G 0.275454 1.6506e-04
1:8146619 A C 0.049284 -1.4340e-04
1:8149700 A G 0.039131 -1.4590e-05
1:8152656 G A 0.093241 4.3333e-06
1:8165400 C T 0.920518 2.6002e-04
1:8167180 A C 0.084815 6.1709e-07
1:8173369 T C 1.627079 1.2451e-05
1:8176626 T C 0.221029 -2.7148e-05
1:8181466 C T 0.033555 -7.9612e-05
1:8186775 T C 0.026326 -1.8017e-05
1:8186947 G T 0.244412 -1.5336e-05
1:8186985 A G 0.042932 -1.7583e-05
1:8191998 A G 0.841442 5.5132e-06
1:8192626 G A 1.218631 -1.6028e-05
1:8195812 C T 0.050530 -1.3661e-05
1:8196065 A G 0.031347 5.1599e-05
1:8200578 G A 1.917921 1.9659e-05
1:8200690 A G 1.078687 6.3675e-05
1:8208246 T C 0.047356 9.5718e-05
1:8209130 C T 1.267495 2.2068e-05
1:8222156 A G 0.684205 -1.2247e-04
1:8224094 T C 1.397819 -6.7537e-05
1:8224147 G A 0.078943 2.5217e-05
1:8226088 T C 0.148110 -1.2882e-05
1:8231822 C T 0.047190 -3.0813e-05
1:8243102 T C 0.028926 7.2613e-05
1:8243692 C T 0.067184 1.9533e-04
1:8244145 A G 1.161866 -5.5236e-05
1:8252684 C A 0.110164 -1.6083e-05
1:8257960 C T 0.522991 -3.7997e-05
1:8260040 G A 0.073857 5.3029e-05
1:8272696 G A 0.147072 4.5424e-05
1:8273868 G A 0.142028 -4.7073e-06
1:8274807 G A 0.244084 -4.2776e-05
1:8283864 T C 0.138694 -1.0002e-05
1:8288440 C T 0.606086 -2.5355e-05
1:8291827 C T 0.045668 -4.0416e-06
1:8292471 G T 1.000578 -4.4804e-05
1:8302619 A G 0.360045 -8.9744e-05
1:8306548 A G 0.074308 -5.6055e-05
1:8307467 A G 1.622970 -2.8905e-04
1:8307900 A G 0.124783 3.1956e-04
1:8310062 A G 0.261653 -1.3340e-04
1:8311959 A G 0.037768 -1.0000e-04
1:8320437 G A 0.039050 5.1910e-05
1:8323168 T C 0.046405 1.1912e-04
1:8336247 C A 0.056457 -7.2907e-05
1:8336374 T C 0.047927 7.9699e-05
1:8338355 A G 1.868141 -1.8329e-04
1:8340994 T G 0.082841 -2.0693e-05
1:8341017 G C 0.662101 -2.7776e-05
1:8341333 A G 0.056479 3.3667e-05
1:8357221 T C 1.481751 8.6077e-05
1:8362023 C T 0.028504 -1.4041e-05
1:8367378 G T 1.710050 3.6354e-05
1:8374253 A T 0.105097 2.6121e-05
1:8374297 C G 0.200617 1.4978e-05
1:8379063 T G 0.395901 -2.4308e-05
1:8379448 A G 1.163109 -3.8152e-05
1:8390213 A G 0.022055 -6.9047e-06
1:8390384 C G 0.324208 1.5251e-05
1:8390888 A G 0.617881 3.8405e-05
1:8393145 T C 1.001639 4.5375e-05
1:8394816 C T 0.323900 -3.9475e-06
1:8395560 T G 0.358805 -1.2147e-05
1:8398288 C G 0.066736 7.3188e-05
1:8399193 G A 0.495811 -2.7452e-05
1:8402594 C T 0.064341 5.2544e-05
1:8406443 C T 0.221724 -3.7600e-06
1:8406541 A G 0.082371 1.1550e-05
1:8415682 T C 0.097350 1.1140e-05
1:8421186 A G 0.042480 1.4266e-05
1:8422676 C T 1.284711 -4.7896e-06
1:8430812 C T 0.130616 1.4974e-05
1:8432136 T C 1.308467 -1.0262e-05
1:8447237 C T 0.972544 4.5999e-05
1:8450425 G A 0.026920 4.0760e-05
1:8469789 T C 0.489109 1.0218e-05
1:8477866 T C 0.064662 4.1943e-05
1:8481016 G T 1.172470 5.3398e-05
1:8484529 G A 0.190815 1.0752e-06
1:8487327 C T 0.092072 -2.6815e-05
1:8490603 C T 1.654058 3.1268e-04
1:8492546 C T 0.071939 2.7755e-05
1:8493545 T C 0.046635 -1.0030e-05
1:8495292 C T 0.038245 7.1420e-06
1:8509764 C T 0.059728 -2.8693e-05
1:8510595 C T 1.656028 8.7138e-05
1:8516282 G A 0.148341 2.6239e-05
1:8520408 A G 0.046966 -7.6553e-05
1:8524340 A C 0.141408 7.6223e-06
1:8526142 A G 1.280465 1.3295e-04
1:8527214 T C 0.093721 2.8061e-05
1:8543081 C T 0.053639 1.0872e-05
1:8551853 A G 0.048852 -2.9767e-05
1:8559660 A G 0.769272 5.2239e-05
1:8580960 A C 0.500196 3.3386e-05
1:8594967 T C 1.938402 1.3118e-04
1:8604158 C T 0.162090 2.2377e-05
1:8618337 C T 0.375572 -4.0749e-05
1:8630602 G A 0.060066 -8.1586e-05
1:8633341 T C 0.061695 6.7269e-05
1:8635207 T C 0.026849 5.4868e-05
1:8643497 A G 0.122871 9.7013e-05
1:8646318 C T 0.439884 7.7263e-05
1:8647481 G A 0.105789 -1.7808e-05
1:8658834 C T 0.057826 -1.3164e-05
1:8690933 A G 1.278047 4.1387e-04
1:8720825 C T 0.024122 5.8121e-06
1:8725075 A G 0.063912 6.3820e-05
1:8732055 A G 0.028764 4.4200e-05
1:8741401 G A 1.261582 1.3647e-04
1:8742451 T C 1.912757 -1.0557e-05
1:8750511 T C 0.071949 2.3452e-06
1:8759554 C T 0.547325 6.8210e-05
1:8778075 T C 0.065425 4.2684e-05
1:8783614 A G 0.079865 -2.5803e-05
1:8798765 T C 0.037570 -5.5891e-05
1:8799811 T C 0.070660 -4.3909e-05
1:8804443 G A 0.117019 -2.4374e-05
1:8823093 A G 0.073672 -7.6430e-05
1:8845199 A C 0.385362 -3.2669e-05
1:8851929 A T 0.196602 1.3269e-05
1:8862398 T C 1.945747 1.0001e-04
1:8868406 G A 0.504942 -4.9596e-05
1:8871313 A G 0.139246 4.8390e-07
1:8907693 C T 0.043503 -2.8271e-05
1:8913181 T G 1.655824 2.2557e-05
1:8918313 C T 1.005946 -7.3400e-06
1:8925112 C T 1.111793 -1.5116e-05
1:8935610 C T 0.049803 -3.3566e-05
1:8943350 G C 0.147380 -2.3558e-05
1:8952474 A G 0.544822 1.2870e-05
1:8954683 T C 0.041075 3.3734e-07
1:8964144 T C 0.106915 2.4468e-05
1:8971274 T C 0.101105 6.2487e-05
1:8974005 A G 0.092835 1.3083e-06
1:8978799 C A 0.627586 2.7526e-06
1:8981813 C T 0.031552 2.2288e-05
1:8982906 A G 1.099440 -4.1860e-05
1:8985988 A G 0.557740 4.5761e-05
1:8987259 T C 1.083452 5.0039e-04
1:8989894 C T 1.764952 -2.4527e-05
1:8991116 A G 1.117957 -2.3645e-05
1:8992899 T C 0.158558 3.3947e-05
1:8998059 T C 1.686201 -4.3320e-05
1:8999367 A C 0.190889 6.4459e-05
1:9000104 C A 1.077603 -3.5093e-05
1:9002569 A C 0.052322 4.1969e-05
1:9002909 T C 0.078443 -7.7594e-06
1:9003178 T C 0.022370 2.1816e-05
1:9004120 G A 0.200484 -4.4591e-05
1:9008739 G C 1.327295 6.7890e-06
1:9009406 T C 0.787481 -3.9455e-05
1:9010984 C A 0.948376 -7.5980e-05
1:9011421 G A 0.028228 -9.1543e-06
1:9011586 G T 1.246934 -1.9147e-05
1:9011722 T G 1.285603 -1.0378e-05
1:9013585 T C 0.258992 -3.5172e-05
1:9015954 C T 0.065905 1.6353e-04
1:9017091 T C 0.445976 -2.2717e-06
1:9017204 G A 0.602350 2.3925e-05
1:9026751 A G 0.062653 1.2927e-06
1:9030372 T C 0.540161 4.1396e-05
1:9030964 T C 0.407491 5.2025e-05
1:9033538 T G 0.072322 -5.9881e-05
1:9034301 C T 0.104017 -1.8880e-05
1:9034421 A G 0.780850 5.4643e-05
1:9034483 T C 0.025187 -1.1765e-04
1:9034966 C A 0.038180 -5.2008e-06
1:9036614 G A 0.075269 3.6840e-05
1:9037230 T C 0.044993 -3.6169e-05
1:9038985 C T 0.027612 -2.0387e-05
1:9039022 A G 1.463146 -9.1728e-06
1:9042447 G A 0.521875 1.7185e-05
1:9045359 G T 0.423905 -8.3005e-06
1:9049872 T C 0.070076 4.5665e-05
1:9053994 G A 0.136033 1.4316e-05
1:9056801 A G 0.148253 4.4971e-05
1:9059386 C T 0.119762 2.1118e-05
1:9060170 G A 0.638832 4.4679e-05
1:9061161 G T 0.226128 6.4113e-05
1:9061382 C T 0.569126 -4.4845e-04
1:9065119 C A 0.188189 3.0345e-05
1:9066695 T C 0.663007 2.1036e-05
1:9068020 T C 0.102624 2.5257e-05
1:9068386 A G 0.205875 2.6314e-06
1:9069001 A G 1.006125 -1.0992e-05
1:9069412 A G 0.387101 7.8830e-05
1:9070184 T C 0.038637 1.1854e-05
1:9074465 T C 0.086785 5.8082e-05
1:9074932 A G 0.732326 5.0675e-06
1:9075369 C G 0.218757 -7.8015e-05
1:9079154 T C 0.542329 8.6195e-05
1:9080411 C T 0.370925 2.9128e-06
1:9080966 C T 0.652601 -1.2599e-04
1:9083388 T C 1.446476 1.3707e-05
1:9085724 G C 0.059959 -3.1324e-05
1:9087842 A G 0.472247 4.2764e-05
1:9098230 T C 0.356423 2.9879e-05
1:9098272 T C 0.515422 -5.7495e-05
1:9101155 G T 0.387510 1.6915e-05
1:9102889 A G 0.108093 7.6745e-05
1:9116899 C A 0.726312 -6.2928e-05
1:9118423 T C 0.026777 2.7193e-05
1:9122382 C T 1.766280 -3.3857e-05
1:9127216 A C 1.272422 -1.0531e-05
1:9127963 T C 0.414145 3.5974e-05
1:9133405 C A 0.035836 -3.6390e-06
1:9140078 C T 0.400922 2.5742e-06
1:9144999 A G 0.021688 -4.0645e-05
1:9152441 G A 0.042850 -1.1647e-05
1:9158600 A G 0.279716 -1.5385e-05
1:9158765 C A 1.387880 -2.0403e-05
1:9160577 G A 0.109314 9.0105e-05
1:9165685 A G 0.436466 5.3762e-06
1:9177317 C T 1.366316 -1.3172e-05
1:9180430 G T 0.031851 -2.1933e-05
1:9198611 T C 0.081222 7.4031e-05
1:9205255 A G 0.573326 -4.1459e-05
1:9210262 A G 0.627277 2.1895e-05
1:9211468 T C 0.096892 -5.6974e-05
1:9213177 G A 1.867138 7.1784e-05
1:9213962 G A 0.083357 2.7828e-05
1:9214372 C A 1.555228 2.1015e-05
1:9216147 C T 0.086899 1.3233e-05
1:9218721 G T 0.633493 3.0057e-05
1:9219383 C T 0.636476 -2.0519e-05
1:9224037 C G 1.908606 -4.1261e-05
1:9226936 A C 0.069693 -7.8446e-05
1:9228624 C T 0.138366 -1.7284e-05
1:9234363 T G 0.349720 -6.3599e-07
1:9243811 T G 1.256106 3.2764e-05
1:9244795 T G 0.565975 -1.0315e-04
1:9245572 T G 0.290485 -9.3354e-06
1:9245640 T C 0.065969 8.3564e-05
1:9248627 C T 0.085587 -3.5123e-06
1:9248724 A G 0.066817 1.5328e-05
1:9249631 G A 0.944235 4.4565e-06
1:9263101 G A 0.073912 1.9041e-05
1:9270888 A G 0.033178 9.3151e-05
1:9272159 C A 1.185170 4.3953e-04
1:9272954 C T 1.582314 3.4519e-05
1:9278271 T G 0.084860 2.8391e-05
1:9280173 G A 0.049800 6.6757e-05
1:9285639 T G 0.379831 -3.0873e-05
1:9285721 G A 0.253948 -4.9630e-05
1:9286375 G A 0.051325 -1.0744e-04
1:9305445 C A 0.299339 7.0206e-05
1:9307845 C T 0.511232 -1.0513e-04
1:9315847 T C 0.500414 7.1277e-05
1:9317873 C T 1.024453 1.7613e-05
1:9323910 A G 0.453912 3.1147e-06
1:9324213 T C 0.248125 1.4090e-05
1:9327733 T G 0.028017 -1.7451e-05
1:9329289 T C 0.450916 -1.9474e-05
1:9329922 T C 0.042669 2.4147e-04
1:9331880 G A 0.339051 5.8290e-05
1:9335160 T C 0.678034 3.9299e-05
1:9338689 C T 1.449056 2.4301e-05
1:9339467 T C 0.257567 -4.0249e-05
1:9346583 A G 0.250523 2.8099e-05
1:9350440 A G 0.146241 2.8092e-05
1:9352234 A G 0.090729 -1.2147e-04
1:9355045 T C 0.416021 4.1978e-05
1:9356065 T C 1.501621 3.6200e-05
1:9358681 A G 0.759298 -2.9467e-05
1:9360288 G A 0.196563 -2.7618e-05
1:9364634 G A 1.217537 1.3000e-05
1:9364692 T C 0.156098 8.0351e-06
1:9365545 C T 0.093575 -1.8066e-05
1:9365673 T G 0.070946 -4.4211e-05
1:9366399 A G 0.776199 -4.7573e-05
1:9367908 G A 1.250679 2.3656e-04
1:9368209 A G 1.436807 6.2950e-05
1:9368388 A G 0.025865 5.8968e-05
1:9376011 A G 0.910310 4.9905e-06
1:9382285 G A 0.053711 1.0742e-05
1:9382804 A G 0.416901 4.7361e-05
1:9386241 C G 0.060251 -4.5567e-05
1:9387311 C T 1.221847 2.7516e-05
1:9388071 G A 0.114763 4.2833e-05
1:9388078 T C 1.749548 1.2109e-05
1:9388848 G A 1.196131 2.3378e-05
1:9389231 A G 1.012266 7.4047e-05
1:9399032 A G 0.419173 -5.7453e-07
1:9399445 T C 0.044645 1.7613e-05
1:9400188 A G 0.131015 -3.2955e-05
1:9400985 A G 0.044554 -3.5925e-05
1:9401282 A G 1.834424 2.6952e-05
1:9402520 G T 0.516266 -2.3018e-05
1:9404367 G T 0.149441 2.3124e-05
1:9409084 G A 1.606044 -1.2367e-07
1:9409860 G C 0.051409 6.7204e-05
1:9411469 C G 0.669680 -1.2022e-05
1:9412610 T G 1.601870 -4.6789e-06
1:9415009 G A 0.439433 -4.5200e-05
1:9416852 G A 0.459423 -2.5023e-05
1:9418188 T C 0.080112 -3.8925e-05
1:9419182 T G 0.200351 -1.9335e-05
1:9419290 C T 0.291696 -2.8751e-05
1:9420541 G C 1.470900 -9.0435e-06
1:9422435 T C 0.321732 1.5035e-05
1:9422605 T C 0.066379 2.4350e-05
1:9427869 A G 1.635547 2.5331e-05
1:9429721 T C 0.026381 5.0424e-05
1:9431223 A G 0.520836 3.3393e-05
1:9432390 T C 0.432062 -7.8356e-06
1:9433576 T C 0.100125 4.1594e-05
1:9437023 C T 1.148023 5.6232e-05
1:9448649 A G 1.254915 -3.5177e-05
1:9453902 T C 0.036654 -9.4191e-06
1:9458793 T G 0.277606 -8.8675e-06
1:9465705 C T 0.038605 -7.8464e-05
1:9465727 T C 1.395323 -2.6263e-05
1:9466292 A C 0.945747 5.8363e-06
1:9467570 A G 0.076382 -3.1750e-05
1:9474990 A G 0.301329 3.8715e-05
1:9476781 G A 1.961184 -5.7986e-06
1:9477177 G C 0.103199 -3.1613e-05
1:9483388 A G 0.226148 -2.7612e-05
1:9489406 T C 1.160473 -6.8534e-06
1:9492629 A G 0.487837 -2.3668e-05
1:9494670 G A 0.041753 2.5399e-05
1:9496481 T C 0.145981 3.7844e-05
1:9497668 C T 0.379967 1.6763e-05
1:9502653 C T 0.195923 -2.2447e-06
1:9505710 A G 0.124462 1.6830e-05
1:9505821 C T 0.158454 -1.0349e-06
1:9506275 C T 0.801117 -9.1612e-06
1:9507004 G T 1.444759 1.5249e-05
1:9510526 C T 1.633860 -4.3995e-06
1:9511569 G T 1.520849 -1.9274e-05
1:9514846 C T 0.842217 -3.5737e-06
1:9526726 A G 1.564456 3.5872e-05
1:9526979 G A 1.081209 -5.3966e-06
1:9532963 T C 0.071468 -2.2821e-05
1:9535619 G A 1.799010 7.1335e-05
1:9542971 G A 0.831510 3.7389e-05
1:9548870 T G 0.083286 -7.0700e-05
1:9555888 C G 0.447924 1.5169e-05
1:9558167 A C 0.337445 1.1014e-05
1:9563364 A C 0.096227 5.0223e-05
1:9565643 A G 0.072049 1.3548e-05
1:9567789 A G 0.149055 2.5070e-04
1:9568755 T C 0.103520 -3.4679e-05
1:9572348 A G 0.058729 -1.7451e-05
1:9577217 A G 0.065840 -7.2627e-05
1:9591499 C T 0.243922 -1.7136e-04
1:9600774 C T 0.430724 -1.3712e-05
1:9621002 T C 0.061621 -5.0583e-06
1:9629477 T C 0.071725 -1.0724e-04
1:9630577 A G 0.031442 -1.3244e-05
1:9633723 G A 1.945491 -3.3534e-05
1:9642424 C G 0.063010 1.1140e-04
1:9645101 T C 0.109122 -2.6058e-05
1:9649821 T C 0.038066 -6.9547e-06
1:9650157 G A 0.080595 -4.3153e-05
1:9650729 G A 1.680121 1.0087e-04
1:9651742 C G 0.088914 1.6063e-04
1:9663195 T C 0.024807 -5.2358e-06
1:9664822 C T 0.298165 -1.7259e-05
1:9682631 A G 1.597270 1.8865e-05
1:9690476 G A 0.192210 6.2711e-05
1:9693275 G A 0.036502 1.0159e-04
1:9693988 T C 0.487252 3.3823e-06
1:9695888 C T 0.390162 1.2721e-05
1:9696690 A G 0.194619 2.4474e-07
1:9710821 T C 0.038719 1.3966e-04
1:9713500 A G 0.771301 -1.9672e-05
1:9716125 A G 0.350285 -5.1783e-05
1:9722610 T C 0.066752 -3.6997e-05
1:9723548 C T 0.165504 1.6271e-06
1:9736463 A G 0.079625 -1.9083e-05
1:9743729 A G 0.939574 3.1355e-05
1:9746996 A C 0.145666 7.2852e-07
1:9747770 T C 0.091017 -2.9487e-05
1:9753582 T C 0.219302 8.8434e-06
1:9754184 T C 0.033743 -6.9706e-05
1:9765679 C G 0.035324 -3.8154e-05
1:9767817 A G 0.167504 -8.6932e-06
1:9776339 G A 0.196089 -3.3143e-05
1:9777599 G C 0.063678 -2.8767e-05
1:9782556 T C 0.952161 6.2224e-05
1:9790659 G C 0.021402 4.7332e-05
1:9790995 G A 1.265983 -5.0680e-06
1:9804693 T C 0.098343 -9.2726e-06
1:9810363 T C 0.069391 4.7553e-05
1:9811653 T C 0.042724 -1.3939e-05
1:9814302 C A 0.067521 -1.6645e-04
1:9823924 G A 0.179987 -2.6255e-05
1:9835617 C A 1.801032 -9.1854e-05
1:9836556 G A 0.167101 -1.3023e-06
1:9850155 C T 0.044970 -1.3486e-05
1:9852583 C T 0.069167 3.2223e-06
1:9868806 G A 0.062831 -7.9130e-06
1:9871225 A G 0.133706 -4.8213e-05
1:9875633 T C 1.837865 4.1931e-06
1:9877280 C T 0.091322 4.4595e-05
1:9881112 T C 0.100511 2.8557e-05
1:9882938 G T 0.043087 -5.3249e-05
1:9885290 T C 0.166822 -7.8387e-06
1:9889282 A G 0.031052 -2.2445e-05
1:9896936 T C 0.056745 3.0390e-05
1:9897001 C A 0.101878 -8.5590e-07
1:9901912 A G 0.022584 -7.4665e-05
1:9902128 C T 0.953742 1.4207e-04
1:9902403 C G 0.169013 4.3368e-05
1:9902900 G T 0.489862 -7.7203e-06
1:9905558 A G 0.031286 -5.4598e-05
1:9911291 G A 0.447576 -3.4000e-05
1:9924957 A C 0.374290 -8.4218e-06
1:9929679 A G 0.082345 4.9982e-05
1:9939343 A G 0.064029 -6.2838e-05
1:9951182 A G 0.115503 -4.7681e-05
1:9956416 T C 0.067703 4.3028e-05
1:9964708 G A 0.370370 -1.1592e-05
1:9982387 T G 0.161382 -1.9898e-05
1:9983222 C A 0.080401 2.6890e-04
1:9984879 T C 0.097129 -2.9420e-05
1:9989081 A G 0.082105 -9.2261e-05
1:9989150 T C 0.131333 2.6236e-05
1:9991627 A C 0.041377 3.0046e-05
1:9994339 G A 1.734588 7.9469e-05
1:10002921 G T 0.043074 8.3598e-05
1:10008013 T G 0.056031 -1.8501e-05
1:10027540 A G 1.693718 1.0717e-04
1:10028420 A G 0.033003 2.4724e-05
1:10046460 G A 0.592781 -2.5654e-05
1:10049177 G T 1.700592 2.7621e-05
1:10061807 A G 0.046158 3.9910e-05
1:10068175 A G 0.034084 1.1333e-05
1:10071301 C T 0.303027 -6.6496e-05
1:10084679 A C 0.066457 1.4779e-05
1:10092275 C T 0.038222 -3.3238e-05
1:10093457 T C 0.312540 -1.9131e-04
1:10094313 A G 0.063007 3.7420e-05
1:10098028 A C 0.100683 -6.2379e-06
1:10106684 A G 0.072173 -5.5742e-05
1:10119822 A G 0.021701 1.6447e-06
1:10123395 G A 0.021114 -1.1285e-05
1:10138485 G A 0.037631 -1.7794e-04
1:10147999 T C 0.038611 1.3465e-05
1:10149529 T C 0.111297 -4.1047e-05
1:10177790 G A 0.227800 -2.2797e-04
1:10182665 A G 0.041708 7.1212e-05
1:10190575 C G 0.036255 -1.4114e-04
1:10195970 T A 0.169922 -7.1026e-05
1:10207195 A C 0.053081 -5.2761e-06
1:10209557 G A 0.580360 -3.3854e-05
1:10215207 C G 0.094120 -7.6188e-05
1:10219807 T G 0.039751 -1.1839e-05
1:10221770 T C 0.027998 -3.6915e-05
1:10231463 T C 0.156231 -1.7351e-04
1:10234035 C T 0.222474 -8.9425e-05
1:10235946 C T 0.750385 -6.2837e-04
1:10237187 C T 0.056956 -1.2362e-05
1:10242292 G A 0.059134 -3.5149e-05
1:10242654 G A 0.818209 -5.3631e-04
1:10246761 T C 0.042334 3.5568e-05
1:10258180 T C 0.098843 1.7448e-05
1:10264437 G A 0.056194 -9.3499e-06
1:10264510 G A 0.056927 3.3088e-05
1:10271688 G C 0.227683 1.2902e-04
1:10275592 T C 0.952826 -3.1919e-05
1:10281012 C T 0.698483 -1.1127e-04
1:10283428 C A 0.090667 3.1024e-05
1:10287414 A C 0.036979 -5.3613e-05
1:10296518 C A 0.053500 -6.4519e-05
1:10308958 T C 0.253802 6.5273e-05
1:10309026 A G 0.226310 -3.9953e-05
1:10330581 C A 0.025356 4.8498e-06
1:10339355 C T 0.062546 -7.7628e-06
1:10343648 A G 0.061273 1.8124e-05
1:10353112 C T 0.642058 -1.1370e-04
1:10358065 T C 0.032302 1.9250e-05
1:10363664 T G 0.056518 -1.4560e-05
1:10378270 A G 0.054353 -3.7479e-05
1:10386823 G A 0.057443 -5.1590e-06
1:10395208 T C 0.066142 3.2104e-06
1:10398960 C T 0.055230 -1.7748e-05
1:10399008 A G 0.095058 -6.3240e-05
1:10399178 G A 0.650585 -1.2351e-04
1:10399944 C A 0.085071 6.3308e-06
1:10421878 G A 0.244340 8.7370e-05
1:10428570 A G 0.035337 2.3495e-04
1:10429223 C A 1.855684 -1.3169e-05
1:10438687 T C 0.954874 -2.8668e-05
1:10451078 G A 0.040452 2.3613e-05
1:10453450 C G 0.038780 -5.7330e-05
1:10457121 G A 0.025109 1.5803e-06
1:10457496 G T 0.057307 -1.3820e-05
1:10458433 T C 0.037219 -8.9694e-05
1:10460485 C T 0.616758 -5.7501e-05
1:10463961 C T 0.050462 3.3631e-06
1:10473200 A G 0.035018 -9.2157e-05
1:10479791 A G 0.037138 -9.2893e-05
1:10481384 A G 0.043035 2.3867e-05
1:10483983 C A 0.056379 -1.5835e-04
1:10491209 A G 0.146487 -4.5341e-05
1:10492715 G A 0.972642 1.3004e-05
1:10492765 C G 0.034801 -6.8927e-05
1:10496944 A C 0.952252 1.0147e-05
1:10499917 C T 0.062656 -5.4774e-05
1:10502710 G A 1.853363 4.5118e-05
1:10509603 A C 0.059342 6.6996e-06
1:10511360 G A 0.055866 2.0629e-05
1:10516290 G A 0.795433 1.9773e-05
1:10532981 G A 0.217365 -7.3080e-05
1:10537608 T C 0.081780 -3.0894e-05
1:10544051 C T 0.086636 1.7123e-05
1:10550352 T C 1.015456 -3.7266e-05
1:10556534 T C 0.040332 5.7988e-05
1:10563492 G A 0.631857 3.8651e-05
1:10568140 T C 0.022444 1.9055e-05
1:10573867 A G 1.027089 -3.2534e-05
1:10575910 G A 0.036872 -1.8777e-05
1:10590720 T C 0.021798 -1.4865e-05
1:10593296 T G 0.148185 3.2136e-06
1:10594885 T C 0.046953 -1.2469e-04
1:10596341 T C 0.663850 2.7780e-05
1:10601731 T C 0.025184 -6.3365e-05
1:10607895 T C 0.245093 -8.1781e-05
1:10609460 T C 1.651150 7.7467e-06
1:10613611 A G 0.095493 3.9015e-05
1:10624011 G A 0.042662 1.0411e-04
1:10629772 T G 0.129220 5.9278e-05
1:10633245 A G 1.082114 8.3907e-06
1:10633543 A C 1.403453 5.7810e-05
1:10647924 T C 0.117133 -4.0091e-05
1:10651148 G A 0.024570 -1.4850e-05
1:10651589 C T 0.071689 -5.0212e-05
1:10653622 C T 0.082647 -1.5695e-05
1:10653628 T G 0.171385 -9.8475e-05
1:10654688 C T 0.400360 1.1766e-04
1:10658221 C T 0.233899 -1.2664e-04
1:10664708 A G 0.076889 -1.1244e-05
1:10666646 T C 0.238420 -7.0203e-05
1:10666735 G A 1.577676 9.2442e-05
1:10672935 G A 0.246823 -8.9194e-05
1:10679714 T C 0.350415 9.0313e-05
1:10683672 T C 0.037933 -1.2160e-05
1:10691829 A G 0.028066 1.2740e-05
1:10701438 A C 0.322339 -4.1059e-05
1:10702266 A G 0.051893 4.9193e-05
1:10710255 A G 0.339473 -1.7519e-05
1:10711910 C T 0.043759 2.0843e-05
1:10714221 T C 0.034707 5.3817e-05
1:10714402 T C 0.113309 -2.3764e-05
1:10718377 A G 0.051147 2.9015e-05
1:10719549 A G 0.255830 9.1809e-07
1:10720905 T C 0.052276 -4.3564e-05
1:10725193 A G 0.073464 1.1205e-05
1:10725469 A G 0.026407 4.4256e-05
1:10725587 T C 0.028361 -1.4338e-05
1:10734800 G A 0.994012 -8.2902e-05
1:10738871 T C 0.053023 2.5024e-05
1:10740405 T C 1.011756 -1.3793e-05
1:10741669 C A 0.986735 -2.4972e-06
1:10743666 T C 0.031114 8.3669e-05
1:10750432 G A 0.978068 1.3228e-05
1:10752990 G A 0.076707 -6.3573e-05
1:10757199 T G 0.157536 -2.8996e-05
1:10759741 T C 0.096538 1.2711e-04
1:10760510 C T 0.564018 1.7719e-06
1:10761541 T C 0.217777 -1.1586e-05
1:10762077 A G 0.056405 -5.4471e-06
1:10767785 C T 0.103994 -7.5066e-06
1:10767902 T C 1.532732 -2.1752e-05
1:10771488 T C 0.132060 1.2492e-04
1:10773987 T C 0.024285 -9.8451e-05
1:10777260 A G 0.177358 9.2396e-05
1:10782671 G C 0.057885 4.7918e-05
1:10784899 A C 0.050647 5.7253e-05
1:10786314 G A 0.145221 2.6179e-04
1:10787940 A G 0.032691 9.5192e-05
1:10789697 C T 1.273971 -3.5776e-03
1:10793411 T C 0.036807 9.7978e-06
1:10794895 G A 1.967052 2.0792e-06
1:10799577 C T 0.690122 4.3274e-03
1:10800737 T C 0.278301 6.9883e-05
1:10801989 A G 1.119421 -1.0037e-04
1:10804219 A G 0.077242 5.1210e-05
1:10805414 C T 0.598273 -1.0834e-04
1:10805552 A G 0.091722 -7.1410e-05
1:10808587 G A 0.503212 -1.2212e-04
1:10810317 T C 0.072676 -3.7565e-05
1:10811288 A G 0.051276 -3.1915e-05
1:10811325 A G 0.147763 -1.0167e-05
1:10812417 C T 0.574975 -2.1333e-04
1:10815421 C T 0.131713 -1.6283e-05
1:10823826 T C 0.063880 5.6737e-05
1:10824329 C T 1.648664 -6.1773e-05
1:10831218 C G 0.300579 5.3771e-06
1:10833232 G C 1.423155 -3.7262e-05
1:10833401 T C 0.034467 1.1086e-04
1:10838556 A C 0.108340 -7.1774e-05
1:10842021 G A 0.523777 7.3588e-06
1:10842386 C G 0.260835 1.8370e-05
1:10842698 A G 0.046489 2.4209e-05
1:10845920 A G 0.072380 1.3862e-04
1:10846144 T C 0.119489 4.7229e-06
1:10846540 G A 1.655668 5.8946e-05
1:10850371 A G 0.254902 -2.5653e-04
1:10850798 A G 1.558704 4.6045e-05
1:10855638 G C 0.111956 2.0132e-05
1:10856053 T G 1.594015 -1.0349e-04
1:10858746 A C 1.689385 -6.9654e-05
1:10860604 G A 0.059670 -1.5032e-05
1:10863379 A G 0.087509 8.5507e-05
1:10865577 T C 0.279667 1.6753e-05
1:10869052 C A 0.389812 1.0426e-05
1:10874890 C T 0.878593 -2.6163e-05
1:10876600 T C 0.281335 -1.2238e-04
1:10879164 C T 0.059018 2.4232e-05
1:10883600 G A 0.635849 -3.8571e-05
1:10885036 A G 0.255879 -5.1406e-05
1:10885424 T C 0.074867 -4.6663e-05
1:10887205 T C 0.300764 7.5080e-05
1:10889280 T G 0.192892 1.7435e-05
1:10890932 G A 1.715714 9.8886e-05
1:10890972 A G 0.164599 1.2830e-04
1:10891857 C T 0.024875 -2.4531e-05
1:10892498 T C 0.113429 7.0463e-05
1:10893081 G A 0.479339 1.8291e-04
1:10897342 A G 0.051792 -5.3373e-05
1:10901907 T C 0.165358 1.1190e-05
1:10907842 A C 1.597770 -3.0735e-05
1:10912163 G A 0.354939 -6.2153e-05
1:10915906 C T 0.034580 -2.5865e-05
1:10915994 A G 0.064704 -3.3741e-05
1:10920576 T C 1.520164 -1.7373e-04
1:10922467 T C 0.648943 -1.2170e-05
1:10924273 A G 0.491667 -2.0508e-06
1:10925267 T C 0.047586 -7.8830e-05
1:10928048 T G 0.093231 2.3388e-05
1:10928219 T C 0.442234 1.1877e-06
1:10929298 G A 1.062247 1.1121e-04
1:10932432 C A 0.510128 2.0422e-04
1:10934874 A G 0.611152 9.0780e-05
1:10935232 T C 1.445811 2.9415e-05
1:10935423 A G 0.996355 3.8727e-05
1:10935527 C T 0.603032 -8.8762e-05
1:10935595 A G 0.037365 -2.7679e-05
1:10937569 A G 0.042906 -2.6139e-05
1:10938097 G C 0.243811 -2.1554e-05
1:10941249 T C 0.053032 2.8783e-05
1:10957060 T C 0.071030 4.6302e-05
1:10957719 C A 0.859472 5.2835e-05
1:10957984 T C 0.823350 8.6247e-05
1:10964264 A G 0.044606 -3.1696e-05
1:10968701 T C 0.058073 5.9327e-05
1:10970922 C T 1.772648 3.8856e-06
1:10972092 A G 0.028615 4.7420e-06
1:10974329 T G 0.405063 -5.7440e-04
1:10977240 A G 0.816505 -1.8068e-05
1:10978629 A G 0.056035 -8.0979e-05
1:10978767 T C 0.055178 5.2710e-07
1:10980301 A G 0.100644 1.6682e-05
1:10981058 G A 0.511797 2.9766e-04
1:10984562 C T 0.441890 9.7736e-05
1:10986470 C A 0.041549 -7.7692e-05
1:10986584 A C 0.395485 -3.8537e-04
1:10989128 C T 1.729635 -2.6058e-05
1:10993727 A C 0.509138 6.0052e-05
1:10993941 C T 0.060345 6.0148e-05
1:10995168 A C 0.446521 -3.3873e-05
1:10995805 C T 0.163067 -6.5347e-07
1:10998509 A G 0.152018 -1.2327e-05
1:11005291 T C 1.466142 -4.0655e-06
1:11005959 T C 0.242753 -2.6567e-05
1:11009703 T C 0.073250 6.6571e-05
1:11011002 T C 0.309937 -8.7638e-07
1:11013286 G A 0.441964 1.2811e-05
1:11015165 G A 0.275678 -3.2840e-05
1:11015546 A G 0.037933 1.0286e-04
1:11017141 A G 0.026641 -1.2852e-05
1:11017551 G A 0.076963 2.7194e-05
1:11018573 A G 0.045444 3.6731e-05
1:11018754 T C 0.036310 2.7047e-05
1:11024271 T G 0.077028 6.8534e-05
1:11024353 G A 0.460033 -4.3664e-05
1:11024395 C T 0.516779 -5.9654e-05
1:11028301 C T 0.130249 1.1802e-06
1:11029478 T G 0.365429 -1.7605e-06
1:11030014 A G 0.138431 4.2946e-05
1:11031607 C T 0.020805 9.0153e-05
1:11032827 A C 0.444678 5.1874e-05
1:11033082 G A 0.446528 5.3640e-05
1:11038476 T C 0.439553 3.8995e-05
1:11045724 T C 0.029592 -2.6531e-05
1:11046855 T G 0.397089 3.6528e-06
1:11050459 C A 0.053120 9.3744e-06
1:11058588 A G 1.619247 -3.2825e-05
1:11067275 G A 0.035930 3.1854e-05
1:11069966 G C 1.307801 -4.2010e-05
1:11074250 G A 1.678398 -2.5147e-05
1:11079386 T G 0.085967 1.1215e-05
1:11087524 A G 1.677168 -2.5290e-05
1:11090916 A C 1.643668 -4.3867e-06
1:11092327 C T 0.049962 4.1410e-05
1:11096093 A G 0.126026 5.6371e-05
1:11096952 C T 0.054133 9.1505e-05
1:11097867 T C 0.040328 -4.5894e-05
1:11098743 T C 0.036109 -1.2431e-05
1:11103967 A G 1.581405 1.4839e-05
1:11105542 T C 0.020270 2.8500e-05
1:11106666 C T 0.060637 7.1832e-05
1:11121756 C A 0.036713 -1.6414e-06
1:11131292 T C 0.131300 1.0685e-04
1:11132638 T G 1.492079 7.0761e-06
1:11136546 T C 0.090771 -3.1838e-05
1:11159823 C T 0.041150 -3.5400e-05
1:11166073 A G 0.336510 7.9365e-05
1:11166302 T C 1.486035 9.0774e-06
1:11171226 T C 0.041088 -3.9214e-05
1:11181985 A G 0.062192 -1.2089e-04
1:11190646 A G 0.471926 1.9214e-06
1:11191232 A G 0.098346 -3.1228e-05
1:11194874 A G 0.082468 7.0893e-05
1:11198995 T C 0.119268 8.7449e-05
1:11206012 G A 0.052698 4.2643e-05
1:11210450 T G 0.042205 -1.2793e-05
1:11214868 C T 0.051987 -2.5101e-05
1:11272617 T C 0.046807 2.1962e-05
1:11301823 T C 0.031192 -1.3156e-05
1:11306882 G A 1.464068 2.5979e-05
1:11307438 C T 0.032922 -2.0984e-05
1:11318983 C T 0.044246 -4.6144e-05
1:11324519 G A 0.090677 -7.8709e-06
1:11326788 T C 0.662906 1.9854e-05
1:11329570 C T 1.910618 -1.3088e-05
1:11333812 T C 0.026258 1.8577e-04
1:11360957 G A 0.617676 -2.2185e-05
1:11362605 G A 0.042649 6.5534e-06
1:11363041 G A 0.030374 9.7107e-06
1:11364920 C T 0.074445 2.3391e-05
1:11372913 C T 0.496259 -7.4055e-05
1:11375944 C A 0.037307 -6.2216e-06
1:11378708 T C 0.082325 5.5598e-06
1:11384190 T C 0.089184 -2.4139e-05
1:11388631 T C 0.039248 8.2285e-06
1:11395071 T G 1.152268 -5.9562e-05
1:11395416 A G 0.020640 3.6164e-05
1:11398750 C T 0.025155 2.1318e-04
1:11400567 G C 0.158737 -1.6932e-05
1:11402185 G A 0.063484 -3.4780e-05
1:11403648 A G 1.205573 3.3911e-05
1:11410657 A G 0.058855 2.1690e-05
1:11412566 T C 0.032617 -5.0660e-06
1:11421072 G A 0.793651 -2.1560e-05
1:11440689 T G 1.239121 -7.2298e-06
1:11442394 A G 0.161262 5.4314e-05
1:11447001 T C 0.033253 -8.8681e-05
1:11448022 A G 0.079570 -1.0206e-04
1:11454333 A G 0.060046 9.3495e-07
1:11456654 T C 0.030140 5.3691e-05
1:11465290 G A 0.035921 -2.5946e-05
1:11467617 T C 0.030825 -7.0699e-05
1:11472786 G A 0.094367 -5.9466e-05
1:11473323 C T 0.160334 2.0826e-05
1:11475114 A G 0.087054 -3.6242e-05
1:11475286 C T 0.034781 9.5036e-06
1:11477724 G A 0.093689 5.9736e-05
1:11480809 C A 1.006404 1.3800e-05
1:11489175 A G 0.995732 -3.1576e-06
1:11490744 G T 1.038579 -1.2501e-06
1:11490914 G T 0.068966 1.0741e-05
1:11493868 A G 0.985560 1.3525e-05
1:11496994 T C 0.880177 -1.9827e-06
1:11498641 C T 0.104017 -8.3364e-05
1:11500610 G T 0.055184 -1.9263e-05
1:11501431 C T 0.112589 -3.2069e-04
1:11509929 G T 0.131232 9.5782e-06
1:11510643 T C 0.044158 -8.5015e-05
1:11515336 A G 0.052455 3.9815e-06
1:11516413 T C 0.043019 -3.8388e-05
1:11520116 T C 1.155988 -4.0709e-05
1:11523423 T G 0.265535 3.3976e-05
1:11527304 C T 0.514228 2.4758e-05
1:11538249 T C 0.044610 2.5139e-05
1:11539788 T C 0.052403 8.1927e-06
1:11544188 G A 0.064568 8.7007e-06
1:11553456 C A 0.726169 3.5422e-05
1:11556244 C T 0.130901 4.8723e-05
1:11561593 A G 1.270585 -4.2065e-05
1:11561937 T C 0.131099 5.2547e-05
1:11562913 T C 0.130953 5.7414e-05
1:11564507 A G 1.732154 -2.5890e-05
1:11575260 T G 0.332787 1.4276e-06
1:11578973 C T 0.297110 -1.6048e-05
1:11579470 A G 1.258388 -1.5005e-06
1:11585139 T G 0.023898 -8.1290e-06
1:11589911 A G 0.284354 -4.9117e-05
1:11593640 G A 1.712761 -4.3668e-05
1:11595293 G A 0.272465 7.3363e-06
1:11598142 A C 0.122277 7.0974e-05
1:11601054 A G 0.409345 7.7221e-07
1:11603063 T C 0.350129 -4.5888e-05
1:11606556 T C 0.029533 7.7044e-07
1:11607224 T C 0.120950 5.8804e-05
1:11607991 G A 0.040724 -1.3449e-04
1:11611134 C G 0.062117 2.2079e-05
1:11611781 A G 0.305536 -4.9182e-05
1:11618330 C T 0.395524 -1.1285e-05
1:11619115 G A 0.072179 2.8786e-05
1:11619867 T C 0.300388 3.7599e-05
1:11629410 A G 0.042552 4.1347e-05
1:11632891 T C 0.034736 -2.1331e-06
1:11633667 T C 0.202976 7.9175e-06
1:11636479 C T 0.211792 3.0112e-06
1:11641331 A G 0.078460 -1.6935e-05
1:11644173 T C 0.990831 -1.3183e-05
1:11647232 C T 0.902962 -1.4200e-05
1:11648200 A G 0.569905 1.5602e-06
1:11649098 T C 1.318087 8.3371e-05
1:11651910 G A 0.264367 -2.9886e-05
1:11652029 T C 1.691647 1.1995e-05
1:11652656 A G 0.024447 -7.4624e-06
1:11664146 A G 0.075366 -3.5971e-06
1:11665198 C T 1.703997 -2.6272e-06
1:11666034 A G 1.560304 3.0499e-05
1:11674150 A G 0.067220 1.0352e-04
1:11678869 A G 1.541359 -1.0179e-05
1:11688722 C T 0.137263 3.0268e-05
1:11690369 A G 0.102780 5.3593e-06
1:11691161 A G 1.511544 -1.5238e-05
1:11692861 T G 0.024976 -3.2275e-05
1:11696317 A G 0.063500 1.0550e-05
1:11697618 T C 0.043850 3.0140e-05
1:11702082 G A 1.706217 3.1721e-05
1:11702155 T C 1.382616 1.8663e-05
1:11703754 T C 0.043993 3.3248e-05
1:11703789 T C 0.072413 1.0426e-04
1:11706236 A G 0.121725 -1.5888e-05
1:11710561 G T 0.394460 -2.5551e-05
1:11710991 A G 0.090754 -1.0799e-04
1:11711485 A G 0.046878 1.9087e-06
1:11713563 A G 1.581743 -3.0459e-05
1:11717300 C T 0.377838 7.4803e-06
1:11720582 G C 0.134760 -2.7040e-05
1:11721693 A G 0.146195 3.7771e-05
1:11722688 A G 0.414856 -2.1240e-05
1:11725908 G A 0.945504 9.6808e-06
1:11728675 T C 0.166741 -4.5252e-05
1:11728894 A G 0.222285 -4.7734e-05
1:11730804 A G 0.048667 1.0944e-05
1:11733846 A C 0.026541 -2.8100e-05
1:11734049 G C 0.292929 -2.0560e-05
1:11735245 C A 0.089557 2.4835e-05
1:11736600 T C 0.672692 7.2352e-05
1:11737551 T C 0.167403 -2.3997e-05
1:11739358 A G 1.076139 -1.4051e-05
1:11744797 A G 0.402334 -3.5437e-05
1:11745459 G A 1.546172 1.0413e-04
1:11750321 A G 0.197374 1.0923e-05
1:11750512 A C 0.568039 -1.6567e-05
1:11758107 C A 0.328386 -4.4764e-05
1:11758638 T C 0.415972 -1.0666e-05
1:11761468 C A 1.433425 -1.0019e-03
1:11766424 T C 0.325523 -5.0054e-05
1:11768208 A G 0.114666 -2.8196e-05
1:11771496 A G 0.035882 -3.3956e-05
1:11772229 G A 0.322813 -5.0494e-05
1:11772491 A C 0.094724 7.9490e-05
1:11773462 G A 0.657447 -3.8473e-05
1:11774582 A G 0.202145 2.6805e-05
1:11779499 C T 1.467255 3.7334e-05
1:11782814 A G 1.154228 -1.7620e-05
1:11788564 G A 1.979185 6.1260e-06
1:11790687 G A 0.659576 2.3466e-05
1:11794676 A G 0.209153 1.8302e-05
1:11797186 C T 1.214262 8.2698e-05
1:11797234 C T 0.401889 -3.0525e-05
1:11799228 A T 1.323605 1.3842e-05
1:11800478 G T 0.738237 1.5829e-06
1:11801087 A G 0.596767 4.1580e-06
1:11803080 A G 0.298113 -5.2479e-05
1:11804590 G T 0.156452 2.6922e-06
1:11806851 T G 1.636511 -2.0138e-05
1:11812695 A G 0.040585 -5.1675e-05
1:11822734 G A 1.517285 4.9890e-05
1:11824133 C A 1.293345 5.2701e-05
1:11828319 A G 1.342099 4.1771e-06
1:11830169 C T 0.119887 -2.8555e-04
1:11831595 A G 0.146942 4.2592e-05
1:11831615 T C 1.415891 1.8282e-05
1:11835556 T C 0.216079 -1.0011e-04
1:11843224 T C 0.046073 -1.1779e-06
1:11843840 A G 0.165183 4.8027e-05
1:11846252 A G 1.413583 1.5546e-05
1:11847449 A G 0.105097 4.8853e-05
1:11850750 A G 0.047261 -6.5716e-05
1:11850927 T C 0.104818 2.9656e-05
1:11851185 T C 0.121881 1.4722e-04
1:11851927 T C 0.089232 5.7597e-05
1:11852898 C G 0.059118 1.1975e-04
1:11854476 G T 0.625278 -1.5039e-04
1:11854671 A C 0.486241 -1.0707e-04
1:11856378 A G 0.670417 1.3836e-04
1:11859636 A G 0.112014 -1.3234e-04
1:11862214 C T 0.445087 -1.8667e-05
1:11862778 G A 0.326766 -3.4045e-03
1:11863057 A G 0.214674 -9.3015e-05
1:11869230 T C 1.193311 6.3307e-05
1:11870279 G A 0.091511 -2.6779e-05
1:11874249 A G 0.052403 -1.4647e-05
1:11888073 T C 0.090281 -4.3488e-05
1:11891626 G A 0.061332 -1.7083e-05
1:11895667 C G 0.111683 -1.3118e-04
1:11896141 G A 0.059316 3.1086e-05
1:11898789 T G 0.106006 1.7730e-05
1:11899033 T G 0.536500 -7.4992e-05
1:11905059 G A 0.046213 3.4082e-07
1:11906068 G A 0.301540 -8.5738e-06
1:11907648 T C 0.106925 1.5227e-05
1:11913757 C T 0.792898 -1.0879e-04
1:11915728 G A 0.022633 9.2550e-05
1:11915749 G A 0.278297 -2.1584e-05
1:11926758 T C 0.092501 1.1397e-05
1:11927825 T C 0.218319 -5.1454e-05
1:11932678 A G 0.733517 -2.9352e-04
1:11936324 C A 0.821506 5.3391e-05
1:11936644 T C 0.110093 7.8878e-06
1:11941258 A G 0.036632 -3.1186e-05
1:11958779 T C 0.051958 1.8287e-05
1:11960750 C T 0.070287 -8.9069e-06
1:11968503 T C 0.155069 3.8323e-05
1:11969844 G A 0.242659 4.8610e-05
1:11970032 T C 0.029215 -1.4051e-05
1:11973523 C A 0.099002 -7.0540e-05
1:11973842 G A 1.115893 2.9133e-05
1:11982580 A G 0.111469 -3.6833e-05
1:11999124 T C 0.169415 1.5093e-04
1:12000670 C T 0.121050 -2.7243e-05
1:12009911 A G 0.022474 3.4369e-06
1:12009955 T C 0.613558 -4.8968e-06
1:12009956 A G 0.311943 1.0090e-04
1:12010469 T G 0.171119 2.7081e-04
1:12020357 T G 0.286301 6.5463e-05
1:12036021 C T 0.181694 1.7983e-04
1:12042261 G A 0.935244 5.7295e-05
1:12046063 T G 1.301602 1.2588e-05
1:12052405 A G 1.651244 -7.9908e-06
1:12060565 C T 1.212652 -2.6491e-05
1:12071433 G C 0.134462 2.8618e-05
1:12081637 A G 0.182999 -5.8679e-05
1:12082334 T A 0.496964 1.5525e-05
1:12082461 T C 0.305344 9.4006e-05
1:12082538 A C 0.062192 -3.7557e-07
1:12082926 G A 1.431367 -3.0793e-06
1:12085452 C T 1.430922 -2.0517e-06
1:12095521 A G 0.097905 -2.9347e-06
1:12105048 C T 0.476989 3.2089e-05
1:12108764 C T 0.129684 -1.4738e-04
1:12112950 T C 0.400123 2.8846e-05
1:12114052 T G 0.153751 5.0006e-05
1:12116502 G A 0.622662 -1.0453e-05
1:12124259 G A 0.401435 -2.9772e-06
1:12133949 G A 0.826680 -3.8636e-06
1:12134228 T C 0.029400 -8.0152e-06
1:12142243 A T 0.553073 1.2742e-05
1:12144434 A G 0.242269 -4.8830e-05
1:12155071 G C 0.298658 -1.2413e-05
1:12156236 G A 0.206472 -5.8397e-05
1:12161669 C T 0.054639 8.4324e-05
1:12164437 T C 0.473227 8.5153e-05
1:12168584 A G 0.650144 1.8765e-04
1:12169295 A G 0.059517 1.9766e-05
1:12171012 C T 0.178240 8.4024e-05
1:12173361 G A 0.154417 1.1128e-04
1:12174100 A G 0.157305 8.5982e-05
1:12175658 A G 0.030302 -2.8877e-05
1:12176031 A G 0.023976 -7.8049e-06
1:12177834 A G 0.064905 4.8966e-06
1:12183245 T G 0.302306 -6.3021e-05
1:12184375 C T 0.853941 8.4927e-06
1:12185036 A G 0.162985 -1.0252e-04
1:12186058 G A 0.042526 1.2342e-05
1:12187541 C T 0.396436 -4.7225e-06
1:12187594 A G 0.057223 1.3097e-05
1:12188427 C T 0.190087 3.0466e-05
1:12189489 T C 1.004810 -2.0608e-06
1:12189561 A G 1.393927 -7.8936e-06
1:12194745 A G 0.176212 -1.0883e-05
1:12196769 T G 1.277434 1.9767e-05
1:12198179 A G 1.022938 7.1775e-06
1:12198362 A C 0.025430 2.0578e-05
1:12204354 G A 1.849004 2.1326e-04
1:12206712 T C 0.109956 8.6635e-05
1:12206755 A G 1.052743 1.1860e-05
1:12206866 T G 1.116334 -3.9856e-05
1:12210844 T C 0.064237 -1.4894e-05
1:12212141 A G 0.098252 6.9108e-05
1:12213337 G A 1.072075 1.8600e-05
1:12217140 T C 0.970357 1.4854e-05
1:12218967 A G 0.024489 -4.2718e-05
1:12219910 G A 0.827131 -1.0237e-05
1:12223482 A G 0.842224 2.0849e-05
1:12230081 A G 0.038381 -2.8418e-05
1:12233061 G A 1.859595 8.9144e-06
1:12240824 G T 0.433577 -4.5041e-05
1:12241672 A G 0.026761 -1.5504e-05
1:12241991 A G 0.403788 3.8639e-05
1:12242458 C T 0.496165 -4.4864e-05
1:12242870 A G 0.313845 -4.5785e-05
1:12250188 A C 0.079518 2.6832e-05
1:12251808 G T 0.727629 -5.9224e-06
1:12252955 G T 0.479313 -4.2054e-05
1:12253062 A G 0.079290 3.3491e-05
1:12254201 A G 0.400094 -7.1452e-05
1:12256941 G C 0.103345 -3.6479e-05
1:12262792 G A 0.485341 -5.1378e-05
1:12263517 A C 0.079521 -1.8094e-05
1:12267999 T C 0.766497 -1.9846e-05
1:12268637 T C 0.104439 -6.9594e-05
1:12268721 A G 0.081738 -3.1571e-05
1:12271768 A G 0.057200 3.4705e-05
1:12272553 T C 0.046612 6.8845e-05
1:12274919 C T 0.082569 -7.8425e-06
1:12277664 G C 0.828731 1.7984e-05
1:12277967 A C 0.563300 1.6214e-05
1:12291130 C T 0.020107 -3.9075e-05
1:12293612 A G 0.242409 -6.9049e-06
1:12296232 A C 0.154803 -1.4118e-05
1:12296426 C T 0.103689 -1.6790e-05
1:12306897 T C 0.020591 -6.8282e-05
1:12316637 T C 0.026356 8.9957e-06
1:12329295 T C 0.451130 1.8505e-05
1:12336147 C T 0.031912 4.3465e-06
1:12339619 T A 0.448404 2.2868e-05
1:12341707 C T 0.034635 1.8739e-05
1:12342990 A G 0.029647 -4.1976e-05
1:12366460 G A 0.037982 7.9820e-06
1:12371807 A G 0.031776 6.1775e-06
1:12373748 T C 0.192986 4.1512e-05
1:12380343 A C 0.134248 4.5994e-05
1:12401868 C A 1.608069 2.0992e-04
1:12406918 A T 0.044220 1.9114e-04
1:12412647 A G 0.021052 -2.3790e-05
1:12414802 T C 0.022792 3.8336e-05
1:12414859 C T 0.083370 2.9568e-05
1:12418700 C T 1.805894 1.2242e-05
1:12420300 C T 0.068521 -2.3079e-05
1:12422986 A G 0.076350 1.3599e-04
1:12434029 C A 0.058430 4.8479e-06
1:12436431 G A 1.334235 -6.4374e-06
1:12436898 G A 0.375634 -4.6311e-06
1:12442469 C T 0.101219 -2.3396e-05
1:12445255 A G 0.028212 -2.7746e-06
1:12464308 G A 0.067739 8.8976e-06
1:12465498 G A 0.078593 -2.6772e-05
1:12483989 C A 0.046388 2.1662e-04
1:12488475 A C 0.067534 -2.3277e-05
1:12490843 C T 0.143573 -2.3073e-05
1:12502427 C T 0.141427 7.5512e-05
1:12504914 T C 0.050293 -2.4395e-05
1:12508218 A G 0.070579 5.2657e-05
1:12521029 A G 0.099557 7.1223e-05
1:12526780 A G 0.164962 4.6158e-05
1:12528523 A G 0.032454 1.3807e-05
1:12533468 C T 0.136740 5.3157e-05
1:12539341 T C 0.057427 2.6220e-05
1:12546694 T C 0.472160 2.6681e-05
1:12548003 A G 0.020533 -3.5638e-05
1:12569358 T C 0.116211 1.2083e-04
1:12569789 T A 0.105737 -1.8395e-05
1:12571994 G A 0.117110 1.3149e-04
1:12572154 T C 0.053195 4.2610e-05
1:12581535 C T 0.088541 -5.8591e-05
1:12585129 T C 1.961184 7.1242e-05
1:12592294 T C 1.438839 2.5983e-05
1:12593373 G A 0.038917 -6.1115e-05
1:12594871 T C 0.047193 -9.9163e-05
1:12595464 A G 0.212571 9.1298e-05
1:12595871 T C 0.311375 2.3371e-06
1:12598434 C T 0.132472 -1.9910e-05
1:12599005 A C 0.216979 -3.1040e-05
1:12600845 A G 0.074117 1.0783e-04
1:12602979 G A 0.325718 -1.2906e-04
1:12604081 T G 0.505247 -1.4718e-04
1:12605011 T C 1.402438 2.8633e-04
1:12607136 T G 0.067070 -2.7946e-05
1:12611674 T C 0.032870 5.1001e-05
1:12613422 G A 1.151677 1.3060e-04
1:12615069 T G 0.155494 -7.9770e-05
1:12617009 A G 0.655639 -2.4179e-05
1:12626262 A G 0.092170 -7.6641e-05
1:12628637 A G 1.088736 5.4507e-05
1:12634036 T C 0.047346 6.6021e-04
1:12637028 T C 0.068865 -6.1240e-05
1:12637399 C A 0.499755 5.5254e-07
1:12638964 C T 1.724413 -1.1035e-05
1:12641576 G A 0.060254 -3.0777e-05
1:12642315 A G 0.161447 2.4756e-05
1:12642748 G A 0.050134 -1.9409e-05
1:12648862 T C 0.237865 -7.6697e-05
1:12649900 G A 0.310469 8.3010e-06
1:12650069 C T 0.486168 2.3217e-05
1:12654035 T C 1.018351 1.0897e-05
1:12659061 A G 0.172963 1.4156e-04
1:12660488 C T 0.329548 1.3220e-05
1:12663304 A G 0.997984 2.6863e-05
1:12663559 T C 0.028702 -8.4383e-06
1:12663688 C G 0.271643 -5.2167e-05
1:12669753 T C 1.152255 1.1450e-05
1:12671229 C T 0.424882 2.4926e-05
1:12671324 C A 0.555325 4.4511e-07
1:12672149 T C 1.226482 -4.5768e-06
1:12672625 C T 0.819069 -3.4333e-06
1:12674271 G T 0.429001 4.9763e-05
1:12676205 T C 0.256564 -6.7017e-06
1:12678190 A G 0.076184 -3.0298e-05
1:12679850 C T 0.722560 -2.1762e-05
1:12681568 A G 1.018079 2.4640e-05
1:12682761 T G 0.076626 2.1564e-06
1:12682909 G A 1.890926 -7.1822e-05
1:12684504 T C 0.626041 -4.6744e-05
1:12688518 G A 0.058368 -6.6025e-05
1:12689692 A G 0.148389 1.0531e-05
1:12695826 G T 0.036537 4.2932e-05
1:12697105 C T 0.133183 -1.7884e-05
1:12704216 T G 0.033824 -1.0339e-04
1:12718815 G A 0.100972 2.9450e-05
1:12719211 T C 1.915669 -1.1409e-05
1:12724786 T C 0.059465 -1.4955e-05
1:12731572 C T 0.147445 -2.3632e-05
1:12738442 G T 0.035022 -2.7264e-06
1:12743326 A G 0.023502 2.0152e-05
1:12745825 A G 0.113660 -1.1111e-04
1:12746537 C T 1.804583 1.8830e-05
1:12751429 T C 0.058592 -5.0534e-05
1:12751921 A G 0.028735 -6.6339e-05
1:12753614 T C 0.431130 1.4196e-05
1:12754569 T C 1.829630 -1.1732e-06
1:12755946 T A 0.065227 -8.6374e-05
1:12763781 T G 1.343615 1.2689e-05
1:12765166 T C 1.816758 -1.7356e-05
1:12771713 G A 1.744361 -1.8346e-05
1:12774999 C T 1.703101 -3.4314e-05
1:12776344 T A 1.664675 -4.5680e-05
1:12778482 T C 0.074643 3.6881e-05
1:12779618 C T 1.654295 -2.3687e-06
1:12786363 T C 1.464860 -4.2039e-06
1:12788113 G A 0.190740 -2.6315e-05
1:12794607 A G 0.115604 1.0216e-04
1:12798739 A G 1.582249 3.7001e-05
1:12803975 T C 1.423723 -1.7384e-05
1:12805941 A G 0.038829 -1.2493e-06
1:12815650 G T 0.024051 2.8626e-05
1:12820870 C T 1.564810 1.5945e-05
1:12822042 C G 0.027125 1.8956e-05
1:12828649 A C 1.490063 8.1479e-06
1:12829579 G A 1.530684 4.3106e-06
1:12830590 T C 0.483091 -1.9405e-05
1:12832989 A G 0.028728 -4.3975e-05
1:12833428 C T 1.655077 8.8896e-05
1:12835158 A G 0.060381 -4.1615e-05
1:12835868 C T 1.601896 2.0132e-05
1:12837840 C G 1.600415 2.2933e-05
1:12866014 G A 0.018832 -8.9653e-05
1:12866974 G T 0.074082 -2.2234e-06
1:12868100 C T 0.075749 -1.4316e-06
1:12870268 C T 0.075775 -8.6114e-06
1:12871828 A G 0.075743 -1.9998e-06
1:12912501 A G 0.092465 -3.3585e-05
1:13178497 A G 0.053133 -3.2237e-05
1:13179211 C A 0.178088 -1.2410e-05
1:13183032 T C 0.070173 -1.8851e-04
1:13185887 C G 0.248745 -5.1390e-05
1:13186398 A G 1.132524 4.3350e-05
1:13186401 C A 0.045135 -7.2171e-05
1:13497768 A G 0.230004 -1.0518e-04
1:13703662 A G 1.279391 -9.9765e-06
1:13783354 T C 0.557033 5.9959e-05
1:13784062 T C 0.721297 4.9074e-05
1:13785516 C G 0.272990 -4.5844e-06
1:13789192 A C 0.046476 -1.3269e-04
1:13789278 C T 0.209448 -4.3122e-05
1:13789550 A G 0.119677 -3.0872e-05
1:13793246 G A 0.785959 -8.4006e-05
1:13798033 G A 0.048514 -1.0415e-04
1:13802325 C T 0.794297 -7.2310e-05
1:13802373 A G 0.048677 -1.0830e-04
1:13802437 A G 0.530398 -7.0090e-05
1:13803760 C T 0.208978 -5.3638e-05
1:13806900 A G 0.239598 -6.5354e-07
1:13809149 A G 0.044541 4.3290e-05
1:13809227 G T 0.090472 1.3435e-06
1:13810098 T C 0.030971 -3.0721e-05
1:13810535 T C 0.038118 -4.1304e-05
1:13814373 A C 0.496094 6.1902e-05
1:13815792 G A 0.313803 3.4857e-05
1:13819335 A G 0.591568 3.4300e-05
1:13819532 G A 0.326685 -3.5471e-05
1:13819930 G A 0.668200 4.0688e-05
1:13821440 T C 0.633587 4.1279e-05
1:13825513 T G 0.744102 3.1070e-05
1:13827342 C T 0.160210 2.5900e-05
1:13830144 T A 0.082306 8.5440e-05
1:13830577 G A 1.654029 1.1421e-05
1:13831377 T C 0.084188 5.5258e-07
1:13832531 G C 0.091858 -7.9213e-05
1:13835765 T C 0.120576 1.1852e-05
1:13837629 A C 1.054159 1.3092e-05
1:13838042 G A 1.330444 -6.0857e-06
1:13840369 C T 0.022509 -2.9621e-05
1:13841381 T C 0.196410 -2.0485e-05
1:13842586 G A 0.024966 -1.2502e-05
1:13845032 A G 0.938905 -2.7802e-05
1:13851036 G T 0.643616 -6.4754e-06
1:13854483 A G 0.060786 -2.8957e-05
1:13855662 G A 0.057417 -2.8047e-05
1:13859570 G A 0.244850 2.7524e-05
1:13859821 G A 0.025499 3.0796e-05
1:13862092 A G 0.186946 -6.3165e-06
1:13862750 C T 1.603940 -4.4241e-05
1:13863632 A G 0.096584 -1.9104e-05
1:13872562 A G 0.034583 5.7771e-06
1:13873608 G A 0.415102 1.0565e-05
1:13874952 A G 0.040341 2.8201e-05
1:13879172 T G 0.026833 -1.1506e-05
1:13880522 G A 1.001399 -4.8417e-05
1:13885279 A G 1.627751 -7.6196e-05
1:13890695 C T 1.586712 -3.5664e-05
1:13890765 T C 0.346455 3.0372e-05
1:13896863 T C 0.164212 -4.4829e-07
1:13901884 C T 0.288651 -5.6853e-05
1:13904036 G A 0.907399 4.1467e-05
1:13904815 G A 0.064058 -7.6187e-05
1:13906611 A G 0.055421 -3.2660e-04
1:13909142 C A 0.888385 6.5363e-05
1:13911393 T C 0.120310 5.2104e-06
1:13911563 T C 0.354472 1.6990e-04
1:13914909 T C 0.598114 2.6385e-05
1:13922400 G A 0.214570 -1.9585e-05
1:13924863 G A 0.395589 5.4638e-05
1:13926782 A G 0.117042 -9.0569e-06
1:13927707 G A 0.112348 5.0682e-05
1:13928985 T C 0.057171 -1.2794e-06
1:13930604 C T 0.053260 -5.7379e-05
1:13932007 G C 0.961483 -1.2877e-05
1:13932427 T C 0.879407 -4.7403e-05
1:13934173 A G 0.041555 1.3168e-06
1:13935348 T C 0.063243 -1.0941e-06
1:13935402 A C 1.390967 -6.2148e-05
1:13938377 C A 0.752125 2.2088e-05
1:13939177 A G 0.093127 -1.0444e-06
1:13940864 G C 1.901728 1.3537e-05
1:13941631 A G 0.176429 4.7901e-05
1:13942435 G A 0.046849 2.8441e-07
1:13948225 A C 1.513848 1.3263e-04
1:13948609 A G 0.029575 4.6319e-05
1:13949087 A G 0.161275 -1.3194e-05
1:13950070 G A 0.041961 -7.6970e-06
1:13954726 A G 0.182970 -4.6686e-05
1:13957405 T C 0.834175 -3.8170e-06
1:13957636 T C 0.051013 -5.9278e-05
1:13966218 A G 0.154598 -1.4794e-05
1:13968020 C A 0.071390 8.9772e-05
1:13977932 C A 0.084873 -1.9987e-04
1:13992029 A G 0.575621 -1.6799e-05
1:13992480 G A 0.168847 1.5089e-05
1:14001835 G T 0.042247 7.4784e-05
1:14007649 G A 1.439562 2.5733e-05
1:14009956 A G 0.125306 1.6374e-05
1:14023251 A C 0.094649 -8.7747e-05
1:14031043 G T 0.163456 1.2134e-04
1:14033539 G A 0.030760 -2.1316e-05
1:14039931 C T 0.087489 -2.8235e-05
1:14045521 C A 0.522031 4.3929e-06
1:14048523 G A 0.031834 -7.8089e-06
1:14050900 C A 0.047946 2.8776e-04
1:14065056 T C 0.033389 -5.0134e-05
1:14075880 T C 0.047745 -3.2107e-05
1:14076565 A G 0.466233 -1.8003e-04
1:14079495 G C 0.036976 -9.5087e-06
1:14086496 A G 0.040124 6.9106e-05
1:14087557 A G 0.028374 -2.4975e-05
1:14090396 T C 0.033895 4.9978e-05
1:14096821 C T 0.474607 -1.9787e-04
1:14097082 C T 0.211104 2.0703e-05
1:14097480 A G 0.172992 3.4539e-04
1:14102908 A G 0.034353 3.5772e-05
1:14104818 C T 0.065675 7.3961e-07
1:14105298 A G 0.694831 -9.8780e-06
1:14106330 T C 0.036249 8.9229e-05
1:14107135 G C 0.036320 8.5791e-05
1:14107360 A T 0.094831 -1.2428e-04
1:14107932 T C 0.050348 5.6345e-05
1:14109114 G A 0.731096 5.1265e-06
1:14112749 C T 0.493221 -2.2871e-04
1:14116491 G C 1.928016 1.4482e-04
1:14118779 T G 0.749645 8.4317e-06
1:14122145 C T 0.024606 -2.7040e-05
1:14123747 G A 0.464123 -1.6078e-04
1:14125496 C G 1.471767 6.9370e-06
1:14127020 A G 0.174232 3.6203e-04
1:14128113 A G 0.024833 -4.8282e-05
1:14130628 G A 0.588280 5.6330e-05
1:14132467 A G 0.059670 2.3312e-05
1:14132884 A C 0.034882 6.0761e-05
1:14133491 T C 0.109755 -3.7356e-05
1:14133550 C T 0.035840 -1.0632e-05
1:14133891 T C 0.028887 6.5060e-05
1:14134437 G A 1.654931 -1.5453e-05
1:14136289 A T 0.093591 -4.7064e-05
1:14138493 A G 1.695828 4.6456e-05
1:14139826 T C 1.688161 1.2954e-05
1:14140733 A G 0.148694 8.3589e-05
1:14143003 G A 1.707720 8.2375e-06
1:14146001 G A 0.027871 9.7344e-05
1:14148407 A C 0.336896 -2.0746e-04
1:14149197 G C 1.556130 -3.9503e-05
1:14151718 C T 0.094416 1.3163e-04
1:14155002 A G 0.033756 6.5031e-05
1:14157577 G A 1.569162 -1.0619e-05
1:14157624 C G 0.398121 -3.4856e-05
1:14160957 A G 0.033785 -2.9541e-05
1:14161483 G A 0.324864 3.1779e-05
1:14164286 A C 1.258573 -6.6328e-06
1:14166750 C T 0.414969 -4.7973e-05
1:14171622 G A 0.461147 2.7996e-05
1:14177680 A G 0.032613 -2.2390e-05
1:14180711 A G 0.071858 1.4420e-05
1:14192817 A G 0.022986 -8.7104e-05
1:14194816 A G 0.049949 1.3795e-05
1:14195969 A C 0.029137 -7.7068e-05
1:14198107 T C 0.371155 -9.5801e-05
1:14198491 C T 0.352933 -1.5218e-05
1:14198978 C G 0.055291 -4.8728e-07
1:14201930 T C 0.207800 7.1441e-06
1:14203910 A G 0.272010 1.3067e-05
1:14205141 C T 0.117065 5.0163e-05
1:14205571 A G 0.945251 5.7579e-06
1:14208571 A G 0.178127 6.9369e-06
1:14210730 T G 0.929165 -7.7745e-06
1:14216150 T C 0.161957 -1.8996e-05
1:14219864 A C 1.630338 4.6734e-05
1:14220186 G A 0.733774 2.4430e-05
1:14226608 T G 0.265866 1.0223e-04
1:14228236 G A 1.390432 9.5565e-05
1:14230131 C A 0.021432 -9.2576e-06
1:14231877 G A 0.066677 4.8881e-06
1:14232929 C T 0.406537 3.3102e-05
1:14234026 T G 1.084062 4.6815e-05
1:14235500 T G 0.854357 -5.2282e-05
1:14238641 A G 0.231257 2.0272e-05
1:14240592 C T 0.482436 -3.7149e-05
1:14241005 T C 0.093883 -1.3501e-06
1:14243789 G A 0.100463 -2.5390e-05
1:14246931 C T 0.227521 -1.1257e-05
1:14250509 T G 1.935831 -6.9276e-05
1:14252247 G A 0.466996 3.7237e-05
1:14252412 A G 0.066963 6.7845e-05
1:14253566 G A 0.387776 3.3564e-05
1:14254466 A G 0.028459 -2.3251e-06
1:14255114 C T 0.240750 -1.3531e-05
1:14255978 G T 0.198283 -1.1586e-04
1:14258256 G A 0.078953 -4.7057e-05
1:14259163 C A 0.033207 4.7878e-05
1:14275318 A G 0.047901 3.6687e-05
1:14281492 A G 0.055337 -8.3279e-05
1:14292310 C T 0.437966 -1.3836e-05
1:14293056 T C 0.020185 3.7750e-05
1:14295824 T G 0.253977 5.2091e-06
1:14296513 C A 0.831195 4.1348e-06
1:14297036 A G 0.085272 -1.1362e-05
1:14303852 G A 0.058534 2.8761e-05
1:14308709 A G 0.814431 6.8629e-06
1:14311374 C T 0.490391 -1.8689e-05
1:14313250 A G 0.042532 -2.2720e-05
1:14315684 T C 0.269767 -1.6442e-05
1:14317494 G T 0.356267 6.8163e-05
1:14319607 T C 0.296697 -6.2637e-05
1:14320350 A G 0.284071 -5.1799e-06
1:14340185 A C 0.274029 -1.9601e-05
1:14345544 A G 1.026271 -4.8642e-06
1:14348554 A G 0.049017 3.3255e-05
1:14371830 A C 0.984011 1.7393e-05
1:14377390 C T 0.385014 -8.3065e-05
1:14377966 A C 0.478096 2.6341e-05
1:14379959 G A 0.061520 -8.9882e-05
1:14381561 A G 0.021785 -3.5814e-05
1:14382879 T G 0.070290 -9.9358e-05
1:14386559 G A 1.878112 8.0521e-06
1:14387969 A G 0.043461 -5.8226e-05
1:14391038 C T 0.142810 1.5755e-05
1:14391685 C T 0.434340 -2.2066e-05
1:14395050 T C 0.060381 3.0958e-04
1:14395819 G A 0.027332 6.8519e-06
1:14399115 G A 0.051413 -1.2490e-05
1:14399301 A G 0.029338 2.1295e-06
1:14399627 G A 0.241945 4.3091e-05
1:14405785 A C 0.204184 -6.2478e-05
1:14406741 A G 0.159162 -2.6227e-05
1:14407802 T G 0.412581 5.8953e-05
1:14424893 A G 0.721385 1.5145e-05
1:14434528 C A 0.022759 2.0035e-05
1:14436711 T C 0.287953 1.8150e-05
1:14439423 C T 0.530080 -1.5558e-05
1:14440876 G A 0.498931 -4.4359e-05
1:14441351 C G 0.062218 -1.7107e-04
1:14441384 G A 1.594177 2.4559e-06
1:14441738 A G 0.827868 -1.4153e-05
1:14449922 C A 0.195660 -5.2673e-06
1:14451913 G T 0.220192 7.4370e-06
1:14452337 G A 0.103491 1.8315e-04
1:14454092 T C 0.853876 -2.1767e-05
1:14456830 A G 0.040338 6.7510e-05
1:14465151 A G 0.521378 -2.6596e-05
1:14468557 T C 0.961726 1.8063e-05
1:14476584 C A 0.716451 -5.2456e-05
1:14477104 T C 0.280443 -1.7952e-05
1:14487230 A C 0.201717 1.6330e-05
1:14490361 G A 1.027566 -4.1864e-06
1:14491442 G A 0.315098 -2.4857e-05
1:14493787 C T 0.462653 -2.0173e-05
1:14496237 T C 0.090479 -1.0246e-04
1:14505754 T C 0.032023 3.9260e-05
1:14507057 G A 0.330278 -6.7008e-06
1:14507739 A G 0.904095 2.8790e-06
1:14510164 G A 0.667784 4.5501e-05
1:14513235 A G 0.099557 3.9455e-05
1:14521856 C T 0.099083 1.7829e-05
1:14536470 T C 0.912796 5.4482e-05
1:14537327 G A 0.051130 1.0215e-05
1:14540436 T G 1.149632 1.2745e-05
1:14542394 A G 0.021850 3.4375e-05
1:14553662 G A 0.598153 3.2099e-05
1:14555808 G A 0.033370 -2.8526e-05
1:14559081 T C 0.055402 1.4571e-04
1:14566290 C A 0.105812 -5.7968e-05
1:14575095 C G 0.648754 -1.2674e-05
1:14575992 C A 0.030504 -3.6525e-05
1:14577571 T C 0.049511 4.4776e-05
1:14586879 G A 0.707610 -7.1233e-05
1:14587210 G A 0.138175 3.0862e-05
1:14588462 T C 0.035048 1.5390e-05
1:14588963 G T 0.466194 -3.9070e-06
1:14589127 C A 1.425762 3.3280e-05
1:14591857 A T 0.536412 -5.7676e-07
1:14595692 T C 1.080501 2.8837e-06
1:14600514 A C 0.084753 4.9196e-05
1:14603198 C T 0.645168 -2.1167e-05
1:14605530 A G 0.105078 1.2131e-05
1:14607341 G A 0.100839 -1.0239e-04
1:14619237 G A 0.042295 -1.9616e-05
1:14620211 T G 0.059741 1.9200e-04
1:14622770 G T 0.102559 -1.0695e-04
1:14629281 A C 0.104305 -1.5897e-04
1:14629449 G A 0.494903 -1.5160e-05
1:14631625 T C 0.426440 3.4780e-05
1:14632298 A G 0.105071 -1.7678e-04
1:14634654 A G 0.021101 -1.6649e-05
1:14635852 C A 0.912618 -1.2020e-05
1:14637532 C T 0.071127 1.6437e-05
1:14639004 C T 0.043259 -1.1975e-04
1:14648384 G A 0.167325 -1.5470e-05
1:14650265 G A 0.031114 2.3108e-05
1:14650679 T G 0.205674 -1.5778e-05
1:14652280 C T 0.057583 -1.8054e-05
1:14665294 A G 0.052844 -7.5415e-05
1:14665931 C T 0.249524 -1.5102e-05
1:14666044 T C 0.619195 -6.6151e-05
1:14670045 A G 0.081848 -1.3842e-05
1:14671749 A G 0.634126 -2.4492e-05
1:14672341 G T 0.153891 -2.5322e-05
1:14672491 A G 1.945280 3.9056e-06
1:14674266 C T 0.469469 2.7594e-04
1:14695381 T C 0.098952 3.0237e-06
1:14697489 A G 0.166218 -8.5211e-06
1:14697781 A G 0.060066 -1.6290e-05
1:14698382 T C 0.065697 1.2218e-04
1:14699809 A G 0.094909 1.1649e-05
1:14700486 G A 0.735789 2.0481e-05
1:14702982 C T 0.159957 -4.2637e-05
1:14703854 T C 0.528373 4.0684e-05
1:14704694 A C 1.796219 4.5138e-05
1:14716544 T C 0.198374 1.0691e-05
1:14716689 C T 0.318759 -2.2809e-05
1:14717066 C T 0.080563 -2.6743e-05
1:14717634 T C 0.051315 1.5125e-05
1:14717960 A G 0.478378 -1.0412e-05
1:14718934 A G 0.493484 5.0669e-05
1:14719554 T C 0.710164 -1.6840e-05
1:14721033 A G 0.021045 -7.8871e-05
1:14726096 C T 1.903565 1.6085e-05
1:14726485 C A 0.269485 -8.1739e-05
1:14729115 A G 0.046271 -5.7359e-05
1:14731583 T C 0.696746 2.7683e-04
1:14731661 A G 0.084636 -7.3451e-05
1:14731703 T C 0.047401 -3.5822e-05
1:14731789 C T 0.032295 -7.6137e-05
1:14733258 A G 0.199477 2.1077e-05
1:14737314 A G 0.041877 -5.9964e-06
1:14740150 G A 0.044188 7.9747e-06
1:14743895 A G 0.054792 -4.6553e-05
1:14745118 C A 0.081222 5.1091e-05
1:14745572 A G 0.172255 -3.9603e-05
1:14748760 A G 0.878099 -2.7917e-05
1:14751169 A G 0.144825 3.3565e-05
1:14752452 G A 0.558983 1.9798e-06
1:14763852 T C 0.154251 -4.4269e-05
1:14775550 T C 0.206923 5.9774e-06
1:14775619 A G 0.044162 4.2962e-05
1:14775973 A G 0.035398 -3.2669e-05
1:14781039 G T 0.742998 -1.7623e-05
1:14783300 T G 0.031575 9.4499e-05
1:14783662 C T 0.070232 -5.4185e-05
1:14785846 T C 1.059624 -3.4788e-05
1:14788118 G C 0.281332 -2.3169e-05
1:14790931 A C 0.041331 -3.5845e-06
1:14796432 G A 1.880170 -2.6134e-05
1:14802655 A G 0.042367 1.4305e-05
1:14804874 G A 0.218033 -3.4008e-05
1:14808571 A G 0.059238 2.9788e-05
1:14808684 T C 0.052549 1.0136e-04
1:14817323 T C 0.059663 3.5333e-05
1:14818031 C T 1.284321 7.4996e-06
1:14821610 T C 0.498083 9.0090e-05
1:14829664 G A 1.076976 -5.4177e-05
1:14831088 A G 0.051517 -9.3777e-06
1:14835764 G A 1.671828 2.1604e-05
1:14838089 C T 0.083860 1.8784e-05
1:14838221 T G 0.067706 -1.8982e-05
1:14846789 T C 1.019965 -8.0964e-05
1:14849996 C T 0.609786 -8.5708e-06
1:14853297 A G 1.008968 2.8147e-05
1:14859785 G A 0.043633 -1.5738e-06
1:14861873 T C 0.388354 2.3311e-05
1:14863619 G A 0.406891 -3.7389e-05
1:14864678 G A 0.073740 -4.2835e-05
1:14865664 C G 0.427836 -4.1151e-06
1:14867532 A G 0.102494 4.6351e-05
1:14870242 G A 0.072487 -5.5333e-05
1:14872671 G A 0.053302 3.8450e-05
1:14873205 C G 1.005729 7.4588e-06
1:14873401 A G 0.028959 -1.8817e-05
1:14875147 C T 1.119496 1.5430e-05
1:14876580 C T 1.032993 4.1322e-05
1:14877802 T C 0.530249 9.5930e-06
1:14877919 T C 0.027251 -6.1848e-06
1:14878386 A G 0.742940 1.6567e-05
1:14880016 A G 1.148159 -2.6970e-06
1:14880926 T C 0.496814 2.7967e-05
1:14881158 T C 0.346734 3.5638e-05
1:14881805 T C 0.030036 2.8353e-05
1:14883674 T C 0.503673 1.8667e-05
1:14884298 A G 0.633214 -2.8861e-05
1:14885901 C T 0.050981 -3.5949e-05
1:14888625 T C 0.134838 -7.4310e-06
1:14901522 G A 0.254973 -4.6387e-05
1:14902320 T C 0.300011 1.0232e-04
1:14915147 A G 1.627021 -1.9166e-04
1:14915802 G C 0.213278 7.1688e-05
1:14915953 C G 0.300959 -5.7160e-05
1:14920119 G A 0.082916 -7.5943e-05
1:14921128 A G 0.040832 1.1060e-05
1:14921877 G A 0.026641 4.9695e-05
1:14929802 G T 0.791542 -1.8020e-05
1:14936284 A G 0.056752 2.3194e-05
1:14940600 G T 0.047644 -3.0375e-04
1:14941106 A G 0.046392 1.1344e-04
1:14944191 T G 0.498590 -4.4788e-06
1:14945568 T G 0.043873 5.8627e-06
1:14961717 A G 0.037446 4.7110e-06
1:14963447 G A 0.036768 1.3306e-05
1:14973064 C A 0.105269 -3.0743e-06
1:14973245 G T 0.023317 -4.7544e-05
1:14974482 G A 0.291186 -1.6834e-07
1:14975734 A G 0.076626 -1.7936e-05
1:14978743 A G 0.534446 -6.1495e-06
1:14992704 A G 0.049666 4.5332e-06
1:14993039 A G 0.030543 5.6543e-05
1:14994621 A C 0.442205 6.5742e-05
1:14994807 A G 0.413347 9.2853e-06
1:14999419 G A 0.055444 6.9000e-06
1:15002813 T C 0.992778 -7.9878e-06
1:15010607 T C 1.093653 -2.2034e-05
1:15023903 G A 0.105451 1.6963e-05
1:15036568 A G 0.022386 9.8740e-05
1:15038509 G A 0.031526 7.6092e-07
1:15041735 T C 0.329444 -1.0736e-05
1:15042875 A G 0.875805 -1.6923e-05
1:15048871 T G 0.582421 2.8602e-05
1:15051754 G A 0.062958 -9.3201e-05
1:15054252 A G 0.271695 -7.3399e-05
1:15056175 G A 0.701667 -6.6015e-06
1:15057801 C T 0.286541 2.2357e-05
1:15059948 G T 0.521070 7.5390e-06
1:15062221 A G 0.074337 1.8086e-05
1:15064757 A G 0.065321 -2.7402e-05
1:15065364 C T 0.766082 2.6776e-05
1:15066263 A G 0.045970 2.6510e-05
1:15066944 C T 0.894653 5.5622e-05
1:15072279 T C 0.127496 -1.1405e-05
1:15075767 C T 0.834048 3.4503e-05
1:15077934 A G 0.128769 2.0837e-06
1:15078003 A G 0.065392 -1.5218e-04
1:15080728 G A 0.066639 5.1559e-05
1:15081424 G A 1.064899 -2.6370e-05
1:15082319 T C 0.115296 4.0144e-06
1:15089952 C A 0.945079 7.5128e-06
1:15090541 G A 1.024739 4.6828e-05
1:15093471 A C 1.332745 5.7268e-05
1:15095757 G A 0.030663 8.2131e-05
1:15095773 T C 1.575303 -1.7047e-05
1:15096766 C T 0.069469 5.6218e-05
1:15097427 C A 0.253016 1.7719e-05
1:15098043 G T 0.448248 -6.7712e-05
1:15099523 T C 1.058706 3.8021e-05
1:15099694 C T 0.433548 7.0707e-06
1:15100113 T C 0.048034 6.1710e-05
1:15100216 T G 0.026320 -2.4302e-05
1:15101344 A G 0.021513 5.8329e-05
1:15101423 A G 0.075759 3.8333e-05
1:15101472 T C 0.224285 -4.2899e-06
1:15102854 T C 0.954472 -4.9191e-05
1:15108686 C T 0.112748 -5.2863e-06
1:15109680 C T 0.161593 2.4618e-05
1:15110982 C T 0.090047 1.1229e-05
1:15113132 G A 1.512193 -4.2160e-05
1:15113781 G A 0.142485 1.0802e-05
1:15114800 A C 0.062727 1.8164e-05
1:15115510 C T 1.844551 2.0890e-05
1:15116033 A G 1.413629 -3.2785e-05
1:15118811 A G 0.285259 5.4722e-05
1:15120027 G A 0.096714 6.5970e-06
1:15120133 A C 0.409805 2.8512e-05
1:15123189 C T 0.575598 4.0334e-05
1:15125699 A C 1.289739 -2.8276e-05
1:15126214 A G 0.446901 4.3181e-05
1:15126664 G A 0.135672 3.4318e-05
1:15127743 T C 0.462260 4.8609e-05
1:15130704 C A 0.141083 -7.7004e-05
1:15136508 T C 0.419627 1.1534e-05
1:15140711 A G 0.144202 -5.9300e-05
1:15142364 T G 0.482436 3.5184e-05
1:15142578 G A 0.035905 -5.4354e-05
1:15144696 A C 0.053480 -1.1078e-05
1:15145803 C T 0.075821 1.3594e-05
1:15149693 C T 0.108489 1.0502e-05
1:15150652 A G 0.576368 -1.8309e-05
1:15152755 C T 0.200432 -5.3840e-05
1:15153369 A G 0.131187 -6.0851e-05
1:15153656 C T 1.890680 -9.0781e-05
1:15154443 C G 1.238092 -4.6812e-05
1:15154630 T C 0.413077 -4.6789e-05
1:15158825 A C 0.032367 -7.8892e-05
1:15158929 C T 0.035726 1.1074e-04
1:15162350 G A 0.195479 -4.9549e-06
1:15166381 A C 0.108642 2.6628e-05
1:15166756 C T 0.023389 -8.1285e-05
1:15166787 G A 0.031860 4.7698e-05
1:15169335 T C 1.271056 8.9535e-05
1:15170767 G A 0.250059 -4.0629e-05
1:15173187 A G 0.068411 -2.2013e-05
1:15176830 G T 0.117766 -2.2013e-05
1:15177710 A G 0.114663 9.5686e-05
1:15178712 G A 0.082832 -2.8272e-05
1:15178795 A G 0.095234 -1.9050e-05
1:15181575 T G 0.029092 -3.2944e-05
1:15182153 A G 0.332466 -5.9944e-05
1:15183309 C T 1.270407 -5.2620e-05
1:15184139 C T 0.315523 1.5627e-05
1:15187450 A C 0.844321 4.7604e-05
1:15191252 A G 0.093715 1.3250e-06
1:15191709 G C 0.045603 6.6183e-05
1:15192285 G A 0.560152 2.4628e-05
1:15192740 A G 1.401386 -4.9694e-05
1:15197420 A G 0.480264 -4.1208e-05
1:15205817 C T 1.014177 -3.7909e-04
1:15211824 C A 1.626222 -6.6421e-05
1:15213819 A G 0.115727 8.0955e-07
1:15216378 T C 0.250887 2.4900e-05
1:15216489 G A 0.130018 6.3276e-05
1:15218322 A C 0.111073 2.7961e-05
1:15218452 G A 0.028248 1.4485e-04
1:15221551 G T 0.227670 4.9439e-04
1:15226055 C T 1.884432 -8.7697e-06
1:15231026 C T 1.750259 -7.7137e-05
1:15234557 C G 0.351739 1.2681e-04
1:15240917 G C 1.459125 -3.3063e-05
1:15243757 C T 1.048177 -4.5780e-05
1:15247407 T C 0.172515 1.0213e-05
1:15247464 A G 0.394404 -8.6762e-06
1:15253670 A G 0.188114 -5.1891e-05
1:15260020 A G 0.148032 6.3251e-06
1:15263815 A G 0.251484 7.5072e-06
1:15272745 C T 0.276275 9.4771e-06
1:15273097 C T 0.490651 3.0284e-05
1:15277493 T C 0.050880 3.5412e-05
1:15283217 G A 0.449176 -4.4033e-06
1:15286572 C T 0.025450 -2.0729e-05
1:15287168 T C 0.042669 3.7067e-05
1:15295333 G A 0.913958 3.5337e-05
1:15299672 G A 0.551551 9.5476e-05
1:15301165 A G 1.892248 -2.3375e-05
1:15309861 T C 0.647102 -3.2930e-05
1:15312879 G A 0.053016 5.1694e-06
1:15313292 A G 0.100323 2.3987e-05
1:15314311 G A 0.440536 7.1549e-06
1:15316062 C T 0.127711 -1.8516e-04
1:15320285 T C 0.941167 -5.1387e-05
1:15320449 T C 0.479758 4.1604e-05
1:15320878 G A 0.345968 -1.7177e-04
1:15322963 C G 0.027203 -4.9467e-05
1:15323105 G A 0.448926 2.6924e-05
1:15323416 A G 0.451987 -6.7540e-05
1:15328112 T C 0.186731 2.1437e-05
1:15328193 T C 0.305591 2.0288e-05
1:15331802 G A 0.858557 -8.3636e-05
1:15332359 T C 0.021399 -1.9023e-05
1:15334782 C T 0.228430 4.5370e-05
1:15338235 T C 0.188075 -7.5001e-06
1:15339902 G T 1.743219 -1.1365e-07
1:15343374 C T 1.911141 2.7872e-05
1:15344403 T G 1.074500 -5.4331e-05
1:15346319 A G 0.056272 -9.6242e-06
1:15346330 C T 0.418345 -1.6230e-04
1:15347076 T C 0.056606 9.2752e-05
1:15347711 C T 0.188370 -2.8579e-06
1:15350837 T C 0.168435 -6.3967e-05
1:15351854 T G 0.322595 7.6184e-05
1:15352303 A G 0.611363 3.4271e-05
1:15353101 A G 0.965822 -4.5630e-05
1:15358005 T C 0.027222 -2.5756e-05
1:15359040 A C 0.047566 1.1148e-05
1:15359622 G A 1.678615 -2.0349e-05
1:15359710 A G 0.347133 -5.9247e-05
1:15361954 T G 0.104646 -5.0632e-05
1:15362605 C T 0.217806 -3.9356e-06
1:15362682 A G 0.027582 -5.6709e-06
1:15368553 G A 0.335799 3.8648e-05
1:15368902 A G 0.544296 -4.6044e-05
1:15369805 G A 0.059920 2.1321e-05
1:15371724 A G 1.397368 -5.7153e-05
1:15371782 A G 0.122754 -2.2070e-04
1:15372271 G A 0.197293 -1.1178e-04
1:15373038 A G 1.066616 -4.5321e-06
1:15373378 T G 0.729071 -1.9627e-05
1:15373880 A G 1.054344 2.7558e-06
1:15375046 C T 0.143612 5.4258e-05
1:15377554 A G 0.131917 -1.0564e-04
1:15377687 C T 0.482416 -2.1717e-05
1:15387317 G A 0.042889 -9.0942e-07
1:15387443 G T 0.216355 3.2128e-05
1:15387680 G T 0.288878 8.3017e-05
1:15388673 C T 1.313942 2.7649e-05
1:15389785 A G 0.039267 7.4325e-05
1:15389862 C A 0.391350 1.5557e-06
1:15390178 T C 0.465493 -2.3173e-05
1:15396723 C T 0.125124 -2.8095e-05
1:15400813 T C 0.164657 -6.9077e-05
1:15403275 T C 0.164378 -1.5531e-04
1:15403344 T C 0.218115 6.6632e-06
1:15405089 G C 0.141064 -1.1083e-05
1:15405224 A G 0.043207 -1.1772e-05
1:15405489 G A 0.401019 -2.4934e-05
1:15407733 T C 0.091261 2.1181e-05
1:15409769 C G 0.085198 -1.4150e-06
1:15414534 G T 0.038699 -5.2877e-05
1:15417123 A G 0.031922 -6.1237e-05
1:15421655 G A 0.611110 -6.0165e-06
1:15424583 T C 0.021886 -1.1004e-04
1:15424731 C T 1.597166 -1.0478e-06
1:15425946 T C 0.087119 3.1495e-06
1:15425957 G T 0.188322 5.5976e-06
1:15426069 G A 0.157607 4.3894e-05
1:15426594 A C 0.874639 6.0239e-05
1:15428358 C T 1.867482 -2.3626e-05
1:15428805 G A 1.097473 -1.7081e-04
1:15433656 G A 0.764556 1.8483e-05
1:15434259 A G 0.336367 -1.1695e-04
1:15434743 C A 0.488710 -2.3708e-05
1:15434891 G A 0.114354 6.8563e-04
1:15438990 A G 0.821269 -1.2726e-04
1:15442028 C T 1.253227 8.5822e-06
1:15442550 C T 0.181736 5.1404e-05
1:15444675 C A 0.058910 1.2806e-04
1:15449891 T C 0.100505 4.0199e-05
1:15467557 G A 1.178588 -1.7424e-05
1:15471992 G T 0.669745 1.5387e-05
1:15472431 A G 0.308025 4.2568e-05
1:15473182 G A 1.884682 -3.7201e-05
1:15476411 A G 0.052003 3.8454e-05
1:15477658 C A 0.866509 -9.0608e-05
1:15479283 A G 1.530492 -7.2741e-05
1:15485940 A G 1.891543 -3.7631e-05
1:15494756 G A 0.295928 4.2626e-04
1:15495110 G A 0.349042 -5.2404e-05
1:15499360 A G 0.022276 6.8158e-05
1:15500215 A G 0.171970 -4.5460e-05
1:15500538 A G 0.042776 4.0713e-05
1:15503961 A G 0.039481 -6.9444e-05
1:15508945 C T 0.789815 -1.1832e-05
1:15509852 G A 1.886723 6.6367e-06
1:15513091 A G 0.069582 4.1759e-04
1:15514084 G A 1.081222 -7.8584e-06
1:15518792 A G 0.394645 6.2197e-05
1:15520583 A G 1.755452 1.8307e-05
1:15522587 C T 1.499206 1.3026e-05
1:15526534 A G 0.038761 1.5973e-05
1:15528667 A G 0.187776 -3.4190e-06
1:15540260 C A 0.206378 6.9437e-05
1:15541607 C T 0.343151 8.5259e-05
1:15546761 A G 0.680848 -3.5393e-05
1:15548673 G A 1.749931 5.5445e-05
1:15549558 A C 0.064918 4.7272e-05
1:15552287 A G 0.253438 6.3187e-05
1:15553837 G C 0.050997 -8.6015e-06
1:15556713 C T 0.425554 2.0109e-04
1:15558957 C A 0.580444 -1.6460e-05
1:15564121 T C 0.601701 5.5919e-08
1:15568984 T C 1.577212 -9.0943e-05
1:15569712 A G 0.505084 7.7027e-06
1:15570989 T C 1.061828 3.9254e-05
1:15572354 A G 0.207994 -5.1855e-05
1:15581406 T C 1.197238 2.5054e-05
1:15586878 T C 0.685032 -2.2094e-05
1:15593137 G A 0.446132 -8.6269e-06
1:15599025 A G 0.337360 1.5978e-05
1:15600167 G T 1.083922 -1.6751e-05
1:15602957 A G 0.047011 2.4091e-05
1:15604560 G A 0.551895 4.1232e-06
1:15604873 T C 0.036135 9.2252e-05
1:15605468 T G 0.235684 1.4123e-05
1:15606453 T C 1.089761 2.0044e-05
1:15611118 A G 0.514591 -4.6399e-05
1:15614528 G A 0.197715 3.1869e-05
1:15616139 A G 0.672432 -3.1279e-05
1:15616649 G A 0.059975 9.5483e-05
1:15620733 G C 0.104744 -4.7352e-06
1:15629683 G C 0.110476 -1.2903e-05
1:15634669 C T 1.968682 1.3578e-05
1:15634796 G A 0.132167 -1.4260e-05
1:15637232 A G 0.044353 1.5911e-04
1:15638004 A G 0.744352 3.2995e-05
1:15639581 G A 0.109236 -1.0574e-05
1:15644729 A C 0.737318 -3.0806e-05
1:15653078 G A 0.626011 2.0789e-05
1:15660649 T C 0.039478 -1.7452e-04
1:15663384 G A 0.134540 1.6734e-04
1:15664027 T C 0.047975 -5.2189e-05
1:15668276 A G 0.790305 4.4073e-05
1:15668319 A G 0.129389 1.1925e-04
1:15672441 C T 0.392090 -2.9926e-05
1:15677983 G T 0.158013 1.3193e-05
1:15682515 G A 0.905591 3.0345e-05
1:15683402 T C 0.041127 -3.1904e-05
1:15686006 G A 1.062367 -1.1711e-05
1:15687059 G A 0.603363 -7.3361e-06
1:15688045 G A 0.535448 -1.5182e-05
1:15692210 G T 0.134816 -1.0074e-05
1:15694810 T G 0.025067 -1.9320e-04
1:15695842 T C 0.024811 1.9826e-05
1:15698556 G C 0.366566 2.2254e-05
1:15699242 G A 0.057557 -2.5589e-05
1:15702130 G A 0.114286 -1.6734e-05
1:15702987 T C 0.025067 -8.9981e-07
1:15706540 A G 0.034467 -1.0435e-04
1:15706708 G C 0.487518 -8.5080e-06
1:15707775 G A 0.033428 -1.1695e-04
1:15708453 T C 0.026248 -5.5223e-05
1:15708540 G A 0.521810 -2.3229e-05
1:15708925 C G 0.165167 -3.1787e-05
1:15709352 A G 0.079443 -4.5241e-05
1:15724295 A G 0.067758 -9.5834e-06
1:15726437 A G 0.032798 3.4672e-05
1:15733926 C T 0.272737 4.3357e-05
1:15738661 T C 0.201642 -1.4695e-05
1:15739016 G A 0.648797 7.5384e-06
1:15739233 A G 0.265120 3.4239e-05
1:15740001 A G 0.101868 -4.7264e-05
1:15741403 T C 0.035541 -3.9305e-05
1:15741716 G A 0.021964 -2.2818e-05
1:15742568 T G 0.078742 -1.6685e-05
1:15745254 T C 0.666596 -1.0540e-06
1:15745728 A G 0.057852 -1.1010e-04
1:15750217 G A 0.762791 -1.0603e-05
1:15752716 T C 0.443928 -9.5733e-05
1:15753234 A G 0.029501 3.2534e-05
1:15754484 C T 1.678989 -5.3300e-05
1:15758963 T C 0.433249 -6.4820e-05
1:15760015 T C 0.099937 2.3056e-05
1:15760092 T C 0.756302 -2.9021e-05
1:15761043 A G 0.054340 -6.4607e-05
1:15768997 T C 0.069281 -6.2735e-05
1:15769464 G A 0.029809 2.8109e-05
1:15770102 A G 0.198091 -5.8157e-05
1:15771545 G T 0.086937 5.9222e-07
1:15783081 C T 0.194735 5.5923e-05
1:15786195 G A 1.306597 2.0985e-05
1:15788789 G A 0.482562 -1.3468e-05
1:15789861 C T 0.150768 1.5817e-05
1:15792426 G C 0.384589 3.0172e-07
1:15796714 G A 1.669154 -7.7503e-05
1:15798317 G A 1.232672 -2.5176e-05
1:15798433 C T 0.056051 -8.5023e-06
1:15800519 C T 0.056862 -7.9864e-05
1:15801593 T C 0.057333 -7.0535e-05
1:15808872 A G 0.512066 -1.1087e-05
1:15809141 A G 0.065785 6.2370e-05
1:15809706 C T 0.905020 -1.2806e-05
1:15825195 C T 0.628897 -1.6681e-05
1:15835378 T C 0.027862 -3.2318e-05
1:15841757 T C 0.031818 7.0435e-06
1:15844615 G A 1.054159 -2.5656e-05
1:15844718 A G 0.038657 -8.5716e-05
1:15858587 G A 0.046687 -1.8752e-05
1:15873386 G A 0.636190 -1.4092e-05
1:15902184 C T 0.026677 -6.7446e-05
1:15904318 T C 0.426307 -1.0791e-05
1:15904671 G T 0.033840 4.7518e-05
1:15909744 T C 0.482637 -4.3462e-05
1:15909850 G C 1.111375 -5.3970e-05
1:15910553 T G 0.139856 -5.1919e-05
1:15912777 C G 0.285944 1.2116e-05
1:15913354 C T 0.028111 -1.9454e-06
1:15946667 A G 0.085737 5.0367e-05
1:15949584 C T 0.041662 -1.3194e-04
1:15953014 T G 0.020533 1.0762e-05
1:15953902 A G 0.058858 -2.2807e-05
1:15963426 G A 0.060313 9.4640e-05
1:15974814 G A 0.429332 -4.8147e-05
1:15986547 C T 0.546221 -8.8610e-05
1:15986868 A G 0.020945 -6.8205e-05
1:15987602 G A 0.061893 -9.6200e-05
1:15994251 A G 0.020942 -6.2719e-05
1:16014758 G C 0.042669 5.9372e-05
1:16015315 C A 0.043425 2.5880e-05
1:16030382 A G 0.096207 -8.2854e-06
1:16047726 C T 0.491868 -8.6152e-05
1:16049340 A G 0.107824 -6.5569e-05
1:16051349 A C 0.325237 5.8408e-05
1:16052576 T C 0.021558 -2.0958e-05
1:16064411 C T 0.448670 -1.1788e-04
1:16067710 T C 0.102111 -1.5248e-05
1:16069928 A G 0.112248 -5.3812e-05
1:16073134 A G 0.062977 -1.4263e-04
1:16076068 C T 0.146224 2.7871e-06
1:16080171 A G 0.440049 -1.7619e-05
1:16082127 C T 0.541742 -3.6725e-05
1:16082976 T C 0.145841 1.2091e-05
1:16096934 T C 1.458482 -7.5397e-06
1:16101332 A G 0.055249 1.1477e-04
1:16109669 T C 1.764478 -5.4944e-05
1:16110815 A G 0.965936 -5.8373e-05
1:16122857 T C 0.385852 7.6876e-05
1:16124438 A G 0.879469 3.6146e-05
1:16126026 C A 0.353774 5.3983e-05
1:16137436 C T 0.232029 -1.1047e-04
1:16144310 C T 0.047015 9.7296e-06
1:16148600 C A 0.931599 -1.5375e-04
1:16160342 G A 0.067002 -8.8599e-05
1:16160550 C A 0.125912 7.9271e-05
1:16161867 G A 1.937824 8.4876e-05
1:16164188 A G 0.223782 -1.0851e-04
1:16173168 A G 0.079557 1.1031e-05
1:16177578 A G 1.784849 -9.2913e-06
1:16201502 T G 0.172103 -1.1638e-04
1:16204541 G A 0.040491 2.5366e-06
1:16204747 G A 0.091602 -6.9425e-05
1:16218272 T G 0.025875 -5.1643e-05
1:16232634 T C 0.151437 1.2588e-06
1:16246018 T C 0.047375 -4.8160e-05
1:16251375 C T 0.026713 -1.8476e-05
1:16253750 A G 0.029176 3.2517e-05
1:16259813 G A 1.141534 -9.1154e-05
1:16267147 T C 0.205923 1.6092e-05
1:16276747 C A 0.076642 2.7975e-05
1:16286522 G A 1.138730 -9.2105e-05
1:16288042 C T 0.122709 1.0889e-04
1:16299312 T C 0.645927 -1.4773e-04
1:16308036 T C 0.111978 -3.2122e-05
1:16309117 C A 0.124617 5.3626e-05
1:16310109 G A 0.040991 1.4650e-05
1:16314726 G A 0.163190 -5.3322e-05
1:16317381 A C 0.049718 4.9751e-05
1:16318654 T C 0.057128 6.0336e-05
1:16325972 A G 1.798942 9.1581e-06
1:16327229 C T 0.172194 -1.5136e-05
1:16329215 A G 0.070946 8.1529e-05
1:16330816 T C 0.296905 1.5464e-05
1:16338925 G T 1.348227 4.2664e-05
1:16344684 A G 0.169198 -1.2639e-05
1:16345208 A G 1.122258 2.9869e-05
1:16345735 T C 0.125091 4.4891e-05
1:16346533 G C 0.202038 -1.1304e-04
1:16352547 T C 0.041241 -3.4927e-05
1:16354590 T A 0.435768 -4.5547e-05
1:16355638 A T 0.127263 6.0353e-05
1:16356531 A G 0.201065 -1.0604e-04
1:16359254 A G 0.160463 -1.1614e-04
1:16364255 C T 0.430987 -3.6915e-05
1:16364335 G T 0.776095 7.2623e-05
1:16367268 T G 0.288865 -1.3161e-05
1:16368133 G A 1.888005 9.8822e-05
1:16368403 A C 1.069118 -4.9375e-06
1:16369408 C T 0.057469 5.1684e-05
1:16371067 T G 1.265675 6.9474e-05
1:16376559 G A 0.243013 -1.2620e-04
1:16376953 T C 0.238388 -1.2847e-04
1:16378000 G A 0.243188 -1.2486e-04
1:16379823 A G 0.087207 -1.1278e-04
1:16380196 C T 1.978390 -7.9710e-04
1:16380243 G A 1.343826 -1.1323e-04
1:16380815 T G 0.619221 3.2071e-05
1:16382201 A G 0.023347 2.2707e-05
1:16382505 C T 0.940940 -3.3482e-06
1:16386495 T C 0.928746 1.6864e-06
1:16387445 G A 1.070089 -3.1670e-05
1:16387629 G A 0.561356 6.5943e-06
1:16389026 C T 0.554913 -4.3538e-06
1:16393357 G T 0.992915 -2.8426e-05
1:16396698 G A 0.094873 1.3664e-04
1:16404496 A G 0.078278 -8.6594e-06
1:16414544 C T 0.028160 3.9569e-05
1:16417026 A G 0.836161 1.8092e-05
1:16417553 T C 0.029494 3.9478e-05
1:16418582 A G 0.120258 1.7143e-04
1:16419219 A G 0.404155 -1.6206e-04
1:16423085 T G 0.046554 1.8239e-05
1:16426514 T C 0.532881 1.0366e-05
1:16435377 T C 0.719191 3.4191e-05
1:16441163 T C 0.056817 -8.4129e-05
1:16442847 G A 1.114646 -2.6252e-05
1:16451767 A G 0.549925 6.8479e-06
1:16453171 T C 0.546426 -1.2279e-06
1:16453671 T C 0.024389 -5.0078e-06
1:16455052 T C 1.817001 -9.5645e-05
1:16456763 T C 0.059212 2.9763e-05
1:16458339 A G 0.029455 -8.1156e-05
1:16460696 A G 0.127727 5.1340e-05
1:16464489 T C 0.035372 -1.1592e-05
1:16464936 T C 0.042766 1.9755e-05
1:16472718 T C 0.075314 1.8667e-06
1:16481366 T C 0.376348 -2.5369e-05
1:16482976 G A 1.214668 1.2095e-04
1:16486793 G A 1.890277 3.9047e-05
1:16493225 A G 1.187867 -2.2211e-06
1:16495953 C T 1.839673 3.2242e-05
1:16497290 T C 0.028663 5.3641e-05
1:16505320 G A 1.160603 1.1290e-04
1:16505908 T C 1.247154 4.3011e-05
1:16514369 G A 0.189899 -3.5956e-05
1:16515805 C T 1.207092 1.4048e-04
1:16521721 T C 0.054720 5.2435e-05
1:16525657 G A 0.028228 -7.2507e-05
1:16526529 A G 1.460657 4.3416e-05
1:16531263 T C 0.028199 -6.5097e-05
1:16532498 A G 0.252997 -1.0550e-05
1:16534646 G C 0.516867 -1.7043e-04
1:16535487 C G 0.022341 2.5103e-05
1:16537289 G T 1.466019 4.0994e-05
1:16538272 C T 0.280095 -8.0684e-07
1:16542937 G T 0.463484 -2.5712e-05
1:16550398 C T 0.033120 1.2339e-04
1:16558838 A C 0.794038 5.6612e-04
1:16559719 A G 0.034009 -3.8394e-05
1:16572508 T C 0.055019 -6.2512e-05
1:16575343 T C 0.026622 -6.2729e-05
1:16577794 T C 0.147201 -1.0976e-04
1:16577908 C G 0.768422 -2.8984e-05
1:16582686 A G 1.470611 8.2149e-05
1:16609818 A G 0.060595 1.7979e-04
1:16621183 T C 1.531398 1.1316e-04
1:16623799 T C 0.090268 -1.1728e-05
1:16628244 T C 0.051835 1.0050e-04
1:16641797 T C 0.020221 -4.2523e-05
1:16641899 T C 0.763346 2.5563e-04
1:16656518 T C 0.081819 4.4149e-05
1:16675648 C T 0.054181 1.0840e-04
1:16686794 A G 0.766770 -9.1793e-06
1:16706075 T G 1.025239 8.0682e-05
1:16723268 C T 0.261968 -4.7778e-06
1:16730308 T G 0.130512 8.1419e-05
1:16731510 G C 0.468200 -1.1613e-04
1:16734627 G A 0.861426 8.3574e-06
1:16736132 C T 0.678537 4.5110e-04
1:16736138 G A 0.023068 -6.2912e-06
1:16739696 G C 0.485886 -3.0022e-05
1:16741089 A G 0.020348 -4.1674e-05
1:16742820 C T 0.818160 1.3499e-04
1:16745667 A G 0.091150 1.9711e-06
1:16748432 T C 0.139392 -6.9952e-05
1:16766769 A G 0.065369 1.3250e-05
1:16769949 A G 0.144563 1.9617e-05
1:16775582 T C 0.046846 8.1777e-05
1:16776804 T C 1.172943 -5.7921e-06
1:16781879 G A 0.079959 -5.9056e-05
1:16786636 C G 0.580165 4.4002e-05
1:16793220 T G 1.456856 -5.9135e-06
1:16807025 A G 0.021003 -1.5041e-05
1:16828657 G T 1.837294 -1.1871e-05
1:16830833 T C 0.992204 4.2728e-05
1:16832224 A G 0.047440 7.6343e-05
1:16848016 A G 0.065438 5.2055e-05
1:16849660 C G 1.131534 1.9420e-05
1:17004186 A G 1.824268 2.9439e-04
1:17212165 C T 0.144626 1.2647e-04
1:17281235 A G 0.115062 -2.4450e-05
1:17284730 A G 0.028611 -5.0694e-05
1:17288053 T C 0.029079 -5.7106e-05
1:17289911 T C 0.587546 7.5169e-06
1:17292223 A G 0.114309 -2.0230e-05
1:17292975 A G 0.024122 -3.3831e-05
1:17293944 A G 0.063837 3.0132e-06
1:17295764 G A 0.114870 -2.6636e-05
1:17297289 T C 1.471582 -1.7698e-04
1:17301672 C T 0.900985 -1.0235e-04
1:17301780 G A 0.983664 -1.8713e-04
1:17306675 G C 1.046641 -3.0202e-05
1:17306699 A T 0.082254 -2.1475e-05
1:17308158 T C 0.521073 -1.6386e-05
1:17309540 A G 0.540414 -1.0750e-05
1:17310844 A G 0.025593 -1.4873e-05
1:17312592 A G 0.122303 4.5367e-05
1:17312743 T C 1.056502 -3.2014e-05
1:17313283 T C 0.054509 -2.5514e-04
1:17314702 T C 0.374216 1.0280e-05
1:17314942 A G 1.057959 -3.8226e-05
1:17319287 T C 1.291105 -8.7763e-05
1:17323316 C G 0.081131 -4.6690e-05
1:17325955 A G 0.540528 6.4909e-05
1:17326131 T A 1.948363 9.5947e-05
1:17326540 A G 0.075847 -4.1560e-05
1:17326767 T C 0.033084 1.2182e-04
1:17331676 G A 0.849417 9.7433e-05
1:17340878 T C 0.150324 -7.2056e-06
1:17345877 G A 0.394395 4.6180e-06
1:17345905 G A 1.129583 -1.0306e-05
1:17349830 T C 0.056969 3.3560e-05
1:17354297 G A 0.029105 1.1517e-05
1:17356996 G A 0.075120 -3.4987e-05
1:17366582 A C 0.205398 -2.6905e-05
1:17369952 A G 1.077492 -1.3863e-05
1:17371586 C T 0.153472 -1.4584e-04
1:17374852 C T 0.074503 -3.7727e-05
1:17376127 T C 1.948363 1.0865e-04
1:17376476 C G 0.058213 9.7734e-06
1:17380497 T G 1.948084 9.2194e-05
1:17382306 T A 1.948750 1.1213e-04
1:17382562 C T 0.144485 4.3219e-05
1:17383439 G A 0.127951 6.0471e-05
1:17384785 G A 0.045716 -7.4966e-05
1:17386027 A C 1.948435 9.7952e-05
1:17386104 T C 1.275915 -5.0214e-05
1:17390721 T C 1.949042 9.6269e-05
1:17392527 G C 0.043714 -1.0905e-05
1:17392595 T C 0.082539 -1.4211e-04
1:17396408 C T 1.948506 8.4474e-05
1:17396592 A G 0.150856 -2.9079e-05
1:17396703 C T 1.209812 -1.8556e-05
1:17399432 G A 1.948464 8.9667e-05
1:17401694 G T 0.076655 -1.2616e-05
1:17402255 T C 1.305571 9.3741e-06
1:17402347 T C 1.948276 9.1809e-05
1:17407137 T A 0.057336 -6.2026e-05
1:17407207 A C 1.162872 2.1844e-08
1:17407214 A T 1.952619 6.1225e-05
1:17407958 A G 0.022159 2.9450e-05
1:17412343 C T 1.948655 1.1368e-04
1:17413121 C A 0.498288 8.2849e-06
1:17413152 T C 0.020977 1.5963e-05
1:17419024 A G 0.383177 -6.6183e-06
1:17422610 G A 1.254441 1.4455e-05
1:17428218 G A 1.893452 3.0910e-05
1:17431277 T G 1.421805 -1.8856e-05
1:17432557 T C 0.030984 -1.4191e-04
1:17439963 G A 1.950009 1.5735e-05
1:17441727 T C 0.031542 3.8106e-05
1:17442539 C T 0.270413 -2.2298e-06
1:17444769 T G 1.225148 -3.3962e-06
1:17445261 A G 0.047365 3.0148e-05
1:17449473 C A 0.178718 2.2587e-05
1:17453105 A G 0.031831 3.4709e-05
1:17455727 T C 0.032152 3.8952e-05
1:17462595 C A 1.288112 2.2180e-04
1:17469233 G A 0.073873 -9.9298e-05
1:17469875 C A 0.098155 -9.0313e-06
1:17472394 T C 0.042464 1.1806e-05
1:17474127 G T 1.601084 8.3369e-05
1:17476090 C T 0.176585 1.2847e-04
1:17476187 T C 0.041081 4.9370e-05
1:17480534 C T 0.058897 -2.2772e-05
1:17484754 T C 0.036570 -3.8073e-05
1:17490496 T G 0.099385 -1.1670e-05
1:17490623 T C 0.049443 -6.9490e-06
1:17492052 G A 0.179240 -4.7449e-05
1:17492147 A G 0.327454 3.5653e-05
1:17493947 C T 1.712397 2.7925e-05
1:17494099 G A 1.461345 2.9936e-05
1:17494187 A G 0.141921 3.9327e-05
1:17509771 C T 0.621526 -5.1826e-06
1:17513633 T C 0.236888 5.0087e-05
1:17514033 G C 0.047859 -6.8965e-06
1:17514549 T C 0.111449 -4.2915e-05
1:17516786 A G 0.027566 -7.4876e-05
1:17516952 T C 0.023334 1.6055e-04
1:17518160 G A 0.481637 -1.2437e-05
1:17520112 C T 1.926208 7.0559e-05
1:17521144 A C 0.507937 9.5764e-07
1:17522139 C T 0.022759 1.7119e-04
1:17523235 C T 0.116409 -4.6165e-05
1:17523367 A G 0.057310 3.9472e-06
1:17525441 G T 0.124974 4.8525e-05
1:17530201 C T 0.888476 1.7788e-06
1:17531763 T C 0.165881 -6.2021e-05
1:17533008 C T 0.550752 -3.3823e-05
1:17535399 T C 0.054340 3.2840e-05
1:17535409 A G 0.089352 -1.5786e-05
1:17535981 A G 0.043707 -4.6552e-05
1:17536285 A G 0.162349 -6.9848e-05
1:17536952 T C 0.695737 -1.8643e-05
1:17539073 A C 0.419043 -2.0588e-05
1:17541048 G A 0.245554 -3.3614e-05
1:17541728 A C 0.070514 3.5320e-05
1:17541949 G A 0.516500 4.2979e-05
1:17542564 T C 0.028063 9.5303e-06
1:17543077 C T 0.168273 1.0942e-04
1:17544981 A G 0.109431 -1.1405e-05
1:17545721 A G 0.178747 -2.3280e-05
1:17548261 A G 0.064162 1.6264e-04
1:17548527 T C 1.638378 7.5787e-06
1:17550601 A G 1.629153 -4.9731e-05
1:17551178 A G 0.036440 2.5145e-05
1:17551388 G C 1.076119 -8.2088e-05
1:17551570 G A 0.522774 -2.3475e-05
1:17554300 A G 0.129269 5.3664e-05
1:17556087 T G 0.516182 2.6052e-05
1:17557039 C T 0.857297 -5.6601e-06
1:17559676 A G 0.571496 -6.6499e-05
1:17559837 G A 0.702394 -9.6986e-05
1:17560892 A G 0.048715 2.3735e-05
1:17561944 A G 0.233681 5.6596e-05
1:17569247 C G 0.060053 -2.5311e-05
1:17572420 A C 0.081079 -3.5167e-05
1:17573015 T C 0.154446 -7.3589e-05
1:17575645 C A 0.154696 -7.0913e-05
1:17578750 G A 0.925127 5.9204e-06
1:17579538 A G 0.104663 1.9170e-05
1:17582088 T C 0.195875 -1.3364e-05
1:17586134 G A 0.182937 -3.3451e-05
1:17586653 T C 0.315974 -8.6550e-06
1:17589048 C A 1.794667 1.8802e-05
1:17590522 C T 0.311031 4.9985e-05
1:17591899 A G 0.054827 5.9261e-05
1:17593316 A G 0.156156 -7.5435e-05
1:17600437 C A 0.347941 2.7079e-05
1:17604701 C G 1.067168 -8.3861e-06
1:17606189 A G 0.025255 -3.1896e-05
1:17610300 A G 0.087408 3.8707e-08
1:17612503 C T 0.322232 9.6011e-06
1:17615542 C T 0.131998 4.4084e-05
1:17631353 C A 1.168740 -5.1499e-06
1:17631406 C T 0.054678 -2.0730e-05
1:17636860 C T 1.248518 -4.0706e-05
1:17640731 T C 0.041705 -5.9569e-06
1:17645082 G A 0.065545 -3.2953e-05
1:17647986 T C 0.054425 6.5445e-06
1:17657616 C T 1.173625 3.2467e-05
1:17660352 T C 0.026437 -4.5590e-05
1:17660468 A C 0.037524 -1.6053e-05
1:17660499 C G 1.128438 1.6966e-05
1:17660601 C T 0.106026 1.6424e-05
1:17662705 C G 0.050582 -1.2035e-05
1:17664836 A G 1.360463 2.5242e-05
1:17665527 G C 0.027235 2.2780e-05
1:17665685 C G 0.109661 -4.2684e-05
1:17666508 T C 1.214223 2.8536e-05
1:17668509 A G 0.046706 2.7996e-05
1:17668563 A G 0.279849 3.7926e-05
1:17668609 T C 0.109677 -4.0339e-05
1:17674537 A C 0.687863 -1.8400e-05
1:17674821 T C 0.138233 1.0377e-05
1:17678790 A G 0.093147 2.8782e-05
1:17681424 G A 1.376342 -2.6163e-06
1:17682100 T C 1.381106 -1.6528e-05
1:17682287 T C 0.025015 -4.2631e-05
1:17683554 C T 0.030134 8.0480e-05
1:17687027 T C 0.508311 1.1269e-05
1:17696553 T C 0.471092 -6.3131e-05
1:17696624 A G 0.353287 -5.4477e-05
1:17696741 G A 0.326390 2.2741e-05
1:17698961 C T 0.403126 -1.7319e-06
1:17702281 C T 0.042701 1.4749e-05
1:17707601 C T 0.291563 1.2304e-05
1:17707798 T C 1.536101 -6.4409e-06
1:17708013 A G 0.057771 1.2673e-05
1:17708095 T C 0.431007 2.3731e-05
1:17708528 A G 0.125396 -8.1367e-06
1:17714710 C A 0.537159 9.5323e-05
1:17721407 T C 0.123614 6.1395e-06
1:17722363 A G 0.779094 6.4736e-06
1:17727860 A G 0.029471 -1.0022e-04
1:17728072 A G 0.454759 2.3702e-04
1:17729027 T C 0.029121 4.0804e-05
1:17729903 A G 0.762242 2.5922e-05
1:17735869 A G 0.096967 -1.7427e-05
1:17748188 A G 0.051244 1.2614e-04
1:17750263 C G 0.177124 1.7341e-04
1:17752491 A G 0.049683 -1.3865e-06
1:17758660 C T 0.183862 4.7288e-05
1:17760098 G A 0.734283 4.6544e-06
1:17761110 A C 0.096194 -2.8975e-06
1:17763517 G A 1.293598 3.1846e-04
1:17765756 T C 0.553527 3.6325e-04
1:17773159 A G 0.448141 2.7433e-04
1:17775792 G A 0.048313 -1.3331e-05
1:17776989 T C 0.095828 -1.4601e-05
1:17787284 C T 1.379886 -6.2905e-05
1:17787287 A G 0.085873 -5.6680e-05
1:17796711 G A 0.701018 3.5828e-05
1:17805530 A G 0.029355 -1.1710e-07
1:17807537 G A 1.267518 -3.0471e-05
1:17820221 C T 1.289294 -4.7980e-05
1:17829454 G A 0.073890 4.3386e-05
1:17829956 C T 0.580759 2.2401e-05
1:17832422 C T 0.083296 -4.3835e-05
1:17838397 A C 0.090255 6.7594e-06
1:17843169 T G 1.321453 -2.6555e-05
1:17848606 T C 1.120787 1.0766e-06
1:17853599 A C 0.057463 -1.6269e-04
1:17853893 T C 1.938558 -1.5893e-05
1:17857601 A G 0.985070 -3.8961e-05
1:17867479 C T 0.943615 -1.0162e-05
1:17869179 C T 0.155929 -5.8970e-07
1:17871641 G A 0.093520 -5.1633e-06
1:17871837 T C 0.043457 -1.8211e-06
1:17872540 A C 0.078255 9.1677e-07
1:17876090 A G 0.065911 -2.5060e-04
1:17876389 T C 0.264740 6.1227e-05
1:17876478 G T 0.044350 1.2972e-04
1:17878619 C T 0.556010 4.7689e-04
1:17885128 T C 0.039452 -2.1005e-05
1:17885856 A G 0.070498 1.9429e-04
1:17889690 A G 0.126737 9.7956e-05
1:17891961 G C 0.115636 3.0092e-05
1:17892225 A G 0.331271 -1.8943e-05
1:17894913 T C 0.163800 4.2924e-05
1:17896945 G A 0.067070 -3.3006e-05
1:17900523 G C 1.867395 -1.4358e-05
1:17900574 T G 0.072465 3.2062e-05
1:17900974 G A 0.252175 5.6141e-05
1:17901228 T C 0.051198 -3.1354e-07
1:17907505 G A 1.466970 -8.9247e-05
1:17908963 T C 0.038069 -9.3410e-05
1:17909923 A C 0.551359 3.8752e-05
1:17913714 A G 1.867956 1.8854e-05
1:17914057 A G 0.129168 -2.4653e-05
1:17914122 A G 0.187910 -1.5363e-05
1:17914600 G C 0.086097 -2.1607e-05
1:17915833 C T 0.490297 -5.2239e-04
1:17918600 A G 0.834424 3.2470e-06
1:17919207 T C 1.969802 9.2999e-06
1:17919587 A G 0.066145 -1.7649e-05
1:17919817 C T 0.073818 1.4419e-04
1:17923518 A G 0.117155 -4.5439e-05
1:17923847 A G 0.092965 -7.8937e-06
1:17927705 C T 0.277096 -1.0644e-04
1:17928259 G A 0.449303 3.0475e-06
1:17935251 A G 0.082056 -9.4500e-05
1:17939373 T C 0.054928 -3.0850e-05
1:17941174 T C 0.037534 9.9575e-05
1:17945156 A G 0.054100 -2.1060e-05
1:17949562 T C 0.092854 1.0352e-04
1:17956683 T C 0.021091 -1.6297e-04
1:17961345 T C 0.356504 2.2117e-04
1:17965630 A C 0.277246 2.0621e-05
1:17968988 T C 0.298337 -1.8138e-04
1:17969534 G T 0.048657 3.7866e-05
1:17973914 T C 0.056168 1.8693e-05
1:17979118 G A 0.649163 -1.4929e-04
1:17987274 G A 0.349168 -3.1740e-04
1:17988105 A G 0.067940 5.5907e-05
1:17991292 C A 0.050968 -3.5217e-06
1:17995094 A G 0.046002 -1.3076e-04
1:18000613 A G 0.139756 -4.8117e-05
1:18010889 T G 0.074694 1.3637e-04
1:18012448 C G 0.145825 9.2879e-05
1:18019957 A G 0.381136 -1.7837e-05
1:18020653 C G 0.077242 9.7996e-05
1:18023690 G A 1.645781 6.2872e-04
1:18029917 C T 0.087450 6.5218e-05
1:18030010 A G 0.048378 2.2115e-05
1:18034007 G A 0.454129 2.6919e-05
1:18034588 C T 1.356328 8.7249e-05
1:18034640 G A 0.161246 3.9529e-05
1:18039182 A C 1.634979 6.9364e-04
1:18040004 T C 0.300865 2.8071e-05
1:18044512 C G 0.153414 2.6036e-05
1:18044666 C G 1.408643 3.5071e-05
1:18048610 C G 1.439621 -4.8532e-06
1:18048668 T C 0.212941 -1.3581e-05
1:18049872 T C 0.224317 -8.0857e-07
1:18052042 T C 0.047638 8.3154e-07
1:18060797 G A 0.402674 6.0953e-06
1:18062545 T C 0.040883 1.9355e-05
1:18064033 G C 0.033094 8.5325e-06
1:18065802 T G 0.036875 3.5303e-05
1:18070195 A G 0.060144 6.6252e-05
1:18074342 A C 0.434801 1.8015e-05
1:18084290 C T 0.460942 2.1242e-05
1:18090975 A G 0.037105 6.6113e-05
1:18091132 A G 0.040543 3.5852e-05
1:18091841 T C 0.059540 -6.4450e-06
1:18092288 G C 0.038728 8.4145e-05
1:18094782 T C 0.040419 5.9357e-05
1:18099954 C T 0.093153 -2.0172e-05
1:18105189 G A 0.030604 1.4476e-04
1:18108249 G C 0.067804 -2.6375e-05
1:18110105 A G 0.651403 -4.8580e-05
1:18110520 A G 0.099781 -1.9662e-05
1:18119446 T C 0.173687 -1.4150e-05
1:18122943 C T 0.269725 -4.9060e-05
1:18125919 T C 0.196222 -1.4445e-04
1:18131463 A G 0.382178 -4.5969e-06
1:18132305 G A 0.101543 2.5397e-05
1:18134877 C T 1.046492 2.2005e-05
1:18138214 G T 0.944381 1.0590e-05
1:18144934 G A 0.074753 4.4795e-05
1:18149510 T G 0.864331 3.9678e-06
1:18152582 T C 0.387053 1.8069e-05
1:18154645 A G 0.038323 1.1740e-04
1:18157046 A G 0.030322 5.9681e-05
1:18157319 T C 0.079310 1.4474e-06
1:18159342 T C 0.137646 5.9537e-06
1:18161005 G A 0.063399 6.6744e-05
1:18164285 C T 1.281433 -3.2969e-05
1:18167395 C T 0.971947 -4.7121e-05
1:18173124 G A 0.384962 6.8765e-05
1:18176036 T C 0.032535 -4.0130e-05
1:18177471 C T 0.481916 6.7268e-05
1:18177914 A G 0.034509 -1.9790e-05
1:18182641 C A 0.034976 -3.4848e-05
1:18183104 C T 1.693851 2.8611e-05
1:18183234 C T 1.453282 -1.1622e-05
1:18190225 C T 0.940038 -1.1064e-05
1:18194658 C T 0.459599 5.0875e-05
1:18199860 A G 0.051195 5.7939e-05
1:18200862 A G 1.400805 2.2443e-06
1:18203479 A G 0.043876 2.1644e-05
1:18206412 T C 0.049095 -3.5397e-05
1:18208828 C T 0.207842 1.8894e-05
1:18210909 C T 0.032276 -2.8835e-05
1:18212230 T C 0.309246 2.3322e-05
1:18212548 A G 0.064581 -2.3397e-05
1:18212707 G A 1.144001 -7.2737e-06
1:18213429 A C 0.033383 -3.1081e-05
1:18217596 T C 0.390376 6.4330e-05
1:18218055 G A 0.046284 1.3327e-05
1:18219905 G A 1.182622 -5.8499e-05
1:18221784 A G 0.115438 -4.8428e-05
1:18222257 T C 0.045811 -4.8639e-06
1:18230617 T C 0.097373 -4.4703e-05
1:18232232 G T 0.741164 8.5710e-05
1:18242493 T C 0.614901 2.1211e-06
1:18242874 A C 0.086490 -3.3568e-05
1:18245540 T C 0.373239 7.8685e-06
1:18247914 C T 0.021805 4.0972e-06
1:18247926 T G 0.097298 1.2354e-04
1:18254238 C T 1.937746 -6.6296e-05
1:18264738 G A 0.921907 6.7041e-05
1:18264969 C T 0.062555 -1.3875e-05
1:18267300 A G 1.760360 3.4362e-05
1:18269586 T C 0.041951 -5.0904e-06
1:18270763 G C 0.288249 -3.2998e-05
1:18272751 C T 0.890634 -2.1021e-05
1:18275835 C A 0.088151 -2.4855e-04
1:18277480 A G 1.705799 4.7326e-05
1:18278002 T C 0.049790 -1.9479e-05
1:18278422 G A 0.565712 4.8318e-05
1:18285258 G A 0.415287 6.8724e-05
1:18287207 T C 0.182181 3.3148e-05
1:18303172 C T 0.057817 -2.5779e-05
1:18305823 T C 0.468313 6.4412e-05
1:18307823 G T 0.860358 2.0744e-05
1:18312084 C T 0.331976 2.0114e-06
1:18313317 T C 0.267200 -7.8005e-04
1:18320809 T C 0.064003 1.2163e-05
1:18322260 A G 0.977069 -3.0571e-05
1:18322825 G A 0.570165 1.5110e-04
1:18324653 C T 0.041617 3.4685e-05
1:18326747 C G 1.845538 -4.0960e-05
1:18327051 T C 0.531291 -1.7109e-05
1:18327313 G T 0.581363 -1.8808e-05
1:18328408 T C 0.409409 3.4482e-05
1:18329048 C T 1.302264 -2.4106e-06
1:18332664 T C 0.076564 6.3263e-05
1:18338598 A G 0.469540 3.3795e-06
1:18347471 T G 0.034301 -3.5160e-05
1:18348655 G A 1.896133 -5.4647e-05
1:18353340 G A 0.148535 -1.3535e-05
1:18354052 G A 0.100021 -6.5691e-05
1:18354566 C T 0.056797 -5.3577e-07
1:18355412 C T 1.859592 -1.0619e-05
1:18373009 C T 1.424963 3.9340e-05
1:18373601 G T 0.045509 -2.1515e-05
1:18381903 A G 0.157555 3.9495e-05
1:18386767 T C 0.065564 7.6842e-06
1:18387592 A G 0.080618 -1.8792e-05
1:18390936 A G 0.075714 -5.2500e-05
1:18391816 T C 0.032905 -3.0206e-05
1:18392608 T C 0.334296 -1.3288e-05
1:18395025 G A 1.020705 1.6356e-06
1:18399535 A G 0.047966 -3.2242e-05
1:18404981 A G 0.042747 9.6890e-05
1:18408705 G A 0.053305 1.3526e-05
1:18412278 G T 0.036722 -6.2902e-05
1:18414524 G A 0.138087 2.2665e-05
1:18415024 A C 0.026859 1.3174e-04
1:18419341 T C 0.301699 -1.6000e-05
1:18420275 A G 0.128710 1.7841e-04
1:18422761 A G 0.054409 9.8870e-05
1:18425601 T C 1.040066 -2.0612e-05
1:18426017 A G 0.026190 -9.7055e-05
1:18427087 T G 0.047943 -2.9671e-05
1:18427615 C A 1.697350 8.7850e-06
1:18428941 A C 0.045457 -4.3070e-07
1:18429405 C T 0.574790 -1.6626e-06
1:18429575 A G 0.496821 -1.0266e-05
1:18429611 A G 0.063088 -5.1848e-05
1:18432024 G A 1.620065 -6.2521e-05
1:18438930 T C 0.264363 1.8969e-05
1:18442732 C T 0.140794 -7.7421e-05
1:18444061 A G 0.035768 5.0602e-05
1:18446736 A G 0.184518 -1.9989e-05
1:18447551 C T 0.595673 -2.6577e-05
1:18451900 G A 1.340574 7.4638e-06
1:18458104 C T 0.022678 -2.1256e-05
1:18464161 G A 0.037547 -5.5971e-07
1:18465434 A C 0.333430 1.8189e-05
1:18465730 T C 0.417245 4.2368e-06
1:18466055 A G 0.032704 4.7800e-07
1:18473125 A G 0.041010 -2.9731e-05
1:18475200 A G 0.366731 1.7803e-06
1:18475260 T G 0.220598 -2.7204e-05
1:18475441 A G 0.782944 2.7004e-05
1:18475788 A G 0.076168 -2.0413e-05
1:18477036 C T 0.648109 -2.1430e-05
1:18477846 A G 0.068047 8.5282e-05
1:18479440 G A 0.095068 -1.0931e-05
1:18480158 T C 0.287132 -3.4111e-05
1:18481632 T C 0.043272 -1.3430e-06
1:18483129 C T 0.364514 -2.4773e-05
1:18483918 A G 0.424032 5.1677e-05
1:18487716 A G 0.282156 -3.3029e-05
1:18487810 C T 0.090894 -9.4866e-05
1:18487906 T C 0.258956 8.9408e-06
1:18488048 T C 0.575469 -8.5377e-05
1:18489496 C T 0.130697 1.3006e-05
1:18489557 T G 0.047599 -9.2750e-06
1:18489949 T C 0.759386 5.5428e-06
1:18490595 A G 0.773466 4.4111e-05
1:18494049 C A 0.153290 -9.2710e-05
1:18494531 A G 0.031296 -1.7022e-05
1:18494717 A G 0.610717 7.7900e-06
1:18497435 A G 0.148477 -1.5533e-05
1:18499955 T C 1.915776 2.9313e-05
1:18501459 G A 0.140346 -3.4507e-05
1:18503247 T C 0.029712 -1.0975e-04
1:18503402 T C 0.549373 1.0997e-04
1:18503705 G A 1.163722 -3.5159e-05
1:18505039 G A 0.313257 7.5965e-05
1:18505429 C T 0.137983 -1.1330e-05
1:18506689 A G 0.034898 4.7218e-05
1:18510033 G T 1.130703 7.4319e-05
1:18511260 T G 0.104101 3.0409e-05
1:18512632 A G 0.177864 -2.2836e-05
1:18512983 C T 0.186637 7.5799e-05
1:18513386 T C 0.094854 3.9941e-05
1:18513477 A C 0.399289 4.6943e-05
1:18514322 C G 1.324906 -3.8710e-05
1:18516989 C T 0.641237 4.3041e-05
1:18517072 C T 0.265899 2.8220e-05
1:18519193 T C 0.070514 3.4903e-05
1:18520567 A G 0.020779 1.8557e-05
1:18521689 C T 0.697528 -1.4174e-04
1:18522674 A G 0.690839 2.3365e-05
1:18524972 G C 0.079011 4.2056e-05
1:18527295 T C 0.038764 -3.0008e-06
1:18529747 T C 1.008069 -4.7165e-05
1:18532722 A G 1.767617 -4.5692e-05
1:18539248 A G 0.358091 -1.8160e-05
1:18542500 A G 0.045051 -1.8508e-05
1:18552963 C T 0.224811 2.2313e-05
1:18557662 T G 0.425800 -4.3733e-06
1:18557745 C A 0.562482 1.2946e-05
1:18560790 A G 0.028014 5.2366e-05
1:18562117 T G 1.247313 -3.1409e-06
1:18563991 C G 1.779659 6.3564e-06
1:18565761 G A 0.217073 -5.5870e-05
1:18566851 T C 1.758743 6.8823e-06
1:18566990 G C 0.695503 -1.1209e-07
1:18569189 G T 0.049770 2.3103e-05
1:18570722 G A 0.104448 -1.3480e-05
1:18573022 T C 1.475811 1.8596e-05
1:18577110 T G 1.647914 -7.4660e-06
1:18577873 G A 0.630416 3.2383e-05
1:18577977 T G 0.023691 -1.0868e-04
1:18578248 G C 0.426456 -8.3977e-06
1:18579782 C T 0.065318 1.2588e-05
1:18581074 T C 0.560103 2.7110e-06
1:18581421 A G 0.040793 -4.6198e-05
1:18582222 T C 0.129009 6.3427e-05
1:18583311 A G 0.096233 -9.2038e-05
1:18583411 G A 0.364147 6.7941e-05
1:18585686 T C 0.743553 2.8891e-05
1:18588615 A G 0.036515 -1.1821e-05
1:18593342 G A 0.066431 3.5074e-05
1:18594671 T C 0.060692 4.0418e-05
1:18595859 T C 0.424694 -2.8795e-05
1:18597809 A G 0.093153 -3.0837e-05
1:18609246 G A 0.437248 -9.5614e-06
1:18609821 T G 0.037673 -1.5264e-05
1:18610172 C T 0.795346 4.4281e-06
1:18611086 T C 0.034622 -6.2988e-05
1:18611187 G C 0.123416 2.7600e-05
1:18612093 T C 0.030880 -7.4006e-06
1:18614465 G C 1.704916 1.0566e-04
1:18615696 T C 0.039890 2.0807e-05
1:18625719 C T 0.414703 -5.4033e-05
1:18626917 A G 0.799899 2.8188e-05
1:18630765 C T 1.215995 1.7411e-05
1:18633357 T G 0.974839 1.5634e-05
1:18637568 T C 0.254594 -2.4826e-05
1:18638627 T C 0.038024 8.0788e-05
1:18640071 A G 0.423246 -3.7790e-05
1:18641629 A C 0.027118 2.9450e-05
1:18646082 G C 0.774427 -7.9691e-06
1:18646216 G C 0.130551 -4.4811e-05
1:18646231 C T 1.591159 2.6872e-05
1:18650777 A G 0.039498 6.7265e-05
1:18651744 C G 0.299554 -8.3808e-06
1:18652117 C T 0.366419 -1.2924e-05
1:18654584 A G 0.857145 1.9295e-05
1:18656205 A G 0.071913 -9.9088e-07
1:18656651 G T 0.095302 -1.2144e-04
1:18656738 G A 0.138999 3.0773e-07
1:18658490 A G 0.848268 -2.8514e-05
1:18661583 C T 0.274928 2.4538e-05
1:18664626 T G 1.885785 -6.0053e-05
1:18665200 A G 0.427602 -1.0920e-04
1:18666832 T C 0.086541 -4.4026e-06
1:18669450 A G 0.643464 -6.7927e-05
1:18674492 C T 0.287535 2.9896e-06
1:18676034 C A 0.028689 6.4014e-05
1:18678170 T C 0.211493 -6.1024e-05
1:18678248 A C 0.117892 -7.1650e-05
1:18684123 A G 0.058057 -3.7921e-05
1:18685202 T C 0.552859 -8.4215e-05
1:18685434 G A 0.577487 -1.0306e-05
1:18689077 A G 0.059465 3.3284e-05
1:18689607 T G 0.187410 6.0160e-06
1:18694036 A G 0.652169 1.5981e-04
1:18696215 G A 1.492780 -4.2130e-06
1:18709012 T C 0.027037 -4.1686e-05
1:18709741 C T 0.941320 -5.4274e-05
1:18711242 G A 0.115477 3.6617e-05
1:18712328 T C 0.544374 -3.2749e-05
1:18722491 A G 1.547954 -1.3684e-04
1:18724039 T C 0.034509 2.5809e-06
1:18724101 A G 0.691920 1.5261e-05
1:18726202 T G 0.190152 -1.2408e-04
1:18730305 C T 1.390006 -4.4123e-05
1:18731729 A C 0.151310 -6.2276e-05
1:18744198 G C 0.026541 4.2827e-05
1:18750539 C T 1.061702 -7.6015e-05
1:18751864 G A 0.605677 2.5515e-05
1:18758343 C T 1.667022 -5.4323e-05
1:18765153 C T 0.386394 -9.4730e-06
1:18766556 G A 0.235168 -2.2894e-05
1:18766850 T C 1.568581 -1.6234e-05
1:18767081 G A 1.195570 -2.9531e-05
1:18768843 C T 0.365563 -3.1811e-05
1:18770671 G A 0.670839 -8.7696e-05
1:18774886 T C 0.027793 1.1388e-05
1:18776939 C T 0.309901 2.3461e-06
1:18781486 A G 1.211321 -4.3502e-07
1:18784198 A G 0.046057 2.6970e-05
1:18785466 G A 0.876171 5.7287e-05
1:18789789 T C 0.090271 -1.3512e-05
1:18795255 C T 0.727681 -3.2621e-05
1:18796961 T C 0.046103 -1.4520e-05
1:18804386 A G 1.249676 3.2949e-05
1:18806245 A G 0.955997 2.6021e-05
1:18806505 C G 0.294912 2.3500e-06
1:18807938 A C 0.288255 1.0620e-05
1:18807953 A C 0.710109 3.2799e-05
1:18808526 C A 1.251747 3.9260e-05
1:18808711 C G 0.248135 1.4310e-05
1:18811121 A G 0.252315 -1.4218e-05
1:18813409 T C 0.025482 -3.6283e-05
1:18815112 G C 0.025411 3.9215e-05
1:18822818 T C 0.086522 -3.2117e-05
1:18823791 G A 0.211289 5.1789e-05
1:18823830 T C 0.211681 -7.2579e-05
1:18826710 G A 0.167698 -4.6761e-05
1:18832314 C T 1.338759 3.6461e-05
1:18835560 T C 0.295733 -7.4018e-05
1:18836205 T C 0.039287 -8.0893e-05
1:18838950 T G 0.049715 -8.3642e-05
1:18842760 G A 0.699482 -2.5158e-05
1:18847892 T C 0.082630 -3.5354e-05
1:18850444 G T 0.524536 -1.3475e-05
1:18854369 A G 0.087648 1.0071e-05
1:18855316 C T 0.044418 2.1868e-05
1:18857982 C T 0.260033 4.3613e-05
1:18859581 T G 0.079680 1.2639e-04
1:18860592 G T 0.327133 -6.6197e-05
1:18861990 G A 0.474682 -1.3487e-05
1:18864481 C G 0.060218 -4.2412e-05
1:18870356 G A 0.073068 -1.6563e-05
1:18872090 A G 0.119444 1.2661e-04
1:18873836 T C 0.881355 -2.9957e-05
1:18886500 C A 0.021299 -2.0821e-04
1:18887706 C T 0.117461 -3.3189e-06
1:18890585 G A 1.170496 1.2191e-05
1:18894524 C T 0.074360 -1.1410e-05
1:18894647 C T 0.164904 -1.5934e-05
1:18896025 T C 0.067479 -4.6460e-05
1:18896214 A C 0.079213 -4.4868e-06
1:18903819 A G 1.161285 2.6903e-05
1:18904569 T G 0.069482 2.8108e-05
1:18914423 T C 0.937669 7.7084e-05
1:18914528 C T 0.689846 -1.6617e-05
1:18919015 T C 0.036846 1.0970e-06
1:18919551 T C 0.194664 4.4123e-05
1:18924046 C T 1.927162 1.5097e-05
1:18932439 T C 0.036128 6.9469e-05
1:18933685 C A 0.696542 -2.8697e-06
1:18936844 A G 0.222964 -1.2279e-04
1:18948634 A G 0.066804 -5.7765e-05
1:18949679 C A 0.101663 6.5432e-05
1:18959163 A G 0.036138 1.8826e-04
1:18959688 C A 0.187280 -2.0407e-05
1:18971942 T G 0.020247 1.3556e-04
1:18976363 A G 0.052688 8.8620e-05
1:18976489 C T 0.763751 -1.0215e-05
1:18977337 T C 0.083065 6.7075e-05
1:18979300 C T 0.111352 -8.1669e-06
1:18979874 T G 0.800068 -2.9097e-05
1:18987872 T C 0.038099 6.5616e-05
1:18987883 C T 1.045113 -1.5645e-05
1:18999047 C T 0.686645 -9.9731e-06
1:18999444 G A 0.222597 4.7345e-05
1:19001199 G A 0.068232 1.5809e-04
1:19001748 G A 0.027394 8.1386e-05
1:19007083 C A 0.499086 -2.4166e-05
1:19008873 G A 1.966244 7.8230e-05
1:19012781 A G 1.883377 7.2018e-05
1:19015069 G C 0.032931 4.8218e-05
1:19018405 A G 0.092027 -2.0566e-05
1:19021373 C T 0.608932 -5.5450e-06
1:19021544 C T 0.279122 -1.9271e-05
1:19022911 A G 0.085029 2.2143e-05
1:19030005 G A 0.074295 4.5274e-05
1:19030396 A G 0.142190 -2.5574e-05
1:19031483 C T 0.068011 -5.9633e-06
1:19031561 C T 0.295234 5.4403e-05
1:19031739 A G 0.023509 2.7115e-05
1:19031966 T C 0.107493 -3.4891e-05
1:19032272 C G 0.931070 -4.0134e-05
1:19034509 C T 0.178500 5.0898e-05
1:19035393 G A 1.559831 8.4170e-06
1:19035498 G T 0.039092 -4.3778e-05
1:19036394 T C 0.076616 -3.2532e-05
1:19036483 T G 0.075464 -5.0827e-05
1:19040371 A G 0.086503 -1.2464e-05
1:19041598 A G 1.190302 -2.7455e-06
1:19043062 G T 0.383353 -3.3545e-05
1:19043989 C G 0.193401 1.5820e-05
1:19045819 A G 1.756104 -1.0620e-05
1:19046042 A G 0.478739 -1.1803e-05
1:19046048 A G 0.776007 8.2471e-06
1:19047314 G A 1.757672 1.1484e-05
1:19047565 G A 0.025521 2.6241e-05
1:19049338 A G 0.609296 3.6580e-05
1:19049615 A C 0.225768 1.7331e-04
1:19049946 G A 1.211772 4.1460e-05
1:19050158 G A 0.095870 -5.0962e-05
1:19050907 G A 1.740161 5.6252e-05
1:19050951 A C 0.044025 7.7491e-06
1:19054494 T G 0.117340 4.5554e-05
1:19054657 C T 0.086123 2.8445e-05
1:19055066 T C 0.022224 2.3999e-06
1:19057127 A G 1.225265 -5.5288e-05
1:19057553 T C 0.517240 4.2052e-06
1:19058745 A G 0.136224 4.7915e-06
1:19058929 A G 0.878794 2.8185e-05
1:19059268 G A 0.071835 -3.6077e-05
1:19059471 C T 0.712813 1.9293e-05
1:19061621 A G 0.118999 -8.6584e-06
1:19065770 T C 0.054237 -6.5175e-05
1:19066232 C G 1.663101 -1.7097e-04
1:19069342 G C 0.152554 1.4392e-05
1:19073190 T C 0.063292 4.5001e-05
1:19077825 A G 0.448092 -1.4037e-05
1:19080849 C T 0.058479 -8.6854e-06
1:19088899 T C 1.246015 -1.6419e-05
1:19093763 T C 0.304760 -1.0752e-05
1:19096729 G A 0.472754 -1.3990e-06
1:19097382 A G 0.179932 -8.5556e-06
1:19097977 T G 1.850514 -2.3886e-07
1:19101073 G C 0.125185 -1.8646e-05
1:19102402 A G 0.090378 3.5156e-05
1:19106254 C A 0.398341 1.8815e-05
1:19108960 T C 0.255668 3.4452e-05
1:19111355 G T 0.188874 4.3546e-06
1:19113524 A G 0.166546 1.6375e-06
1:19119910 G T 0.787075 -6.3463e-05
1:19120708 T C 0.217332 1.3205e-05
1:19123047 T C 0.047407 -1.7888e-05
1:19131155 G A 0.219400 -2.1569e-04
1:19131295 T C 0.119366 1.4992e-04
1:19131775 C T 0.526980 -4.5177e-05
1:19132305 C A 0.400571 -1.5128e-04
1:19133990 G A 0.642792 4.4851e-06
1:19138532 A G 0.349288 3.4998e-05
1:19139517 T C 0.567406 4.7650e-05
1:19141203 A G 0.267333 -7.5766e-06
1:19145137 G T 1.796722 5.0029e-08
1:19149793 A G 0.093900 -6.1161e-05
1:19151558 C T 0.217316 1.3987e-05
1:19153362 A C 0.053834 1.3138e-04
1:19154260 A G 0.158587 5.4933e-06
1:19155969 T C 0.652568 7.1978e-06
1:19157703 T C 0.454068 -6.3314e-06
1:19160160 T C 1.435853 -6.8924e-06
1:19163567 T C 0.582100 5.8685e-06
1:19166829 G A 0.051984 -1.1659e-04
1:19174794 C T 0.839978 5.1522e-07
1:19175846 C T 0.421386 2.6238e-06
1:19178744 A G 0.084042 -3.1084e-05
1:19179104 T G 1.229228 1.3836e-04
1:19179824 G A 0.769922 -1.7458e-05
1:19180013 C T 0.370370 1.7435e-05
1:19181015 C G 0.657323 -6.3439e-05
1:19181393 C T 0.668430 -5.6467e-05
1:19186129 C G 1.573567 8.6389e-07
1:19186260 T C 0.979789 1.7464e-05
1:19186365 A G 0.070926 -2.4961e-05
1:19187768 A G 0.176254 -6.5698e-05
1:19191326 A G 0.670916 -4.4853e-05
1:19192501 A G 0.031935 7.6628e-05
1:19192760 G A 1.424402 -1.2445e-05
1:19194995 T C 0.485506 -7.9821e-06
1:19195951 T G 0.043922 -1.9611e-05
1:19198895 G A 0.521505 -1.7140e-05
1:19199304 A G 0.065525 5.2620e-05
1:19201919 C T 0.041120 4.0189e-06
1:19201928 T C 0.293435 7.6630e-06
1:19203227 T C 0.542394 3.2931e-05
1:19203725 G A 0.031302 3.4223e-05
1:19205124 T C 0.690505 -5.8187e-05
1:19205258 T C 0.293607 -1.8672e-06
1:19205672 G T 0.747305 1.2821e-04
1:19206805 T A 0.043879 4.1274e-05
1:19210777 A C 0.422753 1.1280e-04
1:19215440 G A 0.444869 -1.1037e-04
1:19226520 G C 0.057638 -8.0323e-06
1:19227791 A C 0.062075 8.9536e-05
1:19230263 G A 1.550791 -2.4930e-05
1:19231017 G A 0.069495 1.9082e-04
1:19231130 A G 0.101397 -2.3819e-05
1:19238529 C T 0.062390 9.7305e-05
1:19238942 T C 0.634554 -1.7505e-05
1:19239416 A C 0.218897 3.1068e-05
1:19239895 A G 0.082747 -3.0610e-05
1:19240684 C A 0.444947 -1.9678e-05
1:19241966 A G 0.201285 -1.7082e-05
1:19243822 C T 0.048839 -2.3547e-05
1:19244363 A G 0.032133 1.4506e-05
1:19246539 A G 0.367877 4.0136e-05
1:19248901 G A 0.452231 9.7975e-06
1:19251434 A G 0.105724 1.8239e-05
1:19261408 C T 0.858764 3.2330e-05
1:19274834 A G 1.673091 2.1878e-06
1:19281981 A C 0.021711 3.8282e-06
1:19284309 A G 0.127165 2.0913e-05
1:19287138 T C 0.057044 5.0234e-05
1:19290622 A G 0.037261 -8.7403e-05
1:19302706 A G 0.045466 6.1085e-05
1:19305638 A G 0.923842 1.9679e-06
1:19307956 C T 0.082163 -1.5240e-05
1:19317338 A G 0.233123 8.9871e-06
1:19319245 C T 1.157549 7.6513e-06
1:19328594 T C 0.047865 -3.1880e-05
1:19330496 G C 0.049767 6.8276e-05
1:19334299 C T 0.880878 1.0146e-05
1:19341313 T C 0.342102 5.9384e-06
1:19355259 A C 0.445655 1.5233e-05
1:19359756 T C 1.552537 2.0875e-05
1:19362900 A G 0.128710 3.1363e-05
1:19364415 A G 0.133657 -3.7691e-06
1:19365465 A G 0.020026 -3.3704e-05
1:19373360 T C 0.064607 3.9523e-05
1:19375841 A G 0.211646 -5.6301e-06
1:19383877 C A 0.335601 1.0842e-05
1:19385772 T C 0.062672 -1.3941e-06
1:19386436 C T 1.243879 4.5696e-06
1:19386470 T C 0.044432 8.6924e-05
1:19389204 A G 0.036388 1.0112e-04
1:19397229 G A 0.123702 -1.1933e-06
1:19397576 C T 1.942232 -2.3613e-05
1:19405654 C T 0.089008 6.1943e-05
1:19407444 A G 0.044360 -8.3667e-06
1:19411500 T C 0.256457 1.6789e-05
1:19412231 T C 0.214207 -7.5145e-05
1:19413261 A T 1.156854 6.1028e-05
1:19413544 C A 0.051783 3.9904e-05
1:19417204 A C 0.129230 -2.3889e-06
1:19422191 A G 0.034457 4.0028e-05
1:19433669 T G 0.086356 1.4095e-05
1:19448089 A G 0.055584 -1.6481e-05
1:19462398 C T 0.162284 3.6072e-05
1:19470662 C T 0.129843 -3.7795e-06
1:19471835 T C 0.037521 1.3266e-05
1:19473295 T C 0.030130 1.0299e-05
1:19475792 T C 0.898869 4.5334e-05
1:19481906 C T 0.073890 -3.7240e-05
1:19499560 C T 0.313997 -8.4707e-07
1:19500287 C T 0.030348 6.4867e-05
1:19500551 C T 0.586430 4.2839e-05
1:19519782 T C 0.842386 5.2552e-05
1:19520260 T C 0.059118 -1.3117e-05
1:19540462 G C 0.055846 2.5748e-07
1:19540663 C T 0.315458 -1.6253e-06
1:19549759 A G 0.842062 2.7697e-05
1:19555060 A G 0.237966 -3.3010e-05
1:19565344 G C 0.764956 3.0275e-05
1:19568972 G A 0.772603 3.0583e-05
1:19569915 C G 0.030585 -4.5732e-05
1:19584030 A G 0.084672 -2.4767e-05
1:19584529 A G 0.033399 2.2081e-06
1:19586294 G A 0.509070 -8.5701e-06
1:19586967 A G 1.685347 -4.1494e-05
1:19593748 C A 0.042789 1.7915e-05
1:19595396 T C 0.021542 3.5899e-05
1:19611241 C T 1.652747 1.7213e-05
1:19611760 G A 0.084153 -1.4474e-05
1:19612477 T C 0.744887 7.5843e-05
1:19622270 G A 0.195806 -2.8654e-05
1:19630293 C G 0.047362 1.8021e-04
1:19632332 C T 0.919638 3.0902e-05
1:19635377 T C 0.349175 7.2484e-05
1:19636169 G A 1.829845 -1.6599e-05
1:19638090 C G 0.378821 1.6035e-05
1:19638309 G A 1.500089 -3.1769e-05
1:19639309 A G 0.024752 2.8025e-07
1:19644218 A G 0.120995 -6.8817e-06
1:19645355 G A 0.670852 3.4437e-05
1:19648390 A G 1.409286 1.6987e-05
1:19661379 A G 0.040036 1.9486e-05
1:19663083 G A 0.597108 -1.4636e-05
1:19667552 T C 0.534202 8.5544e-06
1:19670010 T C 0.099375 -1.7766e-05
1:19684980 A G 0.055178 2.4937e-05
1:19688675 A G 0.034454 -7.0359e-06
1:19697237 A G 0.067096 -1.1605e-04
1:19698314 T C 0.050926 1.9673e-06
1:19699313 C T 0.098343 -8.8533e-06
1:19701015 A G 1.210776 -2.9644e-05
1:19709334 G C 0.030546 -1.1551e-05
1:19717338 A G 0.092780 7.9502e-05
1:19718824 A G 0.672669 -1.1232e-05
1:19722082 T C 0.055467 2.0259e-05
1:19737535 T C 0.061452 8.0068e-05
1:19755486 C T 0.039436 3.8522e-05
1:19756653 G T 0.257979 1.7767e-05
1:19756869 G A 0.475198 2.4377e-05
1:19765518 G T 0.707249 -1.3412e-05
1:19772363 G A 0.469644 -2.5709e-05
1:19775375 A G 0.047274 -3.4139e-05
1:19778611 T C 0.061328 5.4720e-05
1:19785992 A G 0.038027 -1.5537e-05
1:19792562 G A 0.709255 1.8058e-05
1:19795831 C T 0.048060 2.5121e-06
1:19795951 G A 1.140486 -1.3259e-05
1:19800954 T C 1.952917 1.0279e-05
1:19809002 C A 0.853120 -3.5766e-06
1:19809171 T C 0.813931 4.0699e-06
1:19809385 C A 1.272001 4.4730e-05
1:19809758 A C 0.457421 -3.9685e-05
1:19811652 A C 0.276288 -1.8278e-05
1:19816730 A G 0.113199 -9.2651e-06
1:19819745 A G 0.628121 2.3820e-05
1:19820119 G T 1.023869 -1.0179e-06
1:19822813 T C 0.503345 5.4489e-05
1:19831227 C T 0.125205 -4.0425e-05
1:19832163 A G 0.035203 -5.6474e-05
1:19841174 A G 0.311436 -7.5956e-05
1:19843354 C T 0.462520 -8.8363e-05
1:19860697 T A 0.196949 -3.9520e-05
1:19868459 A C 0.782677 3.1673e-06
1:19871134 T C 1.297369 6.8134e-05
1:19878824 T C 0.155605 -2.1846e-05
1:19884791 T C 0.038381 6.3981e-06
1:19887955 T C 1.676681 3.4559e-05
1:19892785 G A 1.110278 3.4014e-05
1:19901924 T G 0.209322 -1.2727e-05
1:19903097 G A 0.051861 -3.8448e-05
1:19904076 A G 0.092838 -3.7259e-05
1:19931166 T G 0.072127 5.4969e-05
1:19945189 G A 0.415090 -6.4450e-05
1:19951404 G A 0.085876 4.1192e-05
1:19956522 T G 0.474315 4.9623e-06
1:19957908 T C 0.056603 4.5763e-05
1:19960091 A G 0.062390 -1.2319e-05
1:19963047 C T 0.379558 -1.8121e-05
1:19973593 C A 0.163086 -2.0625e-05
1:19974669 G A 1.584222 2.2793e-05
1:19974794 C T 0.417887 1.0380e-04
1:19975330 A G 0.286233 -4.9154e-06
1:19976782 G A 0.956111 -5.2730e-06
1:19978895 G A 1.219617 -2.8864e-06
1:19985080 T C 0.036774 1.4729e-05
1:19988475 T G 0.069323 9.1548e-05
1:19992372 T G 0.062017 -3.6693e-05
1:19992513 T C 0.248930 5.9242e-06
1:19993485 G A 1.609289 9.9895e-06
1:19996232 T C 0.249157 9.4633e-06
1:19997908 T C 0.052124 2.6363e-05
1:20002682 A G 0.189026 2.4763e-05
1:20003216 T C 0.047693 2.9488e-05
1:20006286 T C 0.037226 2.2847e-05
1:20008507 T C 1.317509 1.8322e-06
1:20009790 T C 0.023343 1.2547e-05
1:20015655 C A 0.513923 1.0955e-05
1:20019350 T C 0.253701 6.1880e-06
1:20020366 A G 1.637066 1.2431e-05
1:20020994 T C 1.329424 3.7843e-07
1:20026472 G A 1.347156 -3.3084e-06
1:20027049 C A 0.859962 5.6445e-06
1:20027404 A G 0.551482 1.8162e-05
1:20030375 T C 0.077356 1.5848e-04
1:20030725 G T 0.096149 -2.4308e-05
1:20031148 T C 0.894227 4.7037e-05
1:20034763 A T 0.489687 1.5887e-05
1:20037489 G T 0.656648 5.4696e-06
1:20039820 A G 1.507438 3.7548e-05
1:20041973 C T 0.207637 3.9216e-05
1:20048720 G A 0.299154 3.7789e-05
1:20049085 G T 1.581759 1.2372e-05
1:20050294 A G 0.063302 5.8023e-05
1:20050859 C T 0.435005 -1.8546e-05
1:20051028 G A 0.025482 1.4000e-05
1:20053363 T C 0.025125 2.2985e-06
1:20056558 A G 0.342466 6.7777e-05
1:20057169 C T 0.113793 2.9779e-05
1:20057205 C T 0.229520 5.8484e-05
1:20058239 A G 0.038508 4.8718e-05
1:20060965 G A 0.039692 5.0919e-05
1:20061456 C T 0.476535 -5.9015e-05
1:20062124 A G 0.036190 -4.0487e-05
1:20063446 T C 0.186897 8.6427e-05
1:20065080 G A 0.043795 -1.6085e-06
1:20067043 G A 0.305325 -1.1961e-05
1:20069775 T G 0.060621 -5.3066e-05
1:20078613 T C 0.042454 3.7718e-04
1:20080048 T C 0.041377 -9.9227e-05
1:20081036 T G 0.504802 1.4344e-05
1:20088161 T G 0.752119 -1.2514e-07
1:20092847 A G 0.069488 1.9970e-04
1:20097822 A G 0.266246 -1.0657e-05
1:20097941 T G 0.710589 -8.4726e-06
1:20109991 G A 0.074039 1.1832e-04
1:20111440 G A 1.805300 -5.7087e-06
1:20112903 T C 0.093289 1.5079e-05
1:20113984 T C 0.052614 1.6822e-05
1:20128536 C T 0.590655 1.2996e-05
1:20131771 T C 1.010880 2.7288e-04
1:20137714 C T 1.561609 3.4080e-05
1:20140036 A G 0.338928 2.3073e-05
1:20140340 G A 0.647609 2.3115e-05
1:20140581 T C 0.080212 -8.1004e-05
1:20140622 C T 0.064350 -6.6215e-06
1:20140973 T G 0.051666 1.2227e-05
1:20141761 A G 0.028748 -2.1569e-05
1:20142681 G A 0.770324 1.8304e-06
1:20143074 T C 0.793492 1.6986e-05
1:20144143 C T 0.089177 -8.8364e-06
1:20144332 A G 0.784563 2.3716e-05
1:20144980 A G 0.188968 3.1610e-05
1:20145194 C T 0.230439 -4.8871e-05
1:20147269 A G 0.069693 5.0638e-05
1:20147978 T C 1.192480 1.1413e-05
1:20155678 T C 0.499469 3.0062e-05
1:20157119 G A 0.066557 3.6483e-05
1:20158241 C T 0.797338 6.8314e-05
1:20159504 G A 0.050533 -1.1684e-05
1:20164602 A C 0.113971 6.9430e-05
1:20171860 A G 1.074701 -2.0033e-05
1:20181345 T C 0.099430 4.8510e-05
1:20183342 T C 0.960201 -2.1961e-05
1:20191436 C T 0.521706 -1.1218e-05
1:20193851 C G 0.040926 4.2920e-06
1:20197437 G A 0.025852 -2.6036e-05
1:20200125 T C 0.248345 -1.1793e-05
1:20212747 T G 0.816057 5.7444e-05
1:20216213 G A 0.033262 -1.1554e-06
1:20216860 A G 1.035317 4.2162e-05
1:20233051 G A 0.039121 6.5975e-05
1:20233086 A G 0.140635 1.1923e-04
1:20243147 G T 0.369694 1.8412e-05
1:20246876 T C 0.181804 -2.0517e-05
1:20247305 A G 0.046271 -5.8898e-06
1:20247890 G A 0.221042 -2.3151e-05
1:20248709 G A 0.237323 2.2800e-06
1:20250336 G A 0.589341 5.5073e-05
1:20251305 G A 0.023603 3.0452e-05
1:20263515 T G 0.072231 7.1698e-05
1:20268939 G A 0.052312 2.7305e-05
1:20269169 C T 1.674350 -6.3068e-04
1:20275243 A G 0.046323 1.0010e-05
1:20275868 C G 0.353881 -1.4241e-04
1:20278074 T C 0.067038 -3.0751e-05
1:20279405 T C 1.143336 -4.8473e-05
1:20279671 C A 0.094361 1.3153e-05
1:20282314 C A 0.065535 -2.4983e-05
1:20283943 A G 0.618644 1.2852e-04
1:20285200 T C 0.026310 -8.4891e-05
1:20286563 A C 0.513270 -1.3487e-05
1:20289956 A G 0.046794 1.6226e-05
1:20290088 T C 0.531242 -2.4096e-05
1:20291950 A G 0.772317 -1.6044e-05
1:20293055 A G 0.332148 1.2832e-04
1:20294687 A G 0.042935 -2.0241e-06
1:20295022 G T 0.860981 2.8442e-05
1:20297593 G A 0.058365 -1.7341e-05
1:20302406 A G 0.024343 -6.0612e-05
1:20303151 T C 0.238498 1.6830e-05
1:20304785 T C 0.050890 -5.1729e-06
1:20304926 A G 0.452471 3.5713e-05
1:20306279 G T 0.027336 -4.0400e-05
1:20307444 G A 0.063850 1.0726e-04
1:20312985 T C 0.128321 -3.2679e-05
1:20316055 C A 0.354735 -9.4066e-06
1:20338794 C A 0.715104 -1.2656e-05
1:20346352 C T 0.673533 3.8070e-05
1:20354769 G A 0.175034 -3.6138e-06
1:20355944 A G 0.562512 -3.2274e-05
1:20361860 T C 0.025258 1.0045e-06
1:20367610 T C 0.884321 1.1074e-05
1:20380145 C T 0.772411 -3.9087e-05
1:20392618 T C 0.078593 2.7059e-04
1:20394868 T G 0.099953 8.6240e-06
1:20395401 A C 1.083516 -1.1388e-05
1:20402793 C A 0.817342 1.0307e-05
1:20404144 C T 0.429686 -6.6799e-06
1:20406486 A G 0.028089 4.5659e-06
1:20409394 A C 1.652406 -3.4171e-05
1:20411332 T C 0.677080 -3.6511e-06
1:20421968 A C 0.142443 -6.0378e-05
1:20422613 T C 0.050932 5.1260e-05
1:20423210 C T 0.081686 -2.5296e-05
1:20423977 T C 0.096253 4.6650e-05
1:20427044 C G 0.580477 1.3708e-05
1:20435466 G A 0.541372 -1.0621e-05
1:20440251 A G 0.079329 -5.1464e-05
1:20440990 A G 0.032273 -9.0782e-06
1:20441633 G A 0.682501 -3.4661e-05
1:20442054 C T 1.157766 -8.5416e-06
1:20442462 G T 0.245148 -9.2694e-06
1:20446610 G A 0.138188 -2.1879e-05
1:20447401 C T 0.136487 -1.9845e-05
1:20451281 T C 0.272403 1.1474e-05
1:20452434 G A 0.507752 -5.4638e-05
1:20453627 A G 0.065976 2.0893e-05
1:20455220 A C 0.345530 -4.0800e-05
1:20461403 T G 0.084094 1.6294e-05
1:20464891 A G 0.362012 2.3534e-05
1:20465444 T C 0.076415 3.9144e-05
1:20467577 G A 0.040627 -1.3611e-05
1:20468047 C G 0.036671 -1.0031e-04
1:20468155 T G 0.067564 1.2985e-04
1:20472808 T C 0.223071 6.6652e-06
1:20474812 T C 0.027125 1.0789e-04
1:20475951 T C 0.041185 -7.6520e-05
1:20477169 C A 0.377828 -1.3468e-05
1:20477682 A G 0.284013 6.4629e-05
1:20484616 T C 0.037735 4.9312e-05
1:20491842 G A 0.445697 2.1800e-05
1:20493151 C G 0.634970 1.5870e-06
1:20493870 G A 1.184550 -9.0208e-06
1:20494741 G C 0.266661 4.6044e-05
1:20501582 A G 0.362752 -2.3680e-05
1:20501670 A G 0.071923 6.1468e-05
1:20502710 T C 0.066376 -2.7941e-05
1:20502926 C A 0.057469 5.0180e-05
1:20503183 A G 0.288200 5.2588e-05
1:20504874 A G 0.074834 -1.2819e-04
1:20508413 A G 0.060877 -1.6552e-05
1:20512144 C G 0.039339 -2.3658e-05
1:20525952 A G 0.022970 2.6667e-05
1:20529007 G A 0.044892 -1.3976e-04
1:20529772 C A 0.080813 3.0870e-05
1:20530208 G A 0.412064 6.5627e-05
1:20537226 T C 1.525958 -5.0831e-05
1:20542907 A G 0.040390 -2.4155e-05
1:20551075 G A 0.039520 -1.3620e-05
1:20551745 T C 1.279956 -1.2111e-04
1:20553327 T C 0.741090 -1.7319e-06
1:20555321 C G 1.128165 -5.0389e-07
1:20556029 G A 0.264269 2.2328e-05
1:20556579 A G 0.263461 -5.1461e-06
1:20556940 C T 0.392924 2.1393e-05
1:20558439 T C 0.035392 8.4190e-05
1:20569288 T C 0.062030 1.1245e-05
1:20570924 T C 0.107074 1.8518e-04
1:20571273 T G 0.059154 -7.1029e-05
1:20571807 G A 0.273023 -4.7363e-06
1:20572621 C T 0.550554 7.5028e-06
1:20573560 T C 0.028384 4.8402e-05
1:20573768 C A 0.099180 2.1909e-05
1:20574315 G A 0.162745 1.1962e-05
1:20576773 T C 0.550863 1.5302e-06
1:20583734 C G 0.081011 1.6605e-05
1:20595312 C T 1.280673 -2.1603e-05
1:20596449 C A 0.185881 -1.9627e-05
1:20598460 T C 0.198893 -3.8189e-05
1:20601012 C T 0.147555 -5.9745e-07
1:20604236 G A 0.021029 3.8567e-06
1:20607376 G A 1.301573 1.6403e-05
1:20608200 T C 1.109106 2.3523e-05
1:20608598 T C 0.094919 3.0277e-06
1:20615696 C T 0.130969 -4.3468e-06
1:20617419 C T 0.502537 1.3129e-05
1:20620504 C G 0.039770 2.2190e-05
1:20622867 T C 0.032360 -9.0751e-05
1:20623275 A C 0.029150 3.1170e-07
1:20626189 A G 0.085441 -4.8907e-06
1:20631246 A G 1.341262 2.2518e-05
1:20631431 C T 0.024918 4.3772e-06
1:20632815 A G 0.153014 1.5618e-05
1:20639207 T G 0.211828 -3.2412e-05
1:20639345 A C 0.055502 -7.8012e-05
1:20641487 T C 0.040822 -1.0504e-04
1:20642930 A G 0.092468 -2.6217e-05
1:20645086 A T 0.103150 -2.5122e-05
1:20645330 A G 0.074678 9.1845e-05
1:20651486 A G 0.024635 -9.2161e-06
1:20656824 G A 0.366215 1.0868e-04
1:20661893 C A 0.051351 6.1829e-05
1:20662938 G A 0.389630 6.7361e-05
1:20670792 A G 0.259063 9.5586e-06
1:20671807 C T 0.056612 5.0797e-07
1:20671961 A G 0.670654 1.4250e-04
1:20675257 G A 0.038699 5.6687e-05
1:20677490 A C 0.126299 -4.1723e-05
1:20678551 G A 0.161090 1.4573e-04
1:20680718 A G 0.488771 1.3108e-05
1:20682348 T C 0.350506 3.5871e-05
1:20693834 T G 0.383252 -2.6103e-05
1:20695335 G T 0.209581 5.2443e-05
1:20702231 G A 1.882575 -1.3608e-04
1:20702881 C A 0.106522 -1.5137e-09
1:20703026 T C 0.413902 6.3781e-06
1:20707469 A G 0.072770 7.9432e-05
1:20707936 G A 0.261452 -9.1442e-05
1:20715869 C T 0.305500 -1.5436e-05
1:20717718 T G 0.080913 -3.3307e-05
1:20725185 A G 0.078612 -1.1217e-04
1:20725924 T C 0.050131 3.0270e-06
1:20731874 T C 0.042717 6.9887e-06
1:20732420 A G 1.140126 -3.5596e-05
1:20732973 A G 0.544277 2.0395e-06
1:20733236 G C 1.160989 -3.4587e-05
1:20738491 G C 0.077298 1.1805e-05
1:20755599 T G 0.069358 7.3816e-06
1:20757820 C T 0.235177 -3.3168e-05
1:20758227 C T 0.422905 -1.9433e-05
1:20759310 C T 0.309275 1.8839e-05
1:20762133 C A 0.886253 -8.1700e-06
1:20765507 T G 0.230676 -1.2753e-05
1:20767694 T C 0.070660 3.4293e-05
1:20768317 T C 0.045879 -4.9612e-05
1:20770061 T C 0.804564 -2.7887e-04
1:20771640 A G 0.036434 5.2380e-05
1:20772487 T C 0.108437 3.0346e-05
1:20772817 G T 0.951466 -2.7702e-04
1:20776345 A C 1.625463 1.7270e-05
1:20782750 G T 0.290939 -3.4258e-05
1:20785310 T C 0.209043 -3.9638e-05
1:20793015 C T 0.827913 -4.0503e-05
1:20795826 G C 0.051974 -1.5751e-05
1:20805567 A G 0.027170 9.0489e-05
1:20807073 T G 0.209442 -1.4496e-05
1:20808773 A C 0.069930 -7.7546e-05
1:20818313 A G 0.308752 1.6222e-05
1:20819097 G T 0.128025 3.5207e-05
1:20821534 C A 0.363200 -7.0551e-06
1:20827107 T C 0.040536 -1.6245e-05
1:20829761 C A 0.062257 2.7018e-05
1:20856246 A G 0.924458 -1.1181e-05
1:20865703 C T 0.394855 3.6011e-05
1:20866699 T C 0.127321 -2.6713e-05
1:20881754 C T 0.378419 2.3223e-05
1:20883503 G A 0.448297 4.4685e-06
1:20883983 C T 0.109070 -3.3739e-07
1:20884663 T C 0.105354 6.3491e-05
1:20884833 C T 0.305883 -5.8545e-05
1:20891261 G C 1.893254 -1.8341e-05
1:20898400 T G 0.650754 2.4221e-05
1:20898649 T C 0.154069 -6.4765e-06
1:20907051 G A 1.796021 1.4708e-05
1:20915418 G C 0.862568 -1.9485e-05
1:20915701 C A 0.691900 2.8010e-05
1:20916791 G A 1.243857 -2.9365e-05
1:20917206 A G 0.667035 1.5535e-06
1:20918862 G A 0.181152 -9.3645e-05
1:20918912 C T 0.149938 -1.8146e-05
1:20921903 G A 0.116308 1.0797e-04
1:20924260 A G 0.798260 2.9553e-05
1:20926565 G A 0.058411 5.0932e-05
1:20926957 A C 0.428611 -2.0905e-05
1:20928154 T C 1.670378 -8.2352e-06
1:20928284 T C 0.254042 1.8695e-05
1:20932889 T C 0.028689 1.8078e-05
1:20945055 T C 0.658560 8.7714e-06
1:20945644 T C 1.846619 -5.3314e-05
1:20955183 C A 0.124043 4.1605e-05
1:20956912 A G 0.130732 1.2822e-04
1:20959746 C T 0.111858 1.1480e-04
1:20960385 T A 0.112024 1.4715e-05
1:20966880 T C 1.751612 -4.1970e-05
1:20975168 T C 0.121203 -1.9917e-05
1:20977000 C A 0.559902 1.3285e-05
1:20980847 T C 0.020977 1.4055e-05
1:20982913 C T 0.289047 -5.4991e-05
1:20983655 A G 0.045119 7.2361e-06
1:20986078 A G 0.797540 -7.9104e-06
1:20992819 C G 1.603135 -8.5188e-05
1:20993162 A G 0.800649 -4.5200e-05
1:21005316 T G 0.263282 1.0634e-05
1:21006187 C T 1.510872 -2.5007e-06
1:21009089 A G 0.035142 5.7818e-05
1:21009800 G A 0.589974 -2.5756e-05
1:21011346 G A 0.193616 -4.6448e-05
1:21012097 A G 0.079161 -8.1430e-06
1:21012609 A G 0.020036 1.5993e-05
1:21013437 G A 0.114289 -6.2592e-05
1:21013644 T C 0.039504 6.1761e-05
1:21015077 T C 0.071322 -4.3525e-05
1:21016307 G A 0.302193 -5.6349e-05
1:21020128 T G 0.437787 -1.5083e-05
1:21024901 T C 1.260218 -2.9475e-05
1:21026949 T C 0.097532 8.7763e-06
1:21028647 G T 1.598653 -9.6252e-05
1:21029232 T C 1.171233 -1.0448e-04
1:21032041 A G 1.436031 -2.0713e-05
1:21034646 T C 0.142761 1.1081e-04
1:21036265 T C 0.042636 7.5712e-05
1:21036532 T C 0.158263 6.3213e-05
1:21037639 T C 0.102611 -8.1526e-05
1:21037956 T C 0.051536 8.2222e-05
1:21040310 C T 0.079226 2.8312e-04
1:21041555 G A 1.415742 -1.9554e-05
1:21042033 C T 0.030056 -8.1393e-06
1:21043790 C T 1.296250 -3.1918e-05
1:21065167 A G 0.887113 -2.2423e-05
1:21077245 A G 0.056366 3.9299e-05
1:21088111 C T 0.028147 2.6364e-05
1:21096499 C T 0.040702 1.1413e-05
1:21096594 G C 0.021552 1.1774e-05
1:21100876 T C 0.054386 -2.1014e-05
1:21129777 A G 0.057333 2.7437e-05
1:21152384 A G 0.643201 -2.8140e-05
1:21166847 C T 0.440585 -4.0714e-05
1:21171386 G A 0.043224 2.2876e-04
1:21174429 C T 0.276989 -2.2323e-05
1:21180181 T C 1.126678 2.8808e-05
1:21189666 T C 0.086717 7.6469e-05
1:21197546 C A 0.025904 9.0435e-06
1:21202912 T C 0.088599 1.3118e-04
1:21232111 C T 0.031218 -1.0433e-07
1:21234923 T C 0.790987 -4.2438e-05
1:21245575 T C 0.041442 -2.2448e-05
1:21261989 G A 0.086012 -1.3253e-05
1:21264438 T C 0.034717 2.2633e-05
1:21264825 C T 0.022967 -1.3353e-04
1:21267993 C G 0.061231 -1.2312e-05
1:21268194 C G 0.032058 -3.0016e-05
1:21276433 T C 0.083880 1.4270e-05
1:21277141 A G 0.915935 -3.3309e-05
1:21279885 G A 0.110583 -9.3660e-05
1:21305273 T G 0.183862 2.6170e-05
1:21309590 C G 0.140538 1.7982e-05
1:21311792 G A 0.087100 2.2309e-05
1:21317524 A G 0.792765 -5.3619e-05
1:21342770 G A 0.023340 -1.2801e-04
1:21351885 T C 0.162723 -5.4728e-05
1:21354542 C T 0.041228 1.6921e-05
1:21392684 T C 0.099774 -7.2333e-06
1:21405021 A C 0.024901 3.5016e-05
1:21417027 C T 0.794086 -3.9811e-05
1:21417990 T C 0.030020 -1.0793e-05
1:21446122 C G 0.706590 -3.1101e-05
1:21478491 C T 0.039468 7.6122e-06
1:21507940 A C 0.023522 4.7073e-05
1:21523173 T C 0.038787 1.6559e-05
1:21525228 C T 0.925072 -3.5428e-05
1:21536127 C A 0.067820 -1.1369e-05
1:21537816 G A 0.023713 -4.5686e-05
1:21544247 A T 0.047459 -2.8913e-05
1:21548068 G A 0.197355 5.0665e-05
1:21552149 T C 0.169561 -5.0067e-05
1:21553933 C T 0.894705 7.5149e-06
1:21554319 G A 1.931524 1.1029e-05
1:21564039 T G 0.033908 8.0554e-06
1:21564970 C T 0.020783 3.2240e-05
1:21571475 A G 0.072023 4.0718e-05
1:21575564 T C 0.265519 2.6058e-05
1:21576796 T C 0.246567 -2.0516e-05
1:21578857 T C 0.069959 -5.2946e-05
1:21584585 G A 1.201100 2.7364e-05
1:21588116 A G 0.617981 1.1746e-04
1:21597985 C T 0.020228 -1.2962e-05
1:21598160 T C 0.082036 -3.6608e-05
1:21614370 C T 0.022629 -1.2387e-04
1:21621536 G T 0.599198 -1.6699e-05
1:21627370 T C 0.185102 -4.1275e-04
1:21631663 A G 0.346734 -1.2927e-05
1:21632046 T C 0.040218 -1.0263e-05
1:21639984 A G 0.084078 2.7656e-05
1:21640125 A G 0.412759 -1.4621e-05
1:21640387 T C 0.211376 6.6122e-05
1:21646699 A G 0.031188 8.7777e-05
1:21647223 A G 0.240851 1.4901e-04
1:21652351 T C 0.115351 7.1307e-05
1:21653123 T G 0.031795 -3.1536e-05
1:21653686 T C 0.100738 3.5681e-05
1:21658347 G T 0.022827 4.4325e-05
1:21659686 A G 0.508135 5.9256e-06
1:21659702 A G 0.044090 7.0157e-05
1:21659866 A G 0.410993 1.8361e-06
1:21662131 A G 0.163979 -5.9580e-04
1:21664475 T C 0.476892 -1.1907e-06
1:21669360 T C 0.910073 -7.6137e-06
1:21671184 G A 0.126097 2.7564e-05
1:21673298 A G 0.474324 -2.2534e-05
1:21673934 T G 0.955721 -3.1553e-05
1:21678600 G T 0.604450 -2.0912e-05
1:21679269 G T 0.135705 -4.9987e-05
1:21682336 A G 0.092455 -2.7814e-05
1:21684387 A G 0.066921 2.6257e-06
1:21697502 G A 1.680352 1.9676e-05
1:21698682 A G 0.185073 8.8410e-06
1:21705311 G A 0.136672 9.3627e-05
1:21705725 C G 0.029634 3.9036e-05
1:21708196 A G 0.031717 1.1671e-04
1:21721038 G A 1.110771 -1.5308e-05
1:21731478 C T 0.117188 -4.2862e-04
1:21731734 T C 0.170704 2.7922e-05
1:21743037 G T 1.753459 -2.8592e-05
1:21743972 A G 1.233224 -5.4187e-05
1:21755517 T C 0.273623 -5.2695e-06
1:21755747 G A 0.155134 4.2675e-05
1:21761072 C T 0.031198 -2.7260e-04
1:21765211 G A 1.534536 -3.6991e-05
1:21766663 C G 1.071543 -8.7214e-05
1:21775584 T C 0.050475 -1.6932e-04
1:21786068 T C 0.947042 -6.2852e-05
1:21793378 C T 0.301930 5.2973e-05
1:21794061 T C 0.458962 1.7812e-05
1:21796237 A G 0.019909 2.7363e-05
1:21797204 C G 0.100563 9.9718e-05
1:21800219 T C 1.430773 -6.8586e-05
1:21806621 G T 1.091524 -6.1625e-05
1:21817253 G A 1.952946 2.1165e-05
1:21817365 G A 0.286921 6.1557e-05
1:21819738 T G 0.461166 3.0902e-05
1:21820858 A G 0.028897 -1.7622e-04
1:21821757 G A 1.075895 -5.0792e-05
1:21823292 T C 0.990678 -2.6924e-05
1:21826530 T C 0.074808 9.9644e-05
1:21826566 G A 0.215067 3.3319e-05
1:21826760 A G 0.029747 4.6431e-05
1:21830340 C T 0.638426 1.1183e-05
1:21837755 G A 0.219591 4.6974e-06
1:21839690 C T 0.601577 -1.0397e-06
1:21840048 A G 0.148393 -5.2757e-05
1:21840709 G T 0.724468 -3.9104e-05
1:21844496 G A 0.301693 3.5325e-05
1:21845402 A G 0.045515 2.1880e-04
1:21846434 T C 0.043074 2.8074e-05
1:21856119 C T 1.920203 7.3132e-05
1:21856616 T C 0.320752 -9.1623e-05
1:21856633 A G 0.060767 -9.1998e-05
1:21857130 A G 0.076444 6.5309e-05
1:21861020 G T 1.067515 3.8543e-05
1:21870726 G A 0.120710 -8.6392e-06
1:21873204 A G 0.296684 2.6430e-06
1:21875916 T C 0.641617 2.4462e-05
1:21876492 T C 0.304413 6.2436e-05
1:21883742 A G 0.103634 3.5585e-05
1:21889760 A G 0.026570 2.2721e-05
1:21891931 T C 0.222590 6.8143e-05
1:21892266 A G 0.037897 1.5328e-04
1:21892479 T C 0.724721 2.5050e-06
1:21894307 C T 0.563154 -1.6761e-06
1:21894735 C T 0.224885 6.4542e-06
1:21900459 C A 0.586585 -3.2082e-06
1:21902436 T G 0.071945 -9.5476e-05
1:21905604 T C 0.389312 -2.7546e-05
1:21906604 T C 0.433048 1.2746e-04
1:21911865 A G 0.956971 6.0473e-06
1:21912558 A G 0.048771 -1.1086e-05
1:21916837 T C 0.086288 -4.3490e-05
1:21917234 C T 0.241886 -2.6022e-05
1:21917604 C T 0.147383 -4.7753e-06
1:21921387 C A 0.070923 -8.2912e-05
1:21924912 G A 0.084023 6.6222e-05
1:21926498 A G 0.717551 -1.1157e-07
1:21935358 T C 0.031873 7.9947e-05
1:21935467 A G 0.274464 9.3969e-06
1:21940555 T C 0.910281 -2.1177e-05
1:21942683 T C 1.769191 3.2938e-06
1:21943820 A G 0.487518 -9.1608e-05
1:21944352 G A 0.584531 -3.7429e-05
1:21946831 T C 0.037209 -1.0938e-05
1:21952884 A G 0.121609 3.4191e-04
1:21953026 C A 0.220682 -2.0203e-05
1:21953436 G A 1.690553 -4.7407e-05
1:21957666 T C 0.074630 2.0668e-04
1:21959957 A G 0.284130 -1.2808e-06
1:21960172 T C 0.798108 -1.9111e-06
1:21964134 T C 0.232344 -1.1647e-04
1:21968741 T C 0.086973 2.5783e-04
1:21976289 T C 0.021091 5.0251e-06
1:21979230 T C 1.272189 -4.6451e-05
1:21980750 C A 0.771200 3.0077e-05
1:21983793 T C 0.605813 -6.3460e-05
1:21988843 A G 0.444538 4.1031e-05
1:21991760 T C 0.116503 3.8553e-06
1:21993041 T C 0.705071 -1.5111e-05
1:21997145 A G 0.037995 -2.9485e-05
1:21997157 C T 0.154160 -1.0860e-05
1:21999437 C T 0.064516 1.2472e-05
1:22002867 A G 0.436333 -7.1379e-05
1:22004294 C T 0.131784 3.6679e-04
1:22005511 C T 0.022934 4.5031e-06
1:22008798 C T 0.145997 -9.6451e-05
1:22012208 T C 0.108882 5.4463e-05
1:22014549 T G 0.147146 8.0726e-05
1:22025098 A G 0.109077 -1.6256e-04
1:22030884 C T 0.029361 6.7163e-05
1:22032570 G T 0.631854 -2.3502e-04
1:22038066 A C 0.101930 1.3228e-05
1:22044929 C T 1.747159 -4.3208e-05
1:22048664 T C 0.339149 -6.6236e-06
1:22052387 C T 1.577621 -2.1509e-05
1:22060573 G C 0.121362 3.1587e-05
1:22071623 C T 0.175186 1.2028e-04
1:22071992 C G 0.155605 8.8089e-05
1:22077515 G A 0.189039 -2.3612e-05
1:22077672 A C 1.765160 -6.9923e-05
1:22088841 A G 1.334397 -6.1335e-05
1:22108543 A G 0.070673 -7.4492e-06
1:22109370 A G 0.482673 -4.2613e-05
1:22110155 A G 0.073065 -5.7478e-05
1:22120799 C A 0.120232 -4.7222e-05
1:22129361 G A 0.297759 -4.1694e-06
1:22138005 C T 0.065593 -3.1868e-05
1:22138467 G C 1.357137 -1.0660e-04
1:22139854 T C 0.132420 1.4863e-04
1:22139894 C T 0.364621 -2.0386e-04
1:22141030 T C 0.135789 5.4273e-05
1:22141206 C A 1.375056 -1.0858e-04
1:22141983 C T 0.442600 1.8597e-04
1:22143382 A G 0.059258 8.7197e-05
1:22143437 C A 0.385689 -6.2786e-06
1:22144801 A G 1.092433 1.8863e-05
1:22145180 G T 0.055674 8.6889e-05
1:22146178 T G 0.157094 -4.7074e-05
1:22147739 C A 0.042344 5.7611e-05
1:22147764 G A 0.581457 1.5425e-05
1:22150120 T C 0.369321 7.8406e-05
1:22151809 T G 0.166108 -5.4235e-05
1:22155353 A G 0.079284 1.4794e-06
1:22160020 T C 0.101410 4.3419e-07
1:22163402 A G 0.123777 8.6193e-06
1:22165963 C T 0.026972 -4.7107e-07
1:22165987 A G 0.360915 3.9638e-05
1:22168310 G A 0.529885 2.4399e-05
1:22168801 C T 0.168919 -1.8910e-05
1:22168845 T A 0.121910 1.5163e-05
1:22168855 A G 0.023619 4.9261e-07
1:22168968 A G 0.382275 -5.1744e-05
1:22169325 T C 0.047534 -5.0581e-05
1:22181360 C G 0.044597 -1.6455e-04
1:22181895 T C 0.121810 1.5671e-05
1:22182115 A G 0.027628 1.9592e-06
1:22185222 A G 0.362927 2.2200e-05
1:22185862 T C 0.022866 1.9615e-04
1:22187452 A G 0.067732 3.0268e-04
1:22191454 A G 1.432152 6.4131e-06
1:22193100 G T 0.023665 -3.0148e-05
1:22198955 A G 0.129483 -1.2239e-05
1:22200473 T C 0.062841 -5.5013e-05
1:22202483 A G 0.024824 -3.0305e-05
1:22212125 A C 0.190081 -4.2936e-05
1:22212909 G A 0.036573 -2.5440e-05
1:22214279 A C 0.041646 7.9458e-06
1:22215242 T C 0.043879 -2.5660e-06
1:22216061 G C 0.030689 1.7043e-05
1:22216422 A G 0.061036 -1.7424e-04
1:22216604 G C 1.339720 3.6771e-05
1:22220638 A G 0.027277 -5.7631e-06
1:22225743 C G 0.659102 -2.7584e-05
1:22225921 T C 0.038381 3.0297e-05
1:22227091 C T 0.669401 -2.3203e-05
1:22240123 T C 0.045606 3.8906e-05
1:22248881 A G 1.239916 2.7528e-05
1:22249307 A C 0.029809 -5.1069e-07
1:22254558 G A 0.021503 -2.4130e-05
1:22256814 A G 0.064185 1.2219e-04
1:22267966 T C 0.454607 2.8860e-06
1:22277659 G T 0.045158 4.9837e-05
1:22278138 T C 0.060147 -1.1440e-05
1:22278426 T C 1.766251 9.9385e-06
1:22290429 T C 0.469378 4.9334e-05
1:22291122 A G 0.052068 1.9083e-04
1:22304142 A T 0.189773 -8.8583e-05
1:22305906 T C 0.035025 -2.2608e-05
1:22307340 T C 1.954524 -1.3463e-05
1:22308708 A G 1.954676 -2.2642e-05
1:22310811 A G 0.032915 -4.4557e-05
1:22312998 T C 0.052315 -1.2467e-04
1:22313103 G C 0.036125 -2.6154e-05
1:22345006 C T 1.401347 2.0917e-05
1:22345093 G A 1.344381 2.9582e-05
1:22345860 A G 0.096448 2.1331e-05
1:22346009 A G 0.049202 5.9520e-06
1:22350547 T C 0.490725 -1.9319e-05
1:22354045 T C 0.109768 -1.3720e-05
1:22358789 T G 0.329161 3.1281e-05
1:22361472 T C 1.213402 1.4492e-05
1:22364283 A G 0.120875 -6.2390e-06
1:22364827 T G 0.405067 7.9807e-05
1:22366426 T C 0.059329 3.0550e-05
1:22373624 T C 0.201074 -2.0004e-05
1:22374400 A G 0.136153 3.1883e-05
1:22384713 T G 0.037826 -9.5266e-05
1:22389388 G A 0.274558 -1.2168e-04
1:22394625 G A 0.093263 -1.1053e-05
1:22403107 C T 0.067593 1.5856e-05
1:22403357 A G 0.348821 4.4738e-05
1:22419759 G A 1.865165 -2.4638e-05
1:22431471 C T 0.035031 -7.2231e-06
1:22441982 T C 0.041773 -9.1195e-05
1:22443760 T C 0.117584 -1.7216e-05
1:22445991 T C 1.082316 1.3810e-05
1:22447523 A G 1.842211 -6.7276e-05
1:22448217 T C 0.272377 -2.0134e-05
1:22449360 T C 0.073555 5.9856e-05
1:22451845 C T 1.531398 1.1668e-05
1:22453842 C T 0.315929 -1.0007e-04
1:22463457 G T 0.054396 -1.2008e-06
1:22464564 T C 0.025028 -3.5037e-05
1:22475649 C T 1.153462 1.8129e-05
1:22483584 A G 0.763596 -5.1867e-05
1:22485871 G T 0.802707 -4.6070e-06
1:22486501 A C 0.114614 5.3761e-05
1:22490724 A C 0.477960 1.9773e-06
1:22491984 G A 0.725763 2.8706e-05
1:22495591 T C 0.059063 3.7235e-04
1:22499530 C T 0.750097 -1.3033e-04
1:22501421 A G 0.160308 1.9970e-05
1:22506437 G A 0.550704 3.8060e-05
1:22508922 T C 1.032951 -3.3396e-05
1:22514071 T C 0.101904 -2.9930e-05
1:22515497 A G 0.033805 -5.5553e-06
1:22516420 T C 0.132592 4.2087e-05
1:22517559 G T 0.064909 2.1921e-06
1:22523727 C T 1.715997 -8.5444e-05
1:22531051 T C 0.067236 1.4837e-04
1:22532057 C T 0.070517 -5.8403e-05
1:22533564 A G 0.074389 1.4067e-06
1:22537373 A G 0.054792 8.7821e-05
1:22538787 T C 0.293620 -8.8291e-05
1:22550357 G A 0.500992 1.3059e-05
1:22556224 C T 0.067914 2.1699e-05
1:22556740 C T 0.064737 -3.9845e-05
1:22558048 A G 0.060115 1.1804e-04
1:22558062 T C 0.045710 -8.6284e-05
1:22561733 T C 0.082744 -6.9606e-05
1:22564899 T C 0.234249 1.0214e-05
1:22565371 T C 0.798848 -1.7623e-05
1:22573163 G A 0.157185 1.4936e-05
1:22573942 C T 1.264999 -5.3108e-05
1:22577371 C T 1.281819 -5.5338e-05
1:22577449 G A 0.062244 -2.8689e-05
1:22578224 A C 0.058161 6.5348e-05
1:22578404 A G 0.266421 5.7270e-05
1:22578436 A G 0.502614 -9.1513e-06
1:22584118 T C 0.200747 -7.0955e-05
1:22585468 A G 0.106915 -1.3008e-05
1:22595111 T C 0.063591 -1.8870e-04
1:22600470 T C 0.188429 -1.6757e-05
1:22608214 A G 0.388257 -6.2544e-05
1:22608608 T C 0.065431 1.9971e-04
1:22611787 T C 0.031708 -8.9459e-06
1:22615392 T C 0.066444 7.4858e-05
1:22617572 A G 1.316480 1.0199e-05
1:22623542 T C 0.324530 -7.3547e-06
1:22628954 T C 0.517571 6.4009e-05
1:22632699 G A 1.648949 1.4564e-07
1:22635450 T C 0.031643 2.8191e-06
1:22636808 C T 1.054665 1.3454e-05
1:22638050 G A 0.699174 5.8148e-05
1:22639964 T C 0.104442 -1.0028e-05
1:22641134 A G 0.059241 3.9507e-05
1:22645511 C T 0.152479 -2.8482e-05
1:22649994 G A 0.551726 -4.5924e-05
1:22651922 A G 0.057713 1.8533e-04
1:22652911 T C 0.114536 1.0820e-04
1:22653595 A G 0.064646 -1.0448e-04
1:22654111 A G 0.720525 2.9495e-05
1:22664774 C T 1.317266 1.7245e-04
1:22664835 A G 0.029738 1.8514e-05
1:22670695 G A 0.057661 2.8223e-04
1:22675846 A G 0.696490 4.8220e-06
1:22677703 C T 0.061020 -8.9041e-06
1:22679088 A G 0.072147 -7.7345e-06
1:22685034 T G 0.022620 7.7205e-06
1:22689273 A G 0.297989 -4.9756e-06
1:22689344 T G 0.287382 7.7453e-05
1:22697640 T C 0.068573 2.0057e-04
1:22698447 G A 0.351044 -9.4065e-05
1:22699566 G T 0.025395 3.8750e-06
1:22699970 A G 0.107853 -1.8286e-05
1:22702858 T G 0.237641 -1.1203e-04
1:22711473 C G 0.352028 -1.0709e-04
1:22713451 T C 0.584713 -4.4481e-06
1:22713774 A C 0.035272 4.1642e-05
1:22719071 C T 0.521742 -7.1262e-06
1:22724013 A G 0.395673 1.8571e-05
1:22724562 A G 0.047196 5.9420e-05
1:22725826 A G 0.024343 1.4024e-05
1:22726371 A G 0.496181 6.4430e-05
1:22728093 A G 0.143605 -5.1708e-05
1:22732386 C G 0.365180 -1.2854e-05
1:22733183 T C 0.037612 -1.5584e-05
1:22733877 G A 0.981045 6.2786e-05
1:22735745 A G 0.042828 -5.6432e-05
1:22737964 C T 0.027303 1.8728e-06
1:22738819 A G 0.048102 6.0505e-05
1:22742985 T C 1.648459 1.7682e-05
1:22744334 T C 0.245366 -4.0306e-05
1:22744996 T C 0.904114 -1.9310e-05
1:22745776 A G 1.647317 2.1466e-05
1:22746686 C T 1.620513 -4.5046e-06
1:22756766 G A 0.210029 2.6850e-05
1:22769375 T C 0.059923 6.0763e-06
1:22772772 C T 0.078703 -1.5411e-05
1:22780927 T C 0.473289 -4.6817e-05
1:22784335 T C 0.765037 -9.7921e-05
1:22787205 G A 0.072601 -3.8188e-06
1:22793532 A G 0.057648 3.5438e-05
1:22797156 C T 0.059092 7.1463e-05
1:22801905 T C 0.067934 2.7825e-05
1:22804658 T G 0.053263 -1.4407e-05
1:22810782 A G 0.047764 -7.2908e-05
1:22821166 A G 0.045697 5.6854e-05
1:22821844 T G 0.077203 6.1236e-07
1:22833848 G A 0.038073 3.8360e-05
1:22835677 G A 1.422529 4.1022e-05
1:22843428 A G 0.642575 1.3962e-05
1:22846843 C G 0.027261 -1.9566e-05
1:22848972 C A 0.405417 -2.0864e-05
1:22849003 C A 0.778137 2.4644e-05
1:22852880 C G 0.058956 2.0435e-05
1:22855814 A G 0.039225 9.7968e-05
1:22855991 T C 0.047933 -1.8442e-05
1:22859343 T C 0.022853 -4.4186e-05
1:22866290 A C 0.726039 -9.6471e-06
1:22868956 T C 0.312004 1.0448e-04
1:22869102 C T 0.120550 2.3951e-06
1:22869904 A C 0.022451 -1.0254e-05
1:22871312 G A 1.743936 8.2134e-05
1:22877240 G A 0.918996 2.8802e-05
1:22880124 A G 0.214940 7.0612e-05
1:22885071 A G 0.649852 -6.9756e-06
1:22885573 A G 0.243785 -1.6401e-04
1:22886420 T C 0.314676 9.4058e-06
1:22895820 A G 0.022698 -5.5593e-05
1:22899048 A T 0.040689 1.6763e-05
1:22899717 T C 0.339450 -1.8801e-05
1:22902523 T C 0.150807 5.7499e-05
1:22902772 T C 0.191863 4.3949e-05
1:22907482 G A 1.920090 6.4784e-05
1:22912241 T C 0.055314 3.5267e-05
1:22915081 A G 0.671501 1.4801e-04
1:22915753 C T 0.704633 1.0791e-04
1:22915858 T C 0.142683 9.5979e-05
1:22916864 C T 0.277807 -2.6957e-06
1:22923689 A C 0.073870 -6.4075e-07
1:22923859 A C 0.023330 -6.9231e-05
1:22923873 C G 0.198147 -1.4533e-05
1:22924783 T C 0.347662 -1.9876e-05
1:22936072 G A 0.647310 1.8440e-05
1:22936914 T G 0.080599 1.4372e-05
1:22937703 T C 0.088898 3.3402e-05
1:22940094 A G 0.211662 1.6347e-05
1:22940109 G A 0.065996 -1.1527e-05
1:22950466 A G 0.267950 1.8941e-05
1:22955721 T G 0.126591 7.7628e-05
1:22962600 G A 0.767228 2.0258e-05
1:22963687 T C 0.073351 -1.6359e-05
1:22966609 G C 0.606527 1.0099e-05
1:22967395 A G 0.026031 -1.2808e-06
1:22971892 G A 0.746273 4.8035e-05
1:22974928 C T 0.914793 5.8474e-05
1:22977827 A G 0.048803 7.1745e-05
1:22978268 T C 0.088814 7.7763e-05
1:22984360 T C 0.088765 2.6934e-05
1:22987958 G A 1.951817 1.0899e-05
1:22991844 A C 0.162424 8.3377e-06
1:22991921 G A 0.562460 7.8615e-06
1:23007175 T C 0.629533 -3.7140e-05
1:23008298 A C 0.063568 1.9136e-04
1:23010566 G A 0.044989 -3.6974e-05
1:23013859 G A 1.427319 -4.5292e-05
1:23016103 C T 0.549908 -3.1450e-05
1:23019481 A G 0.066288 -3.4765e-06
1:23020819 T C 0.030465 1.1998e-05
1:23026445 A C 0.035408 2.2941e-05
1:23029608 G A 0.477593 -1.9186e-05
1:23031406 A G 0.592632 -3.3443e-05
1:23033257 A C 1.244071 -2.0015e-05
1:23045380 G A 0.675220 -1.9156e-05
1:23047050 T G 0.042490 -1.9449e-05
1:23061551 A G 0.152096 8.4101e-06
1:23061649 T C 0.381853 -1.6812e-04
1:23066236 A G 0.073360 -1.1548e-05
1:23067044 A G 0.974806 2.4542e-05
1:23068761 A G 1.616329 4.7292e-05
1:23072420 G A 0.198143 3.6735e-05
1:23076839 A G 1.207761 2.2262e-07
1:23078139 T C 0.043762 -4.4427e-05
1:23079149 T G 0.072747 3.1378e-05
1:23080033 A C 0.081124 -2.1742e-05
1:23080351 A G 1.845785 -7.7478e-05
1:23082667 A G 0.736260 -2.8184e-05
1:23086441 A G 1.543277 -2.6910e-05
1:23090913 T C 0.021325 -2.1985e-05
1:23096818 C A 0.276743 3.9117e-05
1:23099110 A G 0.182716 1.4973e-05
1:23102006 G A 0.070108 -5.3930e-05
1:23102372 G C 0.537396 1.6089e-06
1:23102856 A G 1.641640 -1.4071e-04
1:23104264 T G 0.199370 4.5453e-05
1:23106474 G A 1.855175 -4.5550e-05
1:23108366 C T 1.666710 -7.0823e-05
1:23110505 T C 0.188838 3.3361e-05
1:23120938 T C 1.878106 1.8369e-06
1:23121397 G T 0.063390 1.4911e-05
1:23123589 C T 1.585281 -9.7081e-06
1:23125568 C T 0.079521 4.3169e-05
1:23129067 A C 0.057349 1.3007e-04
1:23132591 A G 0.079680 1.8871e-04
1:23140700 T C 1.388682 -4.2586e-05
1:23143193 G A 0.025849 -4.7558e-05
1:23143778 A G 0.411776 5.9323e-05
1:23143828 C T 0.027118 -5.0097e-05
1:23147199 T C 0.039144 7.2994e-05
1:23149821 C A 0.388056 -1.7513e-05
1:23156102 T C 0.305938 -2.8237e-06
1:23164756 G T 0.367114 -2.3788e-05
1:23166093 C T 0.093069 -4.8263e-07
1:23174911 A G 0.068567 2.1217e-05
1:23182684 A G 0.674354 -3.7154e-05
1:23183006 T C 0.036531 -6.2759e-05
1:23184206 C A 1.387517 -3.1611e-05
1:23184590 A G 0.082173 -1.8391e-04
1:23184933 A G 0.287369 8.2458e-06
1:23193105 C G 0.069930 1.2105e-05
1:23198870 A C 0.155868 -2.6134e-05
1:23201760 G A 1.861364 6.8707e-06
1:23206586 C T 0.176786 -4.1819e-05
1:23210282 A G 1.017332 -1.7513e-05
1:23210559 T C 0.229173 5.0778e-06
1:23213647 A G 0.227443 2.2028e-06
1:23229640 C A 0.226138 -1.4418e-05
1:23229984 G A 0.158711 6.3544e-05
1:23234946 G A 1.064162 -1.4501e-05
1:23235358 A G 0.065519 -1.3307e-04
1:23244604 A G 0.060660 4.8564e-05
1:23246170 T C 0.033159 7.4121e-05
1:23250277 G A 0.046551 4.1117e-05
1:23257059 C T 0.927552 6.1803e-06
1:23257270 A G 0.065856 1.1807e-04
1:23261103 T C 0.076804 8.5196e-05
1:23263234 T G 1.390724 -3.4937e-05
1:23277355 A G 0.778812 -5.4728e-05
1:23278427 G A 0.054516 1.0067e-05
1:23278632 G A 0.613035 1.3784e-05
1:23280076 A G 0.067872 9.3256e-05
1:23283183 T C 0.062604 -5.7171e-05
1:23287199 A G 0.302832 3.0152e-05
1:23289568 C T 1.389971 -1.3835e-04
1:23289703 G A 0.049498 6.5227e-05
1:23289841 T G 0.086395 -2.3293e-05
1:23294671 G A 1.670306 -1.0692e-04
1:23294738 T G 0.059605 -2.0500e-04
1:23326567 C A 0.139489 -8.6315e-05
1:23339209 T C 0.330807 7.4144e-06
1:23345510 T C 0.143245 -2.3377e-06
1:23358028 G T 0.087600 -4.4339e-06
1:23366884 G A 0.353751 -1.2115e-04
1:23386605 A G 0.026362 1.4110e-04
1:23386753 G A 0.178844 1.0271e-04
1:23392108 G A 0.023149 3.2815e-04
1:23406485 G C 1.037164 3.4265e-05
1:23407500 T C 0.025632 -3.4784e-06
1:23410979 G A 0.024314 -1.5134e-04
1:23418803 C G 0.029199 3.4553e-05
1:23419283 A G 0.054548 2.5358e-05
1:23419383 T C 1.672851 -9.3454e-05
1:23419855 C T 1.673468 -1.0888e-04
1:23445451 T C 0.224671 2.9573e-05
1:23450118 A G 0.029176 1.2678e-05
1:23453229 T C 0.027943 6.8395e-05
1:23458118 C T 0.084614 -3.8445e-05
1:23461959 C G 0.029394 8.6304e-06
1:23470460 T C 0.803453 -2.2176e-04
1:23495320 A C 0.339798 -1.5657e-06
1:23506560 A C 0.026209 2.8149e-05
1:23507068 G A 0.683452 -9.9012e-05
1:23508165 A G 0.131537 5.1797e-05
1:23512452 T C 0.331433 -5.7636e-06
1:23513456 T G 0.045755 4.2638e-06
1:23514472 A G 0.102955 -4.0616e-05
1:23519633 G A 0.208040 1.7756e-05
1:23520797 C T 0.133527 -7.2456e-05
1:23521340 A G 0.318545 -2.0833e-05
1:23521835 A G 0.613684 -3.4408e-05
1:23532818 A G 0.024223 8.2904e-05
1:23536891 G C 0.822730 -1.2013e-05
1:23545972 G A 0.031312 -1.9180e-04
1:23547246 G A 0.044158 4.1980e-05
1:23553778 C G 0.042269 1.0938e-04
1:23564656 A C 0.039511 3.8186e-05
1:23565599 T C 0.321388 -6.2732e-06
1:23590184 G A 0.337604 5.2426e-06
1:23600312 C T 0.092092 -1.7561e-06
1:23607503 T G 1.837534 -6.7280e-05
1:23622513 A G 0.051549 -2.6599e-05
1:23622851 C T 0.034259 -8.7904e-05
1:23633381 C T 0.082225 -5.0661e-05
1:23640663 G A 0.313884 -3.3596e-05
1:23654791 C T 0.051043 -1.1274e-04
1:23669856 A G 0.027673 1.0847e-04
1:23687116 C T 0.049595 5.0342e-05
1:23690673 T C 0.079281 2.5503e-04
1:23693385 C T 0.367562 1.4554e-05
1:23696152 A G 1.840312 -1.0625e-04
1:23700811 T C 0.136795 -8.9884e-06
1:23703768 G A 0.068732 2.8958e-05
1:23709173 A G 0.025742 1.6622e-05
1:23709806 T C 0.053217 1.3442e-04
1:23711376 T C 1.836326 -9.2692e-05
1:23712528 A T 1.720460 -7.2637e-05
1:23720185 T C 1.436099 -2.1520e-05
1:23721974 G A 0.064685 9.7499e-06
1:23724972 T C 0.043571 1.6001e-05
1:23726583 A G 0.055765 7.0496e-06
1:23729223 T C 0.093179 -8.4656e-07
1:23730504 A C 0.032526 -2.9002e-05
1:23732762 G A 1.749665 -5.4429e-05
1:23746625 C T 0.409682 -4.1092e-05
1:23748440 A G 0.048771 2.5346e-05
1:23748688 T C 0.025210 -1.4931e-05
1:23748784 C T 0.936831 -1.8788e-03
1:23756695 G A 1.727071 1.0384e-05
1:23766233 T C 1.715192 -5.6767e-06
1:23767487 T C 0.157081 -6.7008e-05
1:23767536 T C 0.025070 8.8620e-05
1:23769674 G A 1.776874 2.1841e-05
1:23775425 A G 0.048109 5.4105e-05
1:23783387 G A 0.031198 -1.9922e-04
1:23788404 T G 0.085224 1.5140e-04
1:23794782 C G 1.381142 -1.3419e-04
1:23809597 A G 0.280618 6.7456e-05
1:23811081 C T 0.085337 1.4655e-04
1:23812840 C T 0.196527 5.1320e-05
1:23817182 T C 0.146429 -2.9064e-05
1:23829648 C T 0.112056 1.0808e-04
1:23835794 G A 1.019471 -6.9755e-06
1:23844167 T C 0.046973 -5.8007e-05
1:23845963 C A 0.078489 -2.3454e-05
1:23847464 A C 1.004956 -1.4956e-05
1:23847529 T C 0.022571 4.5927e-06
1:23849147 T C 0.080663 -2.5173e-05
1:23849346 T C 1.081205 -2.7621e-05
1:23850023 C G 1.240007 -1.7996e-05
1:23871286 A G 0.541213 3.1142e-06
1:23875266 A G 0.159091 1.2398e-05
1:23880208 G A 1.152982 3.2488e-05
1:23880912 A G 0.372778 3.0788e-05
1:23884333 G C 0.282728 -1.6291e-05
1:23885498 C T 1.486623 2.9364e-05
1:23886935 G T 1.044645 8.9614e-05
1:23888085 T C 0.084799 2.4181e-06
1:23889095 C G 0.059323 3.6846e-05
1:23890507 A G 0.089946 -6.4103e-06
1:23894438 A G 0.030754 5.2881e-05
1:23895154 A G 0.137928 5.0478e-07
1:23900159 G T 1.110245 4.0424e-05
1:23909515 C G 0.464587 -2.5853e-05
1:23910170 A G 0.033288 4.2873e-05
1:23912167 T C 1.934962 -2.2335e-05
1:23917707 C A 0.275964 1.0530e-04
1:23921172 A G 0.105500 -4.2123e-04
1:23922916 T C 0.103958 -1.6406e-05
1:23927929 C T 0.516935 -3.8848e-05
1:23935397 C T 0.120563 -2.1848e-05
1:23937017 C T 0.136964 -1.6017e-05
1:23938213 C T 1.417563 -6.3147e-05
1:23940184 T C 0.050754 1.2473e-04
1:23941735 C T 1.218160 -3.3104e-05
1:23944851 T C 1.560967 -6.3835e-05
1:23945119 A G 0.310609 -3.6914e-05
1:23945583 A G 0.031094 6.0527e-05
1:23950177 T C 0.498573 7.5936e-05
1:23956575 C T 0.536815 8.6190e-05
1:23957318 A G 1.258326 -6.5512e-06
1:23958921 G A 1.719418 -7.2099e-05
1:23965704 C A 0.459586 -3.8648e-05
1:23968743 C T 1.979665 -6.8086e-05
1:23970130 T C 0.572025 -2.2055e-04
1:23970162 T C 0.031494 4.0440e-05
1:23970650 A C 0.895237 -6.7890e-05
1:23971705 C G 0.038430 1.2999e-05
1:23972541 C T 0.601756 4.2625e-05
1:23972896 T C 0.038748 1.5716e-05
1:23977474 T C 1.758198 -1.2335e-04
1:23979028 C T 0.104429 -5.7793e-05
1:23989270 A G 0.043370 4.1482e-05
1:23991742 G T 0.594836 -8.1797e-06
1:23996249 G A 1.963881 -2.1396e-05
1:24002974 A G 1.060592 -7.5555e-05
1:24003061 A G 0.027761 8.4376e-05
1:24004202 A C 0.259271 9.2983e-05
1:24006548 C T 0.030805 1.4293e-05
1:24021224 T C 0.092592 -2.9999e-05
1:24021737 T C 0.310031 4.3062e-05
1:24023011 T C 0.074912 1.0131e-04
1:24023439 G A 0.036450 -5.4370e-05
1:24038231 C T 0.143891 2.2314e-05
1:24039173 A G 0.104507 -6.5468e-05
1:24043985 T C 1.045100 -1.2256e-05
1:24059856 A T 0.055093 3.4125e-05
1:24067143 T C 0.301242 1.6109e-04
1:24077451 T C 0.188497 4.4526e-05
1:24083649 C T 0.491326 4.1360e-04
1:24088128 A G 0.517207 -1.5953e-04
1:24100223 T C 1.149759 1.4266e-05
1:24102080 C A 0.679722 -3.7626e-05
1:24119627 T C 0.052224 5.1614e-06
1:24143932 G A 1.832019 -4.6886e-05
1:24158398 A G 0.853471 -2.1338e-05
1:24174093 G T 0.871884 -5.9801e-06
1:24175763 G A 0.193888 5.1608e-05
1:24182348 T A 0.676515 -3.5849e-05
1:24182986 G T 0.085266 -1.8474e-05
1:24193741 C T 0.195531 5.5189e-05
1:24201920 C T 1.139996 5.3899e-06
1:24203848 A G 0.102673 3.8791e-05
1:24209630 T G 1.523043 -1.4185e-04
1:24211913 C T 1.815632 -1.3861e-04
1:24216393 G T 1.705065 -3.0526e-05
1:24219158 T G 1.625427 1.3930e-05
1:24228978 T C 0.092416 4.8080e-05
1:24235932 T C 0.279865 -9.7229e-06
1:24245923 A G 0.028881 8.4704e-05
1:24321935 G T 0.860679 1.0884e-05
1:24373109 T C 0.059771 -2.0851e-06
1:24373780 T C 0.081222 2.3903e-05
1:24375163 A G 0.119080 2.6135e-05
1:24377856 T C 0.097080 5.5558e-06
1:24378671 A G 0.313209 7.2019e-06
1:24381683 C A 0.049894 -4.0146e-05
1:24386534 C T 0.423379 9.8499e-06
1:24393563 T C 0.243013 3.2594e-05
1:24394811 G A 0.241098 3.7110e-05
1:24399516 T C 0.027375 -5.0474e-05
1:24406535 A G 0.418462 -5.2749e-05
1:24406647 A G 0.873786 -5.4958e-05
1:24409191 T C 0.871384 -5.9369e-05
1:24413907 A C 0.239838 -1.1224e-05
1:24414137 T G 0.064662 1.0621e-05
1:24415126 C T 1.293494 -1.9028e-05
1:24416628 C T 0.138499 1.8496e-04
1:24417266 A G 0.022506 -8.1935e-05
1:24417415 C T 0.295214 -2.3610e-06
1:24418768 C T 0.872844 -5.8204e-05
1:24419496 G A 0.937513 -5.9236e-05
1:24421474 A G 0.892332 -4.8437e-05
1:24421804 G A 0.809030 -2.8913e-05
1:24421950 G C 0.927094 -3.5536e-05
1:24422626 T C 0.194735 3.8276e-05
1:24424684 T C 0.047752 -2.6253e-05
1:24425486 A G 0.060381 1.4631e-04
1:24427890 A G 0.706509 1.6070e-04
1:24431956 A G 0.970447 1.0217e-04
1:24433012 T C 0.181382 -1.6474e-05
1:24433055 A G 0.034629 -6.9666e-06
1:24436337 C A 0.874542 -3.0665e-05
1:24445288 C A 0.024268 2.8965e-05
1:24447468 C G 0.829926 -6.9629e-05
1:24449628 C T 0.620805 1.2173e-05
1:24452399 C T 0.411974 -1.9147e-04
1:24454688 T C 0.326549 -1.2624e-04
1:24458479 T A 0.568870 6.8249e-05
1:24466259 C T 0.790649 -2.8872e-05
1:24470995 C T 1.899330 -9.5764e-05
1:24471449 T C 0.044788 2.4962e-05
1:24473526 T G 0.042873 1.3073e-04
1:24473669 T G 0.127010 -8.4265e-05
1:24486955 C T 1.164384 6.2325e-06
1:24487538 G C 0.051799 -3.9308e-05
1:24492808 T C 0.447521 -2.0754e-05
1:24495722 A G 1.259261 4.2871e-05
1:24506121 A G 0.028653 -2.5408e-06
1:24507213 T C 0.052750 1.1441e-05
1:24507855 C T 0.719940 -1.4157e-04
1:24516690 A G 0.719875 -3.3303e-05
1:24516880 A G 0.994203 6.5603e-05
1:24519437 A C 0.268394 -2.7880e-05
1:24519920 A G 1.468398 6.7235e-05
1:24524365 A G 0.537759 -9.1743e-06
1:24525794 T G 1.744069 1.0192e-04
1:24526135 T G 0.210393 -4.6530e-06
1:24527816 C T 0.026924 1.3117e-05
1:24530246 G C 1.006453 3.8746e-06
1:24530964 C T 1.864808 -1.0289e-05
1:24532144 C T 0.347227 1.5578e-04
1:24535011 C T 1.235483 5.1475e-05
1:24536670 C T 0.031266 -1.7255e-05
1:24547724 G A 0.024006 1.3277e-05
1:24549050 C G 0.067129 -2.2008e-05
1:24553410 A G 0.699112 1.1802e-05
1:24556587 T C 0.116204 6.6166e-06
1:24562952 A G 0.733929 -8.8803e-05
1:24565480 A G 0.715877 1.7550e-05
1:24567348 A G 0.537438 2.4596e-05
1:24568784 T C 0.051513 -5.7233e-05
1:24578011 A G 0.060692 -2.5393e-05
1:24580993 G A 0.654146 -1.0698e-05
1:24583035 A G 0.055256 5.6836e-05
1:24583452 A G 1.501203 -1.0380e-06
1:24584035 A G 0.091897 7.7693e-06
1:24584103 G A 0.097739 -6.4878e-05
1:24584490 A G 0.156919 -1.9531e-05
1:24587703 A C 0.082728 -1.8948e-06
1:24603518 C T 1.803330 1.5941e-06
1:24617944 G A 0.961612 2.8812e-05
1:24621768 A G 0.081816 4.1167e-05
1:24625549 G T 0.665843 -3.7691e-05
1:24627899 T C 0.031841 8.0921e-06
1:24635954 T C 0.043668 -4.1188e-05
1:24639413 G A 0.371911 3.3361e-05
1:24641835 C T 1.131933 -5.7678e-05
1:24642857 C G 0.131200 -4.8454e-06
1:24644870 A C 0.068271 -2.2095e-06
1:24646387 A C 0.122521 -9.7101e-05
1:24654576 A G 0.033957 7.9505e-05
1:24656001 G T 0.354222 -8.4821e-05
1:24656158 T C 1.291936 -4.2807e-06
1:24657533 T C 0.023970 1.4509e-04
1:24658063 G C 0.356624 1.5566e-05
1:24659435 C T 0.575336 2.2228e-05
1:24663184 C T 0.084477 -2.0155e-05
1:24663965 A G 0.229153 8.5958e-06
1:24668667 G C 0.474347 -4.4965e-05
1:24669457 T C 0.074010 -2.1606e-05
1:24669808 T C 0.532323 4.1715e-05
1:24671418 G A 0.087999 -1.2101e-05
1:24675790 T C 0.355303 1.0879e-05
1:24681101 C G 0.060189 -1.0269e-05
1:24688813 A G 0.042256 -7.5290e-05
1:24690676 A G 0.093552 -7.5742e-06
1:24690764 A T 0.518165 -2.1247e-05
1:24692283 T C 0.387887 -5.3888e-05
1:24700446 T C 0.043370 1.1136e-05
1:24706292 C T 0.682997 4.4035e-06
1:24706329 A C 0.086503 7.8470e-05
1:24707669 A G 0.700391 2.9114e-06
1:24718079 A C 0.471452 -3.2275e-05
1:24727235 T C 0.487940 4.8440e-05
1:24727678 T C 1.064607 2.8817e-05
1:24731093 A G 0.057528 4.1888e-06
1:24743603 A C 0.255934 1.8873e-06
1:24749079 T C 0.479307 -5.7625e-05
1:24750992 A G 0.057190 -5.4845e-05
1:24751920 G A 1.229893 -2.1112e-06
1:24764719 A G 0.020299 -8.2550e-05
1:24775094 G A 0.079732 4.6900e-05
1:24784139 G A 0.516211 3.4537e-05
1:24784858 T G 0.039968 -8.3738e-05
1:24785393 T C 0.515890 3.5807e-05
1:24788950 A G 0.186757 -4.0909e-05
1:24796728 C T 0.038511 -8.5512e-05
1:24804018 G A 0.621513 -2.5773e-05
1:24813155 C T 0.659998 -3.9010e-05
1:24815870 A G 0.206397 -7.6973e-06
1:24827829 G A 0.093046 -2.1834e-05
1:24831643 A G 0.117386 -9.7930e-06
1:24840768 A G 0.992506 -3.7174e-05
1:24843079 A G 0.029751 -2.8090e-05
1:24843916 C T 0.036028 -5.1903e-05
1:24844069 T C 0.064931 4.0896e-06
1:24851514 G T 0.302751 -2.4660e-05
1:24861704 A G 0.952203 -4.4056e-05
1:24862465 G C 0.066778 -2.2714e-05
1:24863478 C A 0.045398 -1.2021e-05
1:24874735 C T 0.364560 -6.3128e-05
1:24879159 G C 0.415586 -4.4656e-06
1:24882006 A G 1.050387 5.0997e-06
1:24885472 C T 0.141521 4.0213e-05
1:24885851 A C 0.452932 -1.5535e-05
1:24889357 G A 0.311982 1.9942e-05
1:24891161 G A 0.748665 3.8182e-05
1:24895051 G A 0.603525 1.7950e-05
1:24895818 A G 0.049284 -8.4049e-05
1:24902506 G A 0.177614 -3.5575e-05
1:24904454 C T 0.462822 5.4970e-06
1:24908619 G T 0.513663 -3.5567e-05
1:24915248 T G 0.419961 2.9606e-06
1:24915984 C T 0.819608 -2.2666e-05
1:24918735 T C 0.394307 -6.1381e-07
1:24922129 A G 0.918191 -1.9769e-05
1:24924896 G C 0.050877 -6.6902e-05
1:24925868 A C 0.536490 -2.9714e-05
1:24927028 A C 0.048939 6.5561e-05
1:24945676 A C 0.050718 -5.8896e-05
1:24952693 G A 0.666619 -4.7665e-05
1:24965942 G A 0.139759 6.0547e-05
1:24986877 C T 1.508178 -6.7890e-06
1:24999518 G A 0.022863 -1.8480e-05
1:24999885 T C 0.027388 -1.7531e-05
1:25015418 A G 1.498051 1.4028e-05
1:25015530 G A 1.190172 -9.1390e-06
1:25015638 T C 0.616388 -5.1793e-05
1:25017985 G A 0.150191 8.3600e-05
1:25022871 A C 0.777634 -2.5128e-05
1:25024017 A G 0.062403 8.7072e-06
1:25024040 G T 0.081550 -3.1747e-05
1:25040383 C T 1.281910 2.0795e-05
1:25042903 G A 0.079443 -3.2021e-06
1:25044111 T C 0.499849 5.0739e-05
1:25046829 A G 0.087379 -1.4667e-04
1:25050030 A G 0.140421 2.1601e-05
1:25079717 A G 0.034976 -5.6183e-05
1:25079781 T C 0.031224 -3.1034e-05
1:25080522 T C 0.605878 -2.1900e-05
1:25083108 A G 0.020870 6.0676e-05
1:25093348 C T 1.891426 2.4808e-05
1:25097392 G A 1.438219 -7.1655e-06
1:25152942 A G 0.073033 4.8536e-05
1:25156402 G A 0.045019 -3.1947e-05
1:25171088 G A 0.558837 3.2669e-06
1:25173165 G A 0.064662 4.3244e-05
1:25187952 C T 0.792992 1.9570e-05
1:25190803 G A 0.553193 1.0656e-05
1:25193155 A G 1.201727 1.3279e-04
1:25197277 A G 0.057239 1.0987e-04
1:25197357 T G 0.059397 5.2388e-05
1:25203390 T C 1.023915 8.9663e-05
1:25205252 G T 0.284958 -1.8436e-05
1:25216532 C T 1.701313 -1.9798e-05
1:25219575 A G 0.369457 -4.2969e-04
1:25222945 A G 0.183950 -3.1733e-05
1:25224321 C T 0.460452 5.5869e-06
1:25224412 G A 0.505266 -3.0480e-05
1:25226208 A G 0.088716 -1.0855e-05
1:25236934 T C 1.841666 1.9047e-05
1:25238040 A G 0.080728 2.5927e-05
1:25238631 G A 0.831705 2.0301e-05
1:25242193 T C 0.033964 -9.3666e-05
1:25243960 G A 0.041831 3.0870e-04
1:25247169 A G 0.030543 3.0175e-05
1:25251326 A G 1.148139 -1.0942e-05
1:25257753 T C 0.079664 -5.3527e-05
1:25258172 A C 0.029955 -4.9186e-05
1:25264162 A G 1.577423 -3.4036e-05
1:25264658 G C 1.544222 -2.4056e-05
1:25266476 T G 0.068495 -5.1232e-06
1:25267922 C T 0.969452 5.2602e-05
1:25286151 T C 1.235937 7.0577e-06
1:25291010 T A 0.944173 1.7188e-05
1:25292316 A G 0.128006 -6.3887e-05
1:25293356 T C 0.997056 1.1762e-05
1:25294874 A G 0.096568 8.4533e-05
1:25297184 A G 0.944530 4.2052e-06
1:25298408 A G 0.473412 7.2907e-05
1:25302014 C T 0.260819 -9.1558e-05
1:25303576 G A 1.001558 1.0650e-05
1:25305665 A G 0.046181 -1.5245e-05
1:25306442 A G 0.076337 7.9877e-05
1:25306562 T C 1.153420 3.4436e-05
1:25310009 C G 0.512744 -6.1334e-06
1:25312962 C T 0.634548 -1.1853e-05
1:25314118 A G 0.148792 2.4352e-05
1:25318031 G A 0.021565 -1.0645e-06
1:25318121 T G 0.116318 -7.0416e-05
1:25321557 G A 0.062445 1.2806e-04
1:25322230 T C 0.200974 -3.0483e-05
1:25322839 A G 1.681605 1.8155e-05
1:25326313 T C 1.238339 1.4143e-04
1:25329722 G C 1.672572 8.5196e-05
1:25333062 C T 0.260300 -2.4763e-05
1:25333429 C T 0.123968 -5.6895e-05
1:25334786 G C 0.086869 1.0338e-05
1:25340330 G A 0.404034 -3.2291e-05
1:25342567 C T 0.370915 2.2093e-05
1:25347916 A G 0.030215 9.8920e-05
1:25350497 C T 0.359353 3.4367e-05
1:25350779 T C 0.091478 3.0970e-05
1:25353703 A G 0.072874 -5.5615e-05
1:25361272 C T 0.152206 -2.0236e-05
1:25363718 T G 0.328701 6.3303e-05
1:25367501 C T 0.033581 5.9266e-06
1:25368348 G T 1.736903 2.0131e-04
1:25370099 G A 1.713806 8.1546e-05
1:25371793 A G 0.570457 1.1800e-05
1:25373716 T C 0.227125 -5.6591e-05
1:25377908 A C 0.239968 3.5170e-05
1:25378444 G A 0.949133 2.4684e-05
1:25378844 T C 0.078372 2.2645e-04
1:25379395 G C 0.189529 5.6881e-05
1:25381063 C T 1.512559 4.2160e-04
1:25381586 A G 0.117006 -6.1757e-05
1:25393816 A G 1.446947 4.3224e-05
1:25395852 A G 0.253954 6.3907e-05
1:25395879 A G 0.292153 -1.1495e-04
1:25398093 A G 0.938993 2.0617e-05
1:25398545 T C 0.033623 -2.9762e-05
1:25400627 A G 0.353417 7.9885e-05
1:25402611 G A 0.445820 3.8940e-05
1:25408685 T G 0.120713 -1.8881e-05
1:25408928 G C 1.003548 -2.4600e-05
1:25413466 A G 0.171931 -3.3662e-05
1:25413520 T G 0.054068 5.7951e-05
1:25421777 T C 0.212743 1.0549e-04
1:25421990 C T 0.961765 3.9128e-05
1:25424889 T G 0.709895 6.5665e-05
1:25425109 T A 0.087892 2.1588e-05
1:25427217 A G 1.163329 -6.3627e-05
1:25431725 T C 0.634684 7.9413e-06
1:25439449 G A 0.076282 -2.8680e-06
1:25441346 A C 0.106902 7.8160e-05
1:25443597 T C 0.141882 3.8894e-05
1:25443900 C T 0.069245 -1.9096e-04
1:25451250 A G 0.027709 -2.9086e-05
1:25452437 T C 0.458910 -7.1029e-05
1:25453165 G T 0.043013 3.6542e-05
1:25459385 G A 0.043993 8.7786e-06
1:25463357 T C 0.083477 1.3451e-04
1:25465981 T C 0.642136 3.3298e-05
1:25467172 G T 0.032000 2.5270e-04
1:25472465 A G 0.424093 -7.8025e-05
1:25474596 A G 0.128324 -3.8080e-05
1:25475026 G T 1.415135 -1.6303e-05
1:25486299 G A 1.411909 -2.9622e-05
1:25493976 A T 0.044837 1.8870e-05
1:25494504 C G 0.579114 2.4568e-05
1:25499030 A G 0.706230 5.7553e-05
1:25501290 G A 0.020487 -2.2108e-05
1:25502029 G C 0.028533 -4.4268e-05
1:25504207 C T 0.091199 3.8145e-05
1:25508191 T C 0.559899 -6.4549e-05
1:25508271 T C 1.197394 -4.3130e-06
1:25511507 A G 0.489541 -3.7844e-04
1:25515194 A G 0.072400 -2.8457e-05
1:25525915 G A 0.423282 3.4739e-05
1:25527944 T C 0.177926 3.0420e-05
1:25533594 G A 0.033993 6.1926e-06
1:25543484 C A 1.697054 -3.5110e-05
1:25554719 A G 0.049907 -3.6562e-05
1:25564304 C G 0.086989 9.3726e-07
1:25565906 A G 0.026119 -5.8368e-05
1:25566297 A G 0.041789 1.3376e-05
1:25570081 C T 0.501806 2.1093e-05
1:25572984 G T 0.088528 2.1589e-06
1:25583610 G C 0.814943 -1.9720e-05
1:25584976 A G 1.716019 -2.7501e-05
1:25600747 A C 0.831902 -1.1609e-05
1:25651253 A G 0.043983 -2.0317e-05
1:25663071 G C 1.115802 7.3156e-06
1:25667488 G A 0.027388 2.0065e-05
1:25680844 A G 0.026959 -6.6494e-05
1:25683118 G A 0.037537 -5.5396e-05
1:25687742 T C 0.075535 1.3206e-04
1:25687901 C T 0.879034 -7.0703e-06
1:25688276 G A 1.120872 7.2693e-06
1:25695835 A G 0.298216 5.1040e-05
1:25699706 A G 0.064717 1.7290e-04
1:25707692 A C 0.091355 -3.8588e-05
1:25717365 G C 0.313501 4.6563e-05
1:25719599 A T 1.120576 -3.8440e-06
1:25743428 G A 0.313874 -3.0452e-06
1:25747156 C T 0.020893 -7.0556e-05
1:25752282 A G 0.222736 -2.4778e-06
1:25754025 G C 0.893874 -4.8079e-05
1:25754829 A G 0.194447 -3.4668e-05
1:25755660 A G 0.037953 5.1406e-05
1:25799051 A G 0.049920 3.6343e-05
1:25800018 G T 0.316688 -1.6595e-06
1:25811488 A G 1.781506 -1.1352e-04
1:25813064 T C 0.020802 -1.9457e-05
1:25826502 G A 0.880573 -8.2364e-07
1:25830231 A G 0.043045 -3.3445e-05
1:25844055 A G 0.023610 1.4906e-04
1:25845923 G A 0.027303 6.8068e-07
1:25857210 G A 0.030666 -2.3188e-05
1:25859024 T G 0.856479 1.3498e-05
1:25866838 C T 1.128249 7.1040e-05
1:25868115 A G 0.026148 1.4859e-05
1:25874688 T C 0.117882 -9.3439e-06
1:25876463 G A 0.081631 -2.8899e-05
1:25877492 T C 0.070809 -2.6678e-06
1:25879916 A G 0.049066 -4.9786e-05
1:25880070 T C 0.035116 3.2349e-05
1:25884497 G T 1.036404 1.7011e-06
1:25887525 A G 1.006060 5.3441e-05
1:25888107 T C 0.041257 -2.2311e-06
1:25888240 G A 0.077583 -4.3025e-05
1:25889422 T C 1.069686 4.4713e-05
1:25889917 C T 1.083159 3.4813e-05
1:25890247 T C 0.104117 6.5689e-05
1:25892880 G T 0.986861 -5.0655e-05
1:25895277 A G 0.091404 3.2682e-05
1:25895406 T C 0.921479 -4.0887e-05
1:25900215 C T 0.773326 6.0476e-05
1:25900240 A G 0.330252 8.0975e-05
1:25900926 A G 0.029517 -1.7501e-04
1:25903525 T C 0.062860 -3.2939e-05
1:25904391 C G 0.104890 8.6548e-05
1:25904854 C T 0.029689 -6.9123e-05
1:25924238 G C 0.058677 2.7635e-05
1:25938947 C G 0.159347 -2.9629e-05
1:25965920 G A 0.029290 -4.6485e-05
1:25967587 C T 1.883711 -2.2666e-06
1:25968343 G A 0.415891 -1.4490e-04
1:25970541 T C 0.040812 2.9173e-06
1:25971646 C T 0.410935 5.3514e-05
1:25976850 A G 0.048612 -5.3723e-05
1:25984265 C A 0.047167 -2.7577e-05
1:25999517 A G 0.418842 3.3190e-05
1:26003756 G A 0.050157 -4.6071e-05
1:26005360 T C 0.028303 -8.1070e-06
1:26008164 C T 0.298905 2.6275e-06
1:26009250 C T 1.845233 9.9591e-06
1:26010884 A G 0.020880 -1.3015e-04
1:26012517 C A 0.158078 1.1604e-04
1:26015837 T G 0.177822 1.4231e-04
1:26027064 G T 0.229988 -1.5814e-05
1:26032034 T G 0.199542 1.7124e-04
1:26049168 G C 0.090479 -2.4194e-05
1:26057040 T C 0.053652 4.1849e-05
1:26063782 G A 0.123962 5.5452e-05
1:26070909 T C 0.984404 -7.8074e-05
1:26074380 C T 0.041370 1.1655e-05
1:26080217 T C 0.142949 1.4837e-04
1:26081941 C T 0.090391 3.2395e-05
1:26086890 A G 1.600179 4.1279e-05
1:26098107 A G 1.288200 -5.9302e-05
1:26103898 G A 0.174842 1.4396e-04
1:26106769 A C 0.249478 3.4542e-05
1:26109307 C G 1.250088 -2.4579e-05
1:26116076 A G 1.539765 -1.6147e-04
1:26118002 T C 0.071841 -3.6597e-05
1:26118299 A G 0.825057 -5.4332e-05
1:26127425 A G 1.092841 -6.0088e-05
1:26129631 T C 1.088648 -6.8540e-05
1:26131638 G A 0.032662 4.9039e-05
1:26135116 A G 0.031133 1.2381e-04
1:26137817 T G 0.077067 -3.9898e-05
1:26140573 A C 1.576744 -7.0536e-05
1:26141261 T C 0.517753 -2.6190e-05
1:26141617 G A 1.897704 -3.5045e-05
1:26144674 A G 0.438449 -1.2173e-05
1:26145328 T C 0.091718 -9.0929e-05
1:26147811 T C 0.042182 1.6414e-05
1:26148821 T C 0.026427 2.4621e-05
1:26162313 G T 0.124150 1.0030e-05
1:26165113 A G 1.581356 -5.5982e-05
1:26168781 T C 1.473756 4.4247e-05
1:26174522 T C 0.051052 4.0169e-05
1:26197637 A G 0.041192 7.8423e-05
1:26199334 A G 0.020318 -3.0590e-05
1:26202426 T C 0.723640 -4.5457e-06
1:26206975 C T 0.065473 -9.4881e-06
1:26215316 T C 1.100362 -1.2704e-05
1:26218084 T C 1.101861 -8.8621e-06
1:26222423 A G 0.042753 -1.7422e-05
1:26226152 A G 0.058498 1.5945e-05
1:26235705 T C 1.191938 -8.0679e-06
1:26255215 A G 0.452442 5.3455e-06
1:26260527 T C 0.062195 -8.0059e-05
1:26260728 A G 1.489563 1.6667e-05
1:26275548 T G 1.740051 1.1630e-04
1:26279095 C T 1.284055 5.6425e-05
1:26283961 T C 0.380749 -3.1184e-05
1:26284104 T C 0.100063 -1.3271e-05
1:26299050 A G 0.039540 -3.9884e-05
1:26310394 G A 1.275022 1.0879e-04
1:26323370 A C 0.422136 -5.2697e-05
1:26324108 A C 1.289070 1.7324e-04
1:26337800 T C 0.083776 1.4445e-05
1:26339903 A G 1.240994 8.3701e-05
1:26344477 A G 1.676759 2.4184e-05
1:26345027 G A 0.431685 -7.7003e-05
1:26351382 C T 0.368500 3.8625e-05
1:26357656 A C 1.387218 7.8842e-05
1:26365374 G T 1.384336 6.4754e-05
1:26374426 C T 1.788809 7.9448e-06
1:26375718 A G 0.040611 1.9167e-06
1:26382450 A G 0.030981 -2.0214e-05
1:26384690 G T 0.431912 -4.2762e-05
1:26385003 C T 0.429835 -3.4463e-05
1:26385385 G A 0.086532 -4.8314e-06
1:26386297 G A 1.369522 5.0180e-05
1:26388212 G A 0.068219 -1.9861e-06
1:26390501 A G 0.030322 -5.9078e-05
1:26392345 A G 0.041143 1.7472e-05
1:26392824 A C 0.193989 -2.0332e-06
1:26402693 A G 0.095214 -4.4255e-05
1:26403991 T C 0.357273 5.0538e-06
1:26411483 T C 0.135182 -6.7235e-06
1:26426719 G A 0.135780 -1.0806e-04
1:26447976 G A 0.114799 -2.5272e-05
1:26450009 T C 0.352031 6.7421e-06
1:26452570 C T 0.093244 -1.4064e-05
1:26471743 A C 1.405985 1.2665e-05
1:26474444 T G 0.047904 -7.7142e-06
1:26482411 A G 0.386605 -2.0699e-06
1:26486092 C T 1.229322 -5.5584e-05
1:26490240 G T 0.052481 1.7697e-04
1:26493171 A G 1.042250 -4.8985e-05
1:26493519 T C 0.083416 7.6446e-06
1:26496383 T G 0.134764 5.5499e-05
1:26497340 C A 1.511537 -6.5654e-05
1:26499036 G T 0.115260 8.1414e-05
1:26501044 G A 0.584735 -5.4563e-06
1:26506790 G A 0.200857 3.3322e-06
1:26508538 T C 0.082861 -2.9804e-05
1:26512556 T C 0.058303 1.8115e-05
1:26519293 A G 0.078476 3.3247e-05
1:26520292 T G 0.193681 7.9412e-06
1:26521140 A G 0.378919 -4.7921e-06
1:26522518 A G 0.673377 -3.1927e-05
1:26526375 A G 0.030296 -7.7878e-05
1:26526439 G A 0.374443 6.5556e-06
1:26526554 A G 0.412275 3.5969e-05
1:26527255 A G 0.480605 7.1398e-05
1:26527951 A G 0.528837 2.1484e-03
1:26531728 C A 0.043798 -3.1525e-05
1:26549399 T C 0.335091 1.0087e-05
1:26549989 A G 0.206180 -1.0467e-06
1:26557959 G A 0.069751 4.9200e-05
1:26561369 A G 0.032367 -4.2138e-05
1:26582091 A G 0.627134 -2.1207e-06
1:26588347 G A 0.025437 -3.7166e-05
1:26593199 G A 0.045337 -2.6478e-05
1:26596080 A G 0.343660 7.6794e-05
1:26598281 C T 0.545458 1.3277e-05
1:26599489 G A 0.201061 -6.2762e-05
1:26600793 G A 1.333287 1.2222e-05
1:26603993 C A 1.878119 8.5867e-05
1:26610317 A G 0.048287 1.9017e-05
1:26612926 T G 0.345017 9.0706e-05
1:26618466 C T 1.873581 7.0084e-05
1:26627478 C T 1.528071 -2.5504e-05
1:26633190 C A 0.093410 -3.7000e-05
1:26638500 A C 0.345458 9.3087e-05
1:26647949 C G 1.528110 -2.2630e-05
1:26648381 T C 0.346283 9.6450e-05
1:26648826 A G 0.196095 -5.1503e-05
1:26649208 A G 0.099349 -9.2121e-05
1:26656768 A G 0.026261 -1.2263e-04
1:26657685 T C 1.654347 9.6945e-06
1:26663362 T C 1.027836 4.8440e-06
1:26665478 A G 0.823860 4.2488e-05
1:26666809 G A 0.227693 5.6547e-05
1:26670401 A G 0.026089 -1.2148e-04
1:26670609 T C 0.615382 6.5839e-06
1:26671144 C T 0.097843 -9.5332e-05
1:26671248 G A 0.396978 -9.7440e-07
1:26673108 T C 0.393362 -3.0163e-06
1:26678037 A G 0.057044 2.5097e-04
1:26682485 A G 0.193268 5.8489e-05
1:26684141 A C 0.380204 -7.0396e-06
1:26688524 T C 0.060128 1.6422e-05
1:26689185 G A 0.183132 2.4862e-05
1:26690864 T G 1.316523 8.3830e-05
1:26691174 A C 0.743693 4.3667e-05
1:26694260 C T 0.377293 -9.3703e-06
1:26695295 A G 0.570172 1.6420e-05
1:26697355 T C 0.073503 -1.8630e-05
1:26699103 C T 0.557435 2.1827e-05
1:26700268 G C 0.178552 -3.6120e-05
1:26701448 T C 0.042695 -2.1996e-07
1:26701901 C G 1.976079 5.1209e-05
1:26702079 T G 0.156400 -2.3159e-05
1:26702349 T G 1.139577 1.6272e-05
1:26703477 C A 0.087379 9.7901e-05
1:26715232 A G 0.941729 -6.8218e-05
1:26715794 A G 0.068596 -1.4844e-05
1:26715872 C A 0.137587 -1.1610e-05
1:26719115 C T 0.686908 -7.1430e-06
1:26719264 T C 0.389273 -4.2219e-05
1:26720320 C G 0.077664 1.9870e-05
1:26722997 C T 0.057122 9.9241e-06
1:26728849 A G 0.063578 -9.9496e-05
1:26729420 A G 0.083838 -3.0485e-05
1:26729692 C T 0.127363 -4.3666e-05
1:26731940 A G 1.087246 1.6271e-05
1:26737645 A G 0.082131 2.1419e-04
1:26741544 G A 0.682150 9.4049e-05
1:26748208 A G 1.069102 3.4205e-05
1:26756856 C T 0.504886 7.5884e-05
1:26767046 G C 0.067765 1.0657e-04
1:26769128 T C 0.029952 7.5216e-05
1:26770762 T G 0.026979 -1.0937e-05
1:26779270 T C 0.511709 -2.7008e-05
1:26786627 A G 0.417303 -8.1975e-05
1:26801229 A C 0.568734 -6.0910e-06
1:26809402 G A 0.219721 -5.7184e-05
1:26856462 G T 1.905643 -1.1028e-04
1:26861281 T C 0.139194 -2.7406e-05
1:26865505 T C 0.295062 -1.3058e-06
1:26870122 A G 0.092092 4.9160e-05
1:26873131 A G 0.074785 7.6633e-05
1:26873245 G A 1.462516 -6.1393e-05
1:26883511 C A 0.440526 2.7525e-05
1:26884676 A G 0.411182 -7.0911e-05
1:26884864 A G 0.527711 -1.1189e-04
1:26893411 T C 0.081442 1.2081e-05
1:26899444 A C 1.039485 -1.1946e-05
1:26900920 T A 0.266074 2.9813e-05
1:26901189 G A 0.036408 -6.3306e-05
1:26905038 C T 0.647394 1.7183e-05
1:26905236 G A 0.118178 -3.5756e-05
1:26905316 A G 0.040660 -1.4084e-05
1:26910754 A T 0.357114 4.3433e-05
1:26924308 A G 0.067937 -7.1417e-05
1:26928944 G A 0.027384 9.7508e-06
1:26929344 G A 0.066116 -8.5269e-05
1:26929496 T G 0.068953 -5.7486e-05
1:26932756 C A 0.267041 8.0835e-05
1:26940681 G A 0.183797 1.9576e-04
1:26941151 A G 0.102598 2.1032e-05
1:26983261 T C 0.098463 -4.5681e-06
1:26987946 C G 0.590139 -3.0087e-05
1:27001711 G A 0.174109 4.3978e-05
1:27011533 C T 0.158717 1.1101e-04
1:27016714 T C 0.069634 -3.4790e-06
1:27019744 C T 0.166754 3.4897e-05
1:27037997 G A 0.257414 -3.9979e-05
1:27050453 A G 0.041617 7.5301e-06
1:27070623 C T 0.137980 2.6962e-05
1:27079931 C T 0.163774 4.5803e-05
1:27084575 G A 0.157344 1.8932e-04
1:27093657 G A 0.440380 -2.2485e-05
1:27109442 T C 0.074509 6.6517e-05
1:27126943 C T 0.077716 -1.4538e-04
1:27137663 T C 0.159022 1.4217e-04
1:27138393 T C 0.161966 3.3803e-05
1:27181490 A C 0.023071 -3.0114e-05
1:27190324 T C 0.096977 9.9163e-06
1:27209439 G A 0.321381 1.9711e-04
1:27210721 C T 1.211681 2.0249e-05
1:27210722 A G 0.029322 2.8702e-05
1:27219768 T C 0.042539 2.5659e-05
1:27225093 T C 0.037359 9.8734e-05
1:27234944 A G 0.109606 -2.8693e-05
1:27242009 A G 0.772226 -5.0845e-05
1:27248275 T C 0.046654 -1.9842e-05
1:27254450 G A 0.020770 4.8851e-06
1:27271698 C T 0.076428 -3.3142e-05
1:27278023 T C 0.087398 2.4584e-05
1:27278553 A G 0.349308 -2.8374e-04
1:27285195 T C 0.160077 2.7187e-05
1:27297312 A G 0.522186 -8.5895e-06
1:27308092 C T 0.117071 -6.9938e-06
1:27312816 A G 0.210513 -3.4874e-05
1:27323840 A G 0.040283 -5.7943e-05
1:27332637 G T 0.026992 -9.0682e-05
1:27353142 A G 0.079709 -9.3363e-05
1:27361219 A G 0.667038 7.6802e-06
1:27365710 G A 0.068515 -1.3540e-05
1:27371370 T C 0.034830 -1.2779e-05
1:27372443 A G 1.785797 2.1398e-05
1:27381578 A G 0.137636 2.8473e-05
1:27381612 G T 1.107613 1.6183e-05
1:27382298 A G 1.926412 1.2308e-04
1:27383717 A G 0.230484 2.1294e-04
1:27384835 C T 0.048933 -1.6132e-04
1:27388485 G T 0.198108 -7.7334e-05
1:27394308 A G 0.046132 -7.8633e-05
1:27397604 T C 0.143832 5.0763e-05
1:27403402 G C 0.422847 1.8069e-05
1:27408062 T C 0.033243 5.0398e-05
1:27409975 G A 0.352099 -1.9449e-05
1:27410274 C A 0.326386 4.9692e-05
1:27414786 C A 0.825284 1.6266e-05
1:27415326 T C 0.033879 6.5893e-05
1:27417917 T C 0.172457 -6.4958e-05
1:27418225 C T 0.795414 2.7126e-05
1:27437834 C A 0.080469 3.0381e-06
1:27444563 T C 0.048449 1.5747e-06
1:27445406 G A 1.929768 6.3021e-05
1:27451206 A G 0.192898 1.4646e-05
1:27467984 T C 0.247177 3.3026e-05
1:27471887 C T 0.058339 -3.9614e-06
1:27480757 G A 0.739093 1.4099e-05
1:27482962 C T 0.036502 -9.1565e-05
1:27489958 C T 0.624145 2.2728e-05
1:27495700 C T 0.311232 1.0247e-05
1:27502719 C A 0.710589 1.8699e-05
1:27521504 G A 0.793616 1.1299e-05
1:27532431 G C 0.066236 1.7377e-05
1:27540993 A G 0.315510 -1.1297e-05
1:27543523 G A 1.897191 2.6406e-05
1:27544630 A G 0.036570 -6.2443e-05
1:27558689 T C 0.476113 -9.1878e-06
1:27564494 G A 1.898976 3.8928e-05
1:27567729 G A 0.070884 4.4165e-07
1:27610746 T C 1.604538 -3.3610e-05
1:27617040 C A 0.065710 -4.5910e-05
1:27618002 T C 0.046719 1.0308e-05
1:27628545 T C 0.172164 -3.6134e-05
1:27637691 C T 0.034343 -8.0138e-06
1:27640088 G A 0.297879 8.5652e-05
1:27647082 C T 0.573051 -1.2614e-06
1:27652114 A G 0.087184 3.7032e-04
1:27661952 T C 0.021042 -4.7204e-05
1:27662666 G A 0.854632 1.3097e-04
1:27665662 A G 0.038881 1.1029e-05
1:27666378 A G 0.072166 -1.6336e-05
1:27675317 G A 0.620043 2.5680e-06
1:27676925 A G 0.794982 1.9236e-04
1:27679797 G A 1.412022 1.6830e-04
1:27682530 G C 0.071111 1.1909e-05
1:27685108 A G 0.127422 -8.4768e-05
1:27686621 T C 0.021250 -7.6312e-06
1:27687466 T G 0.595213 8.5423e-05
1:27688633 A G 0.751801 4.3934e-05
1:27689763 T C 0.633159 8.9617e-05
1:27690297 T G 0.697522 6.0181e-05
1:27691973 C G 0.040669 -5.8442e-05
1:27696330 C T 0.075613 -7.1417e-06
1:27709020 C T 0.170555 -5.3894e-05
1:27720178 C T 0.534355 -3.5578e-06
1:27720353 A C 0.050075 1.0379e-05
1:27727275 T A 0.099599 -3.3962e-05
1:27728208 T C 0.042256 2.2694e-05
1:27731529 T C 0.038014 5.1065e-04
1:27731651 T C 0.347110 1.5368e-05
1:27739788 G A 0.041906 6.0045e-06
1:27741071 G T 0.380214 -1.0462e-04
1:27744268 T C 0.026372 -1.0068e-05
1:27744375 A G 0.364316 3.1265e-06
1:27758763 T C 0.167445 -5.4971e-05
1:27762459 A G 0.030562 5.9648e-05
1:27786334 C T 0.272517 1.7407e-05
1:27795495 C G 0.187715 7.3225e-05
1:27820430 T C 0.167650 -3.6356e-05
1:27830711 C T 0.045165 4.4202e-05
1:27842502 T C 0.041107 5.2718e-06
1:27844779 T C 0.030926 2.5538e-05
1:27845221 A G 0.476817 -8.9444e-06
1:27849938 C T 0.079346 -4.1909e-07
1:27872199 A G 0.029049 -8.5517e-05
1:27877216 T C 0.021977 5.2390e-05
1:27877418 A G 0.170681 -1.9583e-04
1:27883227 C T 0.157805 -2.0937e-04
1:27887065 T G 0.030698 -4.0016e-05
1:27887383 C T 0.027336 2.7392e-05
1:27890533 G A 0.183551 -2.8249e-04
1:27894619 T C 0.032743 -1.1178e-04
1:27900939 C T 0.028722 -1.5174e-05
1:27901368 T C 0.037281 1.8424e-07
1:27921364 A G 0.063747 -9.9390e-06
1:27923464 T C 0.073542 3.7080e-05
1:27932135 A G 0.120687 -1.0928e-04
1:27932412 T G 0.091972 -3.0611e-05
1:27932651 A G 0.030371 1.2177e-04
1:27933690 A C 0.123387 -4.0967e-05
1:27936360 C A 0.052899 -2.2525e-05
1:27947812 A G 0.030445 5.1567e-05
1:27951127 T C 1.770840 -1.4892e-04
1:27957142 T C 0.128584 8.3422e-05
1:27957844 T C 0.192463 1.0787e-04
1:27957981 C G 0.312787 7.1509e-05
1:27958102 G C 0.134501 -7.7398e-06
1:27958339 T C 0.158922 -3.8624e-06
1:27960792 A G 0.142644 6.2624e-06
1:27963297 C T 0.040358 7.7557e-05
1:27969373 T C 0.031046 2.6899e-05
1:27971092 G A 0.030653 -1.9951e-05
1:27971502 G A 0.250858 6.0483e-06
1:27973051 A G 0.021477 -1.5142e-05
1:27982405 C T 1.940376 3.3312e-05
1:27983303 G A 0.025258 -4.3064e-05
1:27988214 G T 0.051393 -7.3935e-05
1:27989867 G A 0.061614 1.0640e-04
1:27990938 A G 0.064009 -6.3929e-05
1:27993260 A G 1.943352 4.9282e-05
1:27998273 T C 0.042555 3.9065e-05
1:27999348 C G 0.083536 2.5890e-05
1:28007026 G A 0.030270 -9.2927e-06
1:28011854 G A 0.231211 -5.3720e-05
1:28027091 T C 0.023473 8.2652e-06
1:28027689 A G 1.943741 4.1923e-05
1:28027768 C A 0.032052 1.1427e-04
1:28046034 T C 0.060186 -7.0248e-06
1:28056342 G A 0.950528 -1.4805e-05
1:28072708 G T 0.028634 2.9536e-05
1:28086955 A C 1.837303 -7.8855e-05
1:28110223 T G 0.091322 -3.4889e-05
1:28115993 C G 0.040358 -3.5758e-05
1:28119653 G C 0.066256 -1.0381e-04
1:28133887 A G 1.934913 -1.1872e-05
1:28137264 G A 0.037414 2.2800e-05
1:28160199 T C 0.639540 -3.0070e-06
1:28169402 G A 0.041464 8.9754e-07
1:28184914 T C 0.037738 -3.7926e-05
1:28186712 T C 0.044954 -7.8301e-06
1:28187716 G A 0.073299 2.8015e-05
1:28188261 A G 0.207848 -5.3122e-05
1:28193873 C T 0.045931 -1.6258e-05
1:28203620 T G 0.568727 8.9200e-06
1:28204326 A G 0.170262 -1.4539e-04
1:28205884 A G 0.721716 -1.4642e-05
1:28206250 C T 0.022311 -3.5528e-05
1:28209366 G A 1.281043 -3.4152e-05
1:28219266 T C 0.033246 5.9896e-06
1:28219658 G C 0.132943 -6.0218e-05
1:28229776 G A 0.217228 -2.7036e-04
1:28234054 G A 0.739265 -6.0855e-05
1:28238176 C T 0.032282 2.5069e-05
1:28240992 T C 0.102757 1.6252e-05
1:28244026 G C 0.897041 1.8048e-05
1:28262409 T A 1.444022 -1.4400e-05
1:28263134 A G 0.559100 -2.3066e-05
1:28264659 A C 0.544731 -3.6657e-05
1:28268573 T C 1.492209 -3.4750e-05
1:28273016 G T 1.350025 -2.5032e-05
1:28274984 G A 1.250449 -1.9431e-06
1:28279078 T C 0.503273 -2.9546e-05
1:28282292 C T 0.581434 8.2032e-06
1:28282819 C T 1.978636 4.1918e-05
1:28285501 G A 0.055577 1.0881e-04
1:28292739 A G 1.284156 -1.0436e-06
1:28318207 C G 0.023071 1.3035e-04
1:28342366 A G 0.142774 -8.5747e-05
1:28355534 G T 0.551778 -1.7146e-05
1:28364241 G T 0.075178 5.0383e-05
1:28366015 G A 0.577906 -2.9525e-05
1:28374577 A C 0.095889 2.6052e-05
1:28380471 G A 0.063007 1.6201e-05
1:28392536 G A 0.116289 -3.9143e-05
1:28393814 C T 1.158065 -4.5412e-06
1:28410518 A C 0.026291 -6.9401e-05
1:28414244 G T 0.116587 3.6700e-06
1:28417367 C T 0.158746 3.4359e-06
1:28419222 G A 0.151103 -1.7082e-05
1:28422946 G T 0.026093 -1.5217e-05
1:28426871 G A 0.245775 -1.2971e-04
1:28428725 C T 0.123546 9.4235e-05
1:28436313 T G 0.038881 2.5326e-05
1:28439964 T C 0.998007 6.2683e-05
1:28452889 T G 0.774300 -3.0030e-06
1:28460745 G A 0.362391 -5.8392e-06
1:28466221 A C 0.439881 1.4430e-05
1:28471443 C T 0.361022 -1.6253e-05
1:28493858 C T 0.020945 -1.4517e-05
1:28498174 G A 0.048453 -5.9311e-05
1:28523342 G A 0.040143 3.2230e-05
1:28526412 C T 0.129369 -2.3798e-06
1:28540221 T C 0.580451 -2.8009e-05
1:28549638 C T 0.058008 3.8937e-06
1:28550539 T G 0.093695 -2.3147e-05
1:28563008 T G 0.051874 5.5779e-05
1:28564252 G A 0.711423 -3.3544e-05
1:28574043 A T 0.582554 -3.4657e-05
1:28575671 G A 0.115068 6.6838e-05
1:28583146 C T 0.129830 5.9773e-06
1:28586376 G C 0.088210 -1.3659e-05
1:28586984 C T 1.841760 5.3523e-05
1:28588783 T G 0.338529 -3.7858e-05
1:28589751 T C 0.049296 -1.6048e-05
1:28590319 C T 0.643876 -6.7121e-05
1:28593227 G A 0.050520 3.0900e-05
1:28608338 G A 0.097840 3.0536e-05
1:28609245 C T 0.118158 -7.2139e-05
1:28609878 G A 0.061205 1.2002e-04
1:28612964 C T 0.069914 1.5344e-04
1:28623600 C G 0.674334 -1.6446e-05
1:28628237 T C 0.208475 6.2340e-05
1:28631300 T C 0.138938 -5.6931e-06
1:28648893 T C 0.338155 3.6101e-05
1:28659696 T G 0.820370 1.7929e-06
1:28659975 G C 0.039731 7.2503e-06
1:28687624 T C 0.605031 -6.6936e-05
1:28697082 T C 0.082968 4.5828e-05
1:28701455 G A 0.560191 -8.6533e-05
1:28714064 C T 0.047177 4.0527e-05
1:28719330 G A 0.332767 -8.4899e-05
1:28729526 T C 0.224892 -4.9373e-06
1:28739344 T C 0.613541 -7.1296e-05
1:28761719 G A 0.147815 3.3402e-06
1:28768043 C G 0.032006 1.1392e-04
1:28778443 A G 0.084263 -2.1526e-05
1:28786793 T C 0.043480 1.3762e-04
1:28793041 A G 0.046755 2.4707e-05
1:28800380 A C 0.567052 -9.0852e-05
1:28806965 C G 0.026099 -3.6407e-05
1:28826832 T C 0.043925 1.1881e-05
1:28836414 A G 0.034379 6.6252e-05
1:28836518 A G 0.093231 5.3975e-05
1:28837880 G A 1.150480 -3.9030e-05
1:28843318 G A 0.165809 1.5895e-05
1:28863075 G A 0.574586 -5.7674e-05
1:28876046 G C 1.966423 -6.8915e-06
1:28888794 C T 0.038725 1.5141e-04
1:28920429 T A 0.027112 2.7808e-05
1:28921480 A G 0.067995 3.2028e-05
1:28925722 T C 0.219744 -1.7306e-05
1:28925800 T C 0.082358 -2.0550e-05
1:28935539 A G 0.428365 -2.3133e-06
1:28950862 T C 0.546328 -3.3944e-05
1:28962633 A G 0.106714 1.4614e-07
1:28966805 C T 0.055041 6.4687e-05
1:28990374 T C 0.029871 -7.7126e-05
1:29001893 C T 0.846434 5.7522e-05
1:29002253 C G 0.045126 6.2214e-05
1:29002392 C G 0.034489 -2.6476e-05
1:29007729 T G 0.534147 -2.0216e-05
1:29011678 A G 0.031390 -6.8121e-05
1:29019724 A G 0.844064 5.4807e-05
1:29070659 T C 0.170152 5.0828e-06
1:29074983 G A 0.815408 6.9435e-05
1:29075292 C T 1.770084 -1.4442e-05
1:29085466 T C 0.072874 -1.5223e-05
1:29110082 A G 0.021013 -5.1618e-05
1:29111562 G C 0.463503 -1.8684e-05
1:29123290 G A 0.281556 1.3666e-05
1:29124119 T C 0.031542 -1.2391e-04
1:29137280 A G 0.108282 -1.0331e-05
1:29141967 G A 1.779620 2.7190e-05
1:29145188 T C 1.071280 5.0346e-05
1:29146455 A G 0.030267 1.3333e-05
1:29161825 A G 0.512069 -5.9207e-05
1:29162568 G A 0.637544 -4.8292e-05
1:29166323 A C 1.715864 2.9881e-05
1:29169878 T C 0.094873 -2.3415e-06
1:29175846 A G 0.125500 -5.3473e-06
1:29176213 G A 0.380691 -1.1535e-06
1:29181525 G A 0.941349 -3.3053e-05
1:29187261 T C 0.055541 1.5804e-05
1:29189597 T C 1.092783 -9.4761e-06
1:29190390 A T 1.258037 -1.1464e-06
1:29192722 T C 0.135004 3.1955e-05
1:29197728 G T 1.264915 7.4513e-06
1:29200219 C T 1.117091 -1.9830e-06
1:29208956 A C 0.131859 6.7807e-05
1:29209171 A G 0.031666 5.5485e-05
1:29211252 T C 0.232110 -6.6460e-05
1:29228831 T C 1.688236 2.2811e-05
1:29233046 C G 0.122923 -1.9644e-05
1:29255142 A G 0.071436 -3.1789e-05
1:29263881 T C 0.051286 -1.0587e-05
1:29272057 A C 0.397416 -3.8104e-05
1:29298251 C T 0.158484 3.7079e-05
1:29302049 T C 0.023029 -3.5246e-05
1:29305931 G A 0.051929 1.9907e-05
1:29312919 G T 1.968714 -4.2087e-05
1:29313694 A C 1.378260 7.2800e-05
1:29320013 A G 0.101563 -2.8479e-05
1:29331189 G T 0.821792 8.6290e-05
1:29336012 T G 0.037826 2.8795e-06
1:29357859 C T 0.194252 -1.7342e-05
1:29375105 G A 0.220643 3.6695e-06
1:29388414 T C 0.223691 -7.3833e-05
1:29411190 A G 0.074211 1.9857e-05
1:29415069 G C 0.072286 3.0455e-04
1:29426470 A G 0.293848 -2.5582e-05
1:29430131 A G 0.053516 4.1285e-05
1:29442291 T C 0.157919 4.3126e-05
1:29444109 A G 0.058277 -5.4161e-05
1:29445514 A C 1.411597 1.0590e-05
1:29461638 T C 0.070663 -2.7034e-05
1:29485782 C A 0.044464 -4.9763e-05
1:29486128 T C 0.107782 -3.6345e-05
1:29489691 T C 0.069560 -9.6522e-05
1:29497178 C A 0.066132 -3.0411e-05
1:29500995 C T 1.614651 5.6947e-05
1:29503214 A G 0.573060 -2.3752e-04
1:29521705 T C 0.898622 1.0310e-03
1:29523949 A C 0.100969 -1.4579e-04
1:29529429 C T 0.033360 -2.8304e-05
1:29535131 C T 0.156517 7.1044e-06
1:29538421 A C 0.033441 -2.1362e-05
1:29540511 C T 0.142648 4.5502e-05
1:29542637 G A 1.804658 6.3125e-05
1:29547495 T C 0.041549 1.9680e-04
1:29556413 A C 0.175881 -8.0191e-05
1:29577470 A G 0.029027 5.8910e-05
1:29584056 T C 0.107739 -8.1631e-06
1:29586188 T C 0.098784 4.8807e-05
1:29586703 C A 0.166504 3.6163e-05
1:29595369 C A 0.030913 -3.0800e-05
1:29596326 T C 0.233808 1.1483e-04
1:29597594 A G 0.392019 -1.1844e-04
1:29606446 A G 0.076165 -5.7224e-05
1:29608879 C T 0.030822 5.3511e-06
1:29621364 T G 0.057060 -3.4998e-05
1:29624972 T C 0.029179 6.6142e-07
1:29627438 A G 0.269748 1.1735e-05
1:29630071 G A 0.391353 -8.0980e-05
1:29631909 G A 0.440776 3.4798e-05
1:29633340 T C 0.102861 -3.6427e-05
1:29637136 C T 0.827414 1.3778e-05
1:29643042 A G 1.971827 -2.3897e-05
1:29643052 T C 0.030951 6.8034e-05
1:29643881 A T 1.700041 4.8061e-05
1:29644328 T C 0.195268 -2.5007e-05
1:29654327 T C 0.196923 2.9526e-05
1:29655746 A G 0.262315 3.4839e-05
1:29658297 C T 0.704481 -1.5168e-05
1:29671088 G C 0.058054 -6.7171e-05
1:29672356 G A 0.023327 -2.4372e-05
1:29672997 G A 0.719444 2.3723e-06
1:29673211 G A 0.022870 8.6428e-05
1:29676511 T C 0.095445 -3.6713e-06
1:29677031 T C 1.824645 7.9975e-05
1:29679248 A G 0.047605 -8.4236e-06
1:29682031 C T 0.753203 1.2197e-04
1:29684181 A G 0.058563 -9.2648e-06
1:29685027 A G 0.026855 8.9897e-05
1:29685657 A G 0.054350 1.4713e-05
1:29689331 T C 0.044340 -5.5413e-05
1:29695231 G A 0.992548 -1.7630e-05
1:29696498 G T 1.021360 -8.1382e-06
1:29698653 A G 0.029546 -7.8048e-05
1:29712983 G T 0.054843 1.1309e-04
1:29715736 C T 0.056197 1.9389e-04
1:29716931 A G 1.220536 -2.6869e-05
1:29718528 T C 0.021704 3.9284e-05
1:29718655 C T 1.000432 2.1366e-06
1:29722010 T C 0.733030 2.5654e-05
1:29722553 A G 0.622220 -6.5747e-05
1:29723305 C T 1.961535 1.6298e-05
1:29723749 T C 0.081303 -8.7631e-05
1:29733164 A G 0.074376 -2.5242e-05
1:29735095 G T 0.577968 3.7595e-05
1:29741282 C T 0.073903 -1.5681e-05
1:29743408 G A 1.558503 1.1613e-04
1:29746261 G C 0.034028 1.3198e-06
1:29751247 T G 0.780282 6.5998e-05
1:29758028 C T 0.458693 1.3305e-05
1:29760646 A C 0.319544 -8.9154e-06
1:29766375 T C 0.905497 -5.1021e-05
1:29768550 G A 0.838092 -7.1193e-05
1:29773233 C T 0.446385 -2.8136e-05
1:29774287 A G 0.844103 8.6264e-05
1:29779744 T G 0.447774 -6.8599e-05
1:29781221 C T 1.255058 1.9262e-05
1:29783704 T C 0.029621 2.9024e-05
1:29786204 T C 0.052497 -9.7405e-06
1:29786516 G A 0.085798 -2.0631e-05
1:29789167 G T 0.860345 -1.0254e-04
1:29792303 G A 1.436784 -7.0136e-05
1:29794648 C A 0.954939 6.9979e-05
1:29794729 A G 0.080303 -6.6035e-06
1:29796218 T C 1.727321 4.6981e-05
1:29800853 C T 0.130132 2.7633e-05
1:29800988 G T 0.024139 1.4877e-04
1:29802337 G A 0.194294 5.0215e-05
1:29802519 G C 1.345530 -9.9079e-06
1:29804400 A G 0.023230 6.7261e-07
1:29807864 T C 0.099729 7.5113e-05
1:29813268 A G 0.453685 8.6361e-05
1:29815645 T C 0.061952 3.7957e-05
1:29816652 G A 0.048780 -3.9361e-05
1:29819877 A C 0.026154 -8.1336e-06
1:29845899 T C 0.043094 -8.2114e-05
1:29850135 T C 0.277995 2.2496e-05
1:29854687 A G 0.558000 3.2881e-05
1:29856587 C A 0.094662 6.5319e-08
1:29860930 A G 0.023817 1.5894e-04
1:29864986 T C 0.338285 4.6580e-05
1:29870824 T C 0.784716 -4.0524e-05
1:29871779 A G 0.218725 -7.4852e-06
1:29872999 A C 0.543556 -3.0637e-05
1:29873726 T C 0.813489 -1.8708e-05
1:29874071 G T 0.140596 8.4558e-07
1:29874859 T C 0.027998 9.7808e-06
1:29876810 A C 0.336461 -8.8639e-06
1:30028825 T C 0.043889 -4.4708e-05
1:30029058 G T 0.138126 4.2933e-05
1:30029845 C T 0.121381 7.3853e-07
1:30029958 C T 0.195618 -6.7740e-05
1:30030817 T C 0.328045 -1.5189e-04
1:30033707 C A 0.370321 2.8163e-05
1:30036202 G A 0.029234 9.7258e-05
1:30036637 C T 0.100820 -1.2622e-04
1:30039970 C T 0.061361 3.3027e-06
1:30041075 T C 0.085613 -1.1280e-04
1:30042538 A G 0.070391 -1.3077e-06
1:30046554 A G 0.040212 -8.9045e-06
1:30051330 A C 1.045038 -4.8289e-05
1:30058894 G A 0.274243 -1.0068e-04
1:30060451 T C 0.144527 7.2111e-05
1:30071270 C T 1.675600 6.8374e-06
1:30087385 A G 0.168812 -8.3638e-05
1:30099425 A G 0.125049 -4.0659e-05
1:30101048 A G 0.038816 -6.7874e-05
1:30108753 T G 0.057541 -1.3000e-05
1:30108889 T C 0.037196 5.0194e-05
1:30110205 T C 0.268865 2.7934e-05
1:30113195 G A 0.034428 -3.6900e-05
1:30113436 G A 0.458618 -9.9977e-06
1:30117517 G A 1.712446 -5.6356e-06
1:30119454 C T 1.923378 -3.2776e-05
1:30122639 A G 1.627349 -2.2672e-05
1:30137029 C T 0.075581 3.4539e-05
1:30144300 C A 0.708369 4.5702e-05
1:30151654 T C 0.515935 7.9601e-06
1:30155341 A G 0.393794 -5.6790e-05
1:30158278 A G 0.463967 -5.8586e-06
1:30160934 T C 0.318869 1.1569e-05
1:30162368 T G 0.394307 1.0650e-04
1:30162417 G A 0.027206 -5.2385e-07
1:30162757 G C 0.027453 -1.4429e-04
1:30162959 A G 0.091933 -2.6481e-05
1:30163457 T C 0.029679 -5.2709e-05
1:30165211 G A 1.227238 3.8398e-05
1:30169059 T G 0.101287 6.8072e-05
1:30172734 G A 0.091108 -2.7935e-05
1:30174552 G A 0.611363 2.8863e-05
1:30175870 A G 0.056625 5.8417e-05
1:30176519 C T 0.168013 1.2628e-05
1:30183459 A G 0.764125 -9.9532e-06
1:30185088 C T 0.675516 3.4233e-05
1:30185662 G A 0.788841 -8.9166e-06
1:30191323 G C 0.026206 -2.5516e-05
1:30192312 T C 0.091913 -9.4809e-05
1:30205887 A C 0.039855 1.4803e-04
1:30211411 T C 0.041796 6.4240e-05
1:30211596 T C 0.052471 1.9299e-04
1:30230736 A G 0.042458 8.5748e-05
1:30235082 T G 0.085480 -7.7498e-06
1:30235555 G T 0.350515 -5.3425e-05
1:30235729 T G 0.041958 1.0710e-04
1:30239961 A G 0.039517 1.5463e-04
1:30244847 T C 0.041617 6.9359e-05
1:30245413 T C 0.874558 2.1336e-05
1:30254854 A G 0.085808 -2.0279e-05
1:30260419 T C 0.425826 2.6552e-05
1:30263751 G A 1.750613 -7.1064e-05
1:30276685 A C 0.065123 9.7339e-07
1:30277668 A G 1.117860 -8.3190e-06
1:30280555 G C 0.076609 7.3865e-07
1:30285848 A G 0.853214 -2.6531e-05
1:30292578 T C 0.822639 5.1151e-05
1:30295869 C T 1.965219 -4.8032e-06
1:30297711 C T 0.030471 -3.4813e-05
1:30300072 A G 0.096337 -2.9335e-05
1:30310877 T C 0.233376 -1.4146e-04
1:30314662 A G 0.020370 -5.3942e-06
1:30317505 G A 0.064224 2.3899e-05
1:30317978 T A 0.065343 -8.2108e-05
1:30318660 T C 0.032672 7.9787e-05
1:30319498 A G 0.115873 -3.0939e-05
1:30320043 A G 1.422698 -3.6588e-06
1:30324462 T C 0.389338 -4.0601e-05
1:30328390 G A 0.762073 -3.4480e-06
1:30333312 A G 0.032062 -1.8401e-05
1:30333898 T C 0.062718 -4.9854e-05
1:30345398 A G 0.148873 4.3667e-06
1:30347456 G A 0.729333 -1.8567e-05
1:30351688 A G 0.020221 -1.1912e-05
1:30363243 A G 0.625745 1.8821e-05
1:30365304 T G 0.044649 6.6686e-05
1:30369610 A G 1.744105 6.2689e-05
1:30370647 A G 0.120674 1.3808e-06
1:30370836 A G 0.468313 -3.7007e-05
1:30376346 T C 0.988753 5.6507e-05
1:30380003 C A 0.730310 -3.8987e-05
1:30380834 T C 0.124312 6.9902e-05
1:30394090 C T 0.569074 7.5363e-05
1:30396398 A G 0.067606 -3.1713e-05
1:30396938 A G 1.700479 8.4034e-06
1:30397369 T C 0.063899 -1.0575e-04
1:30398349 T C 0.485146 -1.0098e-04
1:30399154 T C 0.594508 1.4757e-05
1:30403470 T C 1.427118 -6.7519e-06
1:30405460 G A 1.259654 1.0100e-04
1:30406812 T C 0.050608 2.1247e-05
1:30410526 T C 0.066681 -6.5380e-05
1:30417560 T C 1.549434 1.0127e-05
1:30420310 C A 0.032987 2.7646e-05
1:30423655 A G 0.038186 5.4625e-05
1:30424009 A G 0.170727 -7.3831e-08
1:30424145 T G 0.291783 -2.8044e-05
1:30432219 C T 1.393379 4.7881e-05
1:30434860 G A 0.058790 -2.1418e-05
1:30441450 C T 0.056366 2.7203e-05
1:30445050 C T 1.393207 4.3846e-05
1:30462681 A G 0.036356 2.8017e-05
1:30463384 T C 1.238060 4.3280e-05
1:30465817 T C 0.059469 -2.1641e-06
1:30476727 C T 0.872361 -2.3617e-06
1:30483246 G A 0.020192 2.1273e-06
1:30485510 T C 1.446726 -4.5124e-05
1:30486128 C T 1.819877 2.3942e-05
1:30487208 A G 0.098992 -9.2684e-06
1:30502897 C A 0.053062 -3.7839e-05
1:30503454 G A 0.055188 -7.3142e-05
1:30507825 C T 0.077788 1.0343e-05
1:30509712 C T 1.356643 2.3307e-05
1:30521812 T C 0.317684 8.7039e-05
1:30522774 T C 1.048959 -1.1603e-04
1:30523979 T C 0.095740 1.8077e-05
1:30525355 A G 1.047787 2.1265e-05
1:30529226 G A 0.485107 4.1661e-05
1:30531982 T C 1.439017 8.8421e-06
1:30532342 T C 0.078307 -3.7290e-05
1:30533248 A G 0.029848 -7.8604e-06
1:30534361 C T 0.037060 -5.2775e-05
1:30535269 A G 0.472663 1.0683e-05
1:30538303 C G 0.111391 -9.2732e-07
1:30542925 G T 0.092510 3.9651e-05
1:30543026 A G 0.833155 3.7829e-07
1:30549770 G T 0.113043 -6.0780e-05
1:30552869 A G 0.411993 -2.8186e-06
1:30554342 C T 1.557828 1.4373e-05
1:30567596 A G 0.604580 2.9292e-05
1:30568723 A C 0.031309 1.7443e-05
1:30569871 A G 0.981093 -1.6888e-05
1:30573184 G A 1.814473 -2.8597e-06
1:30573429 T C 1.202587 5.7136e-06
1:30574015 A G 0.386602 2.5497e-06
1:30576573 C T 0.598653 -2.3960e-05
1:30576763 T C 0.024135 1.9475e-05
1:30577012 G A 0.058706 9.0724e-06
1:30578212 A G 0.622233 -4.4544e-05
1:30578618 G A 1.327574 -2.1545e-05
1:30582806 A G 0.090125 -2.6557e-04
1:30590082 T C 0.670657 3.7325e-05
1:30595566 T C 0.138353 1.1504e-04
1:30596560 A G 0.039855 1.5870e-05
1:30599096 T C 0.058803 1.9552e-05
1:30601155 G C 1.118230 8.0666e-05
1:30604836 A G 0.064600 -2.2574e-05
1:30606563 A G 0.188786 -1.2788e-04
1:30608333 T C 0.240663 3.3908e-05
1:30609989 T C 0.089992 -1.0148e-05
1:30610536 G T 0.812788 -1.4339e-07
1:30612157 A G 0.054155 2.7066e-05
1:30627712 T C 1.377254 4.9144e-05
1:30632801 C T 0.471134 1.0924e-04
1:30634242 C T 1.850400 -1.1300e-04
1:30635449 C T 0.026618 -2.8020e-05
1:30637247 T C 0.068995 3.5741e-05
1:30640243 C T 0.056028 -6.9151e-05
1:30642302 T C 0.120064 3.5711e-05
1:30655212 T G 0.144946 6.7284e-06
1:30656664 C A 1.707282 -1.4223e-04
1:30658727 C T 0.029257 5.7356e-05
1:30659586 A G 1.193405 3.2625e-08
1:30668405 A G 0.127383 -1.6041e-06
1:30670401 T C 0.101881 -5.3656e-06
1:30680744 T C 0.068482 4.5568e-05
1:30687427 C T 0.047401 1.0279e-05
1:30687698 A G 0.257619 -4.6249e-05
1:30692648 C T 0.351908 -8.6945e-06
1:30693904 C G 1.918311 -3.9094e-05
1:30716454 A G 0.226797 -4.3065e-05
1:30716942 T C 0.078372 -4.4356e-06
1:30720058 C T 0.137646 -9.3303e-05
1:30722611 A G 0.226693 -5.4274e-05
1:30726851 T C 0.026615 2.5317e-05
1:30727316 T C 0.064691 8.1423e-05
1:30733444 T G 0.040179 1.1677e-05
1:30734163 T C 0.143134 -7.2877e-05
1:30734602 C A 0.188403 4.9992e-05
1:30735051 A C 0.230763 -3.0577e-05
1:30738298 G A 0.201808 -3.1730e-05
1:30742381 G T 0.132251 9.7796e-06
1:30745210 G C 1.026664 1.3255e-04
1:30745268 T C 0.061195 -2.7952e-04
1:30753639 C T 0.457223 -1.7071e-04
1:30755532 A G 0.631805 -6.7757e-05
1:30758377 A G 0.076178 1.2002e-04
1:30760789 T C 0.034717 1.3419e-04
1:30762238 A G 0.551145 -1.5677e-05
1:30762830 T C 0.642013 -1.2208e-05
1:30770858 C G 0.040533 4.8258e-05
1:30771983 T G 0.056229 -2.2268e-04
1:30774769 G A 0.025034 1.0702e-04
1:30777089 C T 1.298366 1.2990e-06
1:30783875 A G 0.091725 -4.7678e-05
1:30787467 G T 0.628228 3.4027e-05
1:30793060 A G 0.062672 1.2560e-05
1:30793746 G A 0.210523 -2.2909e-05
1:30795525 A G 0.033045 -1.5335e-05
1:30795695 C T 1.230828 8.5296e-05
1:30802598 T C 0.834106 6.1888e-06
1:30803540 A C 0.054039 -2.7301e-04
1:30803864 A G 1.972710 3.4478e-05
1:30810980 T C 0.097145 9.5828e-06
1:30813508 T C 0.050364 2.3154e-06
1:30814675 T C 0.032113 6.1446e-06
1:30830957 C T 1.781629 9.1353e-05
1:30831123 A G 0.075707 6.4490e-05
1:30833484 A C 1.572187 6.5560e-05
1:30851428 A G 0.031828 1.0464e-04
1:30853336 A G 0.060173 3.6095e-05
1:30854069 C T 1.605446 -8.3673e-06
1:30863705 G A 1.358214 2.3380e-05
1:30865502 A G 0.049543 5.3972e-05
1:30868345 T C 0.246135 -5.2544e-05
1:30872734 T C 0.044551 3.9551e-05
1:30875309 G A 0.555397 3.4680e-05
1:30880742 G A 0.812691 -3.0106e-05
1:30885082 T C 1.692196 4.1768e-05
1:30886520 A G 0.376871 -7.3754e-05
1:30890587 C T 1.072604 -4.9432e-05
1:30891217 T C 0.349993 -1.0897e-04
1:30892426 C T 0.430672 -3.0206e-05
1:30893321 A C 0.591804 -4.6678e-05
1:30893720 T C 0.390711 -3.3597e-05
1:30893792 T C 0.411211 8.6620e-05
1:30917152 C T 0.519778 8.4938e-05
1:30918166 C T 0.293208 7.5121e-05
1:30925014 C T 1.721154 -1.9846e-05
1:30933386 A G 0.850728 5.1047e-05
1:30942106 C T 0.253555 -6.7274e-05
1:30948709 C A 1.022529 4.6968e-06
1:30949081 A G 0.033788 8.1784e-05
1:30951214 C T 0.714202 4.5213e-05
1:30958623 A G 0.261166 -8.5421e-05
1:30977721 T C 0.086710 5.4805e-05
1:30984574 T C 0.140587 8.7002e-05
1:30984757 T C 0.330534 -4.1499e-05
1:30987097 C T 1.011980 -1.4000e-05
1:30988530 T G 0.925945 8.4794e-05
1:30988841 C T 0.093121 -7.5248e-05
1:30991203 G T 0.479034 -4.3940e-06
1:30996940 C T 0.252156 -1.9589e-05
1:30998096 C A 0.383823 -5.4957e-05
1:30998149 G C 0.056392 -4.1411e-05
1:30998579 G A 1.243879 6.3783e-06
1:30999299 C T 0.028073 -1.9017e-05
1:31000635 C T 1.899482 3.2247e-05
1:31003561 T C 0.032451 6.0812e-06
1:31006621 G A 1.516032 1.9180e-05
1:31008616 G A 0.399263 6.2218e-06
1:31013182 C T 0.083546 -2.6777e-05
1:31017376 T C 1.495003 1.3059e-05
1:31017448 C T 0.022204 4.8605e-05
1:31027853 A G 0.047774 1.2840e-05
1:31028520 T G 0.086577 -6.3960e-05
1:31042877 T C 0.026424 4.6675e-05
1:31059864 C A 0.405252 1.9670e-06
1:31060824 T C 0.029838 -2.8138e-05
1:31063285 T C 1.482455 1.2067e-05
1:31063818 A G 0.357838 5.4668e-05
1:31073453 G A 0.123478 -4.1944e-05
1:31073926 G T 0.647674 5.4913e-05
1:31077465 A G 1.231133 1.0814e-05
1:31078347 C T 0.045220 2.6757e-05
1:31081173 C T 0.058144 -5.8677e-05
1:31086005 T C 0.025807 -2.2407e-05
1:31088967 C T 0.527840 1.0022e-04
1:31100185 C T 0.363923 -4.9692e-05
1:31103303 A C 0.047706 -1.2391e-04
1:31108321 C G 0.046898 7.8212e-05
1:31112243 T C 0.077733 -4.1431e-05
1:31113723 A G 0.814479 -1.5111e-04
1:31115380 G A 1.606469 -3.1204e-05
1:31116964 C A 0.047284 3.4181e-05
1:31118741 G A 0.594963 -1.8400e-04
1:31119073 G A 0.109035 -2.7371e-05
1:31119486 A G 0.028498 6.7367e-05
1:31125281 T G 0.564287 -2.1308e-04
1:31125802 G A 0.027332 3.4231e-04
1:31138789 T C 0.107184 5.6556e-04
1:31151219 A G 0.065402 -1.7156e-05
1:31151319 A C 0.982625 -1.6892e-05
1:31156610 A G 0.568237 -1.1911e-04
1:31158102 T C 0.413480 6.8093e-05
1:31163876 A G 0.285529 2.7666e-05
1:31167561 A G 0.548363 4.0484e-06
1:31174053 T C 0.456671 2.3932e-05
1:31179008 G A 0.225401 1.8638e-05
1:31179720 T C 0.093104 -4.5317e-05
1:31183057 T G 0.033519 7.2133e-05
1:31188901 G A 0.954261 2.3650e-06
1:31192330 T G 0.230270 1.6787e-05
1:31198094 A C 0.040900 7.8626e-05
1:31205279 T C 0.025443 -5.7671e-06
1:31207781 T C 0.963157 -7.2159e-06
1:31208042 T C 0.535163 -1.3227e-05
1:31208162 A G 0.027511 1.8907e-05
1:31212241 A C 0.454107 8.4705e-07
1:31212376 G A 1.307866 -2.6931e-05
1:31213854 A G 0.033853 1.6778e-05
1:31214971 C T 0.851708 -1.3651e-05
1:31219289 C T 0.105919 1.8256e-05
1:31220219 A C 0.076171 -1.1896e-04
1:31222316 G A 0.652549 8.9461e-05
1:31222529 A C 0.026849 -5.6410e-05
1:31223269 G A 0.078869 -4.2451e-05
1:31231680 T C 0.364741 -4.9082e-05
1:31232276 G A 0.085087 1.4705e-04
1:31241777 C T 0.596060 -1.7517e-05
1:31243913 C T 1.033636 -5.6529e-05
1:31245764 T G 0.068605 2.3384e-05
1:31251723 G A 0.036109 1.9678e-05
1:31254970 A G 0.067525 -1.0377e-05
1:31258724 T C 0.617517 2.7402e-05
1:31258827 C T 0.862818 -3.7836e-05
1:31260625 A G 0.029650 4.1352e-05
1:31262823 G A 0.035028 -7.3216e-05
1:31266717 A G 0.053662 5.9808e-05
1:31268508 A C 0.176244 -5.9369e-05
1:31268728 A C 0.295552 -4.2299e-06
1:31278481 G T 1.560425 3.8230e-05
1:31287831 T C 0.485831 5.1689e-05
1:31288343 T C 0.102095 -1.5952e-05
1:31288786 A G 0.286736 1.1272e-05
1:31290147 A G 0.230306 -4.2605e-05
1:31290280 C A 0.481439 -2.9160e-05
1:31291539 A G 0.301715 6.6656e-05
1:31292684 G A 1.908781 -6.2431e-05
1:31309717 G A 1.367185 1.0653e-04
1:31311418 G A 1.515425 -1.7394e-05
1:31312571 A C 1.745053 -9.8903e-05
1:31314613 G A 0.619293 1.2662e-05
1:31315318 C T 0.190990 -1.0771e-04
1:31316596 A C 0.027459 -4.0850e-05
1:31317692 C T 0.167520 1.0770e-04
1:31318133 T C 0.252221 1.3018e-05
1:31319403 A G 0.043516 -6.0350e-05
1:31319683 C A 0.791262 4.6738e-05
1:31320174 T C 0.143949 2.3271e-05
1:31323072 A G 0.032058 2.6796e-06
1:31326169 A G 0.067035 -1.7658e-04
1:31326527 G A 0.517350 -8.2222e-06
1:31327941 C T 0.617962 3.1066e-05
1:31331137 G A 0.415654 -8.2722e-04
1:31333599 T C 1.719171 8.4446e-06
1:31337739 A G 0.334433 1.2212e-05
1:31340436 T G 0.196657 3.1233e-05
1:31341480 C A 1.122014 -2.0042e-05
1:31344250 G A 0.399724 3.6485e-05
1:31347399 T C 0.384638 4.3298e-05
1:31349642 T C 0.082656 -3.6734e-05
1:31349647 T C 0.450715 -1.0676e-05
1:31349983 T C 0.029049 1.7816e-05
1:31350122 G T 0.064561 4.5662e-05
1:31350566 C T 1.368685 3.0827e-05
1:31354077 T C 0.171233 4.9895e-05
1:31356450 A G 0.105364 4.0629e-05
1:31357700 C T 0.376462 -4.0042e-05
1:31366222 T C 0.508103 -6.5156e-06
1:31366771 A G 1.126902 1.8050e-05
1:31367980 G C 0.239598 3.0306e-05
1:31369290 T G 0.040845 6.3858e-05
1:31369979 A T 0.032045 -1.4634e-05
1:31375569 A G 0.117233 -3.9801e-05
1:31377743 A G 1.355997 1.9415e-05
1:31382708 C T 0.026807 2.3960e-05
1:31383854 G A 1.381343 1.3978e-05
1:31416003 T C 0.049238 -3.9006e-05
1:31423361 G A 0.048784 -1.9497e-05
1:31438545 T C 0.841922 3.6829e-05
1:31438872 A G 0.033168 -6.3317e-06
1:31439860 A G 0.095678 -3.0219e-05
1:31447078 A C 0.035132 4.3279e-05
1:31448091 A G 0.120184 2.6645e-05
1:31452788 C T 0.029676 6.0975e-05
1:31462683 G A 0.055580 -2.1608e-05
1:31464327 T C 1.199179 1.0805e-04
1:31464385 A C 0.067599 2.7410e-05
1:31469062 T C 0.433999 -1.7379e-05
1:31480994 A G 0.058975 1.0791e-05
1:31490096 A G 0.367409 5.5626e-05
1:31496302 T C 0.116000 -1.5190e-04
1:31497986 C G 0.052610 -3.1381e-05
1:31500738 C T 0.703877 5.8318e-06
1:31503151 T C 1.445145 6.9637e-05
1:31519638 C T 0.023158 6.1279e-05
1:31522618 G A 0.053808 1.1387e-04
1:31556264 C T 0.374995 6.6545e-05
1:31584480 T C 0.042919 8.4410e-05
1:31585427 A G 0.029686 3.2856e-05
1:31593640 T C 0.259112 2.6572e-05
1:31597657 C T 0.242555 2.2983e-06
1:31603125 T C 0.384751 1.3154e-05
1:31622707 G A 0.262435 2.6276e-05
1:31628551 G A 0.102796 -2.8424e-05
1:31652004 T G 0.047888 3.8887e-05
1:31658678 G A 1.410114 -8.2976e-05
1:31673046 A C 1.598848 -6.7904e-05
1:31675090 C A 0.061978 -3.8309e-05
1:31681014 C T 1.479089 -1.2640e-04
1:31683500 G A 1.513033 -8.2874e-05
1:31683878 G A 0.067596 -7.0912e-06
1:31687774 C T 1.133731 -1.0802e-04
1:31689088 T C 0.827349 1.0441e-04
1:31691577 T G 0.337682 6.2710e-05
1:31692242 A G 0.424629 6.3115e-05
1:31695201 A G 0.075396 -5.3260e-06
1:31703318 C G 0.062130 -3.7205e-05
1:31706636 A G 0.484185 3.6359e-05
1:31707857 T C 0.401363 2.5386e-05
1:31710888 C T 1.257447 -3.4764e-05
1:31734353 T C 0.070258 6.1924e-06
1:31741816 G A 1.601370 -9.9161e-07
1:31747895 T C 0.044704 1.1298e-04
1:31749064 C T 0.043162 -7.5164e-06
1:31755974 C T 0.056937 2.4967e-05
1:31770588 A G 0.067768 -8.1820e-05
1:31770944 C T 1.239416 -2.8985e-05
1:31775789 T C 0.027290 -2.8070e-05
1:31775796 A G 0.031763 -8.5630e-06
1:31779131 T C 0.049063 1.0039e-05
1:31792220 G A 0.027167 4.6168e-05
1:31820225 A C 0.032681 -1.4395e-05
1:31835598 A G 0.059190 -1.6145e-04
1:31842320 C T 0.069800 2.0872e-05
1:31844441 T C 0.105737 7.1576e-07
1:31845154 T C 0.072260 9.6376e-06
1:31857998 G A 0.413665 1.8092e-06
1:31895931 G A 0.858592 3.1286e-05
1:31898687 T C 0.073474 3.4831e-05
1:31902279 A G 0.236706 1.0064e-04
1:31903634 C T 0.343329 1.6480e-04
1:31907102 G A 1.958221 -7.3010e-06
1:31910050 A G 0.021802 3.8210e-05
1:31918023 G T 1.428459 9.7631e-05
1:31920189 T C 0.025950 -3.1783e-07
1:31921872 T C 0.032691 6.5855e-05
1:31933446 C T 0.043136 -4.2351e-05
1:31934701 G A 0.084266 -1.3382e-06
1:31953000 A G 0.051520 -1.1932e-05
1:31954249 C T 0.702118 1.7396e-05
1:31959410 A C 0.024019 1.9289e-04
1:31961711 G T 0.041688 2.5490e-05
1:31973975 T G 0.184563 -6.4565e-05
1:31982383 T G 1.043123 1.7553e-05
1:31988568 A G 0.024658 -3.1062e-05
1:31991138 C T 0.154634 1.6070e-05
1:31991501 A G 0.029861 2.2235e-05
1:31994930 G A 1.185475 -1.2511e-05
1:31995042 G A 0.071861 1.0486e-05
1:32002727 T G 0.038271 -1.0772e-04
1:32009993 A G 0.073377 7.3280e-05
1:32012664 A G 0.036047 3.8767e-05
1:32018105 T G 0.088732 -7.2272e-05
1:32018261 G A 0.058047 -1.4162e-07
1:32019153 A C 1.021743 -1.1993e-06
1:32019454 T C 1.226904 4.3480e-06
1:32028531 T C 0.127500 -8.7919e-05
1:32035828 C T 1.813743 -7.3863e-06
1:32036927 C T 0.910696 -2.1273e-06
1:32039991 C T 0.145731 -8.3787e-06
1:32041829 T C 0.038985 -8.9124e-05
1:32042421 T C 0.146153 1.4306e-05
1:32042486 T C 0.041783 4.1696e-05
1:32045197 A G 0.020792 -1.3688e-05
1:32047632 T G 1.286860 -5.7453e-05
1:32048451 G A 0.022328 2.3961e-06
1:32052529 A C 0.029527 -3.8165e-05
1:32056510 G A 1.405940 -8.0021e-05
1:32061639 G A 0.207877 1.6185e-05
1:32061693 A G 0.146929 -2.0058e-06
1:32084904 T C 1.100407 -1.6611e-05
1:32085777 A G 0.020309 -1.8050e-04
1:32091410 C T 0.022519 3.5420e-05
1:32092525 G A 1.232620 -1.6512e-05
1:32096746 C T 1.243162 -2.1033e-05
1:32104206 C A 0.125906 1.4092e-04
1:32110087 A C 0.031977 1.0624e-05
1:32118912 A G 0.029082 7.0629e-05
1:32123324 T C 0.100784 2.8333e-05
1:32125668 T C 0.066058 1.4634e-05
1:32127911 T C 0.826735 2.8462e-06
1:32136501 A G 0.030507 2.0554e-05
1:32138045 A G 0.043191 -3.0007e-05
1:32140733 T C 1.150684 1.2116e-05
1:32143077 C T 0.118525 -6.2107e-06
1:32143138 A G 1.130538 5.1864e-06
1:32146065 G A 0.032042 7.9543e-05
1:32146764 T C 1.196069 -6.6420e-06
1:32147610 G A 1.876541 4.8002e-05
1:32149721 C G 0.048462 -6.5221e-05
1:32149982 T A 0.698463 1.2665e-05
1:32152518 T C 1.152537 -9.5375e-06
1:32155717 A G 0.064165 1.4219e-05
1:32156940 A C 0.245807 8.9602e-05
1:32157531 C T 1.039261 -3.8247e-05
1:32158374 C T 1.287629 7.1505e-06
1:32165495 T G 1.286253 1.3566e-04
1:32173360 A G 1.292507 1.1628e-04
1:32178489 C T 0.259796 1.5319e-04
1:32191798 C G 1.233146 9.0330e-05
1:32197257 A G 0.343108 1.3883e-04
1:32199004 T C 0.073951 -1.9530e-04
1:32209469 G A 0.082406 3.2648e-05
1:32221913 A G 0.255863 6.8963e-05
1:32241333 C T 0.942797 -4.4208e-05
1:32245883 T C 0.022295 -6.3972e-05
1:32253110 A G 0.027199 -3.3837e-05
1:32258636 A G 0.099619 -5.7260e-05
1:32259791 T C 0.042107 -2.4181e-05
1:32260034 G A 0.327636 3.2514e-05
1:32266026 G A 1.496035 1.0115e-05
1:32268337 A C 0.086976 8.5776e-05
1:32279629 A G 0.896405 -2.6336e-05
1:32280063 A G 0.065227 2.5037e-05
1:32280369 A G 0.036330 1.8267e-05
1:32280610 C T 1.385735 -1.3413e-05
1:32290304 T C 0.088635 8.7703e-05
1:32290373 C G 1.384274 -2.0834e-05
1:32292022 A G 0.052786 8.3119e-05
1:32297561 G A 0.806232 -4.7954e-05
1:32300966 G A 0.059426 -3.5216e-05
1:32302990 T C 0.057651 6.1028e-06
1:32311328 T C 0.232828 -8.8053e-06
1:32311335 A C 0.389532 4.5729e-05
1:32313808 A G 0.049420 8.9652e-05
1:32315147 T C 0.603668 -1.5062e-05
1:32327437 C A 0.477168 -4.2930e-05
1:32328622 G A 0.062500 9.3796e-05
1:32337534 G A 0.043691 -8.7145e-05
1:32342268 A G 0.437852 2.8288e-05
1:32345980 C T 0.208332 -1.7362e-05
1:32371408 C A 0.079073 4.0728e-05
1:32372881 T C 0.265587 -3.1304e-05
1:32386834 T C 0.089524 3.1117e-05
1:32390324 T C 1.421328 1.8937e-05
1:32396003 T C 0.087632 -5.7536e-05
1:32396615 T C 0.087694 6.8688e-05
1:32398472 C A 0.149288 8.5608e-05
1:32411341 A C 0.034265 -3.9823e-05
1:32422077 T C 0.029527 4.5036e-05
1:32426454 G A 0.042399 -4.8236e-06
1:32428260 A C 0.207085 -8.2920e-05
1:32430368 G A 0.062117 1.5891e-06
1:32437268 C T 0.293461 1.1351e-04
1:32438231 G A 0.286782 1.4419e-04
1:32438515 C T 0.101196 -4.6224e-05
1:32443326 C G 0.100372 -1.1910e-04
1:32443329 A G 0.111482 -1.8706e-05
1:32445498 A C 0.053282 2.7983e-05
1:32446282 G A 0.033331 -6.1010e-05
1:32453108 A G 0.056064 2.1672e-05
1:32466048 C T 0.058232 -4.3059e-05
1:32475236 T C 0.031821 -1.2325e-05
1:32480657 A G 1.879631 7.3677e-06
1:32502361 A G 0.242153 5.4046e-05
1:32509859 G A 0.027686 9.1401e-05
1:32522327 A G 0.042730 -4.8622e-05
1:32524691 A G 0.053428 -5.5376e-05
1:32538782 A G 0.244756 8.3520e-05
1:32543318 C T 0.127139 8.1706e-05
1:32550853 C G 0.024145 -1.1189e-04
1:32571986 T C 0.030698 3.3070e-05
1:32572611 T C 0.168493 1.5718e-04
1:32575593 A C 0.022123 -4.0269e-05
1:32581335 G A 0.127532 9.4448e-05
1:32593237 C G 0.063172 -3.0110e-05
1:32604173 T G 0.075165 -9.7261e-05
1:32616032 T C 0.059254 -2.3752e-05
1:32627383 G C 0.598539 5.3300e-05
1:32639057 C G 0.450059 -6.5180e-05
1:32639637 T C 0.046521 -6.3229e-05
1:32650895 G C 0.041403 8.2892e-07
1:32652400 T C 0.029088 3.3294e-05
1:32653818 A G 0.039351 4.5483e-06
1:32656741 T C 0.030818 2.2717e-05
1:32657287 G T 0.049741 3.2140e-05
1:32660473 T C 0.099729 -1.2722e-04
1:32663442 T C 0.056930 -4.0218e-05
1:32667609 T C 0.033120 -1.8865e-05
1:32669645 T C 0.024992 6.5830e-05
1:32671234 T C 0.033444 -2.3183e-05
1:32672932 A G 0.106986 1.3633e-06
1:32682947 C T 0.030345 -3.7959e-05
1:32682962 A C 0.127438 8.3378e-05
1:32686594 G A 0.144056 4.1072e-05
1:32697934 A G 0.108817 -1.8491e-05
1:32699227 C T 1.919544 1.0160e-04
1:32705115 T C 0.076473 2.8323e-05
1:32712395 T G 0.029978 1.7930e-06
1:32715641 T G 0.371820 4.2107e-06
1:32718415 G C 0.050848 6.2910e-05
1:32729702 T G 0.285405 4.1801e-05
1:32743866 A G 1.017517 3.8918e-06
1:32751510 G A 0.168782 7.2092e-05
1:32756439 C T 0.593833 3.5011e-06
1:32762321 G A 0.068820 2.9360e-05
1:32762733 C A 0.032350 4.9262e-05
1:32789439 A G 0.028715 2.8382e-05
1:32795632 C T 0.060144 -2.0815e-05
1:32799203 C T 0.060874 -1.6340e-04
1:32803782 G A 0.141713 -9.2078e-05
1:32810683 T C 0.057216 1.8758e-06
1:32814196 A G 0.047297 -6.1227e-05
1:32816930 A G 0.026872 1.8438e-04
1:32831543 T C 1.727980 2.0669e-05
1:32833764 T C 0.048985 2.5084e-06
1:32841193 C T 0.059199 -9.9650e-05
1:32842319 C T 0.069281 4.6315e-05
1:32857145 G T 0.030776 -2.6752e-05
1:32862797 T C 0.076885 -1.0948e-04
1:32875280 C A 0.154959 1.3536e-04
1:32879586 C T 0.257148 1.9006e-05
1:32879970 G C 0.057404 2.7776e-05
1:32887031 T C 0.139545 9.9686e-05
1:32889544 G A 0.091047 3.7875e-05
1:32903765 C T 0.286918 -1.5433e-06
1:32923077 T C 0.022850 -4.7652e-05
1:32932434 G A 0.189279 3.4923e-05
1:32947097 T C 0.039549 -9.3092e-06
1:32952494 C A 0.097029 -4.3757e-05
1:32958483 A G 0.160100 -4.6577e-05
1:32963106 A G 0.117373 8.7787e-05
1:32973271 A G 0.144468 -2.6876e-04
1:32973788 T C 0.079875 -3.0854e-05
1:32975573 C G 0.278524 7.5474e-06
1:33001090 G A 1.835882 5.9009e-05
1:33006437 A G 0.029702 1.0606e-05
1:33029653 T C 0.034467 -2.7376e-05
1:33030461 G A 0.359370 3.6508e-05
1:33034616 G A 0.337354 -1.6308e-05
1:33043475 T C 0.137094 -7.0182e-06
1:33045559 A G 0.213116 -1.0136e-04
1:33068754 C T 0.854467 5.3097e-05
1:33070778 A G 0.106857 1.4053e-05
1:33082821 T C 0.068070 1.0590e-04
1:33098518 C T 0.034512 1.0849e-05
1:33099798 G A 0.423168 2.0334e-06
1:33116359 G A 0.036654 5.2377e-07
1:33123776 T C 0.080969 -2.2353e-05
1:33137199 T C 0.102244 4.3867e-05
1:33139360 G A 0.109246 -1.8381e-05
1:33146501 G A 1.933582 -6.7442e-05
1:33150598 C T 1.929921 -7.9095e-05
1:33152172 A G 0.175998 -5.1324e-05
1:33152342 A G 1.148357 -2.3708e-05
1:33155093 A G 0.044528 3.3725e-06
1:33160644 G T 0.070965 4.2245e-05
1:33161806 T C 1.931031 -7.3482e-05
1:33176208 G A 0.090440 3.7398e-05
1:33178252 T C 0.044749 -1.5774e-05
1:33179156 G A 1.751882 -3.2154e-05
1:33182479 A G 0.053357 5.2555e-05
1:33187046 T C 1.936260 -5.7891e-05
1:33190621 A C 0.054211 5.3713e-05
1:33190697 T C 0.035823 4.3740e-05
1:33199754 A G 0.025223 2.9362e-05
1:33203461 C T 0.059900 2.2332e-05
1:33212012 T C 0.169298 2.1226e-05
1:33215947 T C 0.077496 -9.7586e-07
1:33223737 A G 0.183109 1.0735e-05
1:33225791 A G 0.029695 -3.1471e-05
1:33229127 G A 0.378487 -7.7343e-05
1:33229962 A G 0.317837 -6.3034e-05
1:33231403 T G 0.336039 -3.8774e-05
1:33257919 G A 1.185654 -1.8150e-05
1:33261029 G A 0.103682 -9.5036e-06
1:33282392 A G 0.251721 1.3584e-04
1:33283287 A G 0.064821 -3.8179e-05
1:33285568 T C 0.047446 5.4728e-05
1:33289388 G A 1.229312 -1.9372e-05
1:33298822 G T 0.777322 2.5966e-05
1:33320601 G A 0.229592 -1.1746e-05
1:33321877 C A 0.098746 -4.1398e-06
1:33328165 A G 1.209039 -6.2777e-06
1:33328982 A G 0.058550 -2.6708e-06
1:33331919 C T 0.183602 9.2123e-06
1:33332898 T C 0.195534 1.4021e-04
1:33342304 T C 0.353797 -6.8288e-05
1:33348442 A G 0.945721 1.0197e-05
1:33355923 T C 0.396108 -8.1950e-05
1:33356620 C T 0.045213 1.8842e-05
1:33361287 A G 0.062909 3.5789e-05
1:33376682 A T 0.400584 -6.4617e-05
1:33385720 C T 0.030682 -3.5415e-05
1:33388435 T C 0.400201 -5.2622e-05
1:33394724 C T 0.183625 -1.3046e-04
1:33400355 C T 0.031877 2.3183e-05
1:33401773 C T 0.418819 -6.9635e-05
1:33408138 G T 0.147876 -5.2716e-06
1:33409551 T C 0.581295 -5.1696e-05
1:33410040 G A 0.063120 -1.0558e-05
1:33428241 C T 0.060326 3.5897e-05
1:33443379 C G 0.162369 1.1692e-06
1:33444135 T C 0.468232 -1.3806e-04
1:33444571 G T 0.034879 4.1908e-05
1:33445837 T C 0.185125 -2.1402e-05
1:33448220 G A 0.564024 -4.9983e-05
1:33448347 G T 1.876752 1.0548e-06
1:33448509 A G 0.334442 7.4189e-05
1:33450632 T C 0.139821 -3.8829e-05
1:33454264 A G 0.022561 -3.3094e-05
1:33457879 T C 0.065889 1.7036e-05
1:33463006 A G 0.526383 -2.1245e-04
1:33476811 C T 0.105458 2.4121e-05
1:33478877 T C 0.031717 6.7853e-05
1:33483740 A G 0.069427 6.2572e-06
1:33484455 A G 0.058677 9.3876e-05
1:33497070 A G 1.881900 -4.3788e-05
1:33497377 C T 0.020990 -1.6986e-05
1:33511655 C T 0.564683 -1.8541e-04
1:33513291 A C 0.024178 7.7845e-05
1:33531257 T C 0.021123 -4.1854e-05
1:33546596 G A 0.554167 -6.8017e-05
1:33550494 T C 0.040007 -2.7236e-06
1:33563281 T C 0.074126 -4.6104e-05
1:33568052 A G 0.177322 2.5069e-06
1:33568619 C T 0.042036 -1.3970e-04
1:33596018 T C 0.032305 -7.5598e-06
1:33597788 G A 0.477476 -5.7415e-05
1:33600115 G A 0.313816 -4.2502e-05
1:33610468 A G 0.371950 3.1654e-05
1:33616957 T C 0.089933 3.5031e-05
1:33626833 A G 0.085162 -2.1683e-04
1:33638425 T C 0.476311 2.6679e-05
1:33648363 T C 0.031020 1.2399e-05
1:33655859 T G 1.583534 -1.7043e-05
1:33658887 C G 0.138759 2.4959e-05
1:33659069 T A 0.250316 -4.7558e-05
1:33659770 C T 0.118730 -4.1678e-05
1:33666925 T C 0.193706 -3.2956e-06
1:33678566 T C 1.537406 -7.8821e-06
1:33687320 C T 0.058313 -5.5640e-05
1:33687608 T G 0.043737 -9.8937e-06
1:33690886 A G 0.098827 -5.7820e-05
1:33694424 A G 1.463282 -2.8070e-06
1:33714603 A G 0.499427 -3.6675e-05
1:33720846 C T 0.128691 -2.1030e-05
1:33732192 T G 1.391701 1.9539e-05
1:33732772 T G 1.006417 -2.1094e-05
1:33733980 A T 0.516084 -2.6601e-05
1:33737713 C G 0.112079 -5.6269e-05
1:33739855 G T 1.051085 1.8401e-05
1:33743256 C A 0.471137 -1.1883e-04
1:33745349 G C 0.053509 -1.6003e-05
1:33751047 T C 0.041448 3.4329e-05
1:33766791 T C 0.048664 1.0076e-04
1:33770515 G A 0.051432 3.7093e-05
1:33776184 G A 0.095584 8.4882e-06
1:33781206 C T 0.053974 9.0352e-05
1:33781593 G C 0.238637 8.3639e-06
1:33781657 T C 0.070303 3.0960e-06
1:33788884 A G 0.347636 -6.6935e-04
1:33790496 A G 0.494997 -4.2847e-04
1:33796879 A G 0.026566 2.7521e-05
1:33798204 T G 0.042149 -2.9851e-05
1:33798565 T C 0.081537 2.1190e-04
1:33798726 C G 0.613398 7.4459e-05
1:33800684 C T 0.062049 2.3965e-05
1:33801138 T C 0.565180 7.1408e-05
1:33808043 G A 0.035577 -5.7712e-05
1:33809437 G A 0.410902 5.3307e-05
1:33827771 C T 0.029923 -7.9509e-05
1:33832933 A G 0.117639 3.5654e-05
1:33833211 A G 0.214483 8.0478e-06
1:33837334 A C 0.655915 4.2073e-05
1:33844786 T C 0.112884 3.7536e-06
1:33857107 T C 0.251400 -1.2963e-05
1:33860966 G T 0.046375 9.8569e-05
1:33871246 C T 0.120255 1.4993e-05
1:33887888 T C 0.021811 -2.6827e-05
1:33889930 G A 0.040212 5.7057e-05
1:33890480 T C 0.480326 -9.0929e-04
1:33894387 G A 0.140405 -3.7268e-06
1:33895130 A G 0.044483 -8.8199e-05
1:33895718 C A 0.069595 -1.3681e-04
1:33897445 C T 0.167935 5.2861e-05
1:33899702 C T 1.287518 -4.1109e-05
1:33908833 A G 0.388549 4.7151e-05
1:33911068 C T 0.041737 6.4401e-05
1:33911934 G A 0.082621 -9.1715e-06
1:33920586 A G 0.325108 -1.3473e-04
1:33921878 T C 1.134400 -6.1413e-06
1:33922453 T C 0.162612 1.2957e-05
1:33925967 T C 0.983580 1.3647e-05
1:33927233 A G 0.073864 -2.6364e-05
1:33935287 C T 0.354241 -1.6332e-05
1:33935841 G A 0.064052 -7.1133e-05
1:33944993 G A 0.103504 1.7857e-04
1:33949843 A G 0.059569 -7.1871e-06
1:33952287 C T 0.073101 -7.2385e-05
1:33952656 C T 0.227715 -8.6980e-05
1:33964984 A G 0.366075 -8.9325e-06
1:33966111 C A 1.581980 -1.8680e-05
1:33971943 G T 0.094289 1.1215e-04
1:33984723 G T 0.062773 -4.6141e-05
1:33984970 T G 0.729704 -9.5574e-06
1:33986179 A G 0.117269 -4.5353e-05
1:33988036 T C 0.026346 6.1722e-06
1:33988251 C T 0.196978 -4.2710e-05
1:33993323 T C 0.034571 -6.8489e-05
1:33994201 A G 1.175767 -4.7804e-05
1:34001335 T C 1.370727 -2.6180e-05
1:34004912 A G 0.441880 -9.4628e-06
1:34005106 C T 0.123332 -5.4089e-05
1:34012652 A G 0.031958 5.4904e-05
1:34022746 C A 0.031769 -1.0413e-05
1:34026613 T C 0.024028 4.3755e-05
1:34026673 C T 0.164336 2.2456e-05
1:34033512 C G 0.427031 3.8460e-06
1:34034691 G T 0.093010 5.8238e-05
1:34035114 C T 0.058313 -1.3915e-05
1:34035481 A G 0.106675 -3.3797e-05
1:34036264 C T 0.155520 -7.6643e-05
1:34037669 C T 1.292127 -1.0571e-06
1:34038413 C A 0.923968 9.4169e-05
1:34038620 A G 0.916318 1.0070e-04
1:34040023 C T 0.533878 -1.0509e-04
1:34040483 G A 0.335591 2.2121e-05
1:34044525 T C 0.057839 1.1278e-05
1:34044616 G A 0.412340 -7.1702e-06
1:34046034 A G 0.055687 3.9934e-06
1:34047213 C A 0.021974 3.2665e-06
1:34047990 T C 1.278401 -5.4217e-04
1:34048281 A G 0.158639 -1.6473e-05
1:34050753 C T 0.109982 1.1045e-04
1:34054229 G A 0.372875 6.0595e-05
1:34054792 T C 0.616466 -7.4203e-05
1:34058911 C T 0.091384 8.3610e-05
1:34060822 T C 0.024184 -6.9718e-05
1:34061741 C G 0.292523 -8.6625e-05
1:34070372 G A 1.464217 3.4154e-05
1:34071525 T C 1.154225 7.5783e-05
1:34081194 G C 0.050429 2.0336e-05
1:34081408 A G 0.064175 -1.5275e-04
1:34091591 C T 0.217592 8.6108e-05
1:34094584 T G 1.905503 1.7962e-05
1:34096755 A G 0.166770 3.4754e-05
1:34100394 A G 0.370373 6.0863e-06
1:34104247 G A 0.023993 -1.4567e-05
1:34109053 A G 0.198416 5.0080e-05
1:34111097 C T 0.172242 3.4699e-05
1:34119049 T C 0.052445 -8.2605e-05
1:34127109 G A 0.021422 -2.9380e-05
1:34128051 C T 0.054204 -3.7129e-05
1:34134505 A G 0.064662 8.8836e-05
1:34136452 T G 0.337013 5.8708e-06
1:34149074 A G 0.381593 -7.7668e-06
1:34151260 C T 0.260192 5.5990e-05
1:34153088 T G 0.044512 1.6505e-04
1:34155501 A G 1.125753 -3.7370e-06
1:34167109 C G 0.142985 6.6141e-05
1:34173820 T C 1.667684 -1.0953e-05
1:34179436 G A 0.771113 2.5711e-05
1:34180842 T G 0.247959 5.5452e-05
1:34184776 A C 0.096785 4.3144e-05
1:34184790 T C 0.102215 1.3436e-05
1:34186193 T C 0.064824 5.2938e-07
1:34189429 T C 0.514195 -5.2994e-05
1:34189917 T C 1.301345 -2.0186e-04
1:34194958 A G 0.069469 2.0710e-05
1:34195422 T C 0.110167 6.2766e-06
1:34196267 A G 0.034804 6.0438e-05
1:34198988 C T 0.042133 -1.3490e-05
1:34201152 C T 0.090037 3.0248e-05
1:34205845 T C 0.070848 9.1774e-05
1:34206861 G A 1.950460 -8.6809e-06
1:34208142 G C 0.870634 -4.9006e-05
1:34208399 T G 0.977578 -2.1814e-05
1:34211677 G A 0.141619 3.8757e-05
1:34220298 C A 0.409588 -9.6362e-04
1:34221216 A C 0.167344 9.1320e-05
1:34222115 C T 0.058005 -3.9864e-05
1:34226001 G T 0.452640 1.6248e-04
1:34229130 C G 0.203009 -1.0409e-05
1:34231789 C T 0.101897 2.6632e-05
1:34232006 G C 0.257424 6.0109e-05
1:34236593 C T 0.044457 -9.8040e-05
1:34237912 A G 0.041552 1.1388e-04
1:34238283 C T 0.501865 1.3396e-04
1:34240338 A G 0.101229 3.1387e-06
1:34244450 G C 0.176050 2.2699e-05
1:34246222 T C 0.595940 -8.5545e-05
1:34248064 A G 0.241747 -1.5217e-06
1:34249160 G C 0.372388 1.7805e-04
1:34249330 C T 0.122164 -1.1011e-05
1:34254967 G A 0.635106 5.5489e-05
1:34255072 C T 0.187111 -1.1944e-04
1:34256734 C T 1.889382 4.3712e-05
1:34257471 T C 1.262393 5.3185e-05
1:34264138 G A 0.132287 2.4738e-05
1:34270498 A G 1.364050 -4.4213e-06
1:34273967 A G 0.033834 1.8697e-05
1:34274228 C T 0.044496 3.0585e-05
1:34278771 T G 0.064960 -3.4722e-05
1:34279849 C T 0.243139 -5.5184e-06
1:34283222 C T 1.144868 -6.5905e-06
1:34283720 T C 0.051734 -1.7981e-06
1:34285342 A G 1.035943 -1.3686e-05
1:34288842 C T 1.151246 -1.4393e-06
1:34288935 C A 0.116779 2.4260e-05
1:34289132 G A 1.936309 6.1894e-05
1:34303521 A G 0.036927 1.5258e-05
1:34314519 T C 0.301436 -2.6862e-05
1:34318524 C T 1.043500 1.6795e-06
1:34320638 A G 0.039141 -1.6405e-07
1:34327943 C T 0.043853 6.6216e-06
1:34329897 C T 1.890949 5.9312e-05
1:34330067 C A 1.511346 2.2820e-05
1:34330137 A C 0.020296 -3.3860e-05
1:34332530 C T 0.020896 3.5872e-05
1:34336265 A C 0.056025 -3.8450e-06
1:34337704 A G 1.086853 -1.3118e-05
1:34340467 G A 0.275684 -3.0656e-05
1:34342399 G T 0.137467 8.1082e-05
1:34345005 G A 0.043879 1.4304e-05
1:34346184 C T 0.058618 -5.9364e-06
1:34349737 T C 0.107658 -5.1745e-05
1:34352741 C T 0.092523 -2.7603e-05
1:34359858 C G 1.462163 -6.0349e-05
1:34360686 T C 0.031208 -1.5722e-06
1:34361301 T C 0.102569 -9.5509e-05
1:34363864 T C 0.054061 -2.9391e-05
1:34370967 C T 0.875938 6.2042e-06
1:34372123 C T 0.462588 -4.1593e-05
1:34372643 T C 0.036132 -3.6664e-05
1:34373977 G A 0.086769 8.5680e-05
1:34375199 C A 0.415326 -5.1955e-06
1:34379845 A C 0.042049 -5.8997e-05
1:34381408 C T 0.285113 -4.2562e-05
1:34381854 G A 1.238991 -8.9781e-05
1:34382005 G A 0.134368 2.8440e-04
1:34382520 A G 0.189331 7.6706e-06
1:34383108 G C 0.288207 -2.6464e-05
1:34385826 A G 0.028790 5.5370e-05
1:34394229 C T 0.158295 -7.0513e-05
1:34395835 G A 0.264879 -7.4229e-06
1:34400715 G A 0.972405 -4.0753e-05
1:34402352 T C 0.059910 4.0971e-05
1:34405264 C A 0.138048 -6.1475e-05
1:34406684 G A 0.068872 -2.5301e-05
1:34408609 C T 0.032019 3.5594e-05
1:34410093 A C 0.038277 1.0366e-04
1:34415050 T C 0.049430 -2.7148e-05
1:34415927 A G 0.031425 -9.5149e-05
1:34418942 G A 0.687132 2.8130e-06
1:34419276 A G 0.031915 1.2515e-04
1:34420683 G A 0.061939 -4.2826e-05
1:34421567 G A 0.031283 2.9885e-05
1:34422163 C T 0.181840 -1.7777e-05
1:34424393 C T 1.067492 -2.7992e-05
1:34424462 T C 0.634739 -2.7451e-05
1:34428082 G A 0.094805 -3.3970e-06
1:34428130 G T 0.028705 3.3289e-05
1:34436438 A G 0.066074 -9.7293e-06
1:34440316 C T 0.848086 -4.5344e-05
1:34441384 C T 0.081390 -6.4075e-06
1:34441463 A G 0.021097 -8.8024e-05
1:34446766 G T 0.030643 -2.1118e-05
1:34451360 T C 0.243863 -3.6545e-06
1:34451877 G A 0.036125 1.9260e-05
1:34452372 G C 0.148714 -3.5481e-05
1:34460711 T C 0.091199 2.6455e-05
1:34461027 T C 0.084555 -4.6398e-05
1:34465384 C T 0.083854 -6.7116e-05
1:34470308 G A 0.951898 5.0692e-06
1:34473786 A G 0.204638 1.1240e-04
1:34475200 A G 0.598458 -8.0886e-05
1:34476726 T C 0.047625 1.8572e-05
1:34492628 A C 0.221575 5.5389e-05
1:34495464 C T 0.108275 -1.9154e-06
1:34502161 A G 0.440299 -4.0172e-05
1:34503535 C T 0.106678 2.3556e-05
1:34516663 G T 0.253555 -7.1702e-05
1:34521308 G A 0.469664 -2.1380e-05
1:34521566 C G 0.120687 1.1994e-04
1:34523335 T C 0.730168 -8.6505e-06
1:34526609 G T 0.096856 2.2380e-05
1:34526763 A G 0.040189 5.1632e-05
1:34528359 C T 0.056797 6.1032e-05
1:34536489 A G 0.038446 -2.5635e-05
1:34538145 C T 0.032792 -1.0886e-04
1:34539107 C T 0.150840 -3.9966e-06
1:34539358 A C 0.062500 1.3063e-05
1:34540942 G C 0.040195 -1.3921e-05
1:34548951 C G 1.373343 1.3705e-05
1:34549238 T C 0.024752 4.5761e-05
1:34556489 C G 0.237482 -1.1277e-05
1:34564086 T G 0.916428 -2.9355e-05
1:34566862 G C 0.034217 5.2049e-05
1:34568402 A G 0.060900 -3.8054e-06
1:34574824 T C 0.052737 5.3925e-06
1:34577949 A C 0.097882 5.0984e-05
1:34579507 A G 0.053828 1.4743e-04
1:34596068 G A 0.783908 -2.9634e-05
1:34600411 A G 1.629543 -2.0160e-04
1:34603218 G C 0.027797 1.1305e-05
1:34606617 T C 1.696496 -5.8012e-05
1:34609144 C T 0.029264 -3.1409e-05
1:34609786 T G 1.951674 -2.9453e-05
1:34612026 A C 0.814645 -6.7512e-06
1:34614290 T C 0.064457 -6.0014e-05
1:34614520 A C 1.740116 -2.2302e-05
1:34617472 T C 0.612986 -3.0925e-05
1:34620023 G A 0.121174 -5.0019e-05
1:34620770 C T 1.496844 -1.0937e-04
1:34621822 T C 0.067385 5.4434e-05
1:34622725 T C 0.107869 8.1828e-05
1:34623220 T C 0.038183 1.1332e-04
1:34626053 G C 0.123043 2.0657e-04
1:34627949 C T 1.715143 -5.4497e-05
1:34629297 A G 0.127720 -4.5233e-05
1:34631709 C T 1.440468 -3.7003e-05
1:34633204 C A 0.191941 -3.8947e-05
1:34636192 G T 0.041705 -3.9234e-06
1:34637199 C T 0.386842 1.0267e-05
1:34640262 A G 0.295347 -5.4195e-06
1:34643450 A G 0.065155 -6.7807e-06
1:34643837 G A 0.263341 -6.1997e-04
1:34649634 T G 0.030640 4.5074e-06
1:34651502 G A 0.726812 1.3739e-05
1:34652626 A G 0.037690 -1.8266e-05
1:34653278 A C 0.353190 -6.9106e-05
1:34653468 G A 0.712683 2.6269e-05
1:34657007 C T 0.144543 1.7086e-05
1:34657611 T C 0.023077 -1.2851e-04
1:34662919 C A 0.037894 -3.7442e-05
1:34663180 A G 0.384933 6.5398e-06
1:34663208 G C 0.534196 6.6462e-06
1:34663411 G C 0.476097 8.8947e-06
1:34664839 T C 0.033029 -1.5134e-05
1:34665219 A G 0.120356 6.3813e-05
1:34669080 G A 0.041354 -1.0965e-04
1:34669698 T G 0.069229 3.2312e-05
1:34672172 C A 0.381019 7.1869e-06
1:34674814 C T 0.501751 1.1531e-05
1:34674928 T C 0.549337 1.6234e-05
1:34676964 C A 0.050608 3.5139e-05
1:34678040 G T 0.025596 1.5502e-05
1:34679066 A G 1.042318 -1.0573e-05
1:34680487 T C 0.035301 -4.3920e-05
1:34684463 A G 1.471478 1.5036e-05
1:34684797 G A 0.043743 2.6826e-05
1:34691983 T C 0.339353 -1.3623e-06
1:34700889 A C 0.046729 -1.3417e-04
1:34710182 C T 0.051231 -5.2885e-06
1:34712112 C A 0.186602 6.2140e-06
1:34715170 T C 1.603655 2.3542e-05
1:34726167 A G 1.078456 2.0112e-05
1:34726806 A C 0.042428 1.4402e-04
1:34727439 T C 0.105295 -3.7565e-05
1:34729713 A G 0.035164 1.2842e-05
1:34743076 G T 1.424872 6.4051e-06
1:34749535 C G 0.029851 7.7632e-05
1:34750936 C T 1.557633 1.2690e-06
1:34754344 C T 0.448203 -5.6553e-06
1:34763961 T C 0.134011 4.5090e-06
1:34782459 G A 0.114134 -7.1335e-05
1:34784542 T C 0.102903 3.7991e-05
1:34790866 G T 1.224798 -1.8272e-05
1:34792758 T C 0.052812 -3.5884e-05
1:34793830 G T 1.086873 -5.8318e-05
1:34794588 C G 0.490384 9.8082e-05
1:34795754 G T 1.038196 -2.4028e-05
1:34800556 C T 0.828871 -4.4002e-05
1:34800719 C T 0.026102 -3.7980e-05
1:34800936 A G 0.031396 -1.4954e-05
1:34805625 A C 0.438809 5.7310e-05
1:34809903 A G 1.178357 5.4584e-05
1:34812189 T C 0.320745 -1.9586e-05
1:34813617 T G 0.306380 -1.0386e-04
1:34825385 G A 0.418683 -8.0534e-05
1:34829829 G A 0.078012 9.0085e-05
1:34832080 A G 0.027888 -2.9567e-05
1:34832241 C T 0.723111 5.0737e-06
1:34833473 A G 0.022681 4.1808e-05
1:34835285 A G 0.065405 -1.4056e-04
1:34838655 G A 0.367481 -6.9743e-05
1:34848132 A G 0.222425 1.0164e-04
1:34853136 T G 0.040630 -1.9373e-05
1:34858718 A G 0.217362 1.2711e-05
1:34871092 T C 0.031357 3.6451e-05
1:34874401 C T 1.297084 -1.0483e-05
1:34874905 A G 0.899966 5.0082e-05
1:34878397 A G 0.071666 2.4927e-05
1:34879232 T C 0.095477 4.7178e-05
1:34880261 T C 0.242880 -2.9009e-05
1:34882644 T C 0.102942 5.2262e-06
1:34883889 T C 0.259829 1.0263e-04
1:34884015 T C 0.053435 -1.6036e-04
1:34884836 G A 0.067797 -3.1652e-05
1:34886997 A C 0.886240 -1.2510e-05
1:34888093 A G 0.076824 -4.4997e-05
1:34890164 T C 0.426956 -2.4218e-05
1:34890702 A G 1.243308 -2.4895e-04
1:34893995 C T 0.060754 -1.0763e-04
1:34896656 C T 1.159762 -2.4763e-05
1:34898332 T C 0.255762 7.5662e-05
1:34902736 T G 0.200860 3.3507e-05
1:34904106 G A 0.030624 -2.6534e-05
1:34914724 A G 0.186851 -1.8221e-04
1:34916427 T C 0.037479 -2.1083e-05
1:34918669 G C 0.052016 1.5304e-04
1:34918705 C A 0.066914 2.4850e-04
1:34921613 C T 0.452838 3.4658e-06
1:34922823 T C 0.395806 2.3807e-04
1:34924352 T C 0.245924 -4.3753e-05
1:34925930 A G 0.044145 -7.5742e-05
1:34928321 A G 1.273370 1.2469e-05
1:34929148 T C 0.044042 5.5483e-05
1:34938380 A G 0.062513 2.0954e-05
1:34938475 A G 0.034824 -1.3977e-05
1:34939339 G A 0.451020 -1.7974e-04
1:34939967 C T 1.502939 -6.5889e-06
1:34942073 T G 0.102478 -4.0166e-07
1:34943209 T C 1.136195 -7.8355e-05
1:34944310 A G 0.058365 2.6216e-05
1:34946501 T C 0.030676 5.1302e-05
1:34958515 A G 0.241361 -1.6076e-05
1:34967830 G T 0.184579 -3.4751e-05
1:34970041 A C 0.063805 -7.4677e-06
1:34981177 T C 0.141567 3.9167e-05
1:34983309 T C 0.916506 8.0517e-06
1:34989237 A G 0.508801 3.0452e-05
1:34993991 T C 0.046583 -5.0858e-05
1:34995028 A G 1.341145 6.6923e-05
1:34996348 C T 0.861773 1.9236e-05
1:35003356 A G 0.144400 8.8524e-05
1:35010633 T C 0.040708 -5.7500e-05
1:35011315 T G 0.105289 1.9575e-05
1:35013690 T C 0.064266 -1.3621e-04
1:35028057 G A 1.189818 6.2950e-05
1:35028213 G A 0.023165 1.7195e-04
1:35040991 C T 0.136500 4.9640e-05
1:35044934 G A 0.082565 5.9933e-05
1:35045526 A G 0.087090 7.6720e-05
1:35049307 T C 0.105497 9.4213e-05
1:35053357 C A 0.058855 5.4525e-05
1:35055281 T C 1.138107 2.2812e-04
1:35057900 A G 0.465116 3.5040e-06
1:35060339 C G 0.269767 -5.2148e-06
1:35061399 C T 0.023863 -2.6974e-05
1:35064164 T C 0.114020 -2.3417e-05
1:35065885 G A 0.228832 -1.1560e-05
1:35069943 T C 0.049443 4.4435e-05
1:35080381 T C 0.029660 -1.5474e-04
1:35081074 C T 0.095548 -7.9413e-05
1:35083234 C T 0.998315 1.7877e-05
1:35083266 G A 1.763453 1.0176e-05
1:35084308 A G 0.031432 8.0616e-05
1:35090340 A G 0.136322 -9.2911e-07
1:35096870 A C 0.456827 5.1848e-05
1:35097197 G A 0.332219 -3.9806e-05
1:35114777 G A 0.481037 -3.0339e-05
1:35116437 A G 0.061455 1.4320e-05
1:35116619 A T 0.392155 -3.0189e-05
1:35117118 C G 0.036171 3.2030e-05
1:35118282 A G 0.676337 -4.1990e-07
1:35130648 G A 0.025998 4.7592e-05
1:35142875 G A 0.652000 -2.6278e-05
1:35152181 C T 0.146383 1.8325e-05
1:35158958 T C 0.336828 2.6112e-05
1:35159859 T C 0.172534 3.1350e-05
1:35162163 C A 1.601805 -2.1239e-05
1:35171620 A C 0.061208 4.6663e-05
1:35175364 A G 0.062344 -1.6855e-05
1:35177448 T G 0.154024 -4.5525e-05
1:35183509 G A 1.460066 5.8126e-06
1:35185337 T C 0.503585 2.5529e-05
1:35185414 T C 0.060770 5.1730e-05
1:35186615 T G 0.890212 1.9532e-05
1:35190138 G A 0.530635 -4.0909e-05
1:35191361 G A 0.433422 4.2485e-06
1:35198042 T C 0.463188 5.6982e-06
1:35200077 A C 0.192353 2.4768e-05
1:35206192 C T 0.845048 -2.6231e-05
1:35211551 C G 1.200945 -1.7563e-05
1:35215224 T C 0.022577 6.6692e-06
1:35215946 T C 0.071851 -1.5252e-05
1:35219595 T C 0.494769 3.6086e-05
1:35220117 C T 0.123027 -2.8341e-05
1:35224844 C T 0.780220 2.5500e-05
1:35225395 A G 0.079258 -5.6586e-05
1:35226074 C G 0.167088 -2.7123e-06
1:35226281 T G 0.080381 -2.2950e-05
1:35226417 T C 0.035226 -1.0251e-05
1:35227162 T C 0.057161 -7.2134e-05
1:35227362 G C 0.080599 -1.3083e-05
1:35227673 G A 0.077366 -1.9313e-05
1:35231378 G A 0.682974 -4.0536e-06
1:35235502 T C 0.021399 4.9090e-05
1:35240573 A G 0.616219 -2.7900e-05
1:35240770 G A 1.769243 -2.2648e-05
1:35242584 T C 0.354423 -4.4852e-05
1:35250720 T C 0.102390 -8.8908e-07
1:35252002 T C 0.042945 3.9246e-05
1:35256386 C T 0.700677 -5.7410e-06
1:35259946 A G 0.408445 -1.5286e-04
1:35259961 G A 1.273685 -1.1672e-03
1:35260202 A G 0.274509 2.2197e-05
1:35261971 G C 0.577806 -9.8957e-04
1:35262776 G A 0.419673 -1.5975e-05
1:35264151 T C 0.169318 -6.5205e-05
1:35265300 G A 0.403606 -1.6910e-04
1:35269529 A G 0.086051 5.6630e-05
1:35273580 T C 0.043451 6.3326e-05
1:35274218 A G 0.509732 9.1043e-06
1:35274354 C T 0.084406 -2.5085e-05
1:35281308 A C 0.464620 -7.6368e-06
1:35289873 T G 1.833717 5.3888e-05
1:35293235 A G 0.067086 2.2669e-05
1:35294156 G T 1.056320 -1.7489e-06
1:35295446 T C 0.046164 -4.0603e-05
1:35303483 T C 1.083925 4.8218e-06
1:35308474 G C 0.057881 4.7873e-06
1:35308591 G A 0.177604 9.7812e-05
1:35315919 G A 0.751794 2.0571e-05
1:35317388 C T 0.298142 1.0261e-04
1:35318027 C T 0.299609 -1.5278e-05
1:35320690 G T 0.091913 -1.1760e-05
1:35323674 A G 0.028634 4.1801e-05
1:35324786 T C 0.146280 -9.8497e-06
1:35328245 G A 0.676584 2.0324e-05
1:35328275 G T 1.777351 2.6314e-05
1:35330496 G C 0.265587 -1.2133e-04
1:35340545 G A 0.887411 -2.9728e-05
1:35346060 C A 0.084562 2.8090e-05
1:35360078 G A 0.726727 -3.6617e-05
1:35360212 A G 0.060533 1.5828e-04
1:35362713 A G 0.049021 2.4514e-06
1:35366056 T C 0.358445 -4.3055e-06
1:35367221 A G 0.075603 -5.3616e-06
1:35367290 T G 0.478888 5.0196e-06
1:35368771 G A 0.749688 -6.7616e-06
1:35369246 A G 0.049290 5.0056e-06
1:35371083 T C 0.020724 -8.9314e-05
1:35374818 C T 1.139772 -4.2377e-05
1:35378934 G T 0.865619 -4.9898e-05
1:35379430 A G 0.034911 4.2718e-05
1:35379494 T C 0.304442 4.2201e-05
1:35381295 T C 1.753634 -1.5213e-05
1:35387315 C T 0.083734 1.2103e-04
1:35416760 A C 0.104757 1.8933e-05
1:35450360 C T 0.085853 -5.6668e-06
1:35463373 T C 0.057726 -2.6026e-05
1:35476239 C T 0.049235 1.1026e-04
1:35549021 T C 0.164508 -1.3734e-04
1:35562965 A G 1.865467 -1.7524e-04
1:35567194 T C 1.764647 -1.7636e-05
1:35628590 T A 1.838787 -2.1688e-04
1:35628705 T C 0.046090 -2.9818e-05
1:35629761 C T 1.814492 -1.5142e-04
1:35633937 G T 0.114205 6.5462e-04
1:35636143 A G 0.022717 1.8856e-05
1:35645343 C A 0.024836 3.4280e-05
1:35656664 A G 0.031821 1.1222e-04
1:35677039 T C 0.145705 2.0713e-04
1:35687815 C T 0.161772 8.8379e-04
1:35688541 T G 0.165783 -4.1263e-06
1:35696312 A G 0.131469 1.8728e-04
1:35722025 G C 0.162469 -3.4229e-05
1:35745141 T C 0.049900 6.8051e-05
1:35748867 T C 0.122553 -5.0943e-06
1:35755403 C T 0.024479 6.0589e-05
1:35771901 T C 0.079631 1.1495e-05
1:35790622 A G 0.027920 4.9062e-06
1:35804395 T C 0.024233 7.5156e-05
1:35815123 T C 0.032931 8.7021e-05
1:35844449 T C 0.133189 1.8242e-04
1:35859658 G A 0.075801 2.5245e-05
1:35872476 C T 0.055269 4.4280e-05
1:35875915 T G 0.087220 2.3789e-05
1:35888147 C T 0.183593 2.5819e-04
1:35890306 C T 0.076454 -3.7723e-06
1:35892939 C T 0.078985 -3.2222e-05
1:35897101 T G 0.050991 3.9917e-05
1:35926150 C T 0.222720 1.5308e-04
1:35939272 T G 0.120933 6.2113e-05
1:35944609 C T 0.021438 4.1931e-05
1:35948618 C T 0.041653 5.0091e-05
1:35950705 G A 1.777286 7.7690e-05
1:35968899 G A 0.423707 -2.2324e-05
1:35974520 C T 0.032626 1.0264e-04
1:36001984 T C 0.068164 -2.4032e-05
1:36002505 A G 0.107642 6.6561e-06
1:36002894 T C 0.111050 1.7108e-05
1:36007914 G A 0.024626 4.6293e-05
1:36008113 C T 0.048079 6.9346e-05
1:36009665 G A 1.937000 2.3929e-06
1:36011034 G A 0.535432 -2.3058e-06
1:36035271 G A 0.027410 1.5832e-05
1:36037222 G A 0.212616 9.6809e-05
1:36049163 T G 0.023717 1.2327e-05
1:36051972 C T 0.044759 -5.9189e-05
1:36053642 T C 0.538022 -6.5354e-05
1:36086990 A C 0.086626 -3.0613e-05
1:36087865 G T 0.050299 1.2525e-05
1:36106253 A G 1.952881 -1.0748e-04
1:36109683 C A 0.077908 3.4588e-05
1:36123539 T G 0.038183 8.6030e-05
1:36132546 T C 1.818506 -5.0984e-05
1:36155418 T C 1.828920 -8.2096e-05
1:36164677 G T 0.239351 2.5400e-05
1:36166782 G A 0.052685 6.5608e-06
1:36167456 C A 0.184278 3.4705e-05
1:36181813 C G 0.027355 -9.3725e-05
1:36195372 T C 0.143245 4.9085e-05
1:36196957 C G 0.125851 -8.9633e-05
1:36202585 A G 0.120898 3.4950e-05
1:36219636 A G 0.052727 2.2170e-05
1:36227588 A G 0.035496 -1.3652e-04
1:36235455 T C 0.098216 2.7574e-07
1:36238054 A G 0.037725 1.1877e-04
1:36238168 G T 0.244918 2.7282e-05
1:36261577 G A 0.042708 -9.1696e-05
1:36268618 T C 0.154894 -5.3462e-05
1:36288635 A G 0.092280 -1.2378e-05
1:36307120 A G 0.156786 7.9570e-06
1:36314861 G A 1.753342 -2.3765e-05
1:36316571 C A 1.744313 -4.5798e-05
1:36317380 T C 0.123274 4.9107e-05
1:36317835 T C 0.099398 2.2227e-06
1:36347574 G A 0.079151 1.2609e-05
1:36362321 A G 0.078820 -8.3894e-05
1:36375226 C G 0.076132 -4.9237e-07
1:36376992 G A 0.029491 1.1985e-04
1:36380290 G T 0.081712 9.4506e-06
1:36385824 G C 0.044522 -8.5543e-05
1:36393158 G A 1.931404 -7.4413e-06
1:36397398 A G 0.071942 -7.6342e-05
1:36424985 G A 0.144602 3.8816e-05
1:36432506 G A 0.125004 -1.7275e-05
1:36439346 T C 0.051189 1.5456e-05
1:36451061 A G 0.088969 9.1820e-05
1:36470971 T C 0.145234 -1.4528e-05
1:36474130 A G 0.058469 1.8959e-05
1:36489600 A G 0.100115 -4.3790e-05
1:36496696 G A 0.048738 -1.0791e-05
1:36532316 C T 1.668891 -5.8137e-06
1:36534644 T G 1.830364 -6.6224e-06
1:36555758 T C 0.156793 -2.2308e-05
1:36562084 T C 0.069524 3.5505e-05
1:36565999 G A 1.619264 4.5861e-05
1:36568264 A G 0.089119 1.0977e-04
1:36574023 T C 1.777637 3.4913e-05
1:36579024 A G 0.042383 -4.7999e-05
1:36579458 G A 0.127772 -3.5863e-05
1:36582871 A G 0.095643 -8.9953e-05
1:36600307 T C 1.526344 3.5651e-05
1:36600773 C A 0.058784 5.5550e-05
1:36602202 C T 0.039657 1.9684e-05
1:36605602 C A 0.023201 1.6919e-04
1:36625556 G A 0.022259 -3.1309e-05
1:36627445 T G 0.093130 1.8155e-04
1:36627542 T C 1.387293 8.1894e-05
1:36633308 T C 0.034064 -9.4959e-07
1:36634414 A G 1.393320 9.3342e-05
1:36636854 A G 0.088583 1.3598e-04
1:36640267 C A 0.094322 -5.2596e-05
1:36653540 A G 1.142005 1.6998e-04
1:36655346 T C 0.072971 -1.8896e-05
1:36661705 C T 0.136533 5.4585e-05
1:36672422 T C 0.049663 -4.8100e-05
1:36672850 A G 0.030903 4.1601e-05
1:36673358 G C 1.416362 5.6053e-04
1:36677585 C T 1.968984 1.2754e-04
1:36678610 A G 0.066538 3.7388e-05
1:36690748 T C 0.071092 3.4100e-05
1:36722309 A G 0.094646 7.3088e-05
1:36726496 G A 0.047586 -1.7198e-05
1:36732774 T C 0.070160 8.5455e-05
1:36752433 T C 1.775667 -3.0176e-05
1:36758605 A G 0.222652 3.3238e-05
1:36766086 A G 0.065678 1.0366e-04
1:36773405 G T 0.997361 4.9948e-05
1:36785270 T C 0.505909 1.0996e-06
1:36789546 G A 0.774242 -7.5437e-05
1:36802459 A G 0.052458 2.5542e-05
1:36807481 T C 0.532397 -2.5376e-05
1:36818066 A G 1.382645 4.8950e-05
1:36818791 C T 0.226644 7.5399e-05
1:36822604 T C 0.225544 6.1342e-05
1:36824332 G A 0.043711 -2.5928e-05
1:36834478 A G 0.481442 2.1665e-05
1:36840464 A G 0.243308 5.1500e-05
1:36849583 T C 0.044454 -9.5243e-06
1:36850279 C T 0.046930 3.0770e-06
1:36853005 C A 0.180805 -1.9846e-05
1:36858145 C A 1.513024 6.5831e-06
1:36858534 A G 0.043980 1.8033e-05
1:36858680 G A 1.248800 4.0216e-05
1:36859163 C T 0.062208 -3.6311e-05
1:36860764 A C 0.036541 -1.8073e-05
1:36860826 A G 0.647057 1.2798e-05
1:36872665 C T 0.449735 4.7463e-06
1:36874735 C T 1.904120 -1.3926e-05
1:36878126 G A 0.098755 -4.6657e-04
1:36878682 G A 0.636171 6.3445e-05
1:36881345 A C 0.185758 -3.0654e-06
1:36883909 A G 0.034502 9.4345e-05
1:36886117 T C 0.439887 2.9054e-05
1:36887813 A C 0.046242 -5.4440e-05
1:36888462 G A 0.197468 5.1868e-05
1:36893968 G A 0.202210 3.8875e-05
1:36898067 C T 0.438066 3.7161e-05
1:36904720 C A 0.131667 -3.5097e-05
1:36916454 T C 0.115792 7.8131e-05
1:36921371 T G 0.597741 -3.1955e-05
1:36921408 A G 0.021114 1.2723e-05
1:36924234 A C 0.361191 1.2345e-05
1:36924676 G A 0.658651 -3.9786e-05
1:36925932 T C 0.193518 3.7088e-05
1:36934805 G C 0.021782 5.3243e-05
1:36941751 G A 0.406897 4.0349e-05
1:36945653 A G 0.787786 -7.1761e-05
1:36945795 A G 0.047443 1.3286e-05
1:36947936 T C 0.020763 2.0810e-05
1:36954057 G T 0.443623 3.9652e-05
1:36960398 C T 0.031098 3.7256e-05
1:36960776 T C 0.029455 -2.7542e-05
1:36968141 G T 0.040445 1.8364e-05
1:36972428 C T 0.040338 2.9541e-05
1:36974104 T C 0.035385 9.5914e-05
1:36975893 C T 0.408163 6.2010e-05
1:36976253 G A 0.532329 -7.7224e-06
1:36980368 T C 0.048274 1.7894e-05
1:36980804 C T 0.274772 1.3579e-05
1:36981687 A G 0.057550 1.7342e-04
1:36984312 G T 0.211315 -5.3121e-05
1:36985006 T C 0.045463 5.3648e-06
1:36986354 C T 0.020312 -1.4429e-06
1:36989167 T G 0.042789 -1.5270e-05
1:36991285 T C 1.021906 -1.4206e-04
1:36992058 A G 0.033220 4.3699e-05
1:36993383 A G 0.036661 5.8140e-06
1:36994379 T C 0.353443 -2.6125e-05
1:36998494 T C 0.057372 -2.3902e-06
1:37005348 C T 0.040244 -9.5913e-07
1:37006177 C T 1.264613 -4.6957e-05
1:37007129 C A 0.025784 -3.5288e-05
1:37008945 T C 0.763291 9.6147e-06
1:37011096 A G 0.164670 -1.9443e-05
1:37011936 G A 0.443762 -2.3608e-05
1:37017877 C T 1.325555 -2.0840e-05
1:37019501 C G 0.174427 9.9727e-06
1:37020422 G A 0.062273 -7.8945e-05
1:37020563 G A 0.106457 -2.7160e-05
1:37020631 G A 0.034226 -7.0100e-05
1:37021214 G C 1.144894 -1.1644e-05
1:37021978 T C 0.034385 -4.2750e-05
1:37022019 T C 0.038423 1.3655e-05
1:37023791 C T 0.359886 2.1241e-05
1:37029283 T G 0.343453 2.0511e-05
1:37033128 T C 0.346195 3.6239e-05
1:37040637 G A 1.901417 -9.4506e-05
1:37041357 C A 0.192158 3.2873e-05
1:37044096 A G 0.436784 3.4252e-05
1:37044846 A G 0.178627 -5.7755e-06
1:37046455 A G 0.110369 2.0887e-05
1:37051420 C T 0.230958 1.4210e-05
1:37051961 G A 0.919833 4.7385e-05
1:37055687 G C 0.205995 3.3930e-05
1:37063921 G A 1.034369 1.5909e-04
1:37069185 T C 0.101592 -4.4061e-05
1:37070552 A G 0.056586 -2.9508e-05
1:37071501 C T 0.236242 -3.0406e-05
1:37078924 G A 0.064960 2.4659e-06
1:37079884 C T 0.295935 -4.5797e-05
1:37085688 G A 0.065791 -4.0125e-05
1:37085905 A G 0.248534 2.5785e-05
1:37087187 C T 0.066947 5.0765e-05
1:37088984 A G 0.706526 7.1880e-06
1:37089923 T G 0.634061 -1.2272e-05
1:37092134 C A 0.102786 6.0937e-05
1:37106619 G T 0.087554 7.7376e-05
1:37111178 G A 0.244993 -1.8313e-05
1:37112426 G A 0.148386 1.1989e-04
1:37116673 T C 0.068563 1.1329e-04
1:37117328 T C 0.105218 -1.9335e-04
1:37117448 C T 0.581025 -1.5484e-05
1:37130444 A G 0.202311 -3.1862e-05
1:37135485 T G 0.041153 -6.3931e-05
1:37140923 T C 0.372992 1.0294e-04
1:37148156 T G 0.095211 4.5970e-05
1:37155058 G A 0.217465 -7.1845e-05
1:37155843 C T 0.306331 -2.3785e-05
1:37159579 T C 0.096039 -4.0133e-05
1:37166715 T G 0.611026 2.2127e-05
1:37170745 G A 0.391694 2.9453e-04
1:37172272 A G 0.233654 -1.7352e-05
1:37185225 A G 0.054821 -1.5996e-05
1:37185260 C T 0.163433 -3.9495e-05
1:37186410 T C 0.036044 7.3840e-05
1:37196280 C T 0.230208 -1.1663e-04
1:37199222 C T 0.045187 -1.0847e-05
1:37200680 G A 1.183060 2.2872e-05
1:37203962 A G 1.404369 -1.4570e-05
1:37221254 T C 0.057034 -1.4530e-05
1:37222762 A G 0.224317 -1.3567e-04
1:37227219 A G 0.040786 2.0563e-05
1:37237170 G A 0.154465 6.1199e-05
1:37242743 A G 0.455058 1.3617e-04
1:37252801 C T 0.040517 1.1013e-04
1:37254339 C T 0.679089 7.0413e-06
1:37263445 C G 0.021860 -2.3202e-05
1:37270560 C T 0.020396 7.4986e-05
1:37272788 C T 0.115260 -1.5809e-05
1:37276409 T C 0.021230 4.6598e-06
1:37281112 T C 0.196887 2.8673e-05
1:37282398 C T 0.058427 7.6425e-05
1:37283083 T C 0.311855 -1.7017e-05
1:37288793 A G 0.072987 8.7551e-05
1:37291910 C T 0.324540 -2.4840e-06
1:37294592 A G 0.323442 -3.4810e-07
1:37305208 A G 1.931213 1.8685e-05
1:37306947 C T 0.036109 2.1125e-05
1:37309953 T C 0.336792 1.9837e-05
1:37310745 A G 0.118629 -4.4781e-06
1:37312022 A G 0.036852 -1.0145e-05
1:37317590 G C 0.094536 6.5974e-05
1:37320313 T C 0.295987 -1.2574e-06
1:37321046 T C 0.399786 2.9793e-06
1:37324935 C T 0.525484 3.4121e-05
1:37325477 C A 0.532157 3.4499e-05
1:37327331 C T 0.081731 3.7085e-05
1:37328140 T C 1.884961 -4.3708e-05
1:37329530 T C 0.267674 -6.1620e-05
1:37330701 G A 0.101216 -1.4124e-05
1:37333495 A G 1.920768 -1.2178e-04
1:37344532 G T 0.050919 -1.3713e-05
1:37350805 C T 1.839728 -9.3527e-05
1:37368011 G A 0.042808 3.2016e-05
1:37375275 T C 0.055898 1.5808e-05
1:37375640 T C 0.180191 -2.3840e-05
1:37378971 A G 0.062234 2.0353e-04
1:37391420 A G 1.817725 3.4515e-07
1:37394174 T G 0.039511 -7.2074e-05
1:37394566 T G 0.053548 1.9797e-05
1:37394948 A G 0.123524 1.3545e-04
1:37396219 T C 1.756487 1.0965e-05
1:37396729 G A 0.049034 -1.6114e-05
1:37402184 A G 1.668732 1.3369e-06
1:37402540 A T 0.282260 -1.9983e-05
1:37403412 G A 1.328970 -1.0457e-05
1:37403900 A G 0.068807 -6.3589e-05
1:37408114 C T 0.382158 1.2167e-04
1:37410906 C A 0.725520 1.8722e-06
1:37412587 A G 0.057680 -4.5979e-05
1:37412798 C T 0.043967 -1.1939e-05
1:37415673 C T 0.102397 -4.6422e-05
1:37419029 C T 0.030929 2.4567e-05
1:37419857 T C 0.702696 4.9946e-06
1:37420035 A G 0.035973 2.8345e-05
1:37420132 C T 0.936289 -1.3516e-05
1:37421333 T C 0.073779 2.2539e-05
1:37422200 C A 0.844963 7.2412e-06
1:37426393 C T 1.376290 4.7884e-06
1:37426574 G C 0.038949 -4.1217e-05
1:37427336 A C 0.090975 8.7263e-06
1:37427453 A G 0.035963 6.4377e-05
1:37432463 C T 0.378383 1.1058e-06
1:37450505 T G 1.183430 6.5501e-06
1:37450698 G A 0.052016 8.0676e-05
1:37457302 A G 0.035720 -8.7439e-06
1:37458865 C A 0.528350 2.8764e-06
1:37469193 G A 0.022808 9.0660e-05
1:37471609 A C 0.750541 1.0707e-05
1:37472959 C G 0.208978 -4.3715e-07
1:37473463 A G 0.527227 6.8581e-06
1:37479786 A G 0.038478 -4.6845e-05
1:37485205 T C 0.130457 2.0720e-05
1:37496894 T C 0.222454 7.7293e-06
1:37505129 C T 0.952349 1.4093e-05
1:37507909 T C 0.086071 -3.2667e-05
1:37512085 G A 0.071540 3.8916e-05
1:37515862 C G 0.052146 8.2364e-05
1:37522957 A G 1.149266 -6.9194e-06
1:37523510 G A 0.050384 8.7484e-05
1:37525546 T C 0.021110 -6.8957e-06
1:37533178 G T 0.871179 -2.8889e-05
1:37534052 C T 0.259949 7.0301e-06
1:37534326 A G 0.256856 4.6602e-06
1:37537293 T C 1.305377 -4.2049e-05
1:37537641 A G 0.493445 -6.4265e-05
1:37539482 A G 0.076723 -5.2068e-05
1:37541617 A G 0.154722 3.3639e-05
1:37544223 G A 1.567643 -3.8715e-05
1:37549803 T C 0.052721 -2.4306e-05
1:37555362 T C 0.161898 8.4383e-05
1:37557676 A C 0.086457 -4.2475e-05
1:37561742 A G 0.287947 5.3982e-05
1:37572630 C T 1.049079 -4.5131e-05
1:37578124 T C 0.151943 -2.4355e-05
1:37592303 A G 0.026859 3.3367e-05
1:37596240 T G 0.770707 -1.8578e-05
1:37596458 T G 0.065477 6.2291e-05
1:37596760 A G 0.195180 -1.3657e-05
1:37599303 T C 0.173106 2.4098e-04
1:37599553 A G 1.461556 -3.9603e-05
1:37605127 A G 0.177689 -1.1503e-05
1:37609180 G C 0.021620 -1.0472e-04
1:37617059 A G 0.073792 -1.7729e-05
1:37628966 T C 0.413415 -1.3317e-06
1:37636117 A G 0.817670 -1.0021e-05
1:37642693 A C 1.348357 -7.7586e-07
1:37657118 A G 0.101852 -6.8688e-07
1:37663208 A G 0.456736 1.3379e-05
1:37670102 T C 0.608530 -9.5343e-06
1:37698820 C T 0.033370 -1.1436e-05
1:37699184 A C 0.029764 -1.2752e-04
1:37702904 T C 1.832204 5.2971e-06
1:37708801 C T 1.823483 1.8864e-05
1:37712422 G A 0.275938 2.2186e-05
1:37723690 A G 0.042896 3.5063e-05
1:37724432 A G 1.060933 -3.0921e-06
1:37727819 G T 0.062069 -3.5133e-05
1:37732045 A C 1.110310 -1.7726e-05
1:37736250 C A 1.158019 -3.0184e-05
1:37744361 T C 0.129927 -7.0441e-06
1:37747400 C T 0.394807 4.8401e-05
1:37752385 T C 0.020507 2.2231e-05
1:37752707 A G 0.098784 3.3885e-05
1:37752812 T C 0.054447 -1.1002e-04
1:37753819 A G 0.082945 5.7205e-05
1:37760147 T C 0.101511 1.4827e-05
1:37768483 T C 0.058294 -7.5955e-05
1:37772682 T C 0.042321 -3.6405e-05
1:37774697 G T 1.642588 2.7897e-05
1:37779280 T C 0.254097 7.7772e-06
1:37780922 C G 1.313504 -1.8990e-05
1:37791745 A G 0.386757 -1.4589e-07
1:37792912 T C 0.059319 5.5267e-05
1:37799276 A G 0.044483 -2.3332e-04
1:37800285 A G 0.356494 -3.5256e-05
1:37808473 G A 0.233422 -3.8577e-06
1:37809549 T G 0.719301 1.9933e-05
1:37814215 T C 0.036839 -6.2681e-05
1:37814390 A G 0.234846 -3.1325e-06
1:37818383 A G 1.067781 2.1065e-04
1:37821732 C A 1.363206 4.1342e-05
1:37839088 C T 0.093406 5.3742e-05
1:37860200 G A 0.138551 -7.5438e-06
1:37860940 T C 0.038965 -1.5400e-05
1:37863828 T C 0.051400 -4.2868e-06
1:37870995 T G 0.025891 2.1007e-05
1:37872298 C T 1.542041 -5.1742e-06
1:37874019 G A 0.114685 5.7709e-05
1:37876195 T C 0.053740 -6.1222e-06
1:37878099 A T 0.139804 5.7541e-05
1:37880752 C T 0.507736 -5.0820e-05
1:37884236 T C 0.122689 3.8717e-05
1:37886113 C T 0.086376 -1.8364e-05
1:37892238 A G 0.031883 5.7131e-05
1:37896055 T C 0.135361 2.7043e-05
1:37896496 A G 0.223791 -1.4967e-04
1:37902620 T C 0.372431 -1.7695e-05
1:37904582 G A 0.327389 7.9204e-05
1:37913653 A G 0.245583 -5.4778e-05
1:37914557 A G 0.466372 3.6578e-05
1:37917854 A G 0.232964 -1.0472e-05
1:37923006 A G 0.037235 -2.6391e-05
1:37931489 G A 0.033383 7.7698e-05
1:37931878 G T 1.050011 3.1212e-05
1:37932566 G A 0.633353 2.8390e-05
1:37939376 A G 0.038881 -1.8267e-04
1:37941920 T C 0.026372 -1.1303e-06
1:37953221 C T 0.040854 -1.5664e-05
1:37954413 A G 0.709392 -3.4901e-05
1:37955866 T C 0.197416 -9.3194e-05
1:37958813 G C 0.355637 -5.7311e-05
1:37977771 A G 0.345822 4.2621e-06
1:37978773 C T 0.917555 -3.0381e-05
1:38015372 T C 1.728100 -2.0363e-05
1:38019747 T C 0.365170 3.0850e-05
1:38023316 T C 0.508671 -5.5963e-07
1:38023822 A G 0.171691 5.9894e-04
1:38027796 C A 0.020169 -3.4571e-05
1:38028374 T G 0.903767 -4.4595e-05
1:38034069 C T 0.031247 5.6362e-05
1:38040981 C T 0.064986 -7.5601e-05
1:38042866 T C 0.033662 1.1032e-04
1:38054140 A G 0.078349 5.7528e-05
1:38054729 C T 0.137045 1.0109e-05
1:38068943 A G 0.531038 9.2580e-06
1:38073356 C T 0.085243 -3.9750e-05
1:38075627 G A 0.064964 -6.4050e-05
1:38097430 C T 0.061546 5.0307e-04
1:38098036 A G 0.423525 9.9557e-05
1:38104456 G A 0.454639 5.1670e-06
1:38115035 A C 1.763982 -1.7805e-05
1:38115672 C A 0.112949 1.0126e-04
1:38117142 C T 1.346964 -1.0378e-03
1:38117597 G A 0.194534 -1.5420e-04
1:38127154 G A 1.345023 3.0384e-05
1:38129324 T C 0.074753 4.8960e-05
1:38130948 C T 0.277671 -8.3191e-07
1:38131035 C A 0.140505 -3.3796e-05
1:38133626 A G 0.037453 -1.5826e-05
1:38134606 C A 0.338710 -1.0831e-04
1:38139445 T C 0.080134 3.0494e-06
1:38139870 T C 0.593973 1.4360e-04
1:38143688 T C 0.702147 -4.0468e-05
1:38151705 C T 0.540431 -6.7050e-05
1:38154873 G A 0.888398 -2.3126e-05
1:38157947 T C 1.481887 -2.3015e-04
1:38163747 T C 0.347698 3.2851e-05
1:38164826 A G 0.176572 7.5922e-05
1:38166022 C T 0.876532 -1.7899e-05
1:38168800 A G 0.064717 1.7272e-04
1:38169046 G T 0.054441 2.1939e-04
1:38175950 T C 0.099093 -1.4785e-05
1:38177303 C T 0.033980 -6.6030e-05
1:38184382 T C 0.044941 2.4892e-05
1:38186189 T C 0.338620 -3.3386e-05
1:38188574 A G 0.041072 -1.7774e-05
1:38188787 G A 0.190461 -3.5920e-05
1:38189446 G A 0.063146 -1.0663e-05
1:38196841 C T 0.628543 -1.9851e-05
1:38197864 G A 0.088246 -1.9248e-04
1:38198105 C T 0.505805 -2.1518e-05
1:38201412 C T 0.029708 -5.6489e-05
1:38209234 G A 0.629163 1.2108e-04
1:38213507 T C 0.075324 -1.1434e-05
1:38213615 G T 0.047761 -2.9176e-05
1:38221380 A C 0.419056 1.9813e-05
1:38227086 T A 0.609530 -1.5589e-05
1:38228016 C T 1.644967 9.7663e-05
1:38228124 G T 0.051341 -4.2866e-05
1:38235091 A G 0.071880 -3.0819e-05
1:38235343 C A 0.519736 8.6725e-05
1:38244761 A C 0.264169 8.4718e-06
1:38247153 A T 0.020416 -1.8511e-05
1:38247673 G T 0.677077 -1.3290e-04
1:38254611 C T 0.439585 1.0337e-05
1:38265653 C T 0.062286 -1.3447e-05
1:38271495 A G 1.102423 -6.5016e-05
1:38289383 C T 0.587663 8.4295e-06
1:38290796 C T 0.040546 2.1605e-05
1:38291962 C T 0.115954 1.1457e-05
1:38296719 A G 0.520268 5.8494e-05
1:38304192 G A 0.198932 -1.5227e-05
1:38329999 G C 0.272367 6.2188e-06
1:38334318 A C 0.611139 -1.0038e-04
1:38335678 A G 0.044736 -3.7145e-05
1:38338795 G A 1.468521 -4.3383e-05
1:38340640 C T 0.078797 6.1163e-05
1:38348192 C T 0.044957 8.9766e-06
1:38353941 T G 0.069021 1.4040e-04
1:38358090 C T 0.070410 -7.8943e-04
1:38366907 C T 0.548629 5.5687e-05
1:38380285 A G 1.465603 -3.1234e-05
1:38387044 T C 0.051952 -8.0585e-05
1:38397369 T C 1.176267 8.2835e-05
1:38406175 T C 0.049426 2.3009e-05
1:38406946 T C 0.032315 -6.9816e-05
1:38408164 A G 1.189915 5.6356e-05
1:38411651 A G 0.103238 -1.8034e-05
1:38412196 T G 0.074584 8.6659e-06
1:38412270 C T 0.268193 -3.4663e-04
1:38418496 T C 0.908158 5.2380e-05
1:38423521 G T 0.087622 1.4186e-04
1:38434306 A G 0.828777 -5.5531e-05
1:38442547 A G 1.738519 -5.0769e-06
1:38444209 A G 0.042996 -1.1668e-04
1:38453576 C A 0.548847 3.0837e-05
1:38461319 A C 1.111144 5.7025e-05
1:38465315 A G 0.446197 -2.0876e-04
1:38465418 T C 0.116370 1.0537e-04
1:38465783 G C 0.073838 1.6212e-04
1:38466015 G A 0.062140 7.0123e-05
1:38467422 T C 0.699408 -7.0509e-06
1:38472516 G C 0.969373 -5.3874e-05
1:38476231 G A 0.062033 -2.8757e-05
1:38486480 C T 0.250669 -4.2503e-05
1:38488626 C T 0.261832 1.3762e-06
1:38502163 T G 0.069066 -2.2359e-05
1:38505696 A C 0.076691 -1.3274e-05
1:38515685 A G 0.032740 3.7616e-05
1:38518043 G A 0.395894 -9.0229e-06
1:38520177 A G 0.124322 -1.6998e-05
1:38522092 C T 0.911469 -5.2843e-05
1:38525033 G A 0.252283 -2.4033e-05
1:38525311 T C 0.062312 -6.9078e-05
1:38528568 A T 0.072468 -4.4839e-05
1:38529827 A G 0.124254 -1.2239e-05
1:38537770 A G 0.041390 -8.2668e-05
1:38542378 A C 0.302345 2.5965e-05
1:38550105 G A 0.341460 -2.0418e-05
1:38555026 T C 0.094795 -2.1145e-05
1:38559352 G A 0.710768 -1.6722e-06
1:38559394 G C 1.171729 -5.8937e-05
1:38559509 G A 0.023584 -3.0486e-05
1:38559533 A G 1.467022 6.4681e-06
1:38559794 C G 0.070280 -4.4633e-05
1:38560968 A G 1.631721 -2.0260e-05
1:38563923 A G 1.352963 7.6053e-06
1:38568161 G C 0.123829 3.2793e-05
1:38569023 A G 0.124208 -3.7497e-05
1:38569714 T C 0.112001 -2.4802e-04
1:38578692 A G 1.517499 -2.8001e-06
1:38579223 A G 0.054175 6.5783e-05
1:38580825 T C 1.147117 8.4810e-06
1:38584551 G A 0.154157 2.8727e-05
1:38589863 G A 0.022925 -7.0333e-05
1:38590810 A G 0.064392 -1.2938e-04
1:38593200 T C 0.077862 -3.3200e-05
1:38593411 C T 0.057301 -2.5325e-05
1:38593771 T C 0.803626 -8.4312e-05
1:38596468 G T 0.835496 -1.0828e-04
1:38597671 T C 0.068323 1.8792e-05
1:38601003 A G 0.040663 -1.4216e-05
1:38602073 A C 0.202687 1.7757e-05
1:38606455 C T 1.247599 -2.5236e-04
1:38609183 G A 0.289511 -4.1149e-05
1:38609325 G A 0.832376 -3.7132e-05
1:38618758 T C 0.162538 -1.8129e-04
1:38624129 A G 0.520044 -7.4710e-06
1:38630589 G T 0.950755 7.1803e-05
1:38630862 G A 0.121787 1.5524e-06
1:38632609 C A 0.274428 1.0039e-03
1:38649311 T C 1.232383 2.9578e-05
1:38658717 A G 1.397595 1.4714e-05
1:38661814 C A 0.066895 -2.7656e-05
1:38664433 G A 1.573151 6.7346e-05
1:38667704 G T 0.950061 1.0162e-04
1:38669509 A C 0.135857 9.7736e-06
1:38676352 T C 0.108635 1.0901e-04
1:38677205 T C 0.053058 1.2892e-04
1:38683956 C T 0.125293 3.8810e-05
1:38687741 T C 0.088310 -3.2923e-05
1:38691199 C T 0.180448 3.9222e-05
1:38694395 G A 0.225242 -3.5272e-05
1:38694737 A G 0.027086 -3.2368e-06
1:38702381 T C 0.023811 -1.8772e-05
1:38704189 G A 0.089063 1.0975e-05
1:38705409 G A 0.076295 -3.0530e-05
1:38706286 G A 0.030348 -4.6977e-05
1:38710834 A G 0.818141 -8.3172e-06
1:38711641 A G 0.038521 -9.6360e-06
1:38715353 G A 0.796845 -1.6296e-04
1:38723785 A G 0.248320 -2.5032e-05
1:38726615 G T 0.040270 -4.0627e-05
1:38731242 T G 0.203772 -2.1032e-05
1:38731439 G A 0.858631 1.5558e-05
1:38731931 A C 0.793346 3.4881e-05
1:38732708 C T 0.298603 2.5588e-05
1:38733788 G T 1.119031 -9.0192e-05
1:38737021 T C 0.065282 -4.4322e-05
1:38738214 G A 0.862714 9.9590e-05
1:38738930 G A 0.029095 -4.3135e-05
1:38745265 A C 0.311076 5.3137e-05
1:38749134 C T 0.279982 -6.6398e-04
1:38750949 T C 0.144783 -1.6223e-04
1:38753925 G A 1.196102 -1.4224e-05
1:38764389 G A 0.070848 -1.4235e-04
1:38790703 T C 0.168195 9.8413e-06
1:38792712 T C 0.551629 3.3917e-05
1:38797237 C T 0.100849 1.8306e-05
1:38798200 T C 0.027641 4.2094e-05
1:38799441 A G 0.768964 -3.1746e-05
1:38804339 T G 1.816323 1.2143e-05
1:38805436 T C 0.057398 4.0971e-05
1:38809580 C T 0.891618 2.4007e-05
1:38814466 T C 0.070855 2.2283e-05
1:38826020 G A 0.038488 3.1075e-07
1:38829582 T C 0.064048 -7.6124e-05
1:38831738 T C 0.049342 1.3629e-06
1:38836186 G A 0.447044 4.6398e-05
1:38843689 T C 1.325487 7.3317e-06
1:38847469 T C 0.246086 -3.0228e-06
1:38848637 C G 0.139694 -2.5944e-05
1:38851959 C A 0.094578 5.2234e-06
1:38858526 C T 0.027190 -1.1296e-04
1:38868362 A G 0.036713 2.8451e-05
1:38868991 C T 0.242717 1.0991e-05
1:38875630 G T 0.375157 -1.2999e-05
1:38878626 G C 1.232727 8.9008e-06
1:38890389 C T 0.476713 6.5177e-05
1:38890598 C T 0.863305 4.8871e-05
1:38900273 A G 0.859784 5.5095e-05
1:38902650 T C 0.103283 3.3163e-06
1:38908727 A G 0.025934 5.0459e-05
1:38909453 A C 1.573359 7.2574e-05
1:38909596 T G 0.712248 -8.7288e-06
1:38914304 A G 0.312887 -4.8633e-05
1:38917810 G T 1.043990 -1.6889e-05
1:38922053 G A 0.781616 -9.5708e-06
1:38924857 C T 0.183723 1.1841e-05
1:38925397 T G 0.919304 -1.7683e-05
1:38931261 C T 0.740369 1.8700e-05
1:38932385 G T 0.062020 -7.5432e-05
1:38940464 C T 0.511151 -8.4275e-05
1:38948269 C G 0.379461 -1.6948e-04
1:38952168 C T 0.024119 4.9135e-05
1:38954566 T C 0.459956 -1.1122e-05
1:38958094 T C 0.053023 -3.8777e-05
1:38961037 T C 1.342557 -3.7000e-05
1:38962920 T C 0.051484 5.0681e-06
1:38965611 T C 0.021824 5.6590e-05
1:38966163 A G 0.064944 4.5336e-05
1:38971133 C T 0.066457 5.1461e-05
1:38986061 C T 0.020159 3.3881e-05
1:38987713 T C 0.028241 3.0803e-05
1:38989193 A G 0.261143 -1.1399e-04
1:38993810 C T 0.066217 -6.0692e-05
1:38999394 G A 0.387695 7.2716e-05
1:39009790 G A 0.082543 -2.6441e-04
1:39010464 T C 0.175975 -1.9402e-05
1:39014239 C T 0.147532 -1.7324e-04
1:39014741 A G 1.875259 -1.4238e-04
1:39026383 T C 0.029033 1.9002e-05
1:39028537 T C 0.151534 1.0199e-05
1:39030526 T C 0.040315 -9.5377e-05
1:39034708 T C 1.802665 1.5171e-04
1:39037257 A G 0.119363 2.7317e-04
1:39040776 T C 1.800127 -9.8262e-06
1:39041234 C T 1.188702 -1.5141e-04
1:39041667 C T 1.056103 2.3759e-05
1:39043186 C T 1.903877 3.3757e-05
1:39044366 C T 0.039115 3.6885e-05
1:39045588 C A 0.199864 -1.2286e-05
1:39047419 C T 0.038667 3.6172e-05
1:39048109 A C 0.065379 2.9663e-05
1:39048388 C T 0.146004 9.8262e-05
1:39049625 A C 0.859274 -2.2825e-05
1:39051320 G A 0.459495 6.2045e-05
1:39051904 T C 0.059738 6.7351e-05
1:39051978 G T 0.021841 4.9381e-05
1:39053684 C T 0.534468 2.5830e-05
1:39054515 T C 0.396251 -5.0544e-05
1:39055106 A G 0.041867 -5.1010e-05
1:39057848 C G 0.137461 3.7676e-04
1:39060900 G A 1.808841 -8.6843e-06
1:39061771 C T 1.202304 -2.7763e-05
1:39064289 C G 0.052130 -1.1452e-05
1:39067475 G A 0.951453 1.3609e-05
1:39070358 A C 1.143401 8.4960e-06
1:39071141 T C 0.268307 1.9106e-04
1:39071436 T C 0.367607 -1.5947e-04
1:39074338 C G 0.087291 1.2941e-05
1:39077644 A C 0.115873 -1.3651e-04
1:39092056 C A 0.378046 -1.4216e-05
1:39092134 A G 0.193064 -4.0307e-05
1:39092449 G A 0.642620 -4.1800e-05
1:39121231 C A 0.496733 1.4846e-04
1:39122886 G T 1.556851 -3.3620e-05
1:39125052 A T 0.069556 -3.2916e-05
1:39134880 C T 0.824314 3.0046e-05
1:39145901 T C 0.524708 2.1700e-03
1:39146672 C T 0.062189 1.8688e-05
1:39147553 C T 0.116922 7.0384e-06
1:39150925 A G 0.046830 2.7052e-05
1:39159890 T C 0.081699 2.0660e-05
1:39161755 A C 0.049420 -1.7021e-05
1:39163002 C T 0.040585 4.0373e-06
1:39166086 T C 0.076606 -1.5843e-06
1:39167809 T C 0.198819 7.0350e-06
1:39169274 A C 0.101261 -4.0632e-05
1:39178647 C G 0.038683 6.5981e-05
1:39180158 A G 0.037871 -3.6139e-05
1:39194716 T C 0.248670 -1.8525e-05
1:39197064 C T 0.901271 1.6830e-06
1:39197149 T G 0.059326 1.8515e-05
1:39199381 A C 1.686314 1.1906e-05
1:39200413 T C 0.050916 -1.3257e-04
1:39202252 T C 0.069904 -4.7227e-05
1:39205993 C T 1.360934 1.0916e-05
1:39211748 G T 0.144816 1.1740e-05
1:39212021 G A 0.395914 4.1800e-05
1:39214067 T C 0.073377 2.3963e-05
1:39216213 C T 0.918097 5.1337e-05
1:39220376 C T 0.021844 1.5801e-04
1:39222532 A G 0.111742 -2.6072e-06
1:39222775 C T 1.580821 -2.6503e-05
1:39228906 T C 0.595527 1.0878e-04
1:39229471 C T 0.136331 -1.2383e-04
1:39230383 A C 0.246515 -1.3579e-05
1:39231628 T C 0.270926 -1.4911e-05
1:39243530 T G 0.497853 1.1466e-04
1:39246309 A G 0.044834 3.5660e-05
1:39248701 T C 1.507720 -1.1559e-05
1:39254992 C G 0.066256 -1.2468e-06
1:39255728 G A 0.174660 1.4125e-05
1:39257678 G A 0.028816 8.9413e-05
1:39258674 T C 0.381295 -1.0044e-05
1:39264821 A G 0.124036 -7.1129e-05
1:39270873 G A 1.941401 -5.3230e-05
1:39279037 G A 0.152881 2.2357e-05
1:39280617 G C 1.948506 -5.3808e-05
1:39283048 T C 0.149912 -1.5740e-05
1:39283085 A G 0.047002 5.6132e-05
1:39284434 C T 0.143550 -3.9663e-05
1:39284478 A G 0.048995 -4.0003e-05
1:39284747 G A 1.009328 8.6451e-06
1:39286089 T C 0.062799 5.7700e-06
1:39289120 C T 1.456869 9.9630e-05
1:39289914 C T 0.104958 -2.9391e-05
1:39290059 T C 0.169568 -5.8865e-05
1:39290372 G A 0.036122 8.6413e-05
1:39295490 A G 1.089797 2.2316e-05
1:39297954 C A 1.544488 1.0787e-04
1:39302931 C T 1.465321 -2.1546e-05
1:39305403 T C 0.421065 -3.9457e-05
1:39318993 C A 0.133413 -7.2016e-06
1:39324859 G C 1.331047 -1.3926e-05
1:39329700 T G 0.308486 6.4110e-05
1:39339164 A G 0.067233 -4.8605e-05
1:39340504 G T 0.117159 -2.0680e-05
1:39340558 A G 0.076353 2.2314e-06
1:39340607 G A 0.196329 6.5222e-05
1:39340862 G A 0.438073 -2.0548e-05
1:39353939 C T 0.358487 -6.9599e-06
1:39355351 T G 1.362382 -8.1229e-06
1:39355371 G A 0.923653 5.9190e-06
1:39364788 C G 0.440858 -1.7688e-05
1:39365283 C A 0.116915 -1.0337e-05
1:39367695 G A 0.082812 2.3769e-05
1:39381452 A G 0.051169 6.6001e-05
1:39385086 C A 1.927204 -2.7138e-05
1:39386734 A G 0.169444 9.1520e-05
1:39396424 T C 0.550372 -6.2024e-05
1:39404551 T C 1.900359 2.8513e-05
1:39406644 C T 1.806826 5.4955e-06
1:39407589 A C 0.432935 -6.0810e-06
1:39425127 C T 0.042364 2.9340e-05
1:39425489 G A 1.845385 -6.1030e-07
1:39428028 A C 1.244477 2.4931e-05
1:39431813 C T 0.632808 1.5584e-05
1:39433371 T C 0.128623 -6.1800e-05
1:39439538 A G 0.463114 1.0147e-07
1:39448388 G A 1.901816 1.9460e-04
1:39451488 G A 0.845746 3.1663e-05
1:39457910 G A 0.062938 -9.6644e-06
1:39462571 G A 0.320252 -4.5615e-05
1:39477807 T G 0.796611 5.9489e-06
1:39480917 T C 0.132297 8.1317e-08
1:39482180 G A 0.096912 -5.2984e-05
1:39482815 A G 0.026872 2.3697e-05
1:39492462 T C 0.612681 3.2679e-06
1:39505618 G A 1.726776 -2.7251e-05
1:39528071 A G 1.729165 -2.3686e-05
1:39542062 G T 0.039926 -7.4296e-05
1:39542129 A G 0.673737 5.5196e-05
1:39543257 A G 0.160022 -3.4375e-05
1:39549146 G T 0.080488 -5.8061e-05
1:39549449 C T 0.071069 3.8633e-05
1:39549983 A G 0.374566 -1.3896e-05
1:39550621 C T 0.551742 1.0716e-04
1:39551242 A G 1.597894 -7.7133e-05
1:39551423 C A 0.305331 -1.4444e-05
1:39553037 C T 0.300943 -1.2940e-05
1:39556749 C A 0.114926 -2.3359e-05
1:39556983 C T 0.196128 -5.7707e-05
1:39558052 A G 0.058388 -3.6759e-06
1:39568765 C T 1.312605 1.2620e-05
1:39576621 G T 0.415343 6.7482e-05
1:39578808 T C 0.413502 -8.1935e-06
1:39623786 G A 0.025106 4.7076e-05
1:39624761 G A 1.937357 1.8221e-05
1:39626251 A G 0.037336 5.3996e-05
1:39630310 G A 0.047229 6.0163e-06
1:39647038 A G 1.394109 -9.0841e-05
1:39658518 A G 0.053944 1.3687e-06
1:39662602 T C 0.135027 3.3680e-05
1:39665359 T C 0.166936 2.2881e-05
1:39681410 C A 0.060803 5.1691e-05
1:39748921 A G 1.395164 -3.9565e-05
1:39755755 G A 0.087850 1.5649e-04
1:39759743 G A 0.102673 1.4870e-05
1:39763365 T G 0.020828 -7.0138e-06
1:39783457 T C 0.145189 1.9014e-05
1:39797055 G A 0.427527 8.7214e-05
1:39798946 C T 0.026063 4.3754e-05
1:39799679 C T 0.031993 7.6418e-05
1:39800558 A C 0.032659 -3.6473e-05
1:39802168 C A 0.037563 -2.5350e-05
1:39802381 C A 0.058073 7.5329e-06
1:39806566 G A 0.081757 -5.9372e-06
1:39816546 A G 0.156939 6.4171e-06
1:39816612 A G 0.041017 -1.4202e-06
1:39841513 A G 0.052838 -1.1539e-05
1:39844028 T C 0.063880 -7.9400e-05
1:39857192 A G 0.422165 8.0994e-05
1:39857950 T C 0.084575 3.3466e-05
1:39858498 T A 1.683344 -7.8319e-07
1:39880892 A C 0.093166 5.2000e-05
1:39882001 G C 0.059082 -1.7355e-05
1:39908506 A G 0.604901 4.6949e-05
1:39910704 A C 0.027982 -4.4461e-05
1:39914363 C G 1.153002 2.2814e-05
1:39915035 A G 0.728976 -2.9323e-05
1:39917888 A C 0.092160 -5.9440e-05
1:39934499 C G 0.154245 -2.6030e-05
1:39938849 T C 0.025564 1.0874e-05
1:39938948 T C 0.161979 9.9146e-06
1:39942297 G C 0.469099 2.1417e-04
1:39945297 T C 1.320726 -6.9679e-05
1:39949254 G A 0.093056 -4.2081e-05
1:39955678 G A 0.054357 -1.6078e-05
1:39962593 A G 0.029036 4.9227e-05
1:39966718 C A 1.789542 3.0862e-05
1:39970575 T C 1.881718 4.9526e-05
1:39991474 C A 0.363940 3.1253e-05
1:39993432 C T 0.902569 -1.7672e-05
1:40005134 G C 0.233051 -6.0320e-05
1:40006052 C T 1.103393 -2.0848e-05
1:40007013 C T 0.126753 -1.6195e-05
1:40028180 G A 0.470644 1.1485e-04
1:40032442 G A 0.193087 -3.4259e-07
1:40032832 T C 0.176939 -7.9344e-05
1:40043909 C A 0.044210 2.8748e-05
1:40049511 T C 1.341836 -5.4876e-05
1:40055469 G T 1.708129 -5.3992e-06
1:40055568 C G 0.088950 6.8740e-05
1:40064961 A G 0.450088 1.1828e-04
1:40066622 A G 0.860637 2.1692e-06
1:40083476 G A 0.075568 1.6088e-05
1:40089425 T G 0.096191 6.1071e-06
1:40093331 T C 0.142109 2.2384e-05
1:40093903 A G 0.165186 -1.7134e-05
1:40104584 A G 0.589984 2.7323e-05
1:40106514 G C 0.205174 -7.4081e-05
1:40112371 C T 0.333173 4.2420e-05
1:40117210 C T 0.197326 2.1656e-06
1:40118037 C T 1.003178 -9.9480e-06
1:40119207 T C 0.083043 -1.8417e-05
1:40120023 C T 0.272026 5.8699e-05
1:40121354 A G 1.873971 -1.7759e-04
1:40125325 T G 0.165978 -3.0963e-05
1:40130993 C T 0.104228 -6.6530e-05
1:40138278 C T 0.122530 -4.4074e-06
1:40141049 C T 0.143524 -3.8373e-05
1:40145297 T C 0.911638 7.6189e-05
1:40146930 A G 0.034295 1.5681e-05
1:40152429 A G 0.179695 -3.7705e-04
1:40154634 T C 0.259738 2.5570e-05
1:40155866 G C 0.305162 1.1292e-04
1:40156767 C T 0.637258 4.9367e-05
1:40160585 A G 0.327071 8.5792e-05
1:40166020 T C 0.196508 2.1682e-06
1:40168865 A G 0.276434 3.9910e-06
1:40170389 C T 0.626411 -6.4718e-06
1:40171226 T C 0.385125 3.7976e-05
1:40173354 A G 0.218316 3.7234e-05
1:40179614 C T 0.034217 1.1018e-05
1:40183242 A G 0.058002 5.7700e-05
1:40183578 A G 0.234486 -2.8264e-06
1:40190102 A G 0.201990 -3.9075e-05
1:40195031 A G 0.101465 1.2764e-06
1:40195574 T G 1.568672 2.0896e-05
1:40199854 A G 0.192493 1.9143e-05
1:40202174 T C 0.536137 1.5809e-05
1:40210055 A G 1.252438 2.8179e-05
1:40211926 G A 0.284682 -1.7977e-05
1:40216234 G A 0.748123 3.8412e-05
1:40221155 T C 0.075964 -1.1459e-05
1:40221464 C T 1.343793 2.4130e-05
1:40226134 T C 0.039744 9.4363e-05
1:40227501 G A 0.142190 5.4023e-06
1:40229368 G A 0.988611 5.9358e-05
1:40243042 C T 0.523968 1.6284e-05
1:40245369 C T 0.365835 -9.6449e-06
1:40245485 C T 0.067103 -6.3869e-06
1:40247229 C G 0.141937 6.2212e-06
1:40247555 A G 0.073779 -2.0200e-05
1:40248119 A G 0.367620 3.5532e-05
1:40255872 G T 1.308953 2.5719e-05
1:40261243 A G 0.031536 -3.3727e-05
1:40263266 T C 0.035009 3.2715e-05
1:40267352 C T 0.049017 -4.7594e-05
1:40271565 G A 1.010085 1.0571e-05
1:40279909 G T 0.179227 1.0263e-05
1:40282445 A G 0.086353 -2.2127e-05
1:40282637 G A 0.705166 2.5199e-05
1:40284933 C T 0.041111 -2.3494e-05
1:40288051 A G 0.674516 2.0001e-05
1:40288417 A G 1.745319 8.9981e-06
1:40289812 C A 1.087665 -3.6946e-06
1:40290436 A C 0.044921 -1.2519e-04
1:40292464 T C 0.131080 -5.4782e-06
1:40295880 A C 0.295075 1.1476e-05
1:40299195 C T 0.473049 6.1436e-05
1:40303627 T C 0.206160 1.6821e-05
1:40307719 G A 1.521514 -2.5295e-05
1:40308052 C T 0.260141 3.7163e-05
1:40310221 A G 0.036576 -4.1471e-05
1:40315888 T A 0.090170 1.1120e-06
1:40318038 T C 0.071673 -4.3372e-07
1:40319587 C A 0.908927 2.6795e-05
1:40349131 A G 0.807520 5.3489e-05
1:40358726 A G 0.100622 -4.1180e-05
1:40363054 C G 1.748097 -2.8651e-05
1:40364988 T C 0.132813 2.0234e-05
1:40374386 C T 0.781337 3.3447e-05
1:40376944 T C 0.048047 7.4356e-05
1:40387110 G T 0.173589 -9.4116e-06
1:40387371 C T 0.027712 -3.4954e-05
1:40389420 C T 1.372083 1.6605e-05
1:40392289 C T 0.054529 -9.9574e-06
1:40393160 G A 0.531963 3.9575e-05
1:40400258 A G 0.026229 6.6589e-06
1:40402326 A G 0.083039 -3.2178e-06
1:40408951 A C 0.175657 -4.4961e-05
1:40416437 T C 0.563891 -2.0962e-05
1:40418564 C T 0.627212 1.2315e-05
1:40428291 C T 0.078411 -2.4911e-05
1:40429727 A G 0.031068 1.5278e-04
1:40433771 G A 1.081949 2.3034e-05
1:40438329 T C 0.901404 -1.3380e-05
1:40443056 C A 0.063779 -4.9122e-05
1:40443206 C T 0.063750 -2.8982e-05
1:40445954 G A 0.052825 -1.7009e-05
1:40449604 G A 0.074269 -5.0875e-05
1:40459468 C T 0.121813 -7.9230e-05
1:40462662 C T 1.705253 3.6188e-05
1:40470194 A G 0.143306 6.1801e-06
1:40471464 G C 0.043006 1.6591e-06
1:40479434 G A 0.205764 -2.7781e-06
1:40480784 T C 0.119934 -2.6456e-06
1:40496200 C T 0.116490 -1.6276e-05
1:40507168 G A 0.203736 -7.1974e-06
1:40513710 C T 1.331440 2.7338e-05
1:40515448 C T 0.086752 5.0440e-05
1:40521517 G A 1.458028 3.7919e-05
1:40523099 T C 0.072724 -9.3672e-05
1:40527996 A G 0.069719 -2.0925e-04
1:40531664 C G 0.113877 4.5046e-06
1:40533358 A G 0.039579 6.2816e-05
1:40543425 T C 1.659699 4.4268e-05
1:40552095 T C 0.045184 1.0841e-05
1:40555274 G C 0.133056 -5.9864e-05
1:40557033 G A 0.084409 1.0803e-04
1:40560320 G A 1.420844 4.8930e-05
1:40560458 G A 0.820056 4.4784e-05
1:40561471 T C 1.789399 4.0330e-05
1:40568757 T C 0.178899 -1.3436e-04
1:40569476 C T 0.091748 -8.4416e-06
1:40601974 G A 0.124481 4.4898e-05
1:40602827 T C 0.108041 -1.0613e-05
1:40606538 G A 0.035314 -2.6772e-05
1:40621052 G T 0.112297 -3.2847e-06
1:40663398 G T 0.132089 -4.9064e-05
1:40683536 T C 0.051322 1.0801e-05
1:40690754 A G 0.028959 4.6945e-05
1:40696754 G A 0.424723 -3.8895e-05
1:40697008 A G 0.055051 1.7915e-05
1:40702231 G A 0.084464 -3.6559e-05
1:40703244 A G 0.053948 6.1108e-07
1:40705427 G C 0.086746 7.3372e-05
1:40711556 G A 1.048274 -5.9829e-05
1:40717144 G C 0.048096 -9.8287e-06
1:40719889 A G 0.200191 -5.9335e-07
1:40721159 C G 1.768727 -8.3561e-05
1:40732368 C T 0.521106 -1.0612e-04
1:40734290 C A 0.073481 -1.7284e-05
1:40737589 C T 0.144040 -7.4019e-05
1:40739498 T C 0.037183 -2.2277e-06
1:40747919 C A 0.866694 -1.3612e-04
1:40761998 A G 0.067064 -2.0294e-05
1:40765549 T C 0.217641 -7.2498e-06
1:40768191 A G 0.026518 2.6518e-05
1:40768238 A G 0.030835 -4.6273e-05
1:40768344 T C 0.031481 -4.8620e-05
1:40773123 C G 0.274464 5.1301e-07
1:40773149 C T 0.443642 -9.1270e-05
1:40773289 T C 0.055840 -1.4197e-04
1:40774484 G T 0.036356 1.1182e-04
1:40781613 C T 0.358318 -6.0588e-06
1:40783608 A G 0.174592 9.2611e-06
1:40784599 G A 0.057154 -2.1883e-05
1:40784935 A C 0.572690 -7.8457e-05
1:40787666 G A 0.025755 7.9643e-05
1:40803855 A G 0.586254 -4.0892e-05
1:40804861 G A 0.153482 7.1015e-05
1:40806911 C A 1.664781 -9.7923e-06
1:40806933 A T 1.956935 8.3877e-06
1:40810011 T C 0.122621 -5.3200e-05
1:40813389 C T 0.029329 -1.9017e-05
1:40815975 T G 1.312063 -7.2454e-05
1:40816144 A G 0.066236 1.2155e-05
1:40818664 T C 0.163761 1.5357e-05
1:40828843 G A 0.873370 -4.6925e-05
1:40841006 A C 0.050793 -6.7949e-05
1:40842564 G A 0.217650 1.0083e-05
1:40845121 C T 0.037326 -6.2913e-05
1:40845981 C T 0.781597 9.8283e-05
1:40845992 T C 0.878450 6.5724e-05
1:40846705 C T 0.142268 -1.2721e-05
1:40851369 T C 0.054431 1.7815e-05
1:40855691 G A 1.835908 4.1109e-06
1:40869272 G A 0.228332 -2.0306e-05
1:40879254 A G 0.136779 3.0741e-05
1:40883523 T C 0.100151 -2.4277e-05
1:40884288 G A 0.023532 1.2987e-05
1:40885832 G A 0.334040 -1.2175e-05
1:40891936 T C 0.056249 2.9290e-05
1:40899138 C T 0.192940 1.1877e-05
1:40904757 T C 0.860033 -1.2459e-04
1:40911374 T C 0.441448 -7.5060e-05
1:40911861 A G 0.052062 -3.6176e-05
1:40912301 G A 0.177312 -2.9786e-06
1:40913438 C T 0.053143 -3.5285e-05
1:40915006 A C 0.103208 -6.0704e-05
1:40915365 C T 0.281374 1.2487e-05
1:40916312 G A 0.052919 -3.5831e-05
1:40918545 G C 0.084760 4.9036e-05
1:40919123 G A 0.037910 -2.2383e-05
1:40920859 T G 0.158415 1.3619e-07
1:40921145 T G 0.576274 -2.0707e-04
1:40922147 G C 0.193758 3.1445e-06
1:40922240 C T 0.436693 -8.7080e-05
1:40923019 A G 0.432636 -7.3040e-05
1:40924019 T C 0.295844 -5.8815e-05
1:40932539 G C 0.123095 -2.7168e-05
1:40933654 G A 0.049037 6.0601e-05
1:40938668 G A 0.045337 6.9069e-05
1:40954548 G A 0.107593 -3.2474e-06
1:40956142 T C 0.090683 3.7373e-06
1:40966167 T C 0.060050 8.5160e-05
1:40966183 T C 1.769883 2.3299e-05
1:40969063 T C 0.067291 -1.3731e-05
1:40980559 A G 0.353612 -1.0937e-05
1:40980668 C T 0.134420 1.9052e-05
1:40980731 T G 0.692559 -3.6258e-06
1:40980826 G A 0.021626 -2.1200e-05
1:40991881 G T 0.021760 -2.8620e-05
1:40997033 A G 0.318035 -7.4300e-05
1:41008442 G T 0.125322 2.3153e-05
1:41011395 G A 0.338250 1.6859e-06
1:41012726 C A 0.040488 7.0118e-06
1:41012847 G A 0.060020 6.8276e-05
1:41015640 T C 0.056087 9.3279e-05
1:41034772 A G 0.032970 2.3168e-05
1:41041946 G A 0.027505 1.8177e-04
1:41053950 C G 0.115328 3.5210e-05
1:41073472 C T 0.989695 -2.9094e-06
1:41088676 G A 0.128720 1.0985e-04
1:41102542 C T 0.204732 -5.6386e-06
1:41105238 G A 0.488810 -4.2215e-05
1:41106043 T C 0.255587 6.8164e-06
1:41106774 G T 0.679443 -2.5214e-05
1:41109466 G A 0.045109 -1.9133e-05
1:41115608 T C 0.607391 -3.1927e-06
1:41117249 A G 0.054814 1.9890e-05
1:41117861 A G 0.181509 -1.0152e-05
1:41123043 A G 0.027066 -6.8596e-05
1:41124171 A G 0.109947 2.2973e-05
1:41128179 A G 0.069939 7.2753e-05
1:41148984 G A 1.553722 -8.5323e-06
1:41160024 T C 0.025271 -6.6248e-05
1:41160204 G A 1.313686 -2.2280e-06
1:41167669 G T 0.777325 1.4575e-06
1:41172312 G A 0.113507 7.4030e-06
1:41176395 T C 0.053681 3.7827e-05
1:41185174 G A 0.435106 -2.2222e-05
1:41204569 T C 1.182298 -1.7590e-05
1:41215572 A G 0.075172 3.6835e-05
1:41221296 A G 1.759389 1.2880e-05
1:41222215 T C 0.102537 1.1784e-06
1:41234712 G T 1.950950 3.3744e-05
1:41238700 C A 0.092072 -4.3932e-06
1:41239511 G A 0.452299 6.1024e-06
1:41240519 T C 1.610945 6.4267e-05
1:41241787 C T 0.048673 3.2947e-05
1:41245496 A G 1.468739 1.9080e-05
1:41250961 T C 0.046080 4.2071e-05
1:41253340 A G 1.873659 -9.3760e-07
1:41255387 T C 0.186293 -1.9633e-06
1:41255476 G A 0.081322 9.0287e-05
1:41261886 A G 1.172401 7.0815e-05
1:41265626 T C 0.740363 4.6025e-06
1:41266399 C T 0.066840 -2.9207e-05
1:41269239 G A 0.784206 -6.5676e-05
1:41270937 G A 0.761976 -8.2820e-05
1:41275319 C G 0.888512 1.6904e-05
1:41276073 T C 0.362164 6.4023e-05
1:41278224 A G 0.191590 1.1833e-04
1:41280967 G A 0.267405 2.9093e-05
1:41281300 T C 0.031805 -1.2134e-05
1:41289375 A C 0.039566 9.7230e-07
1:41293189 T C 0.269492 4.1244e-05
1:41295542 G A 0.170710 -1.0618e-05
1:41295680 T C 0.139824 3.1763e-05
1:41296181 T C 0.074363 -1.7160e-05
1:41304886 T C 0.256434 -8.1392e-06
1:41306920 T C 0.144231 8.3641e-05
1:41307308 C T 0.100378 -3.0105e-05
1:41308718 G A 0.197627 -8.0563e-05
1:41317020 G A 0.556880 -7.1154e-06
1:41320568 T C 0.296133 9.3409e-06
1:41321659 T C 0.064289 6.6188e-05
1:41321966 A T 0.039027 -4.3729e-06
1:41322370 A G 0.225086 1.4093e-05
1:41326433 C T 0.100511 -7.2343e-06
1:41327281 A C 0.112582 2.3610e-07
1:41328588 G T 0.138490 -7.2018e-06
1:41329623 G A 0.112592 3.7850e-06
1:41332421 A G 0.555059 1.5265e-05
1:41341420 T G 0.353784 -2.4323e-04
1:41346080 G A 1.329934 9.6772e-05
1:41346862 A G 0.057482 -7.8118e-05
1:41347277 A G 0.122680 2.6593e-05
1:41353270 G A 1.518759 9.7559e-06
1:41356780 G A 0.201652 -5.0421e-04
1:41362286 G A 0.299275 -1.4057e-05
1:41364721 A G 0.144676 5.1924e-05
1:41364822 A G 0.090229 1.9189e-05
1:41365445 T G 0.739379 5.4872e-05
1:41366059 A G 0.349249 -6.2979e-05
1:41385350 T C 0.060442 -7.0828e-05
1:41388246 T C 0.033425 1.2314e-04
1:41389812 A G 0.637213 1.1503e-05
1:41394535 C T 0.020630 -2.8063e-05
1:41395136 C T 0.303942 -9.9020e-06
1:41398123 A G 0.116607 -8.8811e-06
1:41404596 C T 0.604132 1.0426e-05
1:41405664 T G 0.825713 -7.7927e-06
1:41411693 G A 0.051426 1.7480e-05
1:41421308 C T 0.040270 -4.3308e-05
1:41421336 A G 0.389000 7.8097e-06
1:41421540 T C 0.258693 1.2472e-05
1:41422099 T C 0.027488 6.1731e-06
1:41422196 G A 0.407228 -9.4148e-06
1:41432467 T C 0.759772 -1.5499e-06
1:41432612 T C 0.030374 -6.6829e-06
1:41447165 T C 0.613762 1.0219e-06
1:41450389 T C 0.024129 -1.8528e-05
1:41456137 G A 0.033723 -1.2251e-05
1:41477688 C T 0.057508 3.1806e-05
1:41480067 C T 0.084971 -8.1494e-05
1:41483780 T G 0.036911 4.9426e-05
1:41485902 G C 0.642659 3.3227e-05
1:41486245 T C 0.385751 1.4512e-04
1:41488997 G A 0.041744 -6.1680e-05
1:41501878 C T 0.032714 2.5450e-05
1:41502680 A C 1.559311 -1.7766e-05
1:41505882 G T 0.040942 -4.6536e-05
1:41507478 G A 0.134020 2.4243e-05
1:41508284 T C 0.025570 -3.6635e-06
1:41509834 A G 0.230033 -1.6477e-05
1:41512980 G A 0.203181 3.9000e-05
1:41514772 A G 0.073916 -4.5301e-05
1:41535338 C T 0.038699 4.5731e-05
1:41542504 C A 0.359000 -9.0725e-06
1:41554913 A C 0.472731 -3.9393e-05
1:41567202 A G 1.125841 -2.3189e-05
1:41615806 G C 0.203145 3.9900e-05
1:41624403 T C 0.053503 -5.2649e-05
1:41625146 G T 0.079547 -7.5237e-05
1:41638697 A G 0.120103 -1.2666e-04
1:41651697 A G 0.171158 3.3575e-05
1:41658099 G T 0.026592 3.1255e-05
1:41663734 A G 0.029793 -8.1502e-06
1:41684151 T C 0.215885 3.1222e-05
1:41686253 T C 0.078920 8.4701e-05
1:41689226 T C 0.040780 -4.9325e-05
1:41711605 C T 0.077009 -4.0959e-07
1:41727334 G A 0.033064 3.3475e-05
1:41727918 C T 0.050747 -3.3635e-06
1:41730151 T G 0.638673 3.8383e-05
1:41737172 G A 0.090459 2.4549e-05
1:41748642 A G 0.086847 -5.7879e-05
1:41765210 G A 0.293848 -3.6552e-05
1:41767030 C T 1.963446 -3.3063e-05
1:41772845 A G 0.049494 -1.5039e-05
1:41773004 C T 0.644856 2.1742e-05
1:41778757 A G 0.090670 2.5150e-05
1:41788265 A G 0.461098 5.7281e-05
1:41794225 A G 0.087833 1.1557e-05
1:41797098 G A 0.274191 3.1807e-05
1:41804234 C A 0.122897 3.3133e-06
1:41817142 T G 0.055476 -3.0080e-05
1:41822123 T C 0.033720 4.1753e-06
1:41824179 A G 0.072831 -2.4747e-06
1:41826102 A C 0.054402 -1.1236e-04
1:41828859 T G 0.359256 3.5167e-05
1:41831047 C T 1.072072 -7.9965e-05
1:41831361 C G 0.903504 7.1821e-05
1:41835633 G A 0.791295 -1.9149e-04
1:41836209 C A 0.036469 6.2598e-05
1:41838844 A G 0.048800 8.4444e-05
1:41839083 T C 0.225103 -5.2590e-05
1:41840197 A G 0.675032 -1.4620e-05
1:41850671 T C 0.054347 3.8678e-05
1:41850733 A G 0.051974 1.6817e-04
1:41853841 G A 0.622934 -6.9664e-06
1:41864113 A G 0.431857 -1.7948e-06
1:41869172 A G 0.118483 1.5680e-05
1:41869335 C T 0.296327 -3.2193e-05
1:41869462 C T 0.657823 3.6623e-05
1:41878680 G C 1.390642 6.0736e-05
1:41881488 C G 0.137354 4.2661e-05
1:41883722 A G 0.857002 -3.9664e-05
1:41893256 C T 1.313033 2.9539e-05
1:41900121 C T 0.061734 7.7512e-05
1:41900284 T C 0.047148 -2.7599e-05
1:41900961 G A 0.057015 1.3115e-04
1:41909401 T G 0.764784 -9.3088e-06
1:41909562 T C 0.029247 -1.4887e-05
1:41909730 C T 0.762304 -1.9889e-05
1:41912375 A G 0.105708 1.0307e-04
1:41913146 C T 0.261793 5.3904e-05
1:41915882 T C 0.080566 -4.8768e-05
1:41918025 C T 0.679057 7.2599e-06
1:41922577 C T 0.222837 4.8355e-05
1:41930310 T C 0.112391 5.0868e-05
1:41936414 G A 0.064863 -1.5448e-05
1:41938428 G A 1.398909 -1.6403e-06
1:41938619 A G 0.028641 -2.8358e-05
1:41941599 C T 0.178851 7.8363e-05
1:41943795 G C 0.033045 1.1130e-05
1:41945040 T C 0.032013 3.9485e-06
1:41948991 T C 0.111232 3.9742e-05
1:41954444 T C 0.535419 -2.5417e-05
1:41957439 C T 0.630926 4.2372e-05
1:41960003 A C 0.354118 -8.1062e-06
1:41960889 A G 0.953209 -9.5227e-07
1:41963714 T G 0.110849 5.4467e-05
1:41969428 C A 0.099505 7.9460e-05
1:41972198 T A 1.241922 -1.6995e-05
1:41974164 G C 0.274711 -1.0360e-05
1:41974484 A G 0.113176 1.5113e-04
1:41976017 T C 1.181123 2.9963e-05
1:41976529 T C 0.074321 -4.2442e-05
1:41984584 T C 0.844811 -3.4920e-05
1:41985941 A G 0.117869 3.4046e-05
1:41986297 T C 0.026537 1.3595e-04
1:41990686 T C 0.032432 -1.0722e-05
1:41996058 T G 0.038254 6.5337e-05
1:41998246 G A 0.950129 -9.1930e-05
1:42002841 G C 0.051364 -7.4976e-07
1:42003752 A G 0.134056 3.8650e-06
1:42005183 A G 0.132014 -1.5213e-05
1:42006005 C T 1.229978 -4.7321e-05
1:42009272 A G 0.114215 -1.2400e-04
1:42024537 A G 0.083490 -3.8641e-05
1:42027561 T C 0.548983 5.7794e-05
1:42028527 T C 0.026086 2.8029e-05
1:42037558 C T 0.089826 5.4683e-06
1:42039507 C T 0.120236 -2.3207e-05
1:42045747 C T 0.107662 -8.9728e-05
1:42046491 G A 0.026787 -2.8561e-05
1:42047208 G C 0.114770 -2.1129e-04
1:42047300 T A 0.060588 3.9512e-05
1:42050055 T G 0.053756 -5.2043e-06
1:42050366 T C 0.455275 -2.5298e-05
1:42055007 A C 0.022535 1.6608e-06
1:42063107 T C 0.065967 -6.4203e-05
1:42063592 T C 1.860076 1.9169e-05
1:42072070 T C 0.139055 6.6136e-06
1:42077009 C T 0.161191 -8.8073e-05
1:42086664 T C 1.203207 -7.3300e-05
1:42088393 C T 0.027248 1.0947e-04
1:42092152 G A 1.137948 -1.2483e-04
1:42095499 C G 0.083364 1.6751e-05
1:42101962 T C 1.122316 -5.3623e-06
1:42104732 A G 0.118804 3.0213e-05
1:42108268 C T 0.040929 5.7418e-05
1:42112191 A G 0.101371 4.8490e-05
1:42114198 G A 1.311774 1.1761e-05
1:42121370 C A 1.764897 -2.4505e-06
1:42124619 G T 0.030974 3.0499e-05
1:42131838 G A 0.127912 1.0530e-04
1:42133853 A G 0.209312 3.5518e-06
1:42141252 T C 0.205605 3.1509e-05
1:42146295 C T 0.611003 -3.9694e-05
1:42153335 A G 0.035586 -6.9446e-06
1:42160961 T G 0.102783 -1.8046e-05
1:42164818 T C 0.113471 -1.9853e-05
1:42175772 A G 0.037372 -1.1141e-04
1:42182303 T G 1.533465 -5.0041e-05
1:42211920 T C 0.054350 1.6956e-05
1:42215708 T C 0.124699 2.6651e-05
1:42216715 A G 0.705610 -5.0234e-05
1:42231984 T C 0.239799 3.9167e-07
1:42236004 C T 1.104536 3.2195e-07
1:42252358 T C 1.057369 1.2367e-04
1:42256229 C T 0.142284 7.4149e-05
1:42266525 G T 0.758428 9.1293e-05
1:42276002 C T 0.020260 3.3057e-06
1:42286930 A G 0.046294 -5.5260e-06
1:42289650 A G 1.585651 -5.5760e-05
1:42297236 C T 0.733628 1.4456e-05
1:42298673 A G 0.880005 -1.5507e-04
1:42299640 T C 0.098453 3.1949e-05
1:42299995 A G 0.045210 -2.3984e-05
1:42314038 T C 0.327720 -2.4555e-05
1:42318062 A G 0.023960 6.2636e-05
1:42318868 C T 0.766007 1.9683e-05
1:42322619 A G 0.053970 6.3721e-05
1:42331212 C T 0.634749 -8.4429e-05
1:42332552 T C 0.110106 -9.4067e-05
1:42352513 G A 0.038108 1.7258e-05
1:42354111 C T 0.540080 -1.1655e-05
1:42357303 C T 0.315653 1.3823e-05
1:42361102 A G 1.284867 -6.2397e-05
1:42365548 T C 1.121735 -1.6159e-04
1:42366658 A G 0.262838 7.1259e-06
1:42369174 G T 0.034678 1.5306e-04
1:42373900 C T 1.480047 -9.3125e-05
1:42391734 T C 0.026213 -9.4998e-06
1:42419205 T C 0.026742 3.0160e-05
1:42420922 A G 1.083984 -1.8646e-04
1:42424713 G A 0.217735 3.6937e-05
1:42429672 G A 0.060933 2.7003e-05
1:42441121 C T 0.071637 -5.8924e-05
1:42445192 G T 0.023561 4.0577e-05
1:42451518 C A 1.474347 -7.2633e-05
1:42482032 T C 0.092056 2.1654e-05
1:42494633 T G 1.430004 -1.1988e-04
1:42503219 C A 0.022863 7.7488e-05
1:42507237 C T 0.054694 3.3224e-05
1:42507429 T A 1.160830 -4.1204e-05
1:42509108 T A 0.139639 3.8308e-05
1:42534523 A G 0.051195 -2.8741e-05
1:42551194 A G 0.023649 9.2032e-05
1:42558552 T C 0.876515 -5.7577e-04
1:42567280 A G 0.132531 1.2863e-04
1:42576309 C T 0.024424 5.0103e-05
1:42578787 T C 0.379477 -3.1509e-05
1:42583258 T C 0.219565 -4.3382e-05
1:42586776 G A 0.428076 1.6631e-05
1:42599054 A C 0.082968 -1.0857e-05
1:42612459 C T 1.107642 2.5018e-05
1:42619377 A G 0.373398 -2.3709e-06
1:42619692 G A 0.087713 -5.2281e-05
1:42622942 A G 0.144296 3.7389e-06
1:42630364 A G 1.259926 -1.8873e-05
1:42631437 T C 0.027836 2.9656e-05
1:42638971 T C 0.089349 1.1596e-05
1:42643535 G A 0.060429 -2.5585e-05
1:42649443 C T 0.093254 -5.6104e-06
1:42653947 G A 0.310998 9.4073e-05
1:42657196 G T 0.276087 -6.5067e-05
1:42693597 G A 1.572846 6.2211e-07
1:42700540 T C 0.025346 -3.8178e-05
1:42716190 C A 0.066606 -2.1221e-05
1:42724250 G C 0.497243 6.6600e-05
1:42740963 C T 0.040948 -3.7565e-05
1:42748731 A C 1.096129 -4.0811e-05
1:42749333 A C 1.498642 3.1989e-06
1:42750460 A C 0.059388 -3.5499e-05
1:42761522 C T 0.586212 -1.4291e-04
1:42768853 C T 0.026073 1.6816e-04
1:42781132 G C 0.077327 8.9900e-05
1:42785703 T C 0.085960 5.3739e-05
1:42791933 T C 0.032139 7.4269e-06
1:42793661 A G 0.057242 -6.7962e-05
1:42798204 T C 0.309976 8.5091e-05
1:42804633 A G 0.065236 -1.5204e-05
1:42817944 T C 0.038965 7.1688e-05
1:42818583 T C 0.905805 3.3762e-06
1:42820147 C T 0.026427 -2.8422e-05
1:42824317 C A 0.229725 -5.0831e-05
1:42826632 G A 0.040166 3.2550e-06
1:42829905 G T 1.143784 -2.2540e-05
1:42835786 G C 0.135724 5.1533e-05
1:42841183 T C 0.029361 5.1247e-05
1:42852175 G A 0.082053 -6.3400e-05
1:42853144 A G 0.089505 1.3580e-05
1:42855090 C T 0.328077 -4.8711e-05
1:42863091 T C 0.362531 -4.9484e-05
1:42867960 G A 0.117509 -7.0503e-05
1:42880442 A G 0.028436 3.4720e-06
1:42880516 C T 1.233996 5.6102e-06
1:42882116 T G 0.583817 1.2369e-03
1:42882296 A C 0.243649 3.6804e-05
1:42883151 T C 0.597536 3.2977e-05
1:42895444 G T 0.067846 3.4365e-05
1:42896441 A C 0.070692 6.5319e-05
1:42898843 G A 1.342070 1.2029e-05
1:42899893 C T 0.240832 -3.4092e-05
1:42901082 C A 0.276652 8.5291e-06
1:42914988 T C 0.079829 7.3725e-05
1:42915973 C T 0.264311 -1.4264e-05
1:42924306 T C 0.114601 2.3166e-05
1:42934514 T C 0.729772 -2.0203e-05
1:42978592 A G 0.032188 -4.4057e-05
1:43003105 T C 0.120460 3.7231e-05
1:43009319 C T 0.318152 -1.4938e-05
1:43017969 C G 0.085954 2.2582e-05
1:43021219 T C 0.046499 6.5362e-05
1:43021698 T G 0.414479 -1.2478e-05
1:43042292 G A 0.044863 1.9861e-05
1:43047946 T C 0.414375 -9.0518e-06
1:43053265 A G 0.040653 -4.4091e-05
1:43054193 C A 0.888937 4.7508e-05
1:43055036 A G 0.020292 6.2232e-06
1:43057470 A C 0.311105 -5.5847e-05
1:43060736 C G 0.071121 4.7416e-05
1:43084885 C T 0.022889 -2.6452e-05
1:43097634 T C 0.034736 -4.7514e-05
1:43101815 G A 0.294805 8.6496e-06
1:43105085 G A 0.054775 4.7068e-05
1:43119661 A C 0.069816 4.1369e-05
1:43124859 T C 1.173356 2.1551e-05
1:43131653 A G 0.240673 -7.5164e-05
1:43150098 T C 0.068248 3.2105e-05
1:43158188 T G 0.030078 4.0899e-05
1:43163527 G A 0.045505 -1.1469e-04
1:43167225 A G 0.038410 7.8176e-06
1:43182797 C A 0.232422 3.1222e-06
1:43197566 A C 0.036619 7.4932e-05
1:43199115 G A 0.299476 2.5424e-05
1:43200855 A G 0.266729 -3.1744e-05
1:43201216 C A 1.174966 2.7515e-05
1:43201534 A G 0.299333 2.1747e-05
1:43201576 T C 0.031159 2.9283e-05
1:43201614 T C 0.080871 2.0915e-05
1:43212869 T A 0.218387 1.4898e-05
1:43215052 A G 0.025917 -5.4334e-05
1:43215930 T C 0.171876 2.5221e-05
1:43223412 A G 0.027550 -4.8710e-06
1:43223489 T C 0.082007 2.5645e-05
1:43230212 T A 0.624337 8.9151e-05
1:43232504 A C 0.062296 8.3183e-05
1:43240998 T C 0.049978 -2.7312e-05
1:43243380 C A 0.110596 2.6846e-05
1:43245560 G A 0.497262 5.3518e-05
1:43263435 T G 0.078255 7.2361e-05
1:43266686 G A 0.041510 7.3228e-05
1:43269549 A G 0.025700 -4.1769e-05
1:43275593 A G 0.051604 4.0718e-05
1:43277312 C T 1.235515 5.5655e-05
1:43297082 G T 0.558386 9.0688e-05
1:43300663 C T 1.448904 5.3800e-06
1:43301454 A G 0.049816 3.8511e-05
1:43306128 A G 0.279875 3.4905e-05
1:43311563 G A 0.370019 4.4729e-05
1:43315531 C T 0.440715 1.0211e-06
1:43317793 A G 0.358175 2.4230e-05
1:43319272 T C 0.253247 3.9375e-05
1:43327229 C T 0.045187 -7.8294e-05
1:43329460 T G 0.913484 -5.1057e-05
1:43337044 A G 0.024531 -8.6381e-05
1:43342043 C T 0.049309 2.9884e-05
1:43350262 G A 0.049696 6.3675e-05
1:43353775 C G 0.244723 2.6137e-05
1:43354018 A G 0.573057 3.3370e-06
1:43366503 G T 0.124481 -2.6297e-05
1:43367875 C T 0.301362 1.4245e-05
1:43368150 T C 0.479703 -1.3666e-05
1:43369305 T C 0.480151 -1.3877e-05
1:43369810 G A 0.046742 -1.5156e-05
1:43373531 G T 0.849329 -3.0477e-05
1:43379890 A G 0.029913 -1.9690e-04
1:43381026 G A 0.979042 -2.9315e-05
1:43387452 A G 0.073760 5.6629e-06
1:43395635 T C 0.418283 -3.1844e-05
1:43396414 A G 0.407443 -2.9818e-05
1:43398396 G A 1.389263 7.7080e-05
1:43398775 T G 0.071991 -1.3180e-06
1:43401438 C A 1.403226 1.2730e-06
1:43401499 T C 0.425411 -9.9372e-05
1:43406700 T C 0.172538 1.2934e-04
1:43408966 A G 0.438543 -1.3384e-04
1:43409420 T C 0.344812 2.0039e-05
1:43412051 A G 0.057284 3.7393e-05
1:43412727 C T 1.572054 7.2412e-05
1:43417781 T C 0.192136 3.3117e-05
1:43422981 C A 0.030023 2.4023e-05
1:43434418 C G 0.047453 -1.4372e-04
1:43440201 A C 0.399588 2.6765e-05
1:43448582 A G 1.128671 4.6546e-07
1:43458423 A G 0.048268 -1.5791e-04
1:43459636 G A 0.155952 7.8791e-05
1:43462020 C T 1.699226 -2.1093e-05
1:43466933 C T 0.153073 -1.8942e-04
1:43467085 C T 0.049420 -2.6137e-05
1:43467276 G A 0.066470 -3.6862e-06
1:43468739 T C 1.963391 5.2943e-05
1:43477798 G T 0.208348 2.9625e-05
1:43480798 C T 1.427910 -2.1552e-05
1:43492998 C T 1.931865 -2.9112e-06
1:43496533 G A 0.139055 -1.6711e-06
1:43499676 T C 0.764306 -2.7243e-05
1:43501454 C T 0.829484 -1.9317e-05
1:43504813 T C 0.924893 -3.3108e-05
1:43506623 A G 0.717561 -4.5162e-05
1:43508932 G A 0.582911 2.6987e-05
1:43514196 G A 0.561389 7.3298e-05
1:43518830 T C 0.161268 -2.1091e-05
1:43524599 C T 1.351525 -1.5095e-05
1:43526025 G A 1.839757 7.6896e-05
1:43529308 G T 0.074763 -4.6610e-05
1:43536484 T G 0.202850 -9.2675e-06
1:43540053 T A 0.051494 2.4160e-05
1:43540338 A G 0.143232 5.7406e-05
1:43540539 G C 0.039559 1.0029e-05
1:43546820 G T 0.237229 1.8039e-05
1:43557168 G A 0.189276 4.9581e-05
1:43557676 C A 1.498460 -1.8202e-05
1:43598749 A G 0.038527 -2.9080e-06
1:43603715 C G 0.212029 7.3979e-05
1:43607770 T G 0.080560 -1.5936e-05
1:43609704 T C 0.041367 -1.8098e-06
1:43615607 T C 0.055846 6.5719e-05
1:43618596 A G 0.512024 1.1549e-05
1:43618969 T G 0.187991 1.9317e-05
1:43622560 C T 0.583677 -9.7385e-06
1:43630315 A T 0.027758 8.3640e-06
1:43638436 T G 0.087236 3.8986e-05
1:43638457 A T 0.518726 2.1953e-05
1:43638874 T C 0.045661 -1.4832e-05
1:43641912 T G 0.818890 2.4627e-05
1:43645411 A G 0.140191 2.7011e-05
1:43647424 T C 0.034223 4.0387e-05
1:43649508 G A 0.775144 2.4892e-05
1:43652442 C G 0.092536 5.7862e-05
1:43655774 A G 0.058901 -5.9949e-05
1:43662598 G A 0.092196 -3.1141e-05
1:43664693 G A 0.479446 3.3879e-05
1:43673645 T C 1.758156 -3.1346e-05
1:43675499 T C 0.072682 4.4263e-06
1:43677637 T C 0.022444 4.2863e-05
1:43682461 A G 0.099164 -1.4594e-04
1:43683312 T C 0.042026 2.3614e-05
1:43690439 A C 0.057924 4.7991e-06
1:43693016 G A 0.044217 -3.6805e-05
1:43693624 A G 1.876645 -5.6817e-06
1:43694054 A G 0.039390 -7.4439e-05
1:43699343 G A 0.169334 1.6181e-05
1:43707220 A G 0.807287 -5.4175e-05
1:43719046 C T 0.062146 1.8145e-05
1:43722959 T C 0.130340 1.0480e-05
1:43723277 T C 0.210912 8.1361e-06
1:43731341 G A 0.843610 7.7354e-05
1:43731915 A G 0.021941 1.8658e-05
1:43732681 T C 0.099456 -2.0385e-05
1:43735196 A G 0.192359 -6.8387e-06
1:43737348 A G 0.030315 -5.2387e-07
1:43741224 A G 0.872384 3.6363e-05
1:43748763 A G 0.036015 6.2209e-05
1:43751396 C A 0.281530 -2.0536e-05
1:43751701 T C 0.238115 1.1429e-05
1:43754459 T C 0.041322 -4.1315e-05
1:43756512 G A 0.327649 -3.1932e-05
1:43757955 A G 0.762249 -2.3573e-05
1:43762782 A T 0.058547 -4.3588e-05
1:43765089 G A 1.218121 -1.4873e-04
1:43767747 G A 0.266084 -3.3152e-05
1:43769482 T G 0.305052 3.3061e-05
1:43771090 A G 1.220380 -6.9417e-05
1:43774878 T C 0.775816 5.7092e-05
1:43780863 T C 0.083633 -7.4913e-07
1:43787437 G A 0.477548 3.3693e-05
1:43796302 T C 0.098502 -4.0064e-05
1:43798234 T G 0.127435 1.6084e-04
1:43800934 G A 0.069368 -3.8895e-05
1:43804340 A G 0.066541 -3.0974e-05
1:43805240 G A 0.065042 -4.6780e-05
1:43820193 A G 0.100735 -1.0612e-04
1:43826312 A C 1.321076 2.3227e-04
1:43827190 A C 0.293685 8.9391e-05
1:43851797 A G 0.147500 7.2145e-06
1:43856410 C A 0.782119 1.2982e-04
1:43862158 G A 0.930680 7.4152e-05
1:43871572 A G 0.031902 -1.7849e-04
1:43886494 T C 0.841426 1.5050e-04
1:43895568 A G 0.043227 6.6956e-06
1:43897496 A G 0.034129 -7.9186e-05
1:43898053 G T 0.055142 3.9578e-05
1:43900185 T C 0.058346 1.6665e-05
1:43903433 T C 0.038806 4.2711e-06
1:43905286 T C 0.051916 5.9353e-05
1:43906896 G A 0.843457 1.7572e-04
1:43907092 A G 0.389130 3.5319e-05
1:43916642 C T 1.220403 2.8882e-04
1:43919081 C T 0.047154 -1.9238e-04
1:43919413 G A 1.303332 4.6206e-04
1:43964954 T C 0.601964 -1.0640e-04
1:43976467 G A 0.672961 4.8396e-06
1:43976985 T C 0.066587 -6.3056e-05
1:43986445 T C 0.044201 -9.7954e-05
1:43989419 G A 0.182535 -3.1881e-05
1:43994214 G A 0.070822 7.0731e-05
1:44001813 G A 0.338327 6.0509e-05
1:44005280 A G 0.465963 -7.7378e-05
1:44005928 G A 0.150804 -5.5808e-05
1:44010571 G A 0.191688 -8.4509e-07
1:44013474 G A 0.044704 -9.8479e-05
1:44013877 G A 1.059910 -2.0627e-05
1:44016549 C G 0.029682 -9.2892e-05
1:44019731 T C 1.259621 -4.3201e-05
1:44035352 T C 0.632360 -1.1547e-05
1:44037685 A G 0.600120 -4.6286e-05
1:44058265 A C 0.813343 -4.8122e-05
1:44071796 T G 1.417420 8.1558e-05
1:44072018 T C 0.699336 7.7562e-06
1:44072066 T C 0.727269 1.5056e-05
1:44073145 G C 0.097937 5.1036e-05
1:44076630 T C 0.158162 -4.7130e-05
1:44086831 T C 1.350239 2.1927e-05
1:44106516 A C 1.503822 3.0547e-07
1:44110656 T C 1.342979 -6.6404e-06
1:44117006 T G 0.695019 2.3435e-05
1:44124703 C A 0.908824 -3.7226e-05
1:44129604 T C 0.055629 -6.6281e-05
1:44129779 G A 1.368033 -3.3359e-05
1:44137257 A C 1.480047 -8.3988e-06
1:44151015 G T 1.441572 -5.5823e-05
1:44178070 G T 1.458897 -2.3388e-05
1:44208306 G T 0.069316 -9.0889e-05
1:44222570 T C 0.619325 -5.9704e-06
1:44236590 A G 0.844856 -2.4877e-05
1:44245018 G A 0.131713 -4.8784e-05
1:44248311 A C 0.053961 -6.3376e-06
1:44249344 G A 0.648952 -2.8642e-05
1:44252259 T C 0.067262 8.6842e-06
1:44261515 T G 0.113384 -6.6832e-06
1:44265655 C T 1.803882 -2.2654e-05
1:44266195 A G 0.850053 -1.4062e-05
1:44277600 A G 0.865019 -2.0864e-05
1:44277688 T C 0.042084 1.2368e-04
1:44288944 A G 0.027391 1.0389e-05
1:44289397 G A 0.705315 -1.2283e-05
1:44290530 G A 0.705636 -1.1052e-05
1:44297673 C T 0.111290 -1.4702e-05
1:44301820 T C 0.245629 5.2028e-05
1:44303095 G A 0.079998 5.4076e-05
1:44319373 A G 1.567000 -4.0663e-05
1:44320412 G A 0.075954 5.3621e-06
1:44337083 A G 0.059904 -5.0905e-05
1:44343173 G C 0.297746 1.3907e-05
1:44351251 A G 0.050630 3.2633e-05
1:44351300 T G 0.032561 -3.0118e-05
1:44362910 A G 0.057755 1.3180e-05
1:44363554 C A 0.026440 2.6623e-05
1:44380585 A G 0.073980 1.1462e-04
1:44395786 T C 1.585063 -6.5479e-05
1:44398245 T C 0.097600 -1.7925e-04
1:44401384 G A 1.847609 -8.1414e-05
1:44402785 A G 0.133112 3.4296e-05
1:44418435 A G 0.068093 -6.9461e-05
1:44426948 A G 1.861552 -7.1028e-05
1:44439717 C A 0.037388 6.7147e-05
1:44439785 C T 1.861403 -8.5967e-05
1:44443459 A G 0.193567 2.1165e-06
1:44446584 A G 0.026907 -6.0882e-05
1:44447413 C G 0.105954 6.7449e-06
1:44448110 T C 0.100261 1.1618e-05
1:44460632 C G 0.104825 -9.3607e-05
1:44465037 T C 0.037239 -5.2247e-05
1:44481492 C T 1.744936 -4.3051e-05
1:44484945 G A 0.039309 -1.1656e-04
1:44488329 A C 0.123199 -6.1161e-06
1:44490723 T C 0.278846 3.3318e-06
1:44493795 G A 1.223227 -7.0829e-05
1:44494552 C T 0.273954 -1.1493e-05
1:44497682 A C 0.041860 8.7002e-05
1:44500750 C A 0.079833 1.5032e-05
1:44506265 A G 0.112352 -9.8859e-05
1:44509551 C A 1.425359 -2.7911e-04
1:44511409 C A 0.420088 -1.3159e-06
1:44512756 G A 0.120499 -2.1030e-04
1:44521269 A G 0.572515 -6.6465e-07
1:44524676 T C 0.402347 -5.1682e-05
1:44525510 A G 0.038092 4.1394e-05
1:44535643 A G 0.224168 5.1370e-05
1:44536931 A G 0.040695 1.7225e-05
1:44541287 A G 0.857453 -5.4263e-05
1:44543401 G A 1.915461 5.1641e-05
1:44543483 T C 0.041938 -8.1850e-05
1:44544664 A G 0.172002 4.2829e-05
1:44555283 A G 0.034898 2.6714e-05
1:44555478 G A 0.185271 -7.4963e-05
1:44568322 G A 1.872854 -1.1661e-04
1:44571746 T G 0.046495 -9.3910e-05
1:44572706 A G 0.114643 -7.0017e-05
1:44574265 C T 0.046158 -9.1856e-05
1:44577967 A G 0.046476 -7.8660e-05
1:44578402 G A 0.055382 -2.4275e-06
1:44585816 T A 0.534738 -1.7228e-05
1:44587132 T C 0.660933 1.7297e-05
1:44594341 T C 0.028225 -7.6552e-05
1:44595047 A T 0.601665 -1.7615e-05
1:44595113 C G 1.345958 2.8173e-05
1:44595410 G A 0.750856 5.2383e-05
1:44607422 G A 0.595092 -3.6129e-06
1:44615555 A G 0.027186 6.3020e-06
1:44619920 T C 0.548123 1.5382e-06
1:44623428 T C 0.163089 -7.7264e-05
1:44634135 C T 0.064827 -3.9060e-05
1:44635859 T C 0.046135 -2.2985e-05
1:44638382 A G 0.078489 -1.1624e-05
1:44652884 C T 0.028683 -1.0632e-05
1:44671906 A G 0.069238 1.2688e-04
1:44689044 A G 0.020873 -4.1726e-05
1:44696167 T G 0.141008 -1.0277e-04
1:44698589 C T 0.071342 7.1864e-05
1:44709131 C G 0.038647 8.1558e-05
1:44721739 A G 0.595183 -7.0481e-05
1:44750795 A C 0.291043 1.3614e-06
1:44754588 G A 0.596657 -5.3753e-05
1:44767179 C T 1.440754 1.8173e-05
1:44771485 C T 0.382551 3.9242e-05
1:44773839 T C 0.754725 8.7667e-05
1:44780322 T C 1.351801 1.6134e-05
1:44783846 G A 0.069508 1.2062e-04
1:44785571 A G 0.077139 -1.2366e-05
1:44788398 T A 1.976361 3.6919e-05
1:44798044 A G 0.170337 -4.3240e-05
1:44799952 C T 0.064902 2.4063e-05
1:44818803 C T 0.047388 -2.8395e-05
1:44830167 A G 0.059835 1.2787e-04
1:44836510 A G 0.092384 1.2528e-04
1:44837028 C T 0.076976 -2.0554e-05
1:44844971 T C 0.048738 2.0626e-05
1:44845627 A G 0.547773 -3.3566e-06
1:44855819 G A 0.035278 -5.9536e-05
1:44856052 A C 0.682127 -6.0508e-06
1:44858313 C T 1.043960 8.7859e-05
1:44860076 A G 0.128950 -6.0309e-05
1:44860224 A G 0.038420 -5.8258e-05
1:44864534 G A 0.101024 -3.9429e-05
1:44877425 T C 0.056330 4.5615e-05
1:44878509 G C 1.009809 -8.7119e-06
1:44878631 T C 0.032357 4.7982e-07
1:44878688 G A 0.767942 -1.4638e-05
1:44878738 A G 0.145108 -2.6412e-05
1:44879221 C A 0.815609 -6.6225e-06
1:44881984 A G 1.877152 -7.6252e-06
1:44884263 A C 0.045450 -3.2710e-04
1:44884635 T C 0.445746 -1.9109e-05
1:44885343 G A 0.115958 -9.8601e-07
1:44888798 G A 0.071861 1.1327e-05
1:44889061 C T 0.052675 2.0087e-05
1:44889509 A G 1.836992 -7.4717e-05
1:44890257 C A 0.030676 -2.2200e-05
1:44890818 A G 0.040488 8.3191e-05
1:44895014 G A 0.793375 -9.5955e-06
1:44895912 T C 0.116214 2.7408e-05
1:44902285 G A 1.436167 1.0248e-05
1:44911812 G A 1.251539 -6.1408e-06
1:44914823 T G 0.055502 5.2045e-05
1:44921916 C T 0.045385 5.9836e-05
1:44924618 C G 0.026141 3.7354e-05
1:44925508 G A 0.497136 -2.5772e-05
1:44926227 T C 0.076379 -1.5833e-06
1:44931239 A G 0.920901 6.1919e-05
1:44933484 A G 0.127104 -1.6249e-06
1:44934194 A G 0.624661 -2.4427e-05
1:44936512 C A 0.041205 5.8606e-05
1:44937974 T C 0.438709 5.2517e-06
1:44940513 A G 0.156202 -1.0508e-05
1:44949529 G C 0.361911 1.2927e-05
1:44962881 A C 0.122842 -2.2962e-05
1:44963087 C T 0.033412 -2.5018e-06
1:44965141 A G 0.082309 2.8628e-05
1:44965376 A G 0.068726 5.3339e-06
1:44967648 A G 0.513153 8.9236e-06
1:44969939 T C 0.062526 6.6249e-05
1:44972309 A G 0.381931 -2.8385e-05
1:44977420 A G 0.498648 2.0258e-05
1:44978184 T G 0.504036 2.5883e-05
1:44982783 T C 0.227858 3.6366e-05
1:44984861 C T 0.023749 3.1510e-05
1:44986195 A C 0.095990 9.0593e-06
1:44988477 A G 0.691488 -2.3586e-05
1:44989447 G A 0.459735 -3.7461e-05
1:44989685 A G 0.055463 3.7023e-05
1:44991683 G A 0.161044 2.5782e-04
1:44991881 G C 0.690780 1.1464e-05
1:44992321 C T 0.042695 -4.3577e-05
1:44992714 T A 0.485636 2.6495e-05
1:44999614 A G 0.387056 -2.3467e-05
1:45000777 A G 0.183057 2.5890e-05
1:45001163 T C 0.739288 -3.4499e-06
1:45001824 C A 0.087418 1.8304e-05
1:45003861 T C 0.056434 -2.8071e-07
1:45004017 A G 0.038962 -4.5207e-05
1:45005996 A G 0.381392 8.0422e-05
1:45006391 A G 0.657713 -4.5538e-05
1:45007686 G A 0.076226 -2.1365e-05
1:45010945 T C 0.092332 9.5836e-05
1:45013276 A C 0.024090 -1.2715e-04
1:45013941 A G 1.947610 1.3648e-04
1:45032607 T C 0.167799 4.8316e-05
1:45034366 A G 0.075902 3.8704e-05
1:45054866 G A 1.570110 -4.4216e-05
1:45058514 C T 0.690586 9.5588e-06
1:45068310 G T 0.282520 -2.6435e-05
1:45068727 G A 1.095561 3.1365e-06
1:45074911 C T 0.612973 3.0437e-05
1:45077208 T C 1.911320 -2.1520e-04
1:45078120 T C 0.052409 2.9005e-05
1:45080061 T C 0.359289 -2.2368e-05
1:45080766 A G 0.088246 1.6357e-04
1:45082372 C T 0.083555 -1.5815e-05
1:45082440 A G 0.606258 -2.1395e-04
1:45094551 A G 0.631179 -1.2527e-06
1:45097317 T C 0.069316 1.0452e-05
1:45101296 A G 0.025765 -2.4682e-05
1:45110557 T C 0.027722 -1.4104e-05
1:45110824 C T 0.032815 7.9178e-05
1:45117300 A G 0.616813 1.8972e-06
1:45118992 G A 0.070384 4.9951e-05
1:45121018 C T 0.237050 4.9786e-06
1:45124099 T C 0.043315 1.7279e-05
1:45128585 A G 0.068073 -6.0868e-05
1:45131401 C T 0.315903 -9.4481e-06
1:45133561 A G 1.093283 -7.0802e-06
1:45137703 A G 0.751687 4.5512e-06
1:45138484 T G 0.066940 -1.9467e-05
1:45139252 C A 0.768867 -3.1460e-06
1:45142943 A G 0.021837 4.5336e-05
1:45161845 A C 1.248034 -7.5500e-06
1:45166383 C T 0.190811 3.8503e-05
1:45166513 A T 0.405440 -2.8079e-05
1:45166683 T C 0.038751 8.4474e-05
1:45167143 A G 0.719765 -5.4139e-05
1:45168480 T C 0.040458 -2.8537e-05
1:45174313 T C 0.027368 1.1658e-05
1:45177071 A G 0.046677 3.6057e-05
1:45186245 G A 1.178240 -1.7677e-06
1:45187426 T C 0.029510 9.4118e-05
1:45194773 C G 0.117538 3.9002e-06
1:45197796 C A 0.046862 7.4157e-05
1:45208876 A G 0.029549 2.8056e-05
1:45209661 G A 0.298168 -2.2299e-06
1:45212118 C T 0.053331 6.9343e-05
1:45213935 A G 0.776426 -1.1277e-05
1:45216516 T C 0.067862 1.3190e-05
1:45224998 C A 0.360019 -7.7087e-06
1:45225921 T C 0.078953 2.6593e-05
1:45250007 G C 0.385923 -4.3516e-06
1:45258141 C A 0.341382 1.3244e-06
1:45268032 C A 0.333141 2.2984e-06
1:45284856 T C 0.039377 -7.0786e-05
1:45298252 C T 0.082273 -7.0808e-05
1:45299644 T C 0.336455 6.0560e-06
1:45301824 T C 0.090212 -2.2610e-05
1:45313150 A G 0.358776 -2.1283e-05
1:45319964 C A 0.724864 -1.5697e-05
1:45327163 T C 0.047287 2.3475e-05
1:45329870 T G 0.064048 -2.7831e-05
1:45340342 C A 0.032704 1.7677e-05
1:45345036 C A 0.027998 -3.0907e-04
1:45352149 G A 0.157860 -3.3860e-05
1:45354632 A G 0.073857 -8.3081e-06
1:45362992 C T 1.099531 -4.4843e-06
1:45374209 T C 0.346335 5.6673e-06
1:45378102 A C 0.078125 -7.7703e-05
1:45399156 A G 0.121278 1.9658e-05
1:45429614 T G 0.082290 -7.8535e-05
1:45434659 T C 0.064367 6.1692e-06
1:45440972 A G 0.341213 6.3029e-06
1:45451477 T C 0.280167 -2.0709e-05
1:45474008 C T 0.512306 -1.5003e-05
1:45476399 A G 0.109596 -1.1915e-05
1:45479709 G A 0.121865 4.4486e-06
1:45481853 T C 0.120963 6.2933e-06
1:45482466 G C 0.036064 3.9438e-05
1:45483812 G C 0.237534 1.2538e-05
1:45504720 C G 1.149532 -5.8137e-05
1:45507749 G T 0.024814 1.1288e-04
1:45511301 T C 0.645726 -2.9669e-05
1:45524213 T C 1.679596 -1.7838e-04
1:45530411 A C 0.021922 7.4814e-07
1:45555700 T G 0.041942 6.0916e-05
1:45560561 C A 0.790065 -2.4876e-05
1:45569347 T G 0.325065 -7.0044e-06
1:45569403 A G 0.048806 -1.2689e-04
1:45579013 C T 0.105266 1.4022e-04
1:45588646 A C 0.254360 3.4825e-05
1:45624138 T G 0.068294 7.6155e-06
1:45654541 G C 0.076671 -8.8251e-05
1:45655550 C A 0.056807 4.5214e-05
1:45661273 C T 0.245853 -2.6536e-05
1:45672933 T C 0.109473 2.9201e-05
1:45675120 G A 0.581214 2.6601e-04
1:45678924 G T 0.024840 -5.7379e-05
1:45680139 C T 0.054172 5.8536e-05
1:45684562 T C 0.217118 2.0385e-04
1:45687788 T G 0.050708 4.1565e-05
1:45699020 G A 0.029793 2.3910e-04
1:45705100 C T 0.065704 2.2025e-05
1:45733403 C T 0.326549 2.8654e-04
1:45749622 A C 0.129058 1.2790e-06
1:45763542 G A 0.218618 7.7785e-05
1:45782786 T C 0.059118 5.6054e-05
1:45783656 A G 0.300657 -1.5926e-04
1:45795084 A G 0.025807 -8.2059e-05
1:45796269 C G 1.812045 6.4740e-05
1:45800156 T C 0.150557 1.9352e-05
1:45806933 A G 0.109343 -1.4171e-04
1:45808863 A G 0.082202 -8.3671e-05
1:45810865 A G 0.162281 3.0237e-05
1:45810923 A G 0.201263 4.8781e-05
1:45822440 A G 0.083503 8.8651e-05
1:45827744 A G 0.035603 1.0332e-04
1:45829549 G T 0.157565 4.8055e-04
1:45838756 T C 0.050650 -3.7606e-06
1:45848931 T G 0.504766 -1.0203e-04
1:45851710 T C 0.043626 3.0170e-05
1:45863019 T C 0.230786 1.0992e-05
1:45890155 C T 0.969178 2.5715e-05
1:45917282 T C 0.036057 -1.9957e-05
1:45925218 T A 0.077505 1.7048e-07
1:45926495 G C 0.475172 -5.4869e-05
1:45938386 T C 0.037206 9.2371e-05
1:45941240 C T 0.129541 2.1587e-05
1:45943753 T C 0.053471 5.3003e-06
1:45954914 A C 0.116373 -8.6195e-07
1:45962137 C T 0.030166 7.3036e-06
1:45976249 A G 0.213665 6.0452e-05
1:45982722 C A 0.041834 3.7757e-05
1:45987574 A C 0.193820 -6.9439e-05
1:45988115 A G 1.322738 -7.1595e-06
1:45988764 T C 0.858930 5.3936e-05
1:45999503 A G 1.322079 -1.0348e-05
1:46001491 A G 0.075915 -3.5883e-06
1:46001578 A G 0.050439 -8.0715e-05
1:46009818 T G 0.456005 -8.6728e-05
1:46010938 A G 0.022110 -4.3836e-05
1:46015157 G A 1.308606 -8.8232e-06
1:46020654 G A 0.854324 2.9010e-05
1:46021556 A C 0.450017 -5.2993e-05
1:46024535 A C 0.047304 2.8274e-05
1:46024988 C T 0.142618 2.1174e-05
1:46032307 A G 0.021626 -9.8768e-05
1:46050561 T G 0.481413 -5.4137e-05
1:46055600 T C 1.403794 1.8312e-05
1:46075107 C T 0.043688 6.2103e-06
1:46086766 T C 0.028848 5.4107e-05
1:46090214 G A 0.918635 1.0017e-04
1:46091749 G A 0.048888 2.1673e-05
1:46094027 G A 0.598896 -2.3379e-05
1:46104548 T C 0.039540 2.9157e-05
1:46108491 C A 0.603236 -1.2823e-05
1:46124663 G A 1.090901 -7.7784e-05
1:46126854 T C 0.198374 1.3080e-04
1:46127618 T C 0.094406 5.5735e-05
1:46138916 G A 0.048345 -9.6991e-05
1:46154551 A G 0.083906 -1.6509e-04
1:46167552 G A 0.035375 -2.9060e-05
1:46169722 T C 0.044821 1.6599e-05
1:46194893 A G 0.074594 -1.6066e-05
1:46218135 A C 1.979269 -9.9200e-06
1:46238843 T C 0.182668 -3.8854e-05
1:46241638 G T 0.597611 -1.3676e-05
1:46284246 A G 0.868067 4.4142e-05
1:46284441 C T 0.070439 7.5360e-05
1:46314219 T C 0.053217 -1.1644e-05
1:46322512 A G 0.037008 -4.2579e-05
1:46325608 T C 0.148117 9.6035e-06
1:46348646 A G 0.208540 -6.0474e-06
1:46353332 G A 0.274694 4.8943e-05
1:46357802 T C 0.083663 6.4313e-05
1:46358720 G A 1.466626 1.6909e-05
1:46361025 A G 0.055859 9.6798e-05
1:46388916 T C 0.041241 6.0970e-05
1:46436451 A C 0.594995 -2.1239e-05
1:46440828 C A 0.046025 -8.6118e-05
1:46449685 C T 0.060170 -4.8447e-05
1:46454376 T G 0.119285 -1.6472e-05
1:46454390 A C 0.120700 -2.2919e-05
1:46472144 G A 0.057830 9.4547e-05
1:46476864 A G 0.099732 -1.0716e-05
1:46495434 A G 0.908301 -7.4284e-05
1:46496709 G A 1.418199 1.3888e-05
1:46499526 G A 0.150385 6.2297e-06
1:46501270 T C 0.024642 -1.0737e-04
1:46501359 G A 0.126338 -3.3369e-06
1:46506344 A G 0.079839 6.8975e-06
1:46537946 G T 0.533102 -2.8841e-05
1:46563680 A C 0.869764 6.3848e-05
1:46566252 G A 0.214622 5.9726e-04
1:46584859 G A 1.408192 2.1115e-05
1:46587530 A G 0.148620 1.9375e-05
1:46591119 G A 0.022535 -6.5844e-05
1:46595329 G A 0.217852 -4.3550e-05
1:46605369 T C 0.919320 8.7583e-05
1:46623097 C T 0.282530 -5.8477e-04
1:46635178 A G 0.137344 4.3812e-06
1:46639016 A G 0.502089 -4.5621e-05
1:46655645 T C 0.026894 1.1672e-05
1:46657063 C T 0.325520 -1.1516e-05
1:46657220 T C 0.344576 -7.5995e-05
1:46660295 C T 0.705383 -4.6567e-05
1:46664249 G A 0.339460 -1.7578e-05
1:46669276 C A 0.060001 5.4352e-05
1:46671997 G A 0.682332 -4.9693e-05
1:46714242 G A 0.039059 1.0565e-04
1:46716368 T C 0.057898 3.1835e-05
1:46722389 G A 1.181483 4.7183e-05
1:46727304 T C 0.221532 2.8315e-05
1:46728913 G A 0.604447 2.7969e-05
1:46730398 A G 0.191077 1.2515e-05
1:46746164 T C 0.219338 -7.0401e-06
1:46754486 A G 1.479966 4.5547e-05
1:46766583 T C 0.128019 -1.4518e-05
1:46774783 G A 0.190724 -1.2152e-05
1:46806550 T C 0.608770 1.6968e-05
1:46808042 T C 0.022980 3.0167e-05
1:46809419 G A 0.601902 6.5785e-06
1:46810530 G A 0.633561 6.4054e-05
1:46818502 G A 0.114228 -6.5908e-05
1:46827214 C A 1.951538 1.6606e-04
1:46827456 G A 0.245470 -3.2629e-05
1:46828110 A C 0.222483 -4.8516e-05
1:46832084 A G 0.054126 1.4924e-04
1:46843216 C T 0.847099 -1.3012e-05
1:46870761 A C 0.412340 -2.5812e-05
1:46874279 A G 0.045619 -1.3741e-04
1:46877180 A G 0.615070 5.1614e-06
1:46883668 A G 0.206664 -4.1544e-05
1:46887090 C T 0.082238 2.7032e-06
1:46888579 T C 1.207722 4.8863e-05
1:46890686 T C 0.025982 3.6980e-06
1:46904539 A G 0.128503 -7.2607e-05
1:46905201 G T 0.570636 1.0301e-04
1:46911290 T C 0.441315 -1.0092e-05
1:46912532 C G 0.056135 2.9129e-05
1:46912769 T C 0.068440 2.6319e-04
1:46921187 C T 0.742962 -3.9343e-05
1:46921869 T C 0.112128 -2.8205e-05
1:46928012 G T 0.146893 -1.5853e-04
1:46940089 T C 0.433347 -2.2176e-05
1:46945270 A G 1.884724 4.1041e-05
1:46947168 A G 1.789198 3.5675e-05
1:46953362 A G 0.906396 1.0008e-04
1:46959845 C A 0.117503 3.1649e-05
1:46962605 T C 0.030961 2.6393e-06
1:46963568 T C 0.158805 -1.4546e-04
1:46972105 C T 0.030461 5.2766e-05
1:46972958 G A 0.323988 -3.6064e-05
1:46975294 A G 0.409893 -2.6237e-05
1:46981145 C G 1.774206 -4.6190e-06
1:46981702 G C 0.587708 4.7852e-04
1:46982309 C T 0.153320 1.1064e-04
1:46982455 A G 1.512702 8.3186e-05
1:46990044 T G 0.997241 8.5147e-05
1:46991890 T C 0.237151 -7.7264e-05
1:46993203 G A 0.052046 -6.5604e-05
1:46994349 G T 0.097791 -7.4915e-05
1:47000996 C T 0.398851 -6.6968e-05
1:47005597 T C 0.059404 3.0903e-05
1:47008883 A G 0.539386 -6.5434e-05
1:47012144 A G 1.423895 4.8131e-05
1:47013180 G A 1.491228 1.0494e-04
1:47013431 A G 0.031364 -9.2858e-05
1:47016761 T C 0.114325 -2.9096e-05
1:47017706 G T 0.954939 -1.1919e-04
1:47024609 T C 0.033103 2.5920e-04
1:47028700 T C 0.100518 -9.4435e-05
1:47028921 T C 0.044509 1.9328e-05
1:47031542 A G 0.369221 -5.3227e-05
1:47033849 C T 1.423960 2.5269e-05
1:47051881 A G 0.029247 -1.9740e-05
1:47055992 C T 1.051715 1.8629e-04
1:47062900 A G 0.487178 -5.4265e-05
1:47065344 G A 0.071994 2.7452e-04
1:47065426 C T 0.460793 -5.8361e-05
1:47078637 C T 0.949727 -1.9203e-04
1:47080741 T C 0.486714 -5.5902e-05
1:47087968 G A 1.491774 4.5485e-05
1:47089334 A C 0.036041 4.9430e-06
1:47091250 T C 0.027371 1.2225e-05
1:47097606 T G 0.108986 3.9264e-05
1:47131734 T C 0.058067 -2.1316e-05
1:47132446 A G 0.135393 -7.0248e-05
1:47138819 G T 0.504565 -3.1757e-05
1:47139103 T C 0.497743 -3.8939e-05
1:47153704 A G 0.027641 6.8433e-05
1:47159084 C T 0.227514 -4.1428e-05
1:47166043 C A 0.021740 5.2681e-05
1:47179310 G A 1.525377 -2.7986e-07
1:47186979 A G 0.137613 -1.2479e-05
1:47187263 T C 0.491134 -2.3335e-05
1:47192898 G C 0.039394 2.5049e-06
1:47210510 G A 0.467447 -2.0031e-05
1:47211238 G C 1.971369 9.2098e-05
1:47215191 T C 0.091829 2.1576e-05
1:47218621 T C 1.722615 2.8845e-05
1:47219823 T C 0.817845 4.6603e-05
1:47226082 C T 0.560129 2.6926e-05
1:47227250 T C 0.097587 -5.5214e-05
1:47230591 C T 0.023100 -4.9448e-06
1:47231478 T C 0.074964 2.5711e-04
1:47233733 G A 0.161470 2.1714e-05
1:47237476 T C 0.226761 4.9413e-05
1:47250084 T C 0.185303 1.8926e-05
1:47259138 C T 1.880745 1.1456e-06
1:47268594 A C 1.623181 -3.3919e-05
1:47276194 A G 0.051598 -2.7413e-05
1:47279175 T C 0.261143 7.0388e-05
1:47280830 G A 0.023898 -4.3093e-05
1:47280884 T C 0.266499 -7.1990e-06
1:47281782 A C 0.179542 -3.6770e-06
1:47282772 T C 0.265879 -4.4191e-06
1:47289636 A G 0.533803 5.1649e-05
1:47290446 C T 0.122332 6.5947e-05
1:47298518 C G 0.152748 1.6869e-05
1:47309632 G A 0.073993 2.8669e-05
1:47321982 C T 0.251338 3.8225e-05
1:47325758 T C 0.057417 -2.4574e-05
1:47326693 C T 0.065240 7.1327e-05
1:47366050 T G 0.147075 1.2764e-05
1:47374039 C T 0.256736 4.6208e-05
1:47387913 A G 0.147562 1.4816e-05
1:47389700 A G 0.146994 -2.1627e-05
1:47392054 T C 1.738775 -5.3564e-05
1:47396903 T C 0.154582 5.9936e-06
1:47396949 T C 0.077262 8.7395e-05
1:47398496 G A 0.277720 6.0730e-05
1:47420334 C T 0.049543 6.4160e-05
1:47436334 T C 0.538259 1.9791e-05
1:47460532 T A 0.028595 -6.1570e-05
1:47461876 C T 1.965793 -9.8898e-05
1:47463732 G T 0.049615 -2.4808e-05
1:47467308 T C 0.060244 -6.9980e-05
1:47467796 T C 0.509930 -9.4529e-06
1:47468964 C T 0.082212 5.5063e-06
1:47481640 C T 0.547403 5.5537e-06
1:47487568 C T 0.706571 1.7871e-05
1:47495605 G A 0.162895 -4.3944e-05
1:47497292 A G 0.048219 -7.9631e-07
1:47504795 C T 0.678388 -1.4815e-05
1:47512543 C T 0.060881 -1.6192e-05
1:47514753 A G 0.096957 1.5896e-05
1:47569868 A G 0.063208 6.8166e-05
1:47572502 C T 0.526633 -4.2225e-06
1:47573206 A G 0.699278 -1.0324e-05
1:47594374 T A 0.154998 -4.4635e-05
1:47608197 G A 0.436953 -2.5062e-06
1:47612672 G A 0.713218 7.2691e-08
1:47627246 C T 0.258219 -5.1635e-06
1:47628781 T C 0.109658 4.1440e-06
1:47642230 C T 0.740265 -2.3478e-05
1:47645995 C T 1.117282 -2.8207e-05
1:47651189 A G 0.073734 -5.7950e-06
1:47651494 A C 0.364290 -1.8013e-05
1:47654057 T C 0.033363 3.6590e-06
1:47654345 T C 0.045768 2.0045e-05
1:47656998 A T 1.598896 -5.2094e-05
1:47661564 G A 1.510333 -1.5403e-04
1:47663960 A G 0.060277 -6.1008e-05
1:47664233 C G 0.104218 4.1201e-06
1:47678458 G A 1.162898 -3.7099e-05
1:47679486 A G 1.085727 -4.5341e-05
1:47684567 C T 0.035002 -1.8109e-04
1:47687177 C A 0.028465 6.0588e-05
1:47692281 T C 1.849900 -3.2238e-05
1:47694080 A G 0.104176 -2.4748e-05
1:47702368 C T 1.166637 -2.8679e-05
1:47705139 A C 0.300609 -6.9964e-06
1:47709525 A G 0.039387 1.0033e-05
1:47709673 T C 0.677311 -6.3908e-06
1:47713175 A G 0.813837 4.1739e-05
1:47718105 T C 0.050030 4.1919e-05
1:47721529 A C 0.030364 1.2036e-05
1:47738651 G A 0.653402 2.1244e-05
1:47743152 T C 0.304971 2.5757e-05
1:47743490 T C 0.671043 -6.5107e-05
1:47746678 C G 0.158750 3.1427e-05
1:47752996 C T 0.341103 5.0910e-05
1:47778520 C T 0.995011 9.7439e-05
1:47800845 C A 1.013259 6.4784e-05
1:47815165 A C 0.066256 -8.3015e-06
1:47834209 T G 0.100664 3.2268e-05
1:47853326 C G 0.078314 2.7834e-05
1:47856611 A G 0.339593 3.1359e-05
1:47857075 A G 0.984878 -6.5746e-05
1:47860423 C T 0.125133 -5.0281e-06
1:47863026 G A 0.067343 -8.1640e-05
1:47869316 G A 0.305250 -1.4028e-06
1:47873311 T C 0.073481 8.7033e-05
1:47874094 T C 0.091910 -1.4215e-05
1:47875627 T C 0.145640 2.7025e-05
1:47876421 A G 0.113877 -6.9114e-06
1:47880483 G A 0.025817 2.2307e-05
1:47894575 T C 0.748542 1.5964e-06
1:47902319 C A 0.162995 -1.1472e-05
1:47904000 A G 0.107529 -6.8908e-06
1:47907662 C A 1.087622 -2.8661e-05
1:47915425 A G 0.025826 2.4835e-05
1:47927545 G A 0.110638 -7.7130e-06
1:47930893 G T 0.045583 1.5575e-05
1:47948028 A G 0.033026 4.5715e-05
1:47950551 A G 0.380857 -3.2376e-05
1:47960079 C G 0.068537 -1.8951e-04
1:47961032 C T 0.173229 6.4598e-05
1:47961629 C T 0.158045 4.5585e-05
1:47968691 G A 0.053724 -1.6454e-05
1:47969496 A G 1.761028 -3.9829e-05
1:47972349 A G 0.099219 -6.5556e-05
1:47974381 T C 1.251455 4.5990e-06
1:47977192 G A 1.866398 -2.5926e-07
1:47984438 T C 1.773398 -4.2329e-06
1:47984692 G T 0.371356 7.5828e-06
1:47994868 T C 0.077992 -3.0630e-05
1:47997403 A G 0.024460 -8.5830e-05
1:47998522 G A 0.209682 -2.0417e-05
1:48001334 T C 0.061896 3.5872e-05
1:48002204 G A 0.197105 1.3243e-05
1:48002377 G C 1.458696 2.3766e-05
1:48002447 A G 1.725701 2.5389e-05
1:48003678 A G 0.848492 1.6571e-05
1:48006123 T C 0.084990 -4.3273e-06
1:48006353 C T 0.201435 -1.1568e-04
1:48006500 G A 0.131261 6.0758e-05
1:48010926 A G 0.041698 -2.0307e-05
1:48011533 T C 0.241594 1.4483e-05
1:48013582 A G 0.068174 5.4508e-05
1:48018869 A G 0.026099 6.4451e-06
1:48021132 C T 0.617352 2.3522e-05
1:48027619 A G 0.083461 -1.4250e-05
1:48028705 C T 1.960356 2.1908e-06
1:48029787 T C 0.325542 6.6509e-05
1:48030249 T C 1.117386 -1.8039e-04
1:48030350 A G 0.191165 -1.5454e-04
1:48041651 G T 0.036557 1.8225e-05
1:48041786 A G 0.057203 3.2828e-05
1:48043215 T C 0.493371 5.1032e-05
1:48049358 T C 0.061507 4.2702e-06
1:48052723 G A 0.712790 1.0315e-04
1:48053626 T C 0.337600 7.9253e-05
1:48056405 A G 0.637381 3.6937e-05
1:48059935 A G 1.888924 -1.6211e-05
1:48063350 A G 1.264636 6.0864e-05
1:48063902 A G 0.065181 -1.0106e-05
1:48065019 G A 0.214158 3.7773e-05
1:48071281 A G 0.038745 1.2742e-05
1:48074850 A G 0.044107 -3.7155e-05
1:48076597 G C 0.045353 -4.7157e-05
1:48078527 G T 0.031571 6.1209e-05
1:48078810 G A 0.124027 3.3184e-05
1:48080840 A G 0.175495 2.1338e-05
1:48081838 C T 0.505928 -4.1539e-05
1:48089310 C T 0.880553 4.5897e-05
1:48089973 C T 0.020143 4.3350e-05
1:48093718 T G 0.095094 -2.3897e-05
1:48096906 T C 0.092942 5.9274e-06
1:48097886 A C 0.043587 -1.1324e-05
1:48098051 C A 1.009792 1.0849e-05
1:48098297 A G 0.868528 5.3692e-05
1:48098459 T C 0.945832 8.0168e-05
1:48100829 G A 0.996443 1.4437e-04
1:48101462 A G 0.036320 2.3298e-05
1:48102121 C T 1.159999 -4.0466e-04
1:48102145 C A 0.202412 -4.4962e-04
1:48103023 A C 0.608196 -3.4817e-05
1:48105616 A C 0.099284 -1.0875e-04
1:48106775 A G 0.074639 -7.5183e-05
1:48108020 A G 0.085065 1.6698e-04
1:48109075 A G 0.078301 -3.3533e-05
1:48110450 G A 0.129807 -1.7476e-04
1:48112362 A G 0.058949 -1.1035e-04
1:48113078 G A 0.046813 -8.7702e-06
1:48115746 T C 0.119015 2.0842e-05
1:48117693 T C 0.147588 -2.2168e-04
1:48120277 G A 0.273214 2.0518e-06
1:48123748 A G 0.096392 2.8896e-05
1:48126632 G A 0.972866 3.5645e-07
1:48128134 A G 0.039069 -4.7197e-05
1:48142053 T C 0.100748 8.1778e-05
1:48150309 C T 0.756423 -8.7707e-06
1:48160598 C T 0.075425 2.1759e-05
1:48167390 T C 0.032062 -8.2557e-05
1:48171974 A G 0.041000 6.3775e-05
1:48172837 G A 0.378503 -1.2072e-04
1:48182037 C G 0.370025 -1.8710e-05
1:48185268 T C 0.096954 -1.9159e-04
1:48192754 A G 0.550564 3.6709e-05
1:48193450 A G 0.106756 1.3379e-05
1:48195360 C T 0.037570 9.4658e-05
1:48195380 A G 0.033879 1.9085e-05
1:48196251 A G 0.531456 3.6457e-05
1:48203990 A C 0.457667 5.7623e-05
1:48204438 G A 0.087661 -1.6733e-04
1:48204857 T C 0.422331 -1.3312e-05
1:48210563 T C 0.028157 1.2847e-04
1:48213641 C T 0.360908 2.9736e-04
1:48213736 C G 0.273938 -4.6003e-05
1:48214207 A G 0.088022 2.2583e-05
1:48215259 C T 1.964443 -7.9958e-06
1:48216629 T C 0.876230 2.0962e-06
1:48217341 A G 0.057378 -3.9588e-05
1:48218090 A C 0.393067 -4.1839e-06
1:48222050 A C 0.371561 -1.7764e-05
1:48225296 G A 0.726977 -1.9035e-05
1:48228215 T C 0.060877 -8.8624e-05
1:48230702 T C 0.047463 -5.2869e-05
1:48232072 A G 0.029465 -4.0110e-05
1:48232503 C T 1.298963 3.6252e-05
1:48234358 T C 0.041059 -4.1137e-06
1:48235567 A G 1.007913 -1.8617e-05
1:48241061 A G 0.134728 7.5673e-05
1:48247837 C T 0.028215 2.3318e-05
1:48255008 G A 1.225794 3.5009e-05
1:48255796 C T 0.038803 -3.1127e-05
1:48261013 T C 0.032078 -3.0507e-05
1:48262202 T C 0.056447 1.6451e-05
1:48262622 A G 0.032107 -2.3695e-05
1:48262687 G A 0.209812 -2.1149e-05
1:48265797 T C 0.428073 3.0828e-06
1:48272097 G T 0.082971 4.7089e-05
1:48309952 A G 0.047021 2.1088e-05
1:48314564 C A 0.043324 1.3552e-04
1:48317101 T C 0.033918 -5.9083e-06
1:48317211 C T 0.114104 -1.1995e-04
1:48319515 T C 0.772645 1.7414e-05
1:48319884 G T 0.035606 -4.9328e-05
1:48321221 T C 0.631802 6.2030e-05
1:48326647 T C 0.145517 3.0288e-05
1:48330082 G T 1.439991 9.6531e-05
1:48341893 A G 0.059787 -3.6684e-05
1:48342731 T G 0.586404 2.4938e-05
1:48348841 C T 0.053993 1.2206e-04
1:48370525 C T 1.671124 -6.3073e-05
1:48382594 G C 0.264402 -1.4090e-04
1:48384466 A G 0.042620 1.1049e-04
1:48384803 T C 0.044376 2.8526e-05
1:48386001 A G 0.043665 -7.8610e-05
1:48396481 A C 0.025937 2.6728e-06
1:48401303 G T 0.180243 1.3866e-04
1:48404846 G A 0.037940 -4.6275e-06
1:48409812 T C 0.285324 3.4941e-05
1:48410884 G A 0.048014 4.4875e-05
1:48411428 A G 0.292962 -2.3291e-05
1:48418176 C T 0.042104 7.5624e-06
1:48419291 C T 0.052062 -1.5957e-05
1:48428960 C T 0.040504 6.8985e-05
1:48435568 T C 0.065827 -3.6860e-05
1:48436026 C A 0.105519 1.0544e-04
1:48441584 G C 0.260436 8.0375e-06
1:48442182 A G 0.666379 -8.6018e-06
1:48444398 T C 0.042860 1.3285e-04
1:48444912 G A 0.118571 -3.8988e-05
1:48453489 A G 0.028468 3.2797e-05
1:48469844 G A 0.033327 3.3534e-05
1:48471439 A G 0.495600 6.8074e-06
1:48473872 T C 0.104938 -1.9699e-04
1:48481372 G A 0.048686 -1.2669e-05
1:48481515 T C 0.220636 -6.1403e-05
1:48485047 C T 1.926588 -3.9902e-05
1:48485165 C A 0.027842 3.4097e-05
1:48486172 G A 1.101949 -1.7793e-05
1:48489581 A G 0.039696 -1.1365e-05
1:48493075 A G 0.048728 -1.4210e-05
1:48501029 A G 0.074328 1.1403e-04
1:48505364 C T 0.101715 7.9785e-05
1:48509805 T G 0.052708 -5.8430e-07
1:48510373 T C 0.029721 -1.4065e-04
1:48514963 A G 0.704205 1.8371e-05
1:48515407 C T 0.319421 -1.8633e-04
1:48516401 T G 1.123309 -8.8214e-06
1:48518413 T G 0.060192 -3.7229e-05
1:48526033 G A 1.420714 -2.7608e-05
1:48528681 A G 0.122329 -1.9193e-05
1:48530175 T C 0.038011 1.2532e-05
1:48530195 C G 0.033665 1.4282e-05
1:48532040 G C 0.051143 6.9300e-06
1:48532293 C T 0.053886 1.5613e-04
1:48532948 C T 0.310943 2.5181e-05
1:48534495 C A 0.055132 -2.5355e-04
1:48535658 C G 0.024337 -2.1660e-05
1:48536798 G A 1.303270 2.3357e-05
1:48539670 A C 0.096477 -2.8453e-05
1:48543351 G A 0.032506 8.7637e-06
1:48543753 A G 0.054941 4.7277e-05
1:48544089 T C 1.274954 -1.1622e-05
1:48545156 C T 0.058690 1.0355e-05
1:48547192 A G 0.087927 -1.9609e-04
1:48549552 A C 0.186449 -1.5685e-04
1:48549673 C T 0.784420 -4.4480e-06
1:48554766 T G 0.078849 -1.2830e-05
1:48556821 G A 1.210309 3.6539e-05
1:48556937 C A 0.060780 1.1660e-05
1:48558974 T G 0.247891 -1.4842e-05
1:48565048 G A 0.046612 5.7163e-05
1:48575218 C A 0.291774 -2.8616e-06
1:48588176 T C 0.090368 1.3281e-05
1:48607809 A G 0.118012 1.9161e-05
1:48624494 G T 0.030153 -1.3147e-05
1:48627454 T C 0.034048 3.0900e-05
1:48629509 G A 0.026213 5.4206e-05
1:48647606 A G 0.424781 2.3987e-05
1:48653521 A G 0.054162 -2.6307e-04
1:48662841 T C 0.031656 -3.2801e-05
1:48665101 C T 1.331307 -7.9197e-06
1:48670415 A G 0.613902 3.9428e-06
1:48695081 A G 0.301839 -4.8049e-05
1:48703166 G A 0.054564 9.3813e-05
1:48708228 T G 0.301157 -4.3984e-05
1:48708250 T C 0.177945 3.7160e-05
1:48713206 C T 0.151362 -7.6795e-06
1:48713394 T C 1.633652 4.0668e-05
1:48714984 C T 0.332086 -2.7617e-05
1:48717508 T C 0.068148 -5.9458e-05
1:48736321 A G 0.207384 -4.8994e-06
1:48763327 T C 0.020961 -2.4122e-05
1:48764419 T C 0.848995 2.1745e-05
1:48825355 A G 0.080608 4.4073e-05
1:48826853 G A 0.136325 1.2181e-05
1:48828015 C A 1.723735 -1.1025e-05
1:48828576 A T 0.127824 -1.1447e-05
1:48839644 C T 0.365040 -2.2250e-05
1:48845454 A G 0.123442 -2.9806e-07
1:48847252 T C 0.034119 1.8357e-05
1:48851402 T C 0.044243 5.2533e-05
1:48865121 T C 0.053944 4.9248e-04
1:48866555 G A 0.180392 -1.6780e-05
1:48868119 G A 0.053039 -1.1027e-06
1:48868417 C T 0.071728 3.0440e-05
1:48886398 C T 0.036742 3.8331e-06
1:48912548 C T 0.067048 -5.6147e-05
1:48936031 A C 0.065710 2.7963e-07
1:48950236 A G 0.341534 -1.7268e-05
1:48954350 A G 0.196852 1.2858e-05
1:48963511 C T 0.065311 5.1847e-06
1:48965484 C T 1.242906 -1.2420e-05
1:48969953 C T 1.812214 -3.8834e-05
1:48972432 A G 0.132196 1.7539e-05
1:48974933 C T 1.235999 -1.6950e-05
1:48977584 G A 0.273438 2.2590e-05
1:48978188 C T 0.078693 -1.1469e-05
1:48978515 C T 0.160412 3.3247e-05
1:48987803 A G 1.328204 -5.6674e-05
1:48991061 C T 0.514377 -2.1509e-05
1:48996754 A G 1.879995 -1.7361e-05
1:48999555 C T 0.698489 -1.9747e-05
1:49001337 G A 0.108327 9.7482e-05
1:49002874 C G 1.372508 -3.9379e-05
1:49003256 T C 0.159350 1.0743e-05
1:49007034 C T 0.192411 -2.9314e-04
1:49011972 C G 0.110622 2.3445e-05
1:49014219 A C 0.117720 2.1606e-04
1:49025101 G C 0.156387 -3.1482e-04
1:49025436 G A 0.538347 2.3180e-05
1:49033734 C A 0.306061 4.0515e-06
1:49035400 A G 0.414362 9.6497e-06
1:49035783 G T 1.788951 2.1015e-05
1:49037053 C T 0.548123 -2.1967e-06
1:49037217 T C 0.157942 1.7056e-05
1:49042952 G A 0.190214 -7.9668e-06
1:49043898 G T 1.287084 -4.0467e-05
1:49046482 T C 0.225557 -1.0480e-05
1:49047146 C T 0.268472 3.6367e-06
1:49047562 A G 0.023288 -6.3964e-06
1:49050053 A C 0.075295 -7.5721e-05
1:49054807 A G 0.658398 2.3598e-05
1:49055013 C A 0.782307 6.4097e-06
1:49057717 C T 0.036219 6.0582e-05
1:49058139 T G 0.045837 1.0103e-05
1:49063929 A G 0.082692 -9.9743e-05
1:49067014 C T 0.363002 2.4672e-05
1:49067348 G A 0.321894 -4.1802e-05
1:49073954 A G 1.827102 -4.2514e-05
1:49074468 A C 0.278609 -3.5828e-05
1:49074787 G A 0.372288 -1.3692e-05
1:49076711 T C 0.605417 -7.0848e-05
1:49084794 C T 0.178137 -9.3530e-06
1:49085517 T C 0.064233 -3.4200e-05
1:49088451 C T 0.020601 1.9979e-05
1:49090971 A G 0.050468 3.3846e-05
1:49092039 C T 0.140109 -8.0040e-05
1:49103804 T C 1.327704 1.6717e-05
1:49113384 T C 0.046129 1.2748e-04
1:49115890 T C 0.073188 -3.5956e-05
1:49119670 G A 0.115685 5.4259e-05
1:49121084 G A 0.117720 -7.0382e-05
1:49121556 T G 0.105701 4.9776e-05
1:49133886 A G 1.152479 1.9085e-05
1:49134582 T C 0.100083 -4.4247e-05
1:49139857 A G 1.747214 -1.6603e-05
1:49142325 T G 0.030757 -2.4779e-05
1:49142841 A G 0.045937 -3.1194e-05
1:49145514 T G 0.928376 1.1795e-05
1:49146060 T C 0.029442 -1.5571e-05
1:49148942 G A 0.472215 -2.7828e-05
1:49152307 T C 0.042760 1.8944e-05
1:49158486 T C 0.033347 -2.9032e-07
1:49164735 C T 0.078505 6.3697e-06
1:49165223 C G 0.312150 2.3225e-06
1:49165860 T C 1.336604 -4.0596e-06
1:49174020 T C 0.071751 -6.5409e-05
1:49174425 T C 1.929960 -3.3783e-05
1:49179790 C G 1.424080 2.1654e-06
1:49180331 T C 0.064220 3.1227e-05
1:49184988 C A 1.104744 -3.4340e-06
1:49190234 G A 0.497519 1.7756e-05
1:49193394 T G 1.729262 1.0465e-04
1:49200407 A C 1.668278 1.0182e-04
1:49200525 G A 1.079430 1.0687e-05
1:49201307 A C 0.026346 -3.0899e-05
1:49204929 A G 1.567224 -3.8932e-05
1:49206054 C T 0.040364 5.9925e-05
1:49207669 C T 0.121112 -2.4701e-05
1:49216119 A G 0.111047 -8.6514e-06
1:49219560 T C 0.116899 6.8036e-06
1:49221899 A G 0.188517 -2.0252e-05
1:49245133 T C 0.053243 4.0281e-05
1:49247501 G T 0.071286 1.0865e-05
1:49247730 C T 0.101647 -1.9799e-05
1:49251397 T C 0.053545 1.7947e-05
1:49254416 T C 0.471374 -1.2471e-05
1:49257536 C A 0.042990 -5.7358e-06
1:49270213 C A 1.926834 8.2716e-05
1:49292464 A C 0.028920 -1.2367e-06
1:49305326 C T 0.100956 -3.1675e-05
1:49305941 T C 0.034947 5.0409e-06
1:49309764 A G 0.043629 5.3245e-05
1:49310718 G A 0.592804 2.0253e-06
1:49311332 T C 0.041987 7.6338e-06
1:49320667 A G 0.051332 4.6854e-05
1:49339602 C T 0.196732 1.5782e-05
1:49346828 T C 0.155283 7.2769e-05
1:49354711 A G 1.364478 7.4291e-06
1:49355642 G C 0.049144 1.8846e-05
1:49369206 C A 0.562599 1.9997e-05
1:49369556 G A 0.066009 8.3296e-05
1:49370622 C T 1.015700 4.2283e-05
1:49386793 G A 0.214366 -1.0303e-04
1:49396989 C G 0.500690 1.5484e-05
1:49402090 T C 0.076499 -8.8590e-05
1:49432935 T C 1.087820 2.3475e-05
1:49438065 C T 0.103822 1.0819e-05
1:49442149 C T 1.274402 -1.5499e-07
1:49446508 G T 1.092261 2.3734e-05
1:49450085 G C 0.028030 -4.2871e-06
1:49459794 C T 0.044149 3.8523e-05
1:49477945 T G 0.028916 -5.6598e-05
1:49477976 T C 0.035703 -5.9544e-05
1:49483208 G A 1.254772 1.7291e-06
1:49486981 G A 1.357932 1.5487e-06
1:49524433 T C 0.081316 -1.8375e-05
1:49529592 T G 0.378299 1.0452e-05
1:49563581 T C 0.186387 -3.3726e-05
1:49573780 T C 0.452364 2.8756e-05
1:49576393 A G 0.020630 -1.3885e-05
1:49615546 C T 1.361093 -3.0216e-06
1:49643320 A C 0.044016 4.3187e-05
1:49644608 A G 0.128210 -1.1236e-04
1:49678990 T C 1.902965 -2.3646e-06
1:49699672 A G 0.023444 -3.4122e-05
1:49719903 A G 0.634506 1.5337e-05
1:49731707 G A 1.179880 2.5987e-05
1:49744635 G A 0.097661 -2.0443e-06
1:49754598 T C 0.210055 6.6448e-05
1:49754798 G A 0.180409 -3.7587e-05
1:49771822 C T 0.040929 -1.7732e-05
1:49782964 C T 0.179565 9.8329e-05
1:49786277 A G 0.128490 9.8992e-05
1:49790344 T C 0.060001 -6.1271e-06
1:49807888 A C 1.867411 -2.3504e-05
1:49829537 T C 0.080774 1.7098e-05
1:49902817 A G 0.021961 -7.1326e-05
1:49907720 G A 1.182359 4.1841e-06
1:49910568 A G 1.361778 -3.0100e-05
1:49916358 G A 0.021503 -1.2392e-05
1:49918216 G A 0.068268 7.5894e-05
1:49936419 T G 0.085130 -1.3994e-05
1:49982256 A G 0.035603 -7.8210e-05
1:49993057 G A 0.049718 -6.3775e-06
1:49997486 A G 0.049579 6.2612e-07
1:50049874 G A 1.148159 -8.2363e-06
1:50054227 T A 0.096876 -1.9205e-05
1:50056542 A G 0.044324 5.4522e-05
1:50069352 C T 0.081991 -1.3642e-05
1:50087609 T C 0.020445 -8.1109e-05
1:50088819 C T 0.737091 -1.6115e-05
1:50092835 G A 0.076678 -3.8358e-05
1:50094148 T C 0.073928 3.4466e-05
1:50104642 A G 0.091027 -3.0421e-05
1:50118540 G A 0.110774 -5.8117e-05
1:50130309 T C 0.098311 -1.2929e-04
1:50161528 C G 0.051679 5.7550e-06
1:50185751 C T 0.101995 3.6048e-05
1:50230306 T C 0.074117 -5.9645e-05
1:50237574 C T 0.040254 7.4943e-05
1:50243627 C T 1.819939 2.6790e-05
1:50250603 T G 0.183947 6.9896e-05
1:50279490 G A 0.077661 -3.3872e-05
1:50285185 T C 0.029501 -5.6581e-05
1:50319880 A G 0.033775 -1.0368e-04
1:50321060 T G 1.362992 -2.9353e-05
1:50336554 T C 0.110722 -5.6008e-05
1:50336786 C T 0.071579 1.5704e-06
1:50359240 G A 0.349694 2.6907e-05
1:50373076 G C 0.023623 1.3891e-04
1:50397337 G A 0.116961 8.9708e-06
1:50515835 G C 0.067973 8.8239e-05
1:50524566 A G 0.077262 -1.7676e-05
1:50533086 C T 0.099473 -1.9423e-05
1:50549733 A G 0.068242 -5.1332e-05
1:50554767 A G 0.178786 1.9334e-04
1:50555646 C T 0.037287 1.2452e-05
1:50572263 T C 0.041166 -1.4801e-05
1:50580066 G A 0.053905 1.6093e-05
1:50587882 T C 0.461251 1.0681e-04
1:50591405 T G 0.257044 -3.7873e-05
1:50592601 C G 1.027969 1.2453e-05
1:50593241 T C 0.106584 -4.8437e-06
1:50602421 C T 0.056320 -3.8804e-05
1:50606876 G A 0.624970 1.3211e-04
1:50616375 T G 0.033824 -1.1292e-05
1:50617496 A G 0.119778 -2.0149e-05
1:50619349 C T 0.098203 -2.8557e-05
1:50644891 T C 0.087301 -2.4673e-06
1:50647789 T C 0.092880 1.2912e-04
1:50651194 A T 0.132589 -2.2132e-04
1:50656459 G A 1.240290 -3.6336e-05
1:50658070 T C 0.386653 -3.1399e-05
1:50659079 C T 0.165232 -1.3821e-04
1:50661411 T C 1.943196 4.5515e-05
1:50666515 T C 1.847651 4.2507e-05
1:50672533 C T 0.189925 2.5127e-06
1:50673575 A G 0.130606 -8.6198e-05
1:50674559 G A 0.042795 -8.2922e-06
1:50679409 T C 0.061111 -1.7613e-06
1:50698231 A C 0.029533 3.4090e-05
1:50698860 C A 0.081796 -5.6456e-05
1:50703255 G T 1.948776 5.2178e-05
1:50709222 G A 0.668917 -1.7780e-05
1:50711528 A G 0.059848 -1.5741e-05
1:50714479 T C 0.143699 -3.1868e-05
1:50726052 T C 0.074286 -2.4847e-05
1:50728980 C T 0.144855 -4.3320e-05
1:50735395 A C 0.487288 1.1310e-04
1:50744634 A G 0.024927 -1.4751e-05
1:50756384 A G 1.930917 9.0476e-05
1:50763945 G A 1.572616 2.1190e-05
1:50771882 C T 0.088135 -6.9529e-05
1:50779202 T C 0.085668 1.0644e-04
1:50781475 T C 0.107126 -8.3127e-06
1:50788332 G C 0.955218 6.4470e-06
1:50791465 C T 0.180503 1.8940e-05
1:50806455 C T 0.116143 3.9375e-05
1:50809304 G A 0.063620 5.2124e-05
1:50811839 T G 1.084850 -1.7064e-05
1:50812284 T C 0.129269 -4.5292e-05
1:50815783 T C 0.181739 2.9201e-05
1:50818474 A G 0.020958 -8.8943e-06
1:50834471 G C 0.355816 9.4846e-05
1:50838544 C T 0.093825 1.9073e-06
1:50843776 C A 0.968666 -4.7866e-05
1:50851261 A G 0.177669 -2.9548e-05
1:50862183 T C 1.042594 -7.7149e-05
1:50876825 G T 1.649280 -1.0173e-04
1:50879413 T G 0.031419 -1.6295e-04
1:50882506 C T 0.099703 8.7558e-05
1:50913388 A G 0.029916 -5.9333e-05
1:50918388 T C 0.134222 4.8184e-06
1:50929508 A C 0.023061 -2.2451e-05
1:50936801 A G 0.025229 -2.0556e-05
1:50937848 C T 0.662688 1.4579e-05
1:50938459 G T 0.627122 1.1247e-05
1:50942784 T C 0.188182 1.4596e-04
1:50952011 A G 0.049296 -4.7830e-05
1:50962026 G A 0.074123 3.1523e-05
1:50972564 A G 1.785173 9.6481e-05
1:51012924 G A 0.029906 -6.4189e-07
1:51013003 C T 0.071923 -1.0535e-04
1:51019137 T C 0.030231 -1.3282e-05
1:51026402 A G 0.058096 -2.9487e-05
1:51038215 C T 0.042636 -2.7832e-05
1:51043312 C T 0.041935 -5.3850e-06
1:51047717 T G 0.557565 -1.1333e-05
1:51054570 A C 0.230526 3.0793e-05
1:51095195 A G 0.178302 1.4183e-04
1:51134336 G A 0.217066 -2.0976e-05
1:51161263 A G 0.305588 -2.8991e-05
1:51172469 A G 0.103254 3.7679e-05
1:51214379 C A 0.028443 -6.4938e-05
1:51218131 A G 0.027644 6.0842e-05
1:51219984 C T 0.054185 -2.2742e-05
1:51252471 C A 0.178081 1.4614e-04
1:51255686 G A 0.069926 2.0876e-04
1:51287749 A G 0.029617 1.7195e-05
1:51289932 A G 0.036255 9.1100e-05
1:51323983 A G 0.118071 -1.1006e-05
1:51335094 A G 0.228322 -4.8137e-05
1:51341695 G A 0.063104 -3.0232e-05
1:51369906 A G 0.153686 -1.7323e-05
1:51382667 T C 0.093887 -4.4684e-06
1:51391845 T C 0.178052 1.3419e-04
1:51458009 C T 0.844986 3.8409e-05
1:51458372 G A 0.668420 -6.9506e-06
1:51459479 C T 0.026605 -2.8285e-05
1:51468754 A G 0.543381 -9.5885e-06
1:51485124 T C 0.122621 -5.7080e-06
1:51519027 T G 0.181486 3.4912e-04
1:51528881 G C 0.034239 -1.1059e-05
1:51537371 T G 0.097769 1.9163e-04
1:51540864 G A 0.069401 1.8797e-05
1:51546140 G T 0.042506 -1.2775e-06
1:51549346 G A 0.162982 4.3125e-05
1:51553100 G A 0.121732 4.0387e-05
1:51568124 G A 0.106769 1.1740e-04
1:51572919 C A 0.038855 2.3973e-05
1:51595033 A G 0.098596 -3.5327e-05
1:51605849 A G 0.034402 -5.2222e-05
1:51617981 A C 0.054477 -2.2773e-06
1:51619900 A C 0.115708 1.5343e-04
1:51632964 A G 0.661455 1.5355e-05
1:51643319 A G 0.063889 -7.1325e-06
1:51657346 C T 0.026086 1.9161e-05
1:51661974 C T 0.131067 4.5681e-04
1:51667332 T C 0.174488 1.9471e-04
1:51685058 C T 0.091316 1.0064e-05
1:51716152 T C 0.134728 -8.5806e-05
1:51740644 G A 0.129100 3.9062e-04
1:51744478 T C 0.076480 -3.5336e-05
1:51752916 A G 0.172164 1.7119e-04
1:51762442 A G 0.061789 -6.3349e-06
1:51766490 A G 0.140213 1.1681e-05
1:51773078 C T 0.343728 -1.5070e-05
1:51784587 T C 0.272812 -2.0616e-05
1:51787215 T C 0.044343 -2.3938e-05
1:51799140 A G 0.287489 9.3340e-05
1:51800712 A G 0.324858 1.7328e-05
1:51804952 C T 0.123981 -5.6153e-05
1:51805099 T C 0.066041 5.3201e-05
1:51826921 C T 0.461098 -2.2576e-05
1:51827223 C T 0.335205 -1.7141e-05
1:51828324 C A 0.043620 -5.9567e-06
1:51835918 T C 0.109489 -4.1463e-05
1:51838719 A G 0.257378 -7.8071e-07
1:51861510 A G 0.096545 6.9028e-05
1:51863321 A G 0.182914 -1.4471e-04
1:51866769 C T 0.123634 -1.6173e-06
1:51873967 A G 0.046843 3.2038e-05
1:51893014 T C 0.022483 -5.1929e-05
1:51895867 G A 0.050926 -1.2592e-06
1:51906634 T C 0.255207 -1.7722e-05
1:51908788 C T 0.061523 1.4242e-05
1:51912694 C T 0.022944 -8.4224e-05
1:51912760 G T 0.058660 5.2018e-07
1:51913564 C T 0.148954 5.1255e-05
1:51931124 G A 0.083367 -3.8507e-05
1:51935750 G A 0.077720 -3.8795e-05
1:51946006 T C 0.022821 5.2352e-05
1:51960852 C T 0.098083 -4.9400e-05
1:51962938 C T 0.085240 2.1638e-05
1:51985730 G A 0.043123 3.0246e-05
1:52003541 G A 0.464633 -1.4293e-05
1:52005271 C T 0.139954 5.0247e-05
1:52008681 A C 0.181473 -1.1597e-04
1:52015183 T C 0.062679 -2.9993e-05
1:52024908 C A 0.521836 6.3676e-06
1:52030379 A G 0.095412 -1.0976e-06
1:52033122 C A 0.226537 3.2899e-05
1:52033856 T G 0.641341 4.1946e-06
1:52036938 A G 0.045979 -3.2331e-05
1:52047604 A G 0.087204 7.3789e-05
1:52050945 T C 0.053039 3.5472e-05
1:52060644 A G 0.081829 -4.4580e-06
1:52077824 G C 0.097116 7.8434e-06
1:52116657 C A 0.051104 2.8186e-05
1:52125371 A G 0.099284 -2.2751e-04
1:52141197 A G 0.262958 -4.7539e-05
1:52146765 A G 0.099099 -2.2151e-04
1:52153714 G A 0.065808 1.4324e-05
1:52165225 G A 0.565348 -1.3351e-05
1:52175013 T G 0.086924 -2.7525e-05
1:52181521 A C 0.039209 -7.9463e-05
1:52184351 C T 0.048767 -5.3679e-05
1:52186389 A C 0.026167 -2.6533e-05
1:52195019 T C 0.039170 -3.1192e-05
1:52219363 T C 0.092676 1.4439e-05
1:52221714 C T 0.315075 -3.2688e-05
1:52238423 A G 0.026842 4.6487e-05
1:52255943 C T 0.058495 -8.1089e-05
1:52256129 A G 0.053529 4.4655e-05
1:52257074 G A 0.026106 -1.1473e-04
1:52264844 T C 1.437839 -1.6320e-04
1:52266242 A G 1.013723 1.2895e-05
1:52272118 T C 0.039705 -4.7844e-05
1:52284217 G T 1.442052 -1.4931e-04
1:52306027 A G 0.094260 -9.1268e-05
1:52310693 A C 0.127746 -2.4351e-04
1:52320559 C T 1.019608 1.9883e-05
1:52324228 T C 1.840517 1.4480e-04
1:52347718 G A 0.040744 -3.7027e-05
1:52355218 G A 0.021055 7.1084e-06
1:52370399 T G 1.421824 -7.1340e-05
1:52372120 T C 0.168192 -2.0857e-04
1:52372910 A C 0.039936 -6.4302e-05
1:52381264 T C 0.227397 8.9180e-05
1:52395516 A G 0.067281 -1.5118e-06
1:52396312 G A 1.211496 -5.6211e-06
1:52397596 T C 0.052769 8.8333e-05
1:52400097 G A 1.162697 7.3739e-06
1:52402956 A G 1.908314 -2.3337e-05
1:52406872 C T 0.739564 5.4085e-05
1:52427287 G A 0.061069 -1.1695e-04
1:52429998 T C 0.105149 6.5601e-06
1:52431812 G T 0.536468 3.0829e-05
1:52441278 T G 0.105614 -9.0656e-06
1:52450838 A G 0.124257 -1.9330e-05
1:52451348 C T 0.111690 -6.4748e-05
1:52498861 T A 0.094594 -8.9872e-05
1:52512732 A G 0.093705 -9.7521e-05
1:52518993 G C 0.073201 7.5779e-05
1:52530300 A G 0.028092 -8.0952e-06
1:52535558 T C 0.070585 -4.4126e-05
1:52537555 C T 1.790045 2.7441e-04
1:52547721 C T 0.153664 1.5739e-05
1:52576555 C T 0.676123 1.5592e-04
1:52577807 T C 1.791973 2.2899e-04
1:52588689 A G 0.087678 3.1224e-04
1:52588899 A G 0.059177 -5.1516e-05
1:52618901 G A 0.021097 -6.7150e-06
1:52623435 A G 0.029419 -5.2389e-05
1:52623462 A G 0.029449 2.3163e-05
1:52635135 A G 0.023915 -4.4763e-05
1:52650316 A G 1.921476 7.9873e-05
1:52656193 A G 0.077960 4.6591e-05
1:52671463 G A 1.824833 1.8805e-04
1:52684289 G A 0.043743 2.7786e-05
1:52690182 T C 0.052351 8.5473e-05
1:52694284 G A 0.140324 -6.2053e-05
1:52697941 C T 0.052406 -3.2610e-05
1:52703491 C G 0.104127 -6.1509e-05
1:52717821 G A 1.739538 -3.8920e-05
1:52729808 A G 0.154511 -4.2322e-06
1:52732990 A G 0.094023 -8.8944e-06
1:52749018 T C 0.070589 -6.9073e-05
1:52752527 G A 0.388685 -9.6088e-05
1:52774357 C T 1.221094 -1.7847e-05
1:52774631 G A 0.039186 1.3735e-05
1:52777869 G A 1.897360 5.1374e-05
1:52799013 A G 1.872799 1.1579e-04
1:52815230 C T 0.091313 -1.4942e-05
1:52818188 A G 1.026115 -3.6046e-05
1:52819530 C A 0.082205 3.8260e-05
1:52828384 G A 0.102238 -5.7986e-05
1:52835070 T C 0.070225 3.8135e-04
1:52836139 A G 0.656580 1.4160e-04
1:52838992 G A 0.049384 -1.3094e-05
1:52850446 C T 0.128402 -1.3624e-04
1:52854961 A G 0.036619 -6.7084e-06
1:52859391 A G 0.021127 -1.3208e-05
[truncated: 20,066,811 more chars]
