# Supplementary material for: Common genetic variation associated with Mendelian disease severity revealed through cryptic phenotype analysis
Source: Nat Commun. 2022 Jun 27;13:3675. doi: 10.1038/s41467-022-31030-y (PMC9237040; doi:10.1038/s41467-022-31030-y)
Supplement: Supplementary file 4 — Supplementary Dataset 1-9 [file 41467_2022_31030_MOESM4_ESM.zip › SupplementaryDataFiles/SupplementaryDataFile_8.txt]

Predictor A1 A2 Centre Effect
1:756604 G A 1.739526 -2.1574e-05
1:768448 A G 0.210492 7.3525e-05
1:779322 G A 0.256498 3.0385e-05
1:801536 G T 0.029988 -1.5433e-05
1:808631 A G 1.549288 -4.2562e-05
1:809876 G A 0.200719 1.0377e-05
1:835499 G A 0.479470 1.6369e-05
1:836684 A G 0.042329 9.5821e-06
1:838555 A C 0.490749 1.1894e-05
1:840753 C T 0.798950 1.0657e-04
1:846864 C G 0.396435 2.2404e-05
1:849998 G A 1.641352 -5.7337e-05
1:850780 T C 1.208486 -7.2384e-05
1:851390 T G 0.083671 -2.8576e-05
1:858051 T C 0.439300 8.0782e-06
1:862124 G A 1.962004 1.6256e-05
1:862772 G A 0.062047 -8.8120e-07
1:864490 T C 0.076783 6.9608e-06
1:866938 A G 0.459340 4.7096e-06
1:870766 T C 0.021263 -1.6444e-05
1:873558 T G 1.434256 -4.1472e-05
1:880390 A C 0.051540 3.1305e-05
1:881918 A G 0.142777 2.7639e-06
1:884767 A G 0.086673 -4.8610e-05
1:888659 C T 1.893761 1.9465e-05
1:889159 C A 1.893962 1.5295e-05
1:889238 A G 0.105071 -2.0707e-05
1:891059 T C 1.311732 -3.5881e-05
1:891898 C T 0.022909 -4.1892e-07
1:894519 A G 0.044711 6.0767e-06
1:894573 A G 1.821775 2.8244e-07
1:897738 T C 0.123101 -1.4735e-05
1:903426 T C 0.474585 4.1230e-05
1:905894 T C 0.020751 -2.0709e-05
1:909238 C G 1.136360 2.9833e-05
1:910438 G A 1.947661 -2.6640e-05
1:911101 T C 0.034445 -8.0828e-06
1:913889 A G 1.202893 -1.2963e-05
1:918270 T C 0.318013 6.1921e-06
1:918573 G A 1.182081 -1.3593e-05
1:919127 C T 0.459778 -2.2702e-06
1:920640 T C 0.323615 -1.4403e-05
1:920733 C T 1.932815 -5.9332e-05
1:921071 A G 0.171032 6.1629e-06
1:930377 T C 0.461433 4.0212e-06
1:940203 A G 0.123202 1.2892e-05
1:942636 A G 0.020478 -1.9620e-05
1:949608 A G 0.791829 -3.8681e-06
1:949925 T C 1.928283 -6.2652e-05
1:958905 G A 0.740668 1.6786e-05
1:959509 G T 0.201524 -2.8707e-05
1:962720 T C 0.271387 9.2617e-06
1:967000 T C 0.040553 1.1589e-05
1:967658 T C 1.145166 -1.1814e-05
1:973458 T C 1.845304 7.1142e-06
1:978762 A G 0.024915 -5.5921e-06
1:985460 C T 0.068344 -3.1282e-06
1:986732 A G 0.023750 9.6947e-06
1:987200 T C 1.831895 1.1152e-05
1:987253 T C 0.053679 3.5236e-05
1:998501 C G 0.304413 -1.5377e-05
1:1002434 T C 0.944857 4.1487e-05
1:1003629 T C 1.451131 -7.0166e-06
1:1004331 T C 0.098569 9.6924e-06
1:1005806 T C 0.285814 -1.1645e-05
1:1006223 A G 1.165018 6.1106e-06
1:1018704 G A 1.149347 -2.7725e-06
1:1022154 G A 0.104989 1.4008e-05
1:1022223 A G 0.043546 -4.2400e-05
1:1023114 A G 0.042037 9.0511e-06
1:1023145 A G 0.265018 6.3971e-08
1:1026913 T C 0.057639 3.9715e-06
1:1030565 T C 0.314112 2.4535e-05
1:1031540 G A 1.457025 -1.5686e-05
1:1036959 C T 0.226004 9.8052e-06
1:1042927 T G 0.273454 6.9826e-06
1:1045331 A G 0.046785 -3.0817e-06
1:1045606 C A 0.021874 4.7484e-06
1:1047266 T G 0.034919 1.4624e-06
1:1054091 T C 0.032883 3.3023e-05
1:1054743 G C 0.047818 -1.0043e-05
1:1062638 A C 1.119544 -2.0989e-05
1:1063492 A G 0.048019 -1.2256e-05
1:1064802 C T 1.699648 -1.5907e-05
1:1065296 C T 1.362494 -3.3217e-05
1:1065726 C T 0.040566 -3.9938e-05
1:1069535 A G 0.178972 -1.3369e-06
1:1069653 T C 0.454305 2.4451e-05
1:1071192 C T 1.845960 -1.7156e-05
1:1079261 A G 0.056494 2.3259e-06
1:1092071 A C 0.053842 5.2955e-06
1:1092205 T G 0.048856 1.3943e-05
1:1094979 A G 1.238013 -2.9654e-05
1:1099342 C A 1.866610 -6.8030e-06
1:1100217 T C 1.889106 -1.8927e-05
1:1105721 T C 0.130670 -2.0413e-05
1:1109782 A G 0.362478 9.9026e-06
1:1109903 T C 0.150535 -1.0528e-05
1:1110019 G A 0.195843 -2.1719e-05
1:1110225 T C 0.150785 -2.9451e-06
1:1110557 C T 0.062774 -2.8584e-05
1:1112982 T C 0.251279 8.1236e-06
1:1115503 C T 0.043614 -2.6443e-05
1:1116231 C T 0.139824 -8.5911e-06
1:1116553 G C 0.231122 4.8540e-06
1:1120536 A G 0.048700 3.5804e-06
1:1122196 G A 0.220554 -8.8351e-06
1:1126949 G T 0.029401 5.2085e-06
1:1127561 C T 0.036662 3.3538e-05
1:1129920 A G 0.195035 -6.5303e-06
1:1132938 A G 0.211336 -5.7233e-06
1:1133930 G A 0.117505 8.4331e-06
1:1140271 G A 0.026249 -2.3938e-06
1:1144196 C T 0.068860 -1.5947e-05
1:1146339 A G 0.082551 -5.1964e-06
1:1151917 A G 0.076530 -1.9263e-05
1:1152631 A C 0.180247 -9.6971e-07
1:1155757 T C 0.056779 1.5515e-05
1:1156047 G T 0.026019 7.8132e-07
1:1159024 T C 0.192185 -1.6745e-05
1:1165539 A G 0.389356 -2.6443e-05
1:1171417 T C 0.655469 1.1287e-05
1:1171683 G A 0.233437 -1.9805e-06
1:1172907 T C 0.116941 2.6477e-07
1:1175305 A G 0.190212 -2.5863e-05
1:1178482 G A 0.203815 -3.2444e-05
1:1178925 A G 0.199758 -3.9271e-05
1:1181372 T C 0.229305 3.3876e-06
1:1182905 A G 0.148169 1.6854e-05
1:1195883 A G 0.047227 1.2988e-05
1:1196374 T C 0.030916 1.4150e-05
1:1211292 T C 0.131615 -1.6710e-06
1:1215260 C T 0.053507 1.9116e-05
1:1217011 C A 0.150814 3.2479e-05
1:1218655 T C 0.101542 -5.3558e-05
1:1220954 A G 0.063193 9.1124e-06
1:1221138 A G 0.028982 -5.8998e-06
1:1222958 T C 0.028469 -1.4043e-06
1:1226063 A G 0.032332 3.5345e-05
1:1226512 A G 0.049817 -6.7033e-08
1:1229680 T G 1.933191 -8.6341e-06
1:1231507 A G 0.092655 2.0231e-05
1:1233941 C T 0.146624 2.6055e-05
1:1239847 T C 0.056955 -1.7126e-05
1:1249187 A G 1.584736 1.0477e-05
1:1269554 C T 1.946405 4.8144e-06
1:1270132 A G 0.081827 2.4948e-05
1:1297422 T C 1.869060 -8.9613e-06
1:1301388 G A 0.248205 -3.3222e-05
1:1309405 C T 0.036519 -1.4963e-05
1:1311716 A G 1.864828 -4.6394e-06
1:1316887 A G 0.042881 -9.2012e-06
1:1334475 C G 0.060648 -1.7219e-05
1:1334519 C G 0.033912 2.7004e-05
1:1337334 T G 0.227575 -1.1814e-05
1:1342394 A G 0.060781 1.8008e-05
1:1342612 C G 0.374633 -4.4878e-05
1:1344067 C T 0.151379 -4.4263e-06
1:1360515 C T 0.104989 3.4081e-06
1:1365570 C A 0.441510 1.6672e-05
1:1446390 T G 0.031241 2.2098e-05
1:1451380 C T 0.258640 7.3487e-06
1:1454207 T C 0.094298 -9.5999e-06
1:1462766 T C 0.065848 9.5639e-06
1:1469399 C T 0.026408 9.1622e-06
1:1470807 T C 0.073090 1.0951e-05
1:1477244 C T 0.573015 3.1360e-05
1:1486903 C T 0.473767 2.3498e-05
1:1487059 A G 0.034636 5.4621e-06
1:1490161 G A 0.641937 3.6177e-05
1:1492438 A G 0.034971 -9.9043e-06
1:1494355 C T 1.970729 -1.2625e-05
1:1500925 A G 0.023081 -9.7748e-06
1:1509156 G A 0.507696 2.8487e-05
1:1510724 T C 0.062427 2.8212e-06
1:1521595 G A 0.227575 -4.3212e-06
1:1525437 A G 0.040774 -3.5727e-05
1:1537176 C A 1.430205 1.5737e-05
1:1537437 T C 0.425090 -1.5673e-05
1:1546304 T C 0.756271 -3.6624e-05
1:1547566 G A 1.909055 -1.0615e-05
1:1549720 T C 0.276512 -4.2488e-05
1:1550702 G A 1.423895 2.8100e-06
1:1551927 C T 1.431633 7.5371e-06
1:1555718 A G 0.053550 8.8645e-06
1:1585642 T G 1.432201 1.0757e-05
1:1597020 G C 0.549103 -2.5950e-05
1:1599161 G A 1.927173 -2.4868e-05
1:1603163 T C 0.398581 -2.1152e-06
1:1603236 A G 0.980337 4.6772e-06
1:1612540 T C 0.167910 1.2436e-05
1:1612603 A G 0.903320 1.8607e-06
1:1619541 A G 0.388194 -1.7146e-05
1:1619767 T C 0.406501 -3.5565e-05
1:1620885 C T 0.784938 3.7134e-06
1:1638925 T C 0.095356 9.7466e-05
1:1647536 T C 0.172798 -2.3427e-05
1:1670415 T C 0.025282 -3.6713e-05
1:1684169 G C 0.996394 8.0411e-06
1:1686040 T G 0.851390 -1.7858e-05
1:1686081 A G 0.052186 -1.2580e-05
1:1686943 C T 0.958135 -2.3818e-05
1:1687791 T C 0.094583 6.6256e-06
1:1691840 A G 0.219126 1.8803e-05
1:1706136 C T 1.899480 3.6067e-06
1:1706886 A G 0.189930 -1.1549e-05
1:1707740 G T 0.540972 -2.5424e-05
1:1709119 T C 0.140681 3.6152e-05
1:1712428 C A 0.220401 3.2612e-05
1:1721556 A G 0.024633 -1.2169e-05
1:1738973 G A 0.031462 4.9698e-05
1:1749412 G T 0.038171 5.5800e-05
1:1752955 T C 1.901934 1.5994e-05
1:1763774 A G 0.163100 -4.0009e-05
1:1766856 G A 0.047392 -2.4817e-05
1:1770381 C T 0.086225 3.6073e-05
1:1776335 T C 0.174145 -2.4623e-05
1:1777077 C T 0.040871 -5.8289e-06
1:1779036 C T 1.912678 7.2040e-07
1:1812688 G A 1.019345 2.2191e-05
1:1818129 C A 0.349835 -5.1167e-07
1:1829482 C T 0.338270 4.9166e-06
1:1834748 G A 0.551803 -3.7627e-05
1:1848734 G A 1.920455 -6.2086e-06
1:1849529 G A 1.017381 1.3552e-05
1:1854546 T C 0.072233 1.7398e-05
1:1860997 A G 0.071765 1.7742e-05
1:1878764 G T 0.157040 -3.2569e-05
1:1881361 T C 0.066020 1.7156e-05
1:1882960 A C 1.666219 -5.9161e-05
1:1886370 A G 0.055497 -3.6722e-06
1:1887019 G A 1.666050 -6.1946e-05
1:1888453 A G 0.550794 -6.3016e-06
1:1891156 T C 0.077929 2.7095e-06
1:1892048 C G 1.167692 -1.3213e-05
1:1900106 C T 0.510176 3.0340e-05
1:1900186 C T 0.391544 1.8134e-07
1:1900232 C T 0.888347 3.5593e-05
1:1905790 G A 0.485634 -3.6439e-05
1:1912181 T C 0.168864 -7.4716e-06
1:1912501 G A 0.676816 2.6801e-05
1:1914389 A G 0.042177 1.2695e-06
1:1921242 G A 0.529709 2.7916e-05
1:1922303 T C 1.064215 3.5539e-05
1:1923507 T C 0.024487 -6.9687e-06
1:1930943 T C 0.573077 1.0967e-05
1:1933267 A G 0.066166 5.5499e-05
1:1934647 G C 0.899441 2.8854e-05
1:1941273 T C 0.309217 2.8679e-05
1:1942033 A C 1.389749 -7.8805e-06
1:1953252 C T 1.653450 3.3440e-05
1:1954179 A G 0.036146 -1.4511e-05
1:1966659 G A 1.957564 -5.2057e-06
1:1968959 A G 1.433947 -7.2860e-06
1:1969601 A G 0.119128 1.4597e-05
1:1969752 T C 0.067974 -5.4304e-07
1:1972462 C T 0.128574 3.8504e-05
1:1979064 T C 0.481113 2.8057e-05
1:1979842 G A 0.030757 1.9818e-05
1:1982546 A G 0.185817 1.0908e-05
1:1983421 C T 1.214663 -2.8650e-06
1:1984227 T C 0.490925 3.3171e-05
1:1985553 C T 0.302706 7.4819e-06
1:1986754 T G 0.121686 -8.9541e-05
1:1987803 A G 0.337608 1.9753e-05
1:2000337 A G 0.074849 5.5173e-05
1:2008959 C A 0.027888 -4.1057e-06
1:2009294 C T 0.029251 2.7349e-05
1:2013153 T C 0.325475 1.1528e-05
1:2019070 A G 0.261020 1.2640e-05
1:2021385 C T 0.601335 1.8218e-05
1:2030977 A G 0.675180 -2.9300e-05
1:2033374 A G 0.910334 -2.0461e-05
1:2038732 T C 0.542507 -4.4961e-05
1:2040898 C T 1.205928 8.2044e-05
1:2060058 T C 0.455892 1.7111e-05
1:2067708 A G 0.084038 -5.8744e-07
1:2069681 T C 0.126603 1.2611e-05
1:2071700 G A 0.022257 3.6396e-05
1:2076055 A G 0.145040 -1.0669e-04
1:2081642 A C 0.223261 -3.6397e-05
1:2082184 A G 0.022886 -4.8351e-05
1:2082566 C T 0.773217 -2.2015e-04
1:2091762 T C 0.042192 5.0805e-06
1:2093124 A G 0.036616 2.3628e-05
1:2094006 G A 0.030939 2.5571e-05
1:2098512 A G 0.088147 3.2094e-05
1:2099882 A G 0.045461 3.6809e-05
1:2106503 T C 0.026947 -2.0135e-05
1:2113565 G T 0.546052 -9.2253e-05
1:2114271 T C 0.100520 -4.2990e-05
1:2119833 G A 1.356187 -7.9532e-05
1:2127674 A G 0.057740 -8.7401e-06
1:2138679 G A 0.787295 -3.5782e-04
1:2139916 T C 0.043280 2.3186e-06
1:2142496 T C 0.046610 -2.4296e-05
1:2164823 T G 0.209891 3.7595e-04
1:2165918 C G 0.154797 -2.9128e-06
1:2168359 A G 0.114987 2.6404e-05
1:2169079 T C 0.239974 9.1590e-06
1:2173179 G A 0.094116 1.3280e-05
1:2173504 C T 0.768686 -4.9345e-05
1:2182650 A G 0.142209 -6.5822e-07
1:2184755 T C 0.035302 2.0884e-05
1:2186115 A G 0.076741 7.0837e-06
1:2186220 T C 0.115876 -1.7131e-05
1:2188679 T C 0.020157 -1.9605e-05
1:2197726 C T 0.083687 1.2220e-05
1:2209780 A G 0.054286 3.5697e-05
1:2215211 C T 1.097031 6.0050e-05
1:2215913 C G 0.051725 2.7928e-05
1:2218034 T C 0.047090 3.8607e-05
1:2219880 C A 0.160016 2.5332e-05
1:2221838 A G 0.360206 6.8449e-06
1:2222076 A G 0.840659 -1.5414e-05
1:2223258 C T 1.710823 -1.4727e-05
1:2224367 T G 0.209576 -6.4817e-06
1:2229917 T C 0.407069 4.3336e-05
1:2233961 A G 0.355820 4.0449e-05
1:2235019 C T 0.571726 5.0125e-05
1:2236359 A G 0.347615 -3.1356e-06
1:2237020 G T 0.031731 1.2200e-05
1:2238727 A G 0.063297 -2.4293e-05
1:2240074 G A 0.023980 6.8759e-05
1:2245633 T C 1.574612 -9.8869e-06
1:2253327 T C 0.050155 -1.6753e-05
1:2253369 A C 0.036704 -1.4537e-05
1:2254516 A G 1.140382 2.0246e-05
1:2256011 G A 0.598689 1.4812e-06
1:2261177 T C 0.224945 -2.6336e-05
1:2261983 A C 0.490999 5.0738e-05
1:2265958 T C 0.072151 -3.1214e-05
1:2267297 T C 0.451913 1.5798e-05
1:2269050 G A 0.020994 -3.0284e-05
1:2269881 G A 0.373108 -3.6429e-05
1:2270159 G A 0.112955 -1.3734e-05
1:2271674 C T 0.577718 -1.0710e-05
1:2273905 C T 0.736342 1.2097e-05
1:2280423 C A 1.576543 3.7656e-05
1:2281726 C A 0.332454 7.0433e-06
1:2282990 T C 0.508183 2.6734e-06
1:2286127 C G 0.389411 2.9216e-05
1:2289480 G A 0.317646 -6.1296e-06
1:2292653 C A 0.155579 2.1620e-05
1:2294349 T C 0.035227 5.9837e-06
1:2299627 C T 0.725520 4.1063e-05
1:2301212 T C 0.060664 -5.1124e-06
1:2301471 G C 0.353594 -6.5444e-05
1:2301609 T G 0.464101 -1.8399e-05
1:2304000 T G 0.029089 -2.6698e-06
1:2306152 T C 0.733966 -7.6822e-05
1:2312395 T C 1.581435 -1.9132e-05
1:2314319 C T 1.776217 -4.0368e-05
1:2315032 A G 0.035990 -8.1794e-05
1:2315680 G A 1.029381 -8.7369e-06
1:2319428 G A 0.923386 -1.0029e-05
1:2321099 C T 0.108745 7.0570e-06
1:2324881 C G 0.284506 -1.2329e-05
1:2325371 A G 0.132397 9.5522e-06
1:2327075 T C 0.585420 -1.4295e-04
1:2329212 A G 0.096203 -4.1880e-06
1:2331139 A G 0.050099 -1.8325e-05
1:2334261 T G 0.219824 8.2218e-06
1:2335676 G A 1.826069 2.2763e-05
1:2337560 A G 0.057406 1.6284e-06
1:2338126 A C 0.882511 1.2748e-04
1:2338658 A G 0.034256 -6.2311e-05
1:2351575 A G 0.609754 -9.8289e-06
1:2352280 A G 0.630424 3.0136e-07
1:2353116 C T 0.050865 3.8407e-06
1:2353972 C T 0.070753 -3.6400e-05
1:2354016 T C 0.233664 8.2763e-06
1:2355563 T G 0.369437 -6.7770e-05
1:2357367 T C 0.057841 -4.3340e-05
1:2357810 T C 0.184730 2.6431e-06
1:2362827 T C 0.642463 -3.0338e-05
1:2363327 C G 1.208710 1.5273e-05
1:2366316 T C 0.314598 -2.0099e-05
1:2373987 T G 0.214260 2.1361e-05
1:2376046 A G 0.113351 2.2828e-05
1:2379705 G A 0.985741 2.1140e-05
1:2380384 T C 0.043961 -1.3601e-05
1:2383374 T C 0.255395 3.4184e-05
1:2387913 G A 0.233891 1.2163e-05
1:2392648 C G 0.990363 7.4175e-06
1:2396755 T C 0.748608 -3.4333e-06
1:2397174 A G 0.568101 1.1565e-06
1:2401668 T C 0.024334 5.6248e-05
1:2408834 A G 0.196450 6.8180e-06
1:2409276 G A 1.231619 -4.7443e-05
1:2415545 T C 0.035876 -1.6577e-05
1:2416357 A G 1.159217 -3.3460e-05
1:2424319 A G 0.029868 -4.0492e-05
1:2424765 A G 0.976815 -3.0252e-05
1:2426313 A G 0.050401 2.1602e-06
1:2435738 A G 0.064413 4.8789e-06
1:2441020 A G 0.056938 2.3063e-05
1:2441358 C T 0.441867 1.0095e-05
1:2443655 A G 0.407552 -1.5589e-05
1:2444953 T C 0.028872 -1.0290e-05
1:2445576 T C 0.026707 3.7240e-05
1:2449924 A G 0.064754 6.2506e-06
1:2452569 C T 1.487971 -4.2234e-05
1:2455633 G C 0.026570 2.8981e-05
1:2455862 T C 0.046321 1.8256e-05
1:2456203 G A 1.572132 -3.8154e-05
1:2458010 C G 0.056176 1.2799e-05
1:2460564 T C 0.044650 1.0857e-05
1:2467670 G A 0.028362 2.8665e-05
1:2468726 T C 0.045013 7.1061e-06
1:2469512 A G 0.029063 2.7909e-05
1:2474313 G C 0.041388 1.0079e-05
1:2488153 G A 0.963442 1.6349e-05
1:2490898 A C 0.997017 2.3270e-05
1:2494330 A G 0.264616 1.3831e-05
1:2512456 T C 0.076540 -9.4415e-05
1:2513216 T C 0.959502 1.0582e-06
1:2521430 T C 0.380989 9.1005e-06
1:2526336 T C 0.029878 2.7897e-05
1:2526746 G A 0.712345 7.7035e-06
1:2529283 A G 0.074352 1.0139e-05
1:2534122 T C 0.107015 -1.0719e-05
1:2537072 T C 0.101951 -1.2124e-05
1:2541269 G A 0.701621 3.7046e-06
1:2541727 T C 0.171386 2.5255e-05
1:2545088 T C 0.039018 7.8020e-06
1:2546089 T C 0.020650 -1.3694e-05
1:2546593 A G 0.189300 1.2180e-05
1:2546808 C T 0.025921 -1.4504e-05
1:2553624 C T 0.660480 -7.2847e-06
1:2563967 T C 0.057143 -6.5983e-05
1:2565327 T G 0.053647 -1.3845e-05
1:2575533 T G 0.040235 3.3796e-05
1:2576455 C T 1.954620 -3.6814e-06
1:2583272 T C 0.069324 3.0524e-06
1:2704698 T C 0.048486 -1.1766e-05
1:2707710 G A 0.041303 3.0908e-05
1:2709164 A C 0.658461 -5.4382e-06
1:2709392 A G 0.868992 8.8337e-06
1:2714157 C T 0.178618 2.2891e-05
1:2718025 T C 0.106486 -8.2411e-06
1:2723193 T G 0.080792 -7.4287e-05
1:2729038 T C 0.028988 -6.4316e-06
1:2735418 G A 0.023412 1.1601e-06
1:2735973 G T 0.198713 -1.3206e-05
1:2739972 G A 0.046360 -4.0039e-06
1:2744237 A G 0.023149 -1.0556e-05
1:2745338 A C 0.065423 7.4758e-05
1:2747472 A G 0.052482 9.4849e-07
1:2753227 C A 0.047288 -8.1048e-06
1:2754512 T C 0.914450 -1.3681e-05
1:2757702 G A 1.005596 -7.5222e-05
1:2762910 C T 0.124004 5.2080e-06
1:2764999 A G 0.040277 -5.0498e-06
1:2774053 G A 0.835797 -4.4058e-05
1:2774381 A G 0.388626 7.2824e-06
1:2776777 C T 0.930426 9.3188e-06
1:2778059 T C 0.063589 -5.2174e-06
1:2781267 A G 0.059905 -1.4732e-05
1:2783309 C T 0.843626 2.6252e-05
1:2786626 T C 0.076832 4.2291e-05
1:2788661 A G 0.045055 9.4689e-07
1:2797856 T C 1.041115 4.8289e-05
1:2798986 G A 0.031686 -8.3673e-06
1:2800573 T C 0.072580 5.7936e-07
1:2801976 A G 0.211131 -7.4543e-06
1:2802562 A G 0.119083 1.5286e-05
1:2805896 T C 0.308279 -2.8693e-05
1:2808749 G A 0.553566 2.5533e-05
1:2811402 C A 0.081876 4.3715e-06
1:2811660 T C 0.094824 -4.9612e-07
1:2817421 C T 0.308756 -1.1825e-05
1:2821127 T G 0.022912 -5.8793e-05
1:2823459 T G 0.399337 5.6745e-05
1:2824171 A G 0.207613 -1.6663e-05
1:2824878 T C 0.026174 -2.1126e-05
1:2829551 G A 0.453792 7.0639e-05
1:2832957 A G 0.045347 -3.7296e-05
1:2840701 G A 0.479964 -1.8986e-05
1:2844401 T C 0.478048 -2.4392e-05
1:2852707 T C 0.038901 -9.0201e-06
1:2859668 A G 0.140830 2.0824e-05
1:2859724 T C 0.344054 3.5751e-05
1:2861840 A G 0.657179 5.4913e-06
1:2864630 T G 0.142816 -3.2151e-05
1:2874312 T C 0.036282 -2.8856e-05
1:2878541 T C 0.031598 1.3264e-06
1:2879460 C G 0.498569 6.2795e-06
1:2879739 A G 0.063430 6.2108e-05
1:2882653 G A 0.362942 2.2196e-05
1:2886356 G A 1.936508 4.6647e-06
1:2886903 A G 0.040187 -2.0337e-05
1:2889577 T C 1.633663 -1.3993e-05
1:2895865 A G 1.360167 -2.6375e-05
1:2898199 T C 0.122660 1.7095e-05
1:2899603 T G 0.075949 -3.6507e-05
1:2902128 T C 1.635062 -3.4471e-05
1:2903725 C T 0.074144 -2.7271e-05
1:2904703 C G 0.044718 2.4061e-05
1:2915334 C T 0.234284 4.1295e-05
1:2922744 A G 0.235582 6.1578e-05
1:2927624 C T 0.115425 4.5541e-06
1:2935032 T G 0.046821 -4.6959e-05
1:2938989 A G 0.489782 -2.3948e-05
1:2952404 G A 0.051761 -7.2877e-06
1:2957600 C T 0.374253 2.4470e-05
1:2958856 A C 0.067614 2.0487e-05
1:2970621 A G 0.040891 -1.8160e-05
1:2974742 C A 0.884724 -6.5128e-06
1:2974852 C T 1.267248 1.2472e-05
1:2975328 A G 0.101023 -1.6288e-06
1:2983963 A G 0.683344 5.4752e-06
1:2994717 A C 0.373442 -4.3502e-05
1:2995449 A G 1.004262 -1.4236e-05
1:3000441 G A 1.187693 -1.1398e-05
1:3001848 G T 1.685207 1.1174e-05
1:3006627 T C 0.359112 -1.2000e-05
1:3010327 A G 0.586530 -4.6479e-05
1:3013870 A G 0.020283 2.0671e-05
1:3014090 G A 0.860433 -1.8422e-05
1:3014693 G A 0.242473 -3.3749e-05
1:3017751 T C 0.076420 -1.3352e-05
1:3019520 A C 0.198541 -1.6641e-05
1:3024705 T C 0.618044 -2.9549e-05
1:3026509 A G 0.150337 -9.9294e-06
1:3036320 T C 0.103120 -7.6354e-06
1:3038623 G A 0.738172 -3.0783e-05
1:3041632 C A 0.059944 -1.3494e-06
1:3047742 T C 0.511442 3.9229e-06
1:3050497 G A 0.144826 -8.1172e-05
1:3051350 A T 0.127016 -6.4371e-05
1:3054106 C T 0.617570 -9.4576e-06
1:3054489 T C 0.064082 -1.0599e-05
1:3055171 A G 0.040050 6.9666e-07
1:3055747 C G 0.399668 1.3714e-05
1:3057561 G T 0.127944 -4.9185e-05
1:3057661 C T 0.648230 1.6416e-05
1:3058249 G A 0.845252 8.4690e-06
1:3058370 A G 1.126392 -2.8207e-06
1:3058662 A G 0.033964 -2.1357e-05
1:3059067 A G 0.168118 -2.3305e-05
1:3061413 T G 0.161610 -2.1323e-05
1:3061655 A G 0.050005 1.8790e-05
1:3062495 A G 0.160172 2.0981e-05
1:3062565 C T 0.230256 2.2057e-05
1:3062875 T G 0.534815 -1.5535e-04
1:3076857 G T 0.926914 2.4358e-05
1:3078956 G A 0.429952 -1.8568e-05
1:3080498 T C 0.058831 4.5910e-05
1:3083712 C T 0.860287 2.2016e-06
1:3088943 C T 1.936304 3.9991e-05
1:3089550 T C 0.118109 4.0793e-05
1:3089849 C T 0.169387 1.2769e-05
1:3093944 A G 0.058373 2.4382e-05
1:3094293 G C 0.086410 1.4877e-05
1:3096478 C T 1.706003 5.1946e-05
1:3099635 T C 0.053008 4.7670e-05
1:3101277 A G 0.456555 3.4537e-06
1:3103786 A C 0.025937 1.6474e-05
1:3104630 G A 1.736903 -8.2851e-06
1:3104972 A G 0.113679 6.4437e-07
1:3108416 G T 1.970353 -2.3213e-06
1:3108444 A G 0.038619 7.8732e-06
1:3109151 A G 1.490701 9.6273e-06
1:3110735 C T 1.322038 1.5017e-05
1:3115232 G A 0.324690 2.8134e-05
1:3115721 G C 1.570584 -3.5722e-05
1:3115813 A G 0.020273 1.2150e-05
1:3117388 T C 0.353029 1.6811e-06
1:3117678 C G 0.402440 4.7371e-05
1:3117805 A G 0.025032 -7.2241e-07
1:3118301 T G 0.037330 -5.0334e-06
1:3119729 A G 0.142122 -1.2115e-05
1:3120408 T G 0.245365 3.5239e-05
1:3127538 A G 0.047928 1.5176e-05
1:3130016 C T 0.371955 5.0929e-06
1:3130362 T C 0.080850 -1.7094e-06
1:3136733 A G 0.046805 -3.7533e-06
1:3140990 T C 0.185402 -9.8672e-06
1:3141167 A G 0.132595 -1.4464e-06
1:3143384 T G 0.339221 -7.6164e-06
1:3144474 C A 0.127954 9.3074e-07
1:3146558 A G 0.205052 -1.0040e-05
1:3147825 G A 0.293095 -1.1706e-05
1:3148292 G A 0.093726 -4.8962e-05
1:3151095 T G 0.146351 -5.8749e-06
1:3151810 A G 0.045039 1.0640e-05
1:3154621 T C 0.245083 -6.1675e-06
1:3157614 T G 0.268826 -9.9252e-06
1:3158951 T C 0.080730 -1.4884e-05
1:3165628 G A 0.187521 -6.0116e-06
1:3165723 T C 0.291527 1.1756e-05
1:3168280 G A 1.918046 2.5371e-06
1:3168338 A G 0.061252 -1.4788e-06
1:3168462 T C 1.114600 3.7746e-05
1:3172543 C G 0.278885 -4.2464e-05
1:3172702 A G 0.350280 -1.4632e-05
1:3181415 A G 0.271971 -2.7982e-05
1:3184855 T G 0.362990 -2.7173e-05
1:3196680 A G 0.239600 -2.3582e-05
1:3199217 T C 0.191234 -7.4783e-06
1:3201127 A G 0.094561 2.0158e-05
1:3203275 G A 0.080552 -3.6614e-05
1:3205956 A G 0.171720 -3.2183e-05
1:3208042 T C 0.093688 -5.3299e-06
1:3208830 G T 0.114045 -5.8924e-05
1:3209226 T C 0.269131 -2.3259e-05
1:3210950 G A 1.566322 1.2826e-07
1:3212375 G A 0.074644 -1.6238e-05
1:3212881 T C 0.031228 2.1985e-05
1:3214732 G A 1.107028 1.9764e-05
1:3219950 G A 0.431935 -1.0952e-05
1:3221580 A G 0.022899 8.5142e-07
1:3223764 G A 1.538739 1.1000e-05
1:3227975 A G 0.057571 3.6009e-05
1:3229258 G A 0.156007 5.8351e-06
1:3233775 T C 0.080276 -2.1493e-05
1:3234448 C T 0.149717 1.8311e-05
1:3236844 A G 0.040180 -1.7415e-05
1:3247033 A G 0.118817 3.7679e-05
1:3247143 A G 0.036814 1.6332e-05
1:3249242 T C 0.574842 -8.0674e-06
1:3252007 T C 0.584921 -5.5428e-06
1:3252104 T C 1.370865 -3.4058e-05
1:3254039 A G 0.205250 -2.0778e-05
1:3255774 A G 0.070707 -7.6885e-06
1:3261925 A G 0.257008 2.0220e-05
1:3264190 C A 1.406491 -5.1509e-05
1:3269710 C A 0.043345 -4.9658e-06
1:3269828 G A 0.594632 2.2175e-05
1:3271969 A G 0.432506 1.7839e-05
1:3272755 A G 0.355674 4.7233e-05
1:3272825 A C 1.778946 -3.1988e-05
1:3276002 T C 0.330298 -2.1800e-05
1:3276740 C G 1.335242 -2.7340e-07
1:3278151 T C 0.086823 7.0144e-05
1:3280253 A G 0.130255 4.4871e-05
1:3282585 G C 0.037645 2.1813e-06
1:3283528 A G 0.807282 -3.0475e-05
1:3284146 T C 0.073563 5.7534e-05
1:3285628 A G 0.768397 -5.0531e-05
1:3287263 A C 0.032695 9.2480e-06
1:3289607 C T 0.709917 -6.4814e-05
1:3294422 G A 0.351919 -1.2926e-05
1:3297638 A C 0.231466 6.4613e-06
1:3300278 A G 0.272961 -1.4453e-05
1:3301586 A G 0.038057 -2.8034e-05
1:3301962 A C 0.043238 3.9527e-06
1:3302871 A G 0.547675 -2.9275e-05
1:3303446 C T 0.980535 -2.4070e-05
1:3303633 A G 0.121348 -1.3307e-05
1:3312914 G T 0.567591 -3.5807e-05
1:3318714 A G 0.706668 -1.0401e-05
1:3319339 A G 0.140171 2.3075e-05
1:3320600 A G 0.111893 -1.9667e-05
1:3323477 G A 0.222131 -2.6397e-05
1:3324667 C A 0.252006 -9.6682e-06
1:3325037 C T 1.020439 -4.1493e-05
1:3328358 C T 1.648331 -3.3028e-04
1:3328659 T C 0.278810 1.2699e-05
1:3330192 T C 0.135497 -2.7405e-06
1:3330287 A C 0.243615 -3.0256e-05
1:3330747 A G 0.051076 -1.7302e-05
1:3330884 A G 0.274535 6.5302e-06
1:3339093 C T 0.206733 -4.6723e-05
1:3339339 A C 0.201972 -2.4195e-05
1:3340759 G A 1.869859 1.2019e-05
1:3341540 T C 1.588686 -1.0564e-05
1:3342530 A G 0.522643 -2.3209e-05
1:3342804 T G 0.578630 3.1133e-07
1:3344215 G A 0.090338 2.8053e-05
1:3344476 G A 0.386665 -5.3143e-06
1:3346348 G C 0.842019 -4.5647e-05
1:3349513 C T 0.471859 1.8934e-05
1:3349775 T C 0.197161 -1.5243e-05
1:3352579 C T 1.835661 5.8767e-05
1:3353750 T C 0.171302 -9.7278e-06
1:3353949 G A 1.844074 2.6708e-05
1:3354772 T C 0.099709 1.0951e-05
1:3360343 T G 0.063878 6.5573e-05
1:3362256 T C 1.698800 1.1460e-05
1:3364487 T C 0.057032 -1.5349e-06
1:3377343 C T 0.264428 -3.0204e-05
1:3379222 G A 0.049301 9.9848e-06
1:3380057 A G 0.059730 -9.6029e-06
1:3389727 T C 1.740405 1.0982e-05
1:3397062 A G 0.050505 -1.7433e-05
1:3404201 A G 0.200177 1.1307e-05
1:3404227 T C 0.262289 -7.4676e-06
1:3407007 A G 0.190394 4.1790e-06
1:3407999 T C 0.137428 5.2378e-07
1:3410410 T C 0.046370 8.0640e-06
1:3410581 A G 0.139700 -7.1961e-06
1:3410644 G A 0.140606 -7.7284e-07
1:3410935 A G 0.027245 -7.3192e-06
1:3410973 T C 0.046305 5.7319e-06
1:3412254 A G 0.044026 6.3163e-06
1:3417211 A G 0.066981 -6.4371e-06
1:3421586 T C 0.278391 1.6691e-05
1:3424388 A G 0.102672 -5.9310e-06
1:3424508 A G 0.122248 -1.6484e-05
1:3428608 A G 0.280907 2.4126e-06
1:3431529 T C 0.327578 -3.2281e-05
1:3436880 A G 0.203624 -3.8848e-05
1:3438193 A G 0.249912 5.3760e-05
1:3438505 A G 0.084343 -1.4540e-06
1:3440824 A G 0.584005 3.1323e-06
1:3441702 T C 0.049249 3.8750e-06
1:3443288 T C 0.061323 -1.1000e-05
1:3443408 G C 0.096495 1.6289e-05
1:3444032 A G 0.703825 -1.4556e-05
1:3452368 C G 0.058350 -3.2005e-05
1:3454592 T G 0.414132 6.7957e-05
1:3457311 T C 0.062430 -1.4980e-05
1:3457419 A G 0.056445 -2.6100e-05
1:3457897 T C 0.137302 4.7536e-05
1:3459867 G A 0.278294 -1.4878e-05
1:3464917 T C 0.058168 -2.3035e-06
1:3466713 A G 0.138603 9.3723e-06
1:3466895 T C 0.064955 8.4906e-06
1:3468150 A G 0.101117 7.9998e-06
1:3472952 C T 0.093847 -1.4522e-05
1:3473155 C G 0.076436 -8.2151e-06
1:3473345 T C 0.223073 6.9814e-05
1:3485108 T C 0.062674 -1.8502e-05
1:3486123 G A 0.135867 1.5151e-04
1:3486471 G A 0.060664 -4.1586e-06
1:3487304 A G 0.070785 6.7216e-06
1:3491107 C T 0.191095 -3.0625e-05
1:3495672 A G 0.024740 1.3001e-06
1:3496479 C T 1.833181 3.2473e-05
1:3498535 C A 0.057854 1.9857e-05
1:3498740 C T 1.818445 3.6278e-05
1:3499150 T C 0.330733 -2.4622e-05
1:3500750 C T 0.035224 -8.5803e-06
1:3504072 A G 0.042666 -1.8579e-05
1:3506497 G A 1.444694 3.6444e-05
1:3510633 A C 0.337303 -1.6187e-06
1:3511431 T C 0.055098 -2.2534e-06
1:3511934 G A 0.287204 4.6860e-06
1:3512338 A G 0.082788 7.5951e-06
1:3512516 C T 1.789489 8.5437e-06
1:3517279 T C 1.578542 2.3855e-05
1:3518488 G A 1.161804 5.8625e-05
1:3519434 G A 1.227448 5.6803e-05
1:3522794 A G 0.033912 1.2769e-05
1:3526273 G A 0.039128 -2.5969e-05
1:3526390 G A 1.918666 1.5941e-05
1:3526417 A G 0.049567 -1.6190e-05
1:3530591 G A 0.445866 9.7205e-07
1:3532703 G A 1.503655 4.0657e-05
1:3533419 A G 0.584736 1.1462e-05
1:3533564 A C 0.895186 2.6436e-05
1:3535678 G A 0.580081 5.1060e-06
1:3538161 A G 0.025817 -1.3042e-05
1:3539460 T C 0.047600 1.0274e-05
1:3539481 G A 1.559022 3.5906e-05
1:3539603 A C 0.092847 1.4975e-05
1:3548832 C G 0.115587 -5.6051e-05
1:3552607 A G 0.021848 -1.2128e-06
1:3555672 T C 0.450401 8.4263e-06
1:3557922 G C 0.111913 -1.3277e-05
1:3559482 G A 0.079396 -6.5220e-06
1:3562735 A G 0.074904 2.2938e-05
1:3563428 T C 0.342490 7.3493e-07
1:3567140 G A 0.055637 -5.3558e-05
1:3570883 T C 0.956633 2.2776e-05
1:3574756 C T 0.330623 5.6961e-06
1:3574805 T C 0.057506 -3.8416e-05
1:3575146 A G 0.232888 -7.7826e-06
1:3575320 G A 0.106009 9.1908e-06
1:3575879 T C 1.146358 5.4495e-05
1:3575929 A G 0.312067 1.9325e-05
1:3581127 C T 0.408705 7.8019e-06
1:3583209 A G 0.091763 -2.6598e-05
1:3583440 C A 0.101737 -3.7784e-06
1:3585041 C T 0.157075 -1.9545e-05
1:3586700 A G 0.921496 1.6580e-05
1:3587505 C T 0.159662 1.7494e-05
1:3587538 A G 0.058571 -2.6039e-05
1:3589971 A C 0.049359 1.3879e-05
1:3590640 A G 0.029599 1.7386e-05
1:3592518 A C 0.065647 -1.2756e-05
1:3592598 A C 0.219327 3.4708e-05
1:3594105 G A 0.863529 4.6359e-05
1:3597017 A G 0.121667 -4.4429e-05
1:3598899 T C 0.032948 1.4300e-06
1:3601654 A G 0.072375 4.3340e-06
1:3602340 G A 1.042517 -1.1877e-06
1:3603036 C T 0.437664 5.2793e-05
1:3603650 T C 0.031644 -9.4002e-06
1:3605282 A G 0.073495 2.5701e-05
1:3605508 A G 0.060827 -1.6788e-05
1:3606481 T C 0.061810 -9.6171e-06
1:3607520 A G 0.724751 1.1993e-06
1:3607532 A G 0.274159 4.4754e-06
1:3609045 A G 1.682068 -2.2428e-05
1:3613770 T C 0.614367 -3.3341e-05
1:3613820 C T 0.328387 2.9008e-05
1:3616975 A C 0.740772 -1.1471e-05
1:3622073 A G 0.055627 -1.6236e-05
1:3625876 A G 1.942189 -9.2571e-06
1:3627666 A G 0.625919 -1.9680e-05
1:3628663 G A 1.065553 -2.0009e-05
1:3630476 T C 0.361718 3.4375e-06
1:3630630 G T 0.070415 1.8307e-05
1:3635630 C T 0.069117 2.7930e-05
1:3637613 G T 1.540868 -2.3417e-06
1:3638674 T C 1.787509 2.4496e-05
1:3646291 A G 1.599501 8.0995e-06
1:3647272 T C 0.040914 -1.9111e-05
1:3648345 A G 0.073589 2.4587e-05
1:3651031 T C 0.072758 2.3853e-05
1:3651126 T G 1.476348 -9.0204e-06
1:3662845 G A 0.701358 3.9395e-05
1:3663128 A G 0.125211 4.2857e-05
1:3664552 A G 0.052342 -1.2280e-05
1:3669172 T C 0.135393 4.0862e-05
1:3669205 G C 0.698709 4.2739e-05
1:3669356 A G 0.024334 -1.7677e-05
1:3671791 G A 0.243632 1.7194e-05
1:3672992 A C 0.580373 -3.6870e-05
1:3675959 G T 0.494969 1.3673e-06
1:3677933 C T 0.754424 1.1636e-05
1:3679775 T C 0.453370 4.9101e-06
1:3681063 G A 0.472154 -2.1703e-05
1:3681681 G A 1.190082 -1.6444e-05
1:3682070 A C 1.063462 -2.4747e-06
1:3686318 A G 0.028917 -4.5202e-06
1:3692240 C T 0.787168 -1.2813e-05
1:3694362 T C 0.097991 2.7474e-05
1:3696925 T C 0.021828 -1.0646e-05
1:3697035 G A 0.190296 -2.5409e-05
1:3697137 T G 0.640164 -1.3759e-05
1:3697663 T C 0.048960 5.4418e-06
1:3700216 T C 0.151927 -1.5631e-05
1:3703710 A G 0.044257 4.4260e-06
1:3703903 T C 0.040313 1.5049e-05
1:3711689 C T 0.479824 2.0768e-05
1:3719057 A G 1.108518 1.0182e-06
1:3724827 A C 0.072385 4.1220e-05
1:3736850 T G 0.035415 -7.4143e-06
1:3738018 T C 0.029693 1.3581e-05
1:3738762 C G 0.043504 -1.4574e-05
1:3744084 A G 0.618729 -1.6060e-05
1:3745015 G T 0.205175 1.7034e-05
1:3745924 A G 0.089293 -2.4808e-05
1:3746710 T C 0.258017 -2.4560e-05
1:3759760 A C 0.097553 1.2740e-05
1:3760309 A G 0.448885 -1.2801e-05
1:3760672 G A 0.067997 9.1551e-06
1:3763768 A G 0.030469 7.0160e-06
1:3765758 T C 0.034503 -4.8050e-06
1:3769760 A G 0.030452 1.1537e-05
1:3770642 A G 0.497760 2.4230e-05
1:3770736 C T 0.880453 1.4812e-06
1:3770800 A G 0.531705 -9.9011e-06
1:3772460 C T 0.152859 2.0199e-05
1:3779680 T C 1.903709 1.9844e-05
1:3783278 C A 1.805114 8.3782e-06
1:3783880 T C 0.033299 -6.1172e-06
1:3784276 A G 0.043501 -1.6688e-05
1:3786245 A G 0.201676 2.3170e-05
1:3789814 C A 0.777268 3.1190e-05
1:3790001 T C 0.261237 -2.8003e-06
1:3793240 C T 0.306244 5.1866e-06
1:3793729 T C 0.035532 5.9024e-06
1:3796237 G A 0.118145 1.2055e-06
1:3796542 A G 1.131352 2.0680e-06
1:3797919 C T 0.150087 -2.7271e-05
1:3800242 G A 0.920110 5.7566e-06
1:3801611 C T 0.082110 -1.5681e-05
1:3802900 A G 0.049742 -2.8681e-05
1:3807388 A G 0.331843 -5.0098e-06
1:3807593 C G 1.978902 1.8372e-05
1:3811810 C T 0.333366 -2.6170e-06
1:3811848 T C 0.032066 1.8798e-05
1:3814742 C T 1.457006 1.0116e-05
1:3815578 T C 0.026768 -3.1526e-05
1:3815680 A G 0.113987 -7.2246e-06
1:3817390 T C 0.094317 -2.6641e-05
1:3821782 A G 0.673304 2.4050e-05
1:3823804 T C 0.325586 9.2593e-06
1:3824656 T C 0.077897 4.7094e-05
1:3831556 A G 0.278459 -3.8677e-05
1:3833321 C T 0.658052 -2.8793e-05
1:3835304 A G 0.044951 -1.2061e-05
1:3835429 C T 0.170889 -7.0760e-06
1:3840645 G A 0.606223 3.0548e-06
1:3840709 T C 0.152155 -1.1978e-05
1:3995644 T C 0.068529 -2.9928e-05
1:3995906 C T 0.172353 -1.3828e-05
1:3996246 T C 0.142083 -1.3111e-05
1:3996946 G A 0.292748 -2.6000e-05
1:4002600 C T 0.082064 6.4299e-06
1:4002820 T C 0.206191 -1.3491e-05
1:4003054 G T 0.324115 5.8758e-06
1:4004263 A G 0.933639 1.1327e-05
1:4005256 A G 0.055114 -1.4514e-05
1:4005718 G A 0.443140 -1.2968e-06
1:4006788 T C 0.807334 -1.8163e-05
1:4007558 A C 0.314628 -6.4558e-06
1:4008061 T G 0.035840 -9.0127e-06
1:4008337 T G 0.326231 -1.4021e-05
1:4009793 T C 0.399233 3.9456e-05
1:4010743 G A 0.335641 -3.6516e-05
1:4010889 T C 1.392430 -4.5206e-05
1:4012010 A G 0.087877 -3.3633e-05
1:4014091 C T 0.114987 1.8217e-05
1:4015382 T C 1.347768 1.1384e-07
1:4017137 T C 1.442494 -6.2259e-07
1:4018038 G A 0.047551 7.1771e-06
1:4019237 C T 0.632537 4.8101e-05
1:4024256 C T 1.265554 1.7641e-05
1:4026838 C A 1.355463 4.0491e-05
1:4027455 A G 0.068847 -6.8048e-06
1:4028350 G T 0.042712 -2.1013e-05
1:4029766 A G 0.045042 2.3992e-05
1:4031644 G C 0.053751 5.9404e-06
1:4032762 T C 0.101114 6.4585e-06
1:4041478 G A 1.247874 6.3861e-05
1:4046629 A G 0.265895 2.0728e-05
1:4047277 C T 1.388499 9.4282e-05
1:4047619 A C 0.216003 3.6503e-05
1:4053435 C T 0.215169 2.9113e-05
1:4056356 A G 1.444623 1.6126e-05
1:4061608 A G 0.333697 7.0901e-05
1:4062279 T C 0.064469 -7.0896e-05
1:4062432 T C 0.099598 4.7440e-05
1:4062843 C A 1.717104 3.5178e-05
1:4064104 T C 1.010500 5.8646e-06
1:4065032 C T 0.279748 -3.1115e-05
1:4068246 G A 0.023708 9.5155e-06
1:4070395 A G 0.679663 2.8720e-05
1:4079944 T C 0.030316 3.9667e-05
1:4082367 C T 0.974631 1.3974e-05
1:4088766 C A 0.409601 -1.9199e-05
1:4092563 C T 0.284383 -6.8751e-05
1:4095750 G C 0.134699 5.3245e-05
1:4104410 G A 0.087501 -2.1556e-05
1:4106987 A G 0.078627 -4.3142e-06
1:4107238 T C 0.110274 5.5359e-05
1:4108282 T C 0.339617 -2.6395e-05
1:4109399 A G 0.181627 -3.4382e-05
1:4111187 A G 0.564576 -3.5464e-06
1:4112750 T C 0.138136 -6.5227e-06
1:4114901 T C 0.256352 -6.8685e-05
1:4116604 C T 1.856518 -6.1109e-06
1:4117554 C T 0.187677 1.7642e-06
1:4120987 T C 0.516758 -6.9084e-06
1:4122464 C T 1.749130 -2.4350e-05
1:4128154 C T 1.198833 -3.8946e-06
1:4130684 C T 0.920020 -4.9741e-06
1:4131602 C G 0.073830 -1.0256e-05
1:4133242 A C 0.061395 -1.3896e-05
1:4139931 T C 1.669059 -2.0427e-05
1:4141914 C T 1.957694 -4.7615e-05
1:4145615 C T 0.401869 -9.6445e-06
1:4146028 C A 1.806214 -2.9270e-05
1:4152928 A C 0.512866 3.9492e-05
1:4153684 A G 0.128811 -2.8268e-06
1:4156015 C T 0.285032 -1.3922e-05
1:4158955 T G 1.039742 4.6036e-06
1:4160904 A G 0.131362 1.7334e-05
1:4162534 A G 0.028933 -1.1125e-05
1:4162563 G A 0.030910 -1.2162e-05
1:4166023 A C 0.025710 2.6054e-05
1:4170249 C A 0.515742 1.2559e-04
1:4173506 C T 0.038460 6.6934e-05
1:4173618 A G 0.067458 -7.4692e-06
1:4175784 A G 0.357907 4.1159e-05
1:4177742 G A 0.090481 -4.5968e-05
1:4177770 A G 1.947986 2.5355e-05
1:4178632 T C 0.076017 -2.0011e-05
1:4180181 A T 0.041771 -3.4974e-05
1:4180842 T C 0.729181 1.8846e-05
1:4186309 T C 1.047905 1.9541e-05
1:4187494 A G 0.137604 -7.3080e-06
1:4191859 C T 0.132573 1.4139e-05
1:4195537 C T 0.951816 3.8507e-05
1:4199172 A G 0.063982 6.4839e-06
1:4200169 A G 0.040622 -1.9875e-05
1:4200489 G A 0.103678 1.1898e-05
1:4216862 T C 0.421065 1.5107e-05
1:4217340 T C 0.026411 2.4181e-05
1:4218381 T C 0.342727 -9.5510e-06
1:4222406 T C 0.603662 -6.0119e-05
1:4222684 T C 0.160694 6.9526e-06
1:4231558 T C 0.028988 1.3108e-05
1:4232007 A G 0.191069 -1.4418e-05
1:4232695 A G 0.324011 -3.9483e-05
1:4238650 G T 0.421448 -1.1498e-05
1:4239028 A G 0.211579 2.6305e-05
1:4262453 A C 0.049499 -2.1225e-05
1:4268251 T C 0.575138 7.3517e-05
1:4270135 C A 0.077166 8.7955e-06
1:4271915 G A 0.939245 2.2480e-05
1:4276903 C T 1.943438 -8.2469e-06
1:4277602 G A 0.180517 -2.1723e-05
1:4278331 A C 1.144475 -1.8668e-05
1:4278798 T C 0.542920 3.9881e-05
1:4279186 A G 0.568948 -7.7778e-06
1:4283000 A G 0.206428 -1.9213e-05
1:4284659 C T 1.429965 6.2065e-07
1:4285971 G A 0.089474 2.1884e-05
1:4289935 T C 0.232573 -5.3867e-05
1:4291262 C T 1.418043 4.8994e-06
1:4293138 G C 0.025730 1.4898e-05
1:4294000 G A 0.266771 -3.6158e-05
1:4294267 C G 0.502042 -1.7419e-04
1:4300158 T C 0.038525 -2.8461e-05
1:4311009 T G 0.052680 -6.4777e-06
1:4314360 C T 0.042757 7.3198e-06
1:4315204 T G 1.076478 -1.5364e-05
1:4316688 A G 0.104493 1.0353e-05
1:4328952 A G 0.308685 2.3736e-06
1:4332335 A G 0.042644 -1.9827e-05
1:4332476 A C 0.142803 -2.0123e-05
1:4333505 C T 1.275973 -2.6121e-05
1:4338412 C A 0.097845 1.4644e-05
1:4341843 T C 0.485413 3.1468e-06
1:4355468 A G 1.102941 -1.5915e-05
1:4357576 C T 0.119894 4.0411e-05
1:4358906 T C 0.087881 -1.6167e-05
1:4361535 A G 1.283562 -3.9198e-05
1:4362747 C T 0.096313 -6.9245e-06
1:4363625 T C 0.112325 -1.0900e-05
1:4364226 T C 1.344058 -3.7993e-06
1:4364422 A C 0.613124 -1.3846e-05
1:4367323 A G 0.879512 -1.3816e-05
1:4367922 C T 1.405738 1.3899e-05
1:4367980 A G 1.426638 -4.8754e-05
1:4368216 T C 0.274675 3.6179e-05
1:4368745 A G 0.100134 1.8550e-06
1:4370074 T C 0.146108 -2.6205e-05
1:4370385 A G 1.621254 -4.3775e-05
1:4370489 A G 0.098780 -6.3271e-05
1:4370588 A C 0.109832 2.2945e-05
1:4372049 T C 0.433207 -2.4383e-05
1:4379687 G A 0.216214 -5.0570e-05
1:4380195 T C 0.735858 1.2027e-05
1:4380503 C T 0.072479 -1.5366e-05
1:4380973 A G 0.288463 -1.3979e-05
1:4381016 C G 0.325332 -1.8258e-06
1:4384056 T C 0.268180 -7.0803e-06
1:4395037 T C 0.198362 2.0942e-05
1:4395812 C A 0.433889 -2.0049e-06
1:4400538 A G 0.336277 -2.1977e-06
1:4405102 G T 0.085404 -1.3064e-05
1:4406735 A G 0.459982 1.2189e-05
1:4409252 C A 0.082895 4.4595e-05
1:4411626 G T 0.044909 2.4550e-05
1:4419975 A G 0.022769 4.8544e-06
1:4423326 A C 0.069711 -1.5189e-05
1:4441089 G A 0.117840 4.9403e-06
1:4455887 A C 0.066621 -2.1782e-05
1:4456133 A G 0.132378 -1.8552e-05
1:4457859 C T 0.065900 -5.5832e-05
1:4463229 C T 0.209083 -1.6023e-05
1:4477412 T C 0.038226 -5.5964e-06
1:4478039 A C 1.519241 6.6427e-06
1:4478139 G A 0.950310 -9.0254e-07
1:4486932 A G 0.031407 -1.8328e-05
1:4488779 G A 0.031124 5.3280e-06
1:4491445 T C 0.318403 1.6635e-05
1:4496329 T C 1.911895 1.9481e-05
1:4499521 T C 0.037405 -1.4423e-05
1:4503904 G A 0.422480 -4.4995e-06
1:4504183 A G 0.145124 -1.2689e-05
1:4508348 A C 0.356346 -7.0529e-06
1:4510477 T C 0.080756 6.2222e-06
1:4512427 G A 0.185849 -1.1051e-05
1:4519189 C T 0.726529 -2.6920e-05
1:4521519 G A 0.149191 3.8267e-06
1:4523324 A G 0.097453 6.0726e-05
1:4523357 T C 1.435132 -2.4386e-05
1:4534200 C T 0.321626 -2.1275e-05
1:4534969 T C 0.230467 -2.3785e-05
1:4539232 G T 0.023841 -2.9568e-05
1:4549380 A G 1.550849 -1.1350e-05
1:4552323 A G 0.213157 -8.8708e-05
1:4556256 A G 0.038658 1.6218e-05
1:4565380 G A 0.946467 4.2987e-05
1:4566418 G A 0.101971 1.8216e-05
1:4578754 C T 0.221044 -3.5558e-05
1:4583448 C A 0.037966 1.0462e-06
1:4597961 G A 1.557717 -7.1147e-06
1:4605457 C T 0.054978 -1.0085e-05
1:4610733 C A 0.366704 2.5674e-05
1:4613047 C T 0.078176 3.6834e-05
1:4624320 C T 0.151476 -1.7193e-05
1:4628741 G A 0.101828 -4.1352e-07
1:4629443 C T 0.029297 -5.8382e-06
1:4629608 T C 0.024886 -2.7636e-05
1:4633222 T G 0.227286 -4.0636e-05
1:4634978 G A 0.764820 2.8982e-05
1:4636675 G A 0.040634 1.3597e-05
1:4641668 G A 0.073362 1.8041e-05
1:4641742 A G 1.862108 -2.7057e-05
1:4643432 C A 0.459200 6.4784e-05
1:4643482 C T 0.093048 -2.8206e-05
1:4644017 A G 0.038116 7.6680e-06
1:4647646 T C 1.850786 -1.8741e-05
1:4648825 T C 0.204416 -6.1996e-05
1:4651472 T C 0.225682 4.6697e-06
1:4657087 A G 0.427771 -2.7174e-05
1:4658816 T C 1.801927 -4.5837e-05
1:4659903 A G 0.149188 3.0591e-05
1:4662408 A C 0.606249 3.3813e-05
1:4668670 A G 0.091691 -1.4377e-05
1:4673794 C T 0.092065 -1.1597e-05
1:4674429 T C 0.050093 -1.3126e-06
1:4677087 T C 0.772945 1.4188e-05
1:4677276 C T 0.297691 -3.1667e-05
1:4679563 C G 0.131021 3.2233e-05
1:4680353 C T 0.038609 -2.6448e-05
1:4682438 A G 0.022964 -1.7054e-05
1:4682722 C T 0.160574 4.0595e-05
1:4684305 C T 0.765797 1.4063e-05
1:4684846 G A 0.030569 -1.0033e-05
1:4690808 T C 0.024016 7.6936e-06
1:4691646 C G 0.050547 -1.2043e-05
1:4696092 T C 0.459359 7.1885e-06
1:4696853 T C 0.030452 -1.4942e-05
1:4698559 T C 0.314757 4.2315e-06
1:4701890 A G 1.834742 -1.0403e-05
1:4705931 A G 0.510971 -4.2870e-05
1:4708162 C T 0.129729 1.5812e-05
1:4710180 T C 0.046743 1.2596e-05
1:4712441 T G 0.099335 -1.9645e-05
1:4717340 C T 0.197969 -1.9855e-05
1:4718551 T G 0.443010 -2.3651e-06
1:4722951 T C 0.383939 -2.7067e-05
1:4724134 G A 0.226033 -5.6116e-06
1:4724957 T C 0.557811 4.9240e-05
1:4725496 T C 0.132092 -2.4550e-05
1:4726364 C G 1.570431 -2.3262e-07
1:4727086 T C 0.880862 -2.5170e-05
1:4731928 A G 0.503729 -2.8273e-05
1:4733239 C T 0.611575 4.9200e-05
1:4733355 C T 0.504979 5.4074e-05
1:4735908 T C 0.046100 -9.3128e-06
1:4737890 T C 0.383611 -1.2336e-05
1:4738705 T C 0.142732 -2.6730e-07
1:4738788 A G 0.089267 6.1098e-06
1:4744294 T C 0.499890 1.5375e-05
1:4749447 A G 0.076072 -4.5875e-05
1:4750590 A C 0.115032 -9.0883e-06
1:4751995 A G 0.040177 6.4858e-05
1:4754651 G A 0.033335 1.0278e-05
1:4755501 A G 0.133981 -2.5838e-05
1:4755722 A G 0.079244 3.1171e-06
1:4756601 G A 0.820798 1.7496e-06
1:4757524 A G 0.149710 7.0247e-06
1:4761251 A G 0.208090 3.1816e-06
1:4763401 T C 0.979321 3.1015e-05
1:4765955 C T 0.361777 2.7128e-05
1:4769825 T G 0.264298 -8.2978e-06
1:4770904 C T 0.676910 -2.2795e-05
1:4771665 C G 1.128950 3.6883e-05
1:4772717 A G 1.338553 3.3398e-05
1:4773266 C A 0.475241 -8.9647e-06
1:4773852 A G 1.491834 -1.9574e-05
1:4775828 A G 0.411837 -1.4262e-05
1:4781096 G C 0.329666 -1.7667e-05
1:4781922 G C 0.031997 -1.0866e-05
1:4788886 G A 0.905446 1.6573e-05
1:4789974 T C 0.242583 5.4735e-06
1:4795747 G T 1.539742 -7.1946e-06
1:4797566 T C 0.136156 1.3315e-05
1:4799110 A G 0.385179 -1.3980e-05
1:4799750 T G 0.032585 2.0240e-05
1:4800121 G A 0.222654 -6.7316e-06
1:4804746 G A 1.359881 3.9682e-05
1:4805434 G A 1.873257 8.3597e-06
1:4806239 T C 0.027765 3.5816e-07
1:4806370 T C 0.042046 -2.1099e-05
1:4809120 T C 0.648039 5.6303e-05
1:4817258 T C 0.204299 -6.4298e-07
1:4821049 G A 0.038268 4.0376e-05
1:4822040 G A 0.044234 2.2846e-05
1:4825892 T C 0.598566 5.4731e-05
1:4826660 A G 1.569305 5.6502e-05
1:4832839 T C 0.054608 -1.7518e-05
1:4833498 T G 0.245901 1.6395e-05
1:4835893 A G 0.319324 3.1965e-05
1:4836121 G A 1.579422 4.6411e-05
1:4838146 T G 0.545130 -4.1942e-05
1:4843233 A G 0.034458 -3.3264e-05
1:4848808 G A 0.737377 1.7358e-04
1:4853747 C G 0.923340 3.8336e-06
1:4855524 T C 1.653407 1.1366e-04
1:4858666 C A 0.035078 -8.1161e-06
1:4860555 A G 0.034701 2.1069e-05
1:4861603 C T 0.065494 1.0501e-05
1:4866420 T G 1.218382 9.9731e-05
1:4881267 C T 1.625902 1.0664e-04
1:4888739 G C 0.125808 -1.4730e-05
1:4889588 A C 0.834648 1.6595e-05
1:4890255 A G 0.051570 -4.3596e-05
1:4894144 T C 0.126493 4.3748e-05
1:4894148 C T 0.163310 -3.7535e-05
1:4898473 C T 0.060684 -7.7853e-06
1:4900223 C A 0.182811 2.2277e-05
1:4901737 A C 1.221703 3.1762e-05
1:4914910 A C 1.161262 2.6864e-05
1:4927798 T C 1.106337 3.6346e-05
1:4929004 C T 0.031465 2.2258e-05
1:4929561 T C 0.059730 -9.3230e-07
1:4932655 A C 0.074034 2.6062e-05
1:4934852 T C 0.362328 1.8556e-05
1:4937139 A G 0.065627 5.6461e-06
1:4940987 A C 0.605064 5.1433e-06
1:4950877 A G 0.057042 -2.5148e-05
1:4951910 G A 0.516693 1.2022e-05
1:4954746 A G 0.023188 1.0246e-05
1:4958491 T C 0.054254 -3.4608e-05
1:4960911 G A 0.327757 1.3524e-05
1:4963569 T C 0.370044 -6.2784e-05
1:4964674 A G 0.039291 9.7347e-06
1:4965417 T C 0.026746 7.8181e-06
1:4969653 A G 0.144595 -6.0551e-06
1:4973094 C T 0.182347 3.5761e-05
1:4985225 T C 0.182607 7.9739e-06
1:4986475 G A 0.045240 3.4321e-05
1:4987953 T C 0.053491 1.5381e-05
1:4991942 A C 0.583970 8.3993e-06
1:4994367 T C 0.072362 1.2448e-07
1:4995026 C T 0.938229 -1.6327e-05
1:4997363 G A 0.399360 1.4241e-05
1:5002393 C T 0.169507 1.1258e-05
1:5002457 T G 1.206847 -1.1965e-05
1:5005716 T G 0.052806 -3.8532e-05
1:5007235 C T 0.963916 5.2302e-06
1:5009249 G A 1.115506 -3.2498e-06
1:5010878 C T 1.252408 -4.5323e-06
1:5018318 A C 1.122160 3.8800e-05
1:5021200 G T 1.000785 1.0155e-04
1:5021420 A G 0.361929 -1.6475e-05
1:5026837 G A 0.101094 4.9491e-05
1:5026859 C T 0.079588 3.9065e-06
1:5028850 T C 0.211128 6.1412e-08
1:5029531 C A 0.443172 1.7639e-05
1:5030419 T C 0.090883 3.0943e-06
1:5030567 C G 0.395679 2.6188e-05
1:5032137 C T 0.361393 1.6907e-05
1:5036940 C T 0.070587 -1.9502e-05
1:5038093 C A 0.577604 1.2746e-05
1:5039514 C T 0.040897 1.3144e-05
1:5039794 G C 0.356609 -1.5391e-05
1:5047874 C A 0.049583 1.7582e-05
1:5051305 G T 0.822453 4.0189e-05
1:5055883 T A 0.024853 1.0895e-05
1:5057225 A G 0.352318 -3.9065e-05
1:5058911 A G 0.026392 1.2856e-05
1:5060684 C T 0.947223 -1.3711e-05
1:5072295 T C 0.574054 -4.0347e-05
1:5073658 C A 0.530004 -7.7010e-06
1:5081173 A G 1.545795 2.5900e-05
1:5083573 G A 0.424233 3.9043e-06
1:5088062 T C 0.423334 2.9945e-05
1:5088994 A G 0.219710 -1.2670e-05
1:5091631 A G 0.021767 3.3831e-05
1:5091827 G A 1.457980 -5.6175e-06
1:5093741 G C 0.846946 9.1711e-07
1:5094655 T C 0.031397 1.9190e-06
1:5095214 C T 0.153667 -4.9754e-05
1:5097059 C A 0.063777 2.8502e-05
1:5098913 G A 0.058736 -5.0347e-06
1:5098991 C T 0.021474 -2.7140e-06
1:5099400 T C 0.074164 2.2029e-05
1:5103105 T C 0.102675 -1.5790e-05
1:5103621 G A 0.497228 -1.6895e-05
1:5113911 A C 0.349978 2.1928e-05
1:5121786 T G 0.131566 -2.0901e-05
1:5122297 C T 0.030439 -2.0430e-05
1:5126826 A G 0.024078 -1.5463e-05
1:5135010 T C 0.183626 -1.5630e-05
1:5136644 C T 0.876048 1.2941e-05
1:5137669 C T 0.020640 5.1371e-06
1:5138696 T C 0.473209 -1.0776e-05
1:5138792 C T 0.352795 -2.1960e-05
1:5142552 G T 0.618787 -3.0324e-05
1:5143472 G T 0.170299 9.2960e-06
1:5146071 C T 0.333574 8.3228e-06
1:5151214 C A 0.131388 1.9280e-05
1:5158225 T C 0.966042 -1.5844e-05
1:5158512 T C 0.023815 -1.8478e-06
1:5159350 C T 1.512282 9.5041e-06
1:5168872 T C 0.031345 -1.5376e-05
1:5170712 G A 0.210002 1.1138e-05
1:5179806 C T 1.539375 -4.6466e-05
1:5183925 A G 1.456074 -9.2251e-06
1:5190166 G A 0.274321 1.2320e-05
1:5190659 C T 0.221034 -9.7891e-06
1:5193026 G A 0.122020 -5.6945e-06
1:5196739 G A 0.763921 -2.0712e-05
1:5198791 T C 0.068136 -1.8123e-06
1:5202294 T C 0.023789 -5.8751e-05
1:5204884 G A 0.239282 -8.1358e-06
1:5206639 G A 1.391914 -2.1031e-05
1:5215285 G A 0.097141 1.3624e-05
1:5217432 G C 0.022117 1.8286e-05
1:5222596 T C 0.873981 2.0923e-05
1:5225760 C T 0.022270 1.9818e-05
1:5227508 T G 0.227945 4.2994e-06
1:5228983 A C 0.092759 -1.9725e-05
1:5230746 A G 0.815468 1.2970e-05
1:5236110 T C 0.178462 2.1237e-05
1:5237431 G A 0.150412 1.7232e-05
1:5246841 T C 0.500107 -6.6859e-07
1:5251569 T G 0.314741 1.9287e-05
1:5251764 C G 0.121589 -2.3863e-05
1:5257327 G A 0.054484 2.6414e-06
1:5258154 G A 1.627363 1.0689e-05
1:5259472 G T 0.595469 3.3253e-06
1:5262285 G A 0.025804 2.0526e-05
1:5264697 G A 0.107002 -1.3915e-05
1:5268005 C A 0.027908 -1.3289e-05
1:5277437 T C 0.689955 1.3332e-06
1:5278009 T C 0.120998 3.7917e-05
1:5280502 G T 0.098423 -1.4688e-05
1:5282028 A G 0.049103 3.3009e-05
1:5284350 T C 0.034717 -4.7732e-08
1:5288559 C T 0.042222 -3.1924e-05
1:5294237 T C 0.056695 5.2867e-06
1:5294368 G A 0.112429 -6.5198e-05
1:5295574 T C 0.020692 -4.1912e-06
1:5305023 A G 1.576079 2.2800e-05
1:5306840 A G 1.792397 -2.6569e-05
1:5307136 A G 0.076332 -4.4217e-05
1:5309224 T G 0.032543 2.1925e-05
1:5309567 C A 0.816760 -1.8095e-05
1:5310910 T C 0.020458 -1.2909e-05
1:5312165 G T 0.085628 -4.2447e-05
1:5312690 T C 0.384458 1.8268e-05
1:5314570 T C 0.035185 -1.6714e-05
1:5315344 C T 0.069574 -1.0457e-05
1:5316813 C G 0.026025 5.9465e-06
1:5318071 G C 0.246176 -2.4723e-05
1:5321291 A G 0.031222 4.3831e-07
1:5323163 T C 0.640671 -2.1010e-05
1:5329177 G A 0.113046 2.8087e-06
1:5330646 A G 0.021572 2.4396e-06
1:5333340 C T 0.132352 3.0147e-05
1:5334623 T G 0.195691 -2.1193e-06
1:5335174 A G 0.022172 -8.6820e-06
1:5340404 T C 0.075748 4.6276e-05
1:5341078 G A 0.841889 3.4730e-06
1:5343226 G T 0.645413 6.2732e-06
1:5347371 A G 0.037444 2.3160e-05
1:5347439 G A 1.182837 -2.4821e-05
1:5347627 C T 1.055825 -4.8072e-05
1:5347779 T C 0.053748 6.5528e-05
1:5347979 A C 0.894394 -1.7030e-05
1:5348850 A G 0.031731 -3.2041e-06
1:5353639 C T 0.061323 2.1665e-05
1:5354275 A C 0.072385 6.1732e-06
1:5354772 T C 0.052225 2.6275e-06
1:5354979 C T 0.927868 -5.4275e-07
1:5356371 G A 0.509341 -4.7452e-05
1:5356892 C T 0.724089 -4.0875e-05
1:5357171 C A 0.715013 -4.4632e-06
1:5358282 T C 0.041388 -1.8758e-05
1:5358384 G A 0.862062 2.9584e-05
1:5362333 T C 0.044640 2.2593e-08
1:5364734 A C 0.245706 -1.6348e-05
1:5369936 G T 1.110705 3.7928e-05
1:5370017 C T 0.024525 -2.2317e-05
1:5375727 A G 0.145488 -1.7850e-05
1:5384943 A G 0.046425 5.4482e-05
1:5385080 G T 0.970671 1.7482e-05
1:5388176 T C 0.103649 3.0916e-05
1:5389291 A G 0.796983 3.0732e-05
1:5390759 C T 1.958629 -2.1495e-06
1:5393462 C T 0.031809 1.5285e-05
1:5401289 A C 0.173691 -1.0930e-05
1:5404340 T C 0.039349 2.7412e-05
1:5404897 T C 0.034581 2.7430e-05
1:5409829 T G 0.088712 -4.7502e-06
1:5411433 C G 1.256076 -6.5791e-06
1:5411516 C T 0.120612 -6.7014e-06
1:5421533 A G 0.269822 -8.8117e-08
1:5422873 T C 0.021682 -3.1914e-06
1:5426587 C T 0.714484 -1.6906e-05
1:5426757 C T 0.117369 1.4682e-05
1:5463937 G A 0.585021 -3.2954e-06
1:5464406 T C 0.085492 1.1267e-05
1:5465127 G A 0.118684 1.4612e-05
1:5467532 T C 0.490240 -3.0820e-05
1:5470084 G A 0.067065 6.7973e-06
1:5470968 T G 0.026859 -1.5210e-05
1:5472626 A C 0.105850 1.7029e-05
1:5474903 G A 0.131433 1.6360e-05
1:5480101 T C 1.232447 -3.5532e-05
1:5480260 C T 0.281994 -3.4908e-05
1:5486073 G A 0.060733 7.9622e-06
1:5490101 C T 0.490538 -1.6978e-05
1:5492983 C T 0.925482 -4.4187e-06
1:5497307 T G 0.045396 -9.5351e-06
1:5501584 A G 0.078682 -1.0587e-05
1:5507130 C T 0.056841 -2.1460e-05
1:5508774 A G 0.047766 -2.0807e-05
1:5513100 C T 0.336589 6.8892e-06
1:5513490 T C 0.063323 3.3417e-05
1:5517923 G A 0.235692 -6.1142e-06
1:5524343 C A 0.039654 -2.9297e-05
1:5524582 A G 0.935613 -4.2651e-05
1:5530396 C T 0.173908 -1.3734e-05
1:5534570 T C 1.895157 1.0704e-05
1:5534948 G T 0.105522 3.2047e-06
1:5535339 G A 0.059483 -8.0741e-06
1:5536722 A C 0.030222 -3.8529e-06
1:5540162 T C 0.023039 -1.3432e-05
1:5540807 C A 1.877412 -1.7598e-05
1:5544659 C G 0.675093 -2.4792e-05
1:5548038 C T 0.300352 -1.0038e-05
1:5550144 T C 0.124883 -8.0610e-06
1:5550489 G T 0.450196 -1.3005e-05
1:5552235 T C 0.220194 -1.5960e-05
1:5553470 C T 1.618271 3.6040e-05
1:5554049 G A 0.221868 1.0456e-06
1:5555684 T C 0.186466 -6.9530e-06
1:5558726 G T 0.214221 -5.6842e-06
1:5563249 T C 0.020718 -2.2950e-05
1:5572304 A G 0.353613 1.4167e-05
1:5573683 T C 0.097206 1.5587e-06
1:5574895 G A 0.142982 5.5700e-05
1:5575910 C T 0.081191 -3.9495e-06
1:5577052 C T 0.112984 2.1836e-05
1:5578655 C T 0.059343 7.9699e-06
1:5582348 A G 0.087673 -3.7396e-05
1:5583782 G A 1.934136 4.3824e-06
1:5588816 A G 0.249708 -5.1699e-05
1:5588846 C A 0.044815 -3.2554e-05
1:5592799 C T 1.542134 2.0258e-06
1:5597230 T C 0.168354 -1.7745e-05
1:5603850 G A 0.379567 2.2615e-05
1:5618540 C T 0.164836 -1.7215e-05
1:5622053 T C 0.066449 6.4373e-05
1:5623548 T C 0.140220 2.7850e-06
1:5626094 T C 0.796036 1.9781e-05
1:5627912 A C 0.917462 2.1761e-05
1:5631034 G A 0.103915 4.6777e-07
1:5631455 T C 0.045052 -1.6413e-07
1:5631820 T C 0.040112 3.1488e-05
1:5635724 C T 0.765145 -2.1707e-05
1:5636176 G A 0.038956 7.7467e-06
1:5636697 C T 0.076511 -5.9688e-05
1:5636732 A G 1.149237 -1.1320e-06
1:5636893 C A 0.099150 1.0373e-05
1:5637268 G T 1.813040 -8.4812e-05
1:5640446 G A 0.790174 2.1866e-05
1:5641458 T C 0.073719 -1.8039e-05
1:5642847 A G 0.165456 -9.2549e-06
1:5643543 A G 0.326339 -7.9531e-06
1:5643758 T C 1.292907 -5.0866e-06
1:5646104 T G 0.024983 -7.6401e-06
1:5654285 T C 0.052294 1.3957e-05
1:5657296 A G 0.025944 -1.1345e-06
1:5658104 G A 0.150457 -1.5767e-07
1:5662664 C T 0.276651 -1.3571e-05
1:5664897 T C 0.379940 8.3498e-06
1:5665513 G A 0.966886 -4.7170e-06
1:5671493 C G 0.130836 1.0042e-05
1:5674434 C T 1.475552 4.4001e-07
1:5677112 C A 0.139824 -2.1824e-06
1:5678783 G A 1.016680 1.6763e-07
1:5679441 G A 0.894991 1.4874e-05
1:5679808 A G 0.507014 -3.4332e-06
1:5680572 G A 0.403609 1.5458e-06
1:5683439 A G 0.081454 -1.7569e-05
1:5683761 C T 0.118002 -8.2437e-06
1:5684738 C G 1.511617 -1.3348e-05
1:5695480 A G 0.994229 4.2805e-06
1:5695978 G T 0.082288 -5.3996e-05
1:5696677 G A 1.056305 2.2815e-06
1:5698736 A G 0.312576 1.2517e-05
1:5703552 A G 0.532543 2.4291e-05
1:5707938 A G 0.878041 7.4002e-06
1:5709833 A G 0.293436 3.0037e-06
1:5710885 A G 0.080818 7.9955e-06
1:5711767 A G 0.036834 9.8593e-06
1:5713014 G A 0.734319 -8.1224e-06
1:5719471 C G 0.217259 -5.7460e-06
1:5720961 T C 0.126655 2.7257e-05
1:5724940 C T 0.471164 5.3475e-06
1:5737696 C A 0.093207 3.0984e-05
1:5743509 G A 0.271977 -5.9705e-06
1:5744963 C A 0.095564 4.1339e-05
1:5745339 G A 0.199200 9.0898e-06
1:5747158 G A 0.567059 -3.7238e-07
1:5747635 T C 0.054218 -2.5418e-05
1:5750125 T C 1.374052 1.1184e-05
1:5752044 A G 0.146870 1.3793e-05
1:5752806 T C 0.242976 1.4432e-05
1:5754119 A G 1.417449 -3.9525e-06
1:5758772 C T 0.125925 7.9822e-06
1:5760354 T C 0.069616 1.3670e-05
1:5768379 A G 0.060226 -2.8633e-06
1:5768607 T C 0.078676 2.4255e-05
1:5771601 A C 0.036727 3.9940e-06
1:5771817 C G 0.358118 1.4929e-06
1:5773754 G A 0.023510 1.0974e-05
1:5777457 C T 1.150700 9.6832e-06
1:5778236 A G 0.997829 -1.4136e-05
1:5778800 A G 0.066822 1.1022e-05
1:5786651 A G 1.002827 9.5358e-06
1:5788582 T C 0.091276 2.3994e-06
1:5788790 C T 0.646088 -1.0557e-05
1:5789247 A C 0.067357 1.6808e-05
1:5790320 C G 0.265174 7.4958e-06
1:5802376 T C 0.874708 9.4902e-07
1:5805356 C T 0.081597 9.6296e-05
1:5805386 A G 0.313329 4.4997e-05
1:5808499 G A 0.047668 -8.1152e-06
1:5815367 C T 0.310901 1.2638e-04
1:5815715 A G 0.044883 7.9196e-06
1:5826134 G C 0.027284 1.7137e-05
1:5826660 A G 0.060888 1.3048e-05
1:5837401 G A 0.208785 2.5978e-05
1:5837435 T C 0.328964 1.1112e-04
1:5840181 G A 0.115788 -4.1981e-05
1:5847239 T C 0.529894 3.8404e-05
1:5851722 C A 0.071038 -3.6707e-05
1:5852234 A G 0.064199 2.7944e-05
1:5852950 C A 1.808120 -4.0130e-05
1:5856161 T C 0.033990 4.2284e-06
1:5857961 T C 0.394157 -1.0877e-05
1:5873013 G A 1.430968 -3.7618e-05
1:5875225 A G 0.080126 -2.0767e-06
1:5886177 C G 0.059905 7.6158e-06
1:5886560 A G 0.039443 1.6681e-05
1:5887118 A C 0.056789 -1.3452e-06
1:5887672 G A 1.472472 -4.8276e-05
1:5888555 T G 0.123614 1.4997e-05
1:5890394 G A 1.315582 -4.8085e-05
1:5897070 T C 0.043708 -3.9896e-05
1:5898323 C T 0.780160 -1.0053e-05
1:5899473 A G 0.100410 -9.1059e-07
1:5906643 C T 1.525856 1.5663e-05
1:5911000 A G 0.496472 -3.1887e-06
1:5911588 C A 0.162531 3.8708e-05
1:5911666 C T 0.067643 -5.3595e-06
1:5912942 A G 0.024334 1.1987e-05
1:5913621 C T 1.429640 8.2440e-07
1:5917731 G A 0.085622 -6.7946e-05
1:5917836 A G 0.061177 8.9481e-06
1:5919414 A G 0.046055 -3.2792e-05
1:5924881 A G 0.310431 -9.3846e-05
1:5925955 C T 0.102685 -1.2274e-05
1:5927169 A G 0.034266 1.2814e-05
1:5927738 A G 0.353896 1.5833e-05
1:5933384 G C 0.061979 1.3283e-05
1:5933530 G A 0.218697 4.4270e-05
1:5934103 A G 0.101539 -4.3307e-05
1:5934380 T C 0.121254 2.3221e-05
1:5934490 G A 1.295889 -5.7164e-05
1:5934837 T C 1.068133 -3.9511e-05
1:5935359 A G 0.048548 -6.8347e-06
1:5935401 T C 0.597258 4.2940e-05
1:5937091 C T 1.813940 2.2471e-05
1:5940243 A G 0.052044 3.1640e-07
1:5951013 T C 0.063271 1.3177e-05
1:5955841 G A 0.335424 6.1012e-06
1:5956909 A C 0.158400 2.6410e-06
1:5960503 G A 0.754288 2.2140e-05
1:5965455 T C 0.024908 -3.6664e-05
1:5970367 T C 0.074320 9.5347e-06
1:5977154 T C 0.075173 2.8676e-05
1:5987978 G A 0.131683 2.2224e-05
1:5994334 T C 0.042689 -1.4212e-05
1:5998094 T C 0.080659 4.6467e-07
1:6007446 T C 1.723585 1.0993e-05
1:6007474 A G 0.849511 9.8852e-06
1:6008591 T C 0.809895 8.1396e-05
1:6008674 T C 0.044309 2.8803e-05
1:6016661 G A 0.029547 -1.0474e-06
1:6021704 C T 0.286561 5.1689e-06
1:6022815 A G 0.025077 1.9770e-05
1:6028221 G A 0.072917 1.6333e-05
1:6030027 A G 0.061882 1.8925e-05
1:6031514 T C 0.145543 4.4688e-05
1:6031944 A C 1.280822 -6.1583e-06
1:6032320 A G 0.338416 -9.0068e-06
1:6040082 C A 1.871806 1.4737e-05
1:6043930 G A 0.096437 -4.5201e-05
1:6045022 A G 0.378398 2.0241e-05
1:6046264 A G 0.051346 -1.6132e-05
1:6053916 C G 0.044734 1.8752e-05
1:6059437 G A 0.294559 -1.8195e-06
1:6063655 A G 1.000983 -7.7153e-05
1:6067640 G C 1.671016 3.2238e-05
1:6070870 T C 0.891524 8.1318e-05
1:6074402 A G 0.093824 -4.7972e-05
1:6075528 T C 0.547155 -8.3559e-05
1:6082417 T C 0.311723 1.2881e-06
1:6084824 A G 0.038885 -3.8612e-06
1:6100313 G A 1.520108 -2.8450e-06
1:6101005 T C 0.042806 -1.6021e-05
1:6102242 G A 0.102997 -1.9928e-05
1:6104002 C T 0.898201 -1.1453e-05
1:6104064 T C 0.515619 -6.6854e-05
1:6111757 A G 0.087069 -7.4387e-06
1:6115361 T C 0.051794 -1.3861e-05
1:6120307 T C 0.087689 4.6784e-06
1:6125460 A G 0.049577 -2.4787e-05
1:6126668 A G 0.064663 3.0740e-05
1:6129954 A G 0.091166 6.7254e-07
1:6135207 A C 0.449540 -5.5436e-05
1:6135287 T C 0.033705 4.2460e-05
1:6139169 T G 1.436781 -2.0579e-05
1:6140686 C T 0.597469 -2.7011e-05
1:6141454 A G 1.442406 -1.1704e-05
1:6141507 G A 0.196986 3.4126e-06
1:6143260 C T 0.397782 -2.9046e-05
1:6144483 G A 0.132569 1.1209e-04
1:6144914 G A 1.117466 -2.4480e-05
1:6145365 G A 1.352166 2.3412e-05
1:6147298 T C 0.217944 2.5186e-06
1:6147407 T C 0.240795 -2.8520e-05
1:6148922 C G 0.221034 1.3215e-06
1:6162601 C T 0.058860 -3.8401e-05
1:6163925 T C 1.497536 5.1900e-05
1:6165419 T C 0.249335 -1.2015e-05
1:6173649 G A 1.088124 -4.8293e-05
1:6175417 T C 0.074914 1.4399e-05
1:6182444 A G 0.130735 1.2739e-05
1:6184092 G A 1.104730 -5.7447e-05
1:6190315 T C 0.165083 -2.2840e-05
1:6192865 A G 0.335031 -1.5185e-05
1:6195598 C A 0.783987 -1.0257e-04
1:6197895 C G 0.086654 -2.1092e-05
1:6204161 A G 0.212407 -4.5804e-05
1:6205349 T C 0.258712 -1.5086e-05
1:6205381 T C 0.052024 -2.3520e-05
1:6207217 C T 0.657575 -4.1992e-05
1:6211964 A G 0.548934 -4.6320e-05
1:6212870 A G 0.147682 -1.7792e-05
1:6215047 G A 0.144939 -2.3908e-05
1:6216780 A G 0.232096 -4.1005e-05
1:6222075 G A 0.291644 -1.2408e-05
1:6222501 A C 1.682756 4.8407e-05
1:6226940 A G 0.059587 2.9687e-05
1:6232976 C G 0.082496 -2.1775e-06
1:6233573 C A 0.187816 -2.3973e-05
1:6241321 A G 0.088157 2.7006e-07
1:6248784 C T 0.102260 2.0274e-06
1:6257856 A G 0.880070 5.2122e-05
1:6258792 A G 0.136211 2.0423e-06
1:6259043 A G 0.061590 -9.4757e-06
1:6259130 G A 0.580113 1.2184e-04
1:6266994 C G 0.099783 1.2923e-05
1:6272078 A G 0.080665 8.0867e-06
1:6273206 T C 0.038353 2.0300e-06
1:6273919 A G 0.074388 4.5174e-05
1:6278414 G A 0.682750 3.5054e-05
1:6279370 C G 0.546282 4.6314e-05
1:6281667 C A 0.133147 -6.3063e-06
1:6282950 G T 0.039177 2.2856e-05
1:6285458 C T 0.156611 -1.1336e-05
1:6301301 G C 0.051372 -3.5486e-05
1:6303383 T C 0.059915 -1.4211e-05
1:6304454 G A 0.025197 2.3881e-05
1:6307255 C T 1.511860 -2.8309e-05
1:6307630 A G 0.086930 2.9924e-05
1:6314822 C T 1.382011 -1.0621e-05
1:6315125 A G 0.035928 6.1355e-06
1:6317585 T C 0.045468 1.2739e-05
1:6325098 C T 0.052287 2.1912e-05
1:6332909 C T 0.226117 2.3190e-05
1:6338295 T C 0.316494 -1.3185e-05
1:6339299 T C 0.047801 -4.7789e-06
1:6343714 C A 0.070493 3.3618e-06
1:6355905 T C 0.046831 -2.1254e-05
1:6358604 C T 0.266245 3.0245e-05
1:6359997 T G 0.066858 1.2472e-05
1:6363163 T G 0.097018 1.6029e-05
1:6367321 A G 0.040852 3.2726e-06
1:6370415 T C 0.084862 2.2538e-05
1:6375291 A G 0.169341 3.1455e-05
1:6384245 C A 0.026398 6.3347e-06
1:6388317 A G 0.045500 1.9500e-06
1:6391530 G A 1.960995 9.9102e-06
1:6403882 G A 0.368813 6.1466e-05
1:6404299 T G 0.020387 -2.4202e-05
1:6415611 C T 0.504236 -1.2244e-05
1:6419320 A C 0.063333 2.2652e-06
1:6419994 A G 0.076043 6.1451e-06
1:6420825 A G 0.079188 -8.1591e-06
1:6425349 T C 0.095190 -1.7452e-05
1:6450306 T C 0.033302 1.6439e-05
1:6457905 G A 0.029891 -1.2284e-06
1:6458105 T C 0.039226 6.2592e-07
1:6459141 C A 0.393151 2.6640e-05
1:6473294 G A 0.257790 5.0423e-05
1:6476286 C T 0.126006 -1.4361e-05
1:6481842 G A 0.470525 2.3646e-05
1:6486225 T C 0.125078 -1.2837e-05
1:6488123 A G 0.167322 6.5881e-05
1:6489364 T C 0.204620 4.4483e-06
1:6497057 C T 1.960820 2.2744e-05
1:6501796 C T 0.362370 3.1283e-05
1:6505671 A G 0.082360 1.7417e-05
1:6509558 C T 0.131907 -5.8374e-06
1:6519553 C T 1.963488 4.1842e-05
1:6521150 C A 0.304475 3.8524e-06
1:6524501 C T 0.135247 2.5319e-05
1:6524688 C T 0.121602 7.1531e-07
1:6528468 T C 0.137831 2.5105e-05
1:6528589 T C 0.115081 -2.6596e-05
1:6529443 G A 0.270971 3.9064e-06
1:6530189 A G 0.253762 2.9824e-06
1:6531589 T C 0.114733 -2.6538e-05
1:6531650 T C 0.137714 2.6106e-05
1:6533393 C G 0.270686 -2.8119e-06
1:6542330 C T 0.100478 -1.7746e-05
1:6544007 G A 0.229438 1.5645e-05
1:6549915 G T 0.026677 -1.2377e-05
1:6550505 T C 0.193639 1.9329e-05
1:6551692 T C 0.119089 -1.9174e-05
1:6552600 C G 0.126584 5.3458e-05
1:6557009 C A 0.216711 1.1995e-05
1:6560285 C A 1.961930 5.7362e-05
1:6560493 T C 0.048934 -2.0844e-05
1:6561039 T C 0.042887 -6.3527e-06
1:6563067 A G 0.199060 -2.5854e-05
1:6571187 A G 1.174421 -1.3416e-04
1:6572271 G C 0.463559 7.6518e-05
1:6577765 T C 0.725004 -2.0152e-05
1:6579521 C G 0.062586 -3.5947e-06
1:6592377 G A 0.229869 4.1496e-05
1:6601607 C T 1.740947 -2.8912e-05
1:6614526 G A 0.059496 1.4316e-05
1:6614535 A G 1.738477 -3.3751e-05
1:6623499 T C 1.149824 -1.9337e-04
1:6625420 T C 0.061878 4.0849e-06
1:6631106 T C 0.038116 -1.4065e-05
1:6631431 T C 1.741532 -1.3957e-05
1:6633230 A G 0.698460 -2.1434e-04
1:6635306 A G 0.271439 6.3837e-05
1:6637056 A G 0.055199 -1.7813e-05
1:6639943 A G 0.111747 2.6054e-05
1:6640116 G A 0.313599 5.0188e-05
1:6649228 G T 0.143852 -2.4095e-05
1:6649603 A G 0.060752 9.0259e-05
1:6650824 T C 0.050742 1.8348e-05
1:6651093 A G 0.316049 2.3504e-05
1:6654423 T C 0.087796 1.6280e-06
1:6655444 T C 0.068477 -5.2934e-06
1:6657653 A C 0.224212 -2.6471e-05
1:6659505 A G 0.667981 -8.3941e-05
1:6662057 A G 0.040427 1.1340e-05
1:6665266 T C 0.052631 -3.4022e-05
1:6666848 C T 1.806143 -1.7508e-05
1:6673670 T G 0.020043 6.2532e-06
1:6676485 G T 0.706074 4.8298e-05
1:6687748 T C 0.053108 5.1312e-05
1:6689824 G A 0.701679 -3.7847e-05
1:6693097 G A 0.700258 -4.2498e-05
1:6693102 T C 0.061177 3.1619e-05
1:6693427 T C 0.041099 -2.7172e-05
1:6696845 A G 0.240779 -2.6173e-05
1:6698390 T C 0.036525 1.9500e-06
1:6699327 T C 0.032520 -9.7636e-06
1:6705874 C G 0.445074 4.5436e-06
1:6705944 T C 0.172665 -3.2098e-05
1:6711146 C T 0.693266 -4.4989e-05
1:6712772 T C 0.050950 1.4028e-05
1:6713225 G A 0.052813 -3.6407e-05
1:6720932 G C 1.818162 -1.5768e-05
1:6726269 C T 0.141534 -4.0828e-06
1:6726401 A G 1.126032 -3.5005e-05
1:6743063 C T 0.049142 3.4428e-05
1:6749566 C G 0.193432 3.0249e-05
1:6756674 C T 0.063784 6.5983e-07
1:6776842 A G 0.149831 1.3394e-05
1:6777168 A G 1.111127 -3.1994e-05
1:6785947 T C 1.124847 -3.3685e-05
1:6786581 G A 0.176505 -1.4078e-05
1:6795230 C T 1.108300 -6.5994e-06
1:6797684 A G 0.989675 -5.5425e-06
1:6798979 A G 0.088877 -2.8862e-05
1:6811709 T G 0.070873 -3.0476e-05
1:6817960 C T 1.892609 1.3073e-05
1:6828127 C T 0.019871 -2.0449e-05
1:6828290 A G 0.212611 -1.8285e-05
1:6828608 G A 0.907130 -1.3584e-05
1:6829582 A C 0.624208 1.6850e-05
1:6848799 T C 0.031163 -4.2609e-06
1:6853355 G A 0.188560 -1.0251e-05
1:6867276 C T 0.125773 -8.6431e-05
1:6867842 C T 0.315127 -6.0364e-05
1:6871756 G A 0.094230 2.9531e-05
1:6878958 T C 0.053024 -5.0406e-06
1:6886308 C A 0.306033 1.0397e-05
1:6895384 C T 0.054605 1.1853e-05
1:6896334 G A 0.060353 8.1176e-06
1:6905711 A G 0.026470 -8.9339e-06
1:6920390 C T 0.042939 3.1462e-06
1:6921578 G A 0.271088 -4.3774e-06
1:6934001 C A 0.072557 -1.5962e-06
1:6938085 T C 0.022331 3.0587e-05
1:6943462 T C 0.055955 -5.3776e-05
1:6950551 C T 0.200277 4.2813e-05
1:6985069 G A 0.840539 5.5876e-06
1:6995522 T C 0.081707 -2.9083e-05
1:7004837 G T 0.212634 -9.8195e-06
1:7006544 G A 1.214799 -2.7522e-05
1:7016273 G C 0.030313 -2.2180e-06
1:7019932 T C 0.056555 -7.0956e-06
1:7021476 A G 0.859141 -7.3624e-07
1:7029822 A G 0.247153 -4.8323e-06
1:7031417 G C 0.115814 -7.1434e-06
1:7055930 G A 0.057363 7.7080e-06
1:7056538 C T 0.341130 -1.3046e-06
1:7062426 T C 0.592438 4.3844e-05
1:7063003 G A 0.025843 -2.3672e-05
1:7072550 C T 0.365824 -1.6530e-05
1:7072778 A G 0.105635 1.5695e-05
1:7072945 T C 0.144946 -1.4812e-05
1:7074756 A G 0.082558 -3.4428e-05
1:7076959 T C 0.238838 3.9381e-05
1:7077218 T C 0.138006 2.2155e-06
1:7088596 T C 0.048483 2.5252e-06
1:7096700 T C 0.173473 4.9128e-06
1:7099445 A G 0.127584 1.8017e-05
1:7115591 A G 0.092454 4.8419e-05
1:7115948 A G 0.050327 -3.8791e-05
1:7117011 G A 1.390544 1.4982e-05
1:7119967 C G 0.054611 1.8695e-05
1:7122846 A G 0.041060 -2.3560e-05
1:7125002 G C 0.445568 -2.5483e-05
1:7131192 G A 0.672081 -2.6086e-06
1:7136289 G A 0.040255 6.4324e-06
1:7136371 G A 0.021971 2.5839e-05
1:7139110 A G 0.480788 -9.7221e-06
1:7141085 A G 0.094869 5.9264e-05
1:7141327 C T 0.436379 1.5767e-05
1:7145417 A G 1.719285 -1.5940e-05
1:7146519 G A 0.022224 -2.7550e-05
1:7146809 C T 0.262412 -9.6759e-06
1:7148644 G A 0.025847 -1.2159e-05
1:7149575 G A 0.024613 -5.8536e-07
1:7150527 A G 0.990629 3.5988e-06
1:7151993 T G 0.042069 -4.1413e-05
1:7155254 C G 1.897542 1.3673e-05
1:7161004 C G 0.142609 3.5691e-06
1:7162020 A G 0.104882 2.9551e-05
1:7164515 C T 0.418173 -2.6494e-05
1:7169735 C G 0.690887 -9.3366e-06
1:7170719 G A 0.177271 -4.3801e-05
1:7177569 A G 1.440566 3.9262e-05
1:7177813 C T 0.761023 3.6721e-05
1:7179379 G A 0.031978 4.5570e-05
1:7179479 T C 0.621141 1.4057e-05
1:7181192 G A 0.059074 -5.0875e-05
1:7183119 T C 0.029664 1.5797e-06
1:7185315 G A 0.531446 6.5240e-05
1:7190806 G A 0.074424 -4.1914e-06
1:7202190 C T 1.103779 3.7165e-05
1:7205930 T G 0.038947 -4.2650e-06
1:7210432 T C 0.028216 -8.7746e-06
1:7212341 A C 0.192555 7.9866e-05
1:7215397 T G 0.115026 -3.0889e-05
1:7220970 G A 1.194513 9.4885e-06
1:7222917 T C 0.049739 4.6290e-06
1:7236210 A G 0.078302 -1.2358e-06
1:7236810 G A 1.192585 -8.4313e-06
1:7237832 T C 0.026019 -2.0075e-05
1:7239131 C G 0.151836 -2.2830e-05
1:7245019 G A 0.729632 1.7595e-05
1:7247335 A G 0.167173 1.3485e-05
1:7253886 C T 0.257076 5.3500e-06
1:7259142 G T 0.040599 2.5704e-05
1:7270538 T C 1.176706 3.7662e-05
1:7280137 G T 0.030764 2.0039e-05
1:7280190 G C 0.040842 2.9037e-05
1:7281521 G A 1.962527 3.3929e-05
1:7283786 G A 0.063131 -7.8212e-06
1:7287980 T C 0.037243 1.3213e-05
1:7292910 A G 1.220719 4.5341e-05
1:7296256 C T 0.129736 -1.6355e-05
1:7297837 T C 0.073297 -2.0358e-05
1:7299892 T C 0.047103 -5.3464e-06
1:7302027 G T 0.022786 1.2248e-05
1:7311733 T C 0.034143 8.0747e-06
1:7315580 T C 0.283653 3.2051e-05
1:7316031 A G 1.417225 8.1349e-05
1:7317528 G A 0.029518 2.4368e-05
1:7318122 C T 1.181896 1.2253e-04
1:7322160 T A 0.587855 -1.6627e-05
1:7324582 A G 0.115853 -9.3660e-05
1:7327719 C T 0.102260 -2.9922e-05
1:7328638 G A 1.691731 2.1444e-05
1:7328848 G A 0.031322 2.8174e-05
1:7336706 C T 1.809055 6.0425e-05
1:7337598 C A 1.928530 4.3649e-05
1:7338717 G T 0.389343 3.8031e-05
1:7340079 T C 0.024646 -1.0113e-05
1:7346654 A G 0.024091 -1.7821e-05
1:7358175 T G 0.111290 1.3409e-05
1:7362924 C T 0.887191 -1.2656e-05
1:7363310 G A 0.524808 2.0256e-05
1:7366535 C G 1.737760 1.4791e-05
1:7372404 C T 0.578695 -3.1180e-05
1:7372804 C T 0.422103 -8.3941e-06
1:7392594 T C 0.793043 5.2244e-05
1:7397177 A G 0.033501 1.2914e-07
1:7398835 G A 0.166936 4.8537e-05
1:7399629 C T 1.137659 5.4298e-05
1:7400729 T C 0.034701 8.2048e-05
1:7403020 T C 0.386110 -4.8805e-05
1:7405175 G A 0.061388 1.4806e-05
1:7406387 C T 0.105554 -1.4033e-04
1:7408939 T C 0.064300 -7.4995e-05
1:7409538 C T 1.298061 3.2827e-05
1:7412088 T C 0.532939 -1.7792e-05
1:7413096 A G 0.045571 -3.1972e-05
1:7436762 G A 1.833463 2.6231e-05
1:7442452 A G 0.030241 1.1262e-05
1:7444592 G T 0.054283 1.4751e-05
1:7445986 G C 0.114425 6.5581e-06
1:7446956 T G 0.136743 -4.3869e-05
1:7462147 A G 1.453663 2.7282e-05
1:7467305 C T 0.857064 1.8421e-06
1:7469780 G A 0.554968 -2.0757e-05
1:7470908 C G 0.040768 -4.9686e-07
1:7482757 A G 0.108391 -6.7716e-06
1:7482963 C T 0.712189 1.8762e-05
1:7484011 T G 0.173811 -1.0268e-06
1:7490405 G C 0.065572 1.5840e-05
1:7490884 A G 0.044293 1.0750e-05
1:7491728 C A 0.799879 1.5073e-05
1:7492265 A G 0.734196 -1.6851e-05
1:7493231 G A 0.820934 -1.3638e-05
1:7501037 T C 0.627457 -1.0927e-05
1:7502013 A G 0.055536 -2.2485e-06
1:7504141 A C 0.041462 -2.1935e-05
1:7511289 C T 0.051511 8.9391e-07
1:7511409 A G 0.178871 2.3989e-05
1:7512156 G A 0.113909 1.2513e-05
1:7512553 A G 1.198693 -3.5154e-05
1:7513447 G A 0.202176 1.7302e-05
1:7514673 G A 1.427965 -2.0953e-05
1:7515396 T C 0.317922 2.2511e-05
1:7518124 C T 0.376513 1.6195e-05
1:7518415 T C 0.093356 -1.2210e-05
1:7519264 A G 1.267852 -2.3975e-06
1:7521585 T C 1.025460 7.3507e-06
1:7528669 A G 1.046987 1.0091e-05
1:7531204 G A 0.151509 -1.1962e-05
1:7531338 T C 0.258037 1.3296e-06
1:7534039 G T 0.300768 -4.3841e-05
1:7536905 C G 0.059736 -1.6102e-05
1:7545736 T C 0.045270 -1.7287e-05
1:7547372 A G 1.089773 -2.1853e-06
1:7549740 G A 0.117927 -9.6410e-06
1:7554435 G A 1.547629 -1.5931e-05
1:7555322 G A 1.167303 -6.0979e-06
1:7557152 G A 0.162528 -2.7495e-05
1:7562436 T G 1.692611 3.5344e-05
1:7566072 A G 0.055426 -2.0241e-05
1:7567322 A C 0.681828 2.5063e-06
1:7568588 G T 0.027749 2.1812e-05
1:7568982 T G 0.604198 -5.6816e-06
1:7569602 T C 1.444370 3.3896e-05
1:7581297 C A 0.270338 -6.8726e-06
1:7584374 G A 1.463231 3.3450e-05
1:7584588 A C 0.033403 5.4876e-06
1:7590448 A G 1.212309 3.6461e-05
1:7591504 A G 0.077864 3.0316e-06
1:7601836 C T 0.784062 4.9329e-05
1:7604520 T C 0.027632 -2.1736e-05
1:7607204 T C 0.028937 5.0928e-06
1:7608246 C G 0.414460 5.7485e-06
1:7611160 A C 0.411957 -3.5893e-05
1:7611606 T C 0.867278 -1.1567e-06
1:7614759 A G 0.068341 1.8264e-05
1:7615589 C A 1.417027 -1.4479e-05
1:7616005 A C 1.235053 -5.3726e-05
1:7616235 A G 0.966941 -8.8861e-06
1:7616593 C A 0.446009 3.6735e-06
1:7616610 C T 1.052881 -4.1942e-05
1:7616740 G A 0.745173 -2.6929e-05
1:7618117 C A 0.272520 -2.9403e-05
1:7619682 A G 0.080970 -1.7463e-05
1:7627796 C G 0.029683 -3.3077e-05
1:7631420 A G 0.117898 -1.6557e-06
1:7633798 T C 1.046522 1.5336e-05
1:7641388 C G 0.224858 2.4518e-05
1:7642929 G A 0.033318 1.0490e-05
1:7652387 T C 0.262113 2.1741e-05
1:7652590 A G 0.089504 2.9426e-05
1:7652817 T C 0.034425 -6.5777e-07
1:7655998 C T 1.922405 -1.0515e-05
1:7657339 T C 0.090276 -6.8068e-05
1:7666680 T C 0.056429 -9.4894e-06
1:7670574 A C 0.273772 1.8584e-05
1:7675192 T C 0.034428 1.1616e-05
1:7681743 A G 0.275042 -5.1014e-06
1:7694790 A G 0.077286 -6.7646e-06
1:7696932 A G 0.129427 -1.9548e-05
1:7705997 T C 0.163427 5.1975e-06
1:7710308 C T 0.305595 -4.3697e-07
1:7710624 T C 0.245537 -1.0232e-05
1:7710819 A G 0.041014 -1.6474e-05
1:7711426 A G 0.413229 1.8797e-05
1:7712132 A G 1.387133 -2.7217e-05
1:7717642 A C 1.805640 -1.6343e-05
1:7723534 A G 0.133248 -4.3739e-06
1:7723588 T C 0.307656 -2.0078e-05
1:7723957 A G 0.920432 9.4844e-06
1:7731876 C T 0.037428 -4.9234e-06
1:7735380 T C 0.254619 -4.2151e-05
1:7737280 A G 0.150876 -3.5933e-06
1:7737799 G A 1.079737 -2.2735e-05
1:7737943 T C 0.030121 1.0906e-05
1:7742501 T C 0.411759 1.1809e-05
1:7745478 T C 0.030280 2.1365e-05
1:7748668 T G 0.878629 7.3078e-06
1:7754651 T G 0.019933 -1.0999e-05
1:7760615 G A 0.036580 2.2513e-05
1:7765168 G A 1.877282 -5.3634e-06
1:7766816 C G 0.218051 -1.3819e-05
1:7779651 A G 0.056364 -2.4837e-05
1:7780128 G A 0.731184 -3.0820e-05
1:7797503 G C 0.278810 3.0485e-06
1:7800342 A G 0.025327 9.8732e-06
1:7805208 T G 1.443127 -1.6635e-05
1:7829107 A G 0.259072 1.2531e-05
1:7832026 T C 0.147675 9.4519e-06
1:7833228 G A 0.323771 -6.5351e-05
1:7839405 T G 1.172139 -1.1277e-04
1:7845087 A G 0.044682 2.4514e-05
1:7864873 T C 0.085141 -2.6985e-05
1:7869733 T C 0.057214 -1.3100e-05
1:7870048 C T 1.854460 2.2463e-05
1:7871430 G A 0.038122 2.6083e-06
1:7878634 G A 0.187216 5.2520e-06
1:7879322 T C 0.156796 6.1644e-05
1:7887493 C T 1.911295 1.3308e-05
1:7890117 C T 0.587793 1.7773e-05
1:7890689 C T 0.025788 3.3381e-05
1:7897133 G A 0.394498 -2.3192e-05
1:7897228 A G 0.193266 8.0279e-05
1:7904196 G A 0.064550 2.5483e-06
1:7904699 T C 0.221862 -5.9719e-05
1:7906914 C T 0.435301 1.6145e-05
1:7909737 T C 0.057146 -1.9455e-05
1:7913004 G A 0.037817 4.2339e-05
1:7913430 A G 1.122306 1.1495e-04
1:7913445 T C 0.386675 -8.1482e-05
1:7916387 C T 0.256044 6.8664e-05
1:7917557 C T 0.869391 7.5312e-05
1:7920549 T C 0.413840 2.0755e-05
1:7926401 T C 0.391482 -5.1968e-05
1:7928917 C A 1.792588 4.1493e-05
1:7929639 G A 0.318828 5.5886e-05
1:7934382 A G 0.020971 -4.4796e-06
1:7934518 A G 0.035448 -2.5621e-05
1:7946009 G T 0.799200 -4.0707e-05
1:7954647 T C 0.704925 -6.9404e-06
1:7958087 G A 0.340101 1.6155e-05
1:7961206 T C 1.164180 9.3122e-07
1:7964070 T C 0.063044 1.9827e-05
1:7965588 T C 0.037152 -4.3702e-06
1:7970075 T C 1.187849 -5.2456e-05
1:7971301 A G 0.977737 -8.9997e-06
1:7975789 G A 0.035383 -3.0375e-05
1:7980338 G A 0.035013 -3.0955e-05
1:7980861 T C 0.039690 -3.9851e-05
1:7983452 T C 0.164310 1.6066e-05
1:7989566 T C 0.716217 -3.7060e-06
1:7998963 G T 1.914440 1.7923e-06
1:7999602 T C 0.032095 -2.9943e-05
1:8016072 A G 0.034237 -3.8215e-05
1:8021973 T G 0.346057 -2.6222e-05
1:8024592 C T 0.348180 2.9712e-05
1:8029319 G A 0.109673 -9.5702e-06
1:8030300 A G 1.385555 -3.4365e-05
1:8030994 A G 0.020426 1.3776e-05
1:8046672 A C 0.352831 -2.4678e-05
1:8064578 G A 0.809298 6.7632e-06
1:8074334 T C 0.022841 1.8770e-05
1:8115442 A G 0.083606 2.2473e-05
1:8123684 G A 1.220950 -2.7498e-06
1:8140693 A G 0.275798 -2.0318e-05
1:8146619 A C 0.049395 3.5634e-06
1:8149700 A G 0.039138 1.3699e-05
1:8152656 G A 0.093376 -2.2565e-05
1:8165400 C T 0.920370 3.7295e-06
1:8167180 A C 0.084826 1.3367e-05
1:8173369 T C 1.627223 1.1864e-05
1:8176626 T C 0.220956 7.8252e-06
1:8181466 C T 0.033614 2.9472e-05
1:8186775 T C 0.026178 3.0543e-05
1:8186947 G T 0.244557 -1.5054e-07
1:8186985 A G 0.043001 3.1389e-05
1:8191998 A G 0.841055 1.9919e-05
1:8192626 G A 1.218048 2.4862e-05
1:8195812 C T 0.050593 -3.2438e-05
1:8196065 A G 0.031196 9.9907e-06
1:8200578 G A 1.917894 -4.3290e-05
1:8200690 A G 1.078900 -1.8069e-05
1:8208246 T C 0.047314 -6.9446e-07
1:8209130 C T 1.267437 -8.3795e-06
1:8222156 A G 0.684425 -1.6455e-05
1:8224094 T C 1.397364 -4.1095e-05
1:8224147 G A 0.078964 8.6761e-07
1:8226088 T C 0.147877 -2.4173e-05
1:8231822 C T 0.047016 -2.2023e-05
1:8243102 T C 0.029050 2.2143e-05
1:8243692 C T 0.067094 9.6360e-05
1:8244145 A G 1.161720 -1.7109e-05
1:8252684 C A 0.110238 1.3759e-06
1:8257960 C T 0.522844 -1.1724e-05
1:8260040 G A 0.074028 9.1740e-06
1:8272696 G A 0.146702 -2.4336e-05
1:8273868 G A 0.141742 -3.8711e-05
1:8274807 G A 0.243917 -3.7911e-05
1:8283864 T C 0.138360 -3.3548e-05
1:8288440 C T 0.605885 -1.0222e-05
1:8291827 C T 0.045847 2.6979e-05
1:8292471 G T 1.000789 -9.7722e-06
1:8302619 A G 0.360050 -3.8661e-05
1:8306548 A G 0.074521 -1.9007e-05
1:8307467 A G 1.622640 -1.0451e-05
1:8307900 A G 0.125055 2.1694e-05
1:8310062 A G 0.261760 -6.1238e-06
1:8311959 A G 0.037632 1.6349e-05
1:8320437 G A 0.038895 7.6602e-06
1:8323168 T C 0.046406 6.2085e-06
1:8336247 C A 0.056312 -4.3365e-06
1:8336374 T C 0.047795 2.3733e-05
1:8338355 A G 1.867986 -6.6508e-05
1:8340994 T G 0.082697 5.1697e-06
1:8341017 G C 0.661989 2.7046e-05
1:8341333 A G 0.056769 1.2292e-05
1:8357221 T C 1.481599 2.7982e-05
1:8362023 C T 0.028472 1.5100e-05
1:8367378 G T 1.709391 7.4415e-05
1:8374253 A T 0.105648 -4.6971e-05
1:8374297 C G 0.200066 -3.9464e-07
1:8379063 T G 0.395481 1.1169e-05
1:8379448 A G 1.162820 -8.9901e-07
1:8390213 A G 0.022094 -2.9655e-05
1:8390384 C G 0.325414 -5.1592e-05
1:8390888 A G 0.616736 6.0017e-05
1:8393145 T C 1.001188 4.4671e-05
1:8394816 C T 0.324404 -1.0168e-05
1:8395560 T G 0.359641 -6.8062e-05
1:8398288 C G 0.066708 2.0955e-06
1:8399193 G A 0.496008 -1.1143e-05
1:8402594 C T 0.064595 7.8738e-06
1:8406443 C T 0.221382 -2.3838e-05
1:8406541 A G 0.082457 8.5618e-06
1:8415682 T C 0.096716 5.3761e-05
1:8421186 A G 0.042387 -1.8829e-05
1:8422676 C T 1.284636 -2.0117e-07
1:8430812 C T 0.130661 -8.2754e-06
1:8432136 T C 1.308379 -7.1146e-06
1:8447237 C T 0.971985 5.3979e-05
1:8450425 G A 0.026963 -2.8105e-05
1:8469789 T C 0.488763 7.2914e-05
1:8477866 T C 0.064637 -1.6312e-06
1:8481016 G T 1.172383 1.9865e-06
1:8484529 G A 0.190816 -1.0154e-05
1:8487327 C T 0.092035 -6.0404e-06
1:8490603 C T 1.653508 1.0102e-04
1:8492546 C T 0.072031 2.9379e-05
1:8493545 T C 0.046889 1.5291e-05
1:8495292 C T 0.038278 3.2286e-05
1:8509764 C T 0.059733 -7.6657e-06
1:8510595 C T 1.655456 5.2205e-05
1:8516282 G A 0.148292 4.3958e-06
1:8520408 A G 0.047097 -1.6478e-05
1:8524340 A C 0.141966 3.4618e-05
1:8526142 A G 1.279670 -2.7037e-06
1:8527214 T C 0.093412 2.9813e-06
1:8543081 C T 0.053780 2.8532e-05
1:8551853 A G 0.049174 -2.3126e-05
1:8559660 A G 0.768946 5.3561e-06
1:8580960 A C 0.499617 -6.9345e-06
1:8594967 T C 1.938446 1.2263e-05
1:8604158 C T 0.162038 3.9453e-06
1:8618337 C T 0.375798 5.2067e-05
1:8630602 G A 0.060048 1.0111e-05
1:8633341 T C 0.061739 6.5560e-08
1:8635207 T C 0.026924 1.2815e-05
1:8643497 A G 0.122478 3.0439e-06
1:8646318 C T 0.439582 1.8156e-05
1:8647481 G A 0.105174 7.9701e-05
1:8658834 C T 0.057831 -6.3867e-08
1:8690933 A G 1.277310 2.6341e-06
1:8720825 C T 0.024065 3.7011e-05
1:8725075 A G 0.063940 4.9780e-05
1:8732055 A G 0.028677 3.9567e-06
1:8741401 G A 1.260877 -1.3180e-05
1:8742451 T C 1.912626 -1.3437e-06
1:8750511 T C 0.071853 1.8084e-05
1:8759554 C T 0.547019 6.2515e-06
1:8778075 T C 0.065517 1.6638e-06
1:8783614 A G 0.079857 3.9774e-06
1:8798765 T C 0.037437 -1.8628e-05
1:8799811 T C 0.070756 -4.0320e-05
1:8804443 G A 0.117022 -1.5200e-06
1:8823093 A G 0.073687 -3.0645e-06
1:8845199 A C 0.385406 1.0287e-04
1:8851929 A T 0.196609 -1.6133e-05
1:8862398 T C 1.945840 1.2562e-05
1:8868406 G A 0.504908 7.0463e-05
1:8871313 A G 0.139629 2.4375e-05
1:8907693 C T 0.043617 -1.3585e-05
1:8913181 T G 1.655368 -1.2518e-06
1:8918313 C T 1.006105 1.6324e-05
1:8925112 C T 1.111335 -3.3848e-08
1:8935610 C T 0.049823 -1.8785e-05
1:8943350 G C 0.147445 2.1424e-05
1:8952474 A G 0.544994 4.0416e-05
1:8954683 T C 0.041066 2.0682e-05
1:8964144 T C 0.106681 3.9168e-05
1:8971274 T C 0.101185 -2.0798e-06
1:8974005 A G 0.093045 2.0675e-05
1:8978799 C A 0.627525 1.4510e-06
1:8981813 C T 0.031829 3.3156e-05
1:8982906 A G 1.099319 2.5786e-05
1:8985988 A G 0.557402 -1.8048e-05
1:8987259 T C 1.082840 9.5783e-05
1:8989894 C T 1.764509 6.3057e-06
1:8991116 A G 1.118135 -1.5539e-05
1:8992899 T C 0.158176 -1.2271e-05
1:8998059 T C 1.685846 -1.9409e-05
1:8999367 A C 0.191075 1.3318e-05
1:9000104 C A 1.077828 -2.7696e-05
1:9002569 A C 0.052173 1.4866e-05
1:9002909 T C 0.078588 -2.6037e-06
1:9003178 T C 0.022409 4.6578e-06
1:9004120 G A 0.200521 1.0603e-05
1:9008739 G C 1.327932 -1.6618e-05
1:9009406 T C 0.787905 -1.7732e-05
1:9010984 C A 0.949164 -2.3913e-05
1:9011421 G A 0.027960 2.8185e-05
1:9011586 G T 1.247897 -4.8841e-05
1:9011722 T G 1.286412 -2.9411e-05
1:9013585 T C 0.259108 -2.7919e-05
1:9015954 C T 0.065913 2.8804e-05
1:9017091 T C 0.445233 3.3404e-06
1:9017204 G A 0.602075 -2.3537e-05
1:9026751 A G 0.063138 8.4290e-06
1:9030372 T C 0.540235 2.3782e-05
1:9030964 T C 0.407228 2.0515e-06
1:9033538 T G 0.072557 -2.0378e-05
1:9034301 C T 0.104412 1.6420e-05
1:9034421 A G 0.780170 -8.6935e-06
1:9034483 T C 0.025158 2.4960e-06
1:9034966 C A 0.038356 -1.6961e-05
1:9036614 G A 0.075573 5.3874e-06
1:9037230 T C 0.044682 1.3805e-05
1:9038985 C T 0.027573 -4.1256e-05
1:9039022 A G 1.463131 -1.2095e-05
1:9042447 G A 0.522253 5.6370e-06
1:9045359 G T 0.424551 -1.1934e-05
1:9049872 T C 0.070217 -1.9268e-05
1:9053994 G A 0.135708 2.2289e-05
1:9056801 A G 0.148724 -9.7860e-06
1:9059386 C T 0.120021 -1.7884e-05
1:9060170 G A 0.638327 1.0494e-06
1:9061161 G T 0.226254 -5.1123e-06
1:9061382 C T 0.569584 1.8401e-05
1:9065119 C A 0.187745 1.2323e-05
1:9066695 T C 0.662382 9.1613e-06
1:9068020 T C 0.102581 2.6961e-05
1:9068386 A G 0.205957 1.9587e-05
1:9069001 A G 1.006631 1.4721e-05
1:9069412 A G 0.387052 3.2345e-05
1:9070184 T C 0.038794 6.3869e-05
1:9074465 T C 0.086784 1.6852e-05
1:9074932 A G 0.733144 1.5529e-05
1:9075369 C G 0.219437 -7.1985e-08
1:9079154 T C 0.542108 3.8884e-05
1:9080411 C T 0.371728 1.6078e-06
1:9080966 C T 0.652651 -1.4630e-05
1:9083388 T C 1.446642 1.0843e-05
1:9085724 G C 0.059811 -1.8622e-05
1:9087842 A G 0.472385 3.5551e-05
1:9098230 T C 0.356846 2.0472e-05
1:9098272 T C 0.515392 1.5421e-06
1:9101155 G T 0.387704 3.0361e-05
1:9102889 A G 0.108109 2.7367e-05
1:9116899 C A 0.726192 -2.0314e-05
1:9118423 T C 0.026879 1.9765e-05
1:9122382 C T 1.766495 1.0196e-05
1:9127216 A C 1.272805 -2.0602e-06
1:9127963 T C 0.414469 3.0495e-05
1:9133405 C A 0.036006 2.9833e-05
1:9140078 C T 0.400970 -1.4375e-05
1:9144999 A G 0.021903 3.6650e-06
1:9152441 G A 0.043023 4.0318e-06
1:9158600 A G 0.279647 -2.5345e-05
1:9158765 C A 1.388243 8.2585e-06
1:9160577 G A 0.109170 -1.3073e-05
1:9165685 A G 0.436268 1.0039e-05
1:9177317 C T 1.366548 -2.3783e-06
1:9180430 G T 0.031725 -1.8178e-05
1:9198611 T C 0.081389 1.9528e-05
1:9205255 A G 0.574475 1.7512e-05
1:9210262 A G 0.626730 -1.3155e-05
1:9211468 T C 0.096930 -2.3281e-06
1:9213177 G A 1.867359 1.3005e-05
1:9213962 G A 0.083385 4.6070e-06
1:9214372 C A 1.554656 -9.7049e-07
1:9216147 C T 0.086862 5.0834e-06
1:9218721 G T 0.633033 -1.8166e-05
1:9219383 C T 0.635981 1.6636e-05
1:9224037 C G 1.908137 -8.3065e-06
1:9226936 A C 0.069600 1.9831e-05
1:9228624 C T 0.138353 1.0633e-06
1:9234363 T G 0.349900 -1.1940e-05
1:9243811 T G 1.256109 -6.3060e-06
1:9244795 T G 0.566319 1.3932e-05
1:9245572 T G 0.290832 -1.3253e-05
1:9245640 T C 0.066221 -7.7118e-06
1:9248627 C T 0.085751 -9.1642e-06
1:9248724 A G 0.066994 -7.5232e-06
1:9249631 G A 0.944162 1.6300e-07
1:9263101 G A 0.074063 5.8818e-06
1:9270888 A G 0.033218 -6.8862e-07
1:9272159 C A 1.185525 -1.2316e-05
1:9272954 C T 1.582551 5.8683e-06
1:9278271 T G 0.084680 1.6445e-05
1:9280173 G A 0.050177 3.4744e-06
1:9285639 T G 0.379366 -8.9778e-06
1:9285721 G A 0.253785 5.9298e-06
1:9286375 G A 0.051709 -7.6053e-05
1:9305445 C A 0.299531 5.1289e-06
1:9307845 C T 0.510237 1.8555e-05
1:9315847 T C 0.500276 2.7268e-05
1:9317873 C T 1.023217 3.5247e-05
1:9323910 A G 0.453640 1.4883e-05
1:9324213 T C 0.248199 -1.8556e-05
1:9327733 T G 0.027960 1.0382e-05
1:9329289 T C 0.450501 6.2328e-05
1:9329922 T C 0.042507 5.2544e-05
1:9331880 G A 0.338790 -2.2080e-06
1:9335160 T C 0.677521 -2.2808e-05
1:9338689 C T 1.449625 -6.6745e-05
1:9339467 T C 0.257362 -4.5906e-05
1:9346583 A G 0.250305 9.8862e-06
1:9350440 A G 0.145945 7.3858e-05
1:9352234 A G 0.090445 -4.4042e-05
1:9355045 T C 0.415745 1.7499e-06
1:9356065 T C 1.502032 5.4572e-06
1:9358681 A G 0.758627 -7.2427e-07
1:9360288 G A 0.196311 -1.0179e-05
1:9364634 G A 1.218824 -1.3331e-06
1:9364692 T C 0.155443 2.9722e-05
1:9365545 C T 0.093649 -1.0874e-05
1:9365673 T G 0.070314 -1.8758e-05
1:9366399 A G 0.777658 -7.6406e-06
1:9367908 G A 1.248987 3.9273e-07
1:9368209 A G 1.435230 -2.7545e-05
1:9368388 A G 0.026145 -2.9982e-05
1:9376011 A G 0.908724 -3.5085e-07
1:9382285 G A 0.053663 -1.9890e-05
1:9382804 A G 0.416611 1.4658e-05
1:9386241 C G 0.060356 -6.0835e-06
1:9387311 C T 1.219648 2.0460e-05
1:9388071 G A 0.114996 7.2828e-05
1:9388078 T C 1.748715 4.9795e-05
1:9388848 G A 1.194091 2.4259e-05
1:9389231 A G 1.010695 5.4810e-06
1:9399032 A G 0.420127 5.9278e-05
1:9399445 T C 0.044559 3.6632e-06
1:9400188 A G 0.131216 -6.1085e-05
1:9400985 A G 0.044426 1.3816e-06
1:9401282 A G 1.834291 1.3288e-05
1:9402520 G T 0.516745 -2.3030e-07
1:9404367 G T 0.149753 4.4137e-05
1:9409084 G A 1.605778 1.3955e-04
1:9409860 G C 0.051404 4.2769e-05
1:9411469 C G 0.669322 3.8398e-05
1:9412610 T G 1.601578 -3.1081e-05
1:9415009 G A 0.438569 -1.0893e-04
1:9416852 G A 0.459706 4.7858e-06
1:9418188 T C 0.079954 3.0001e-05
1:9419182 T G 0.200287 -1.0178e-05
1:9419290 C T 0.291284 -1.2358e-04
1:9420541 G C 1.470982 -3.8257e-05
1:9422435 T C 0.322349 2.1882e-05
1:9422605 T C 0.066442 -5.9699e-06
1:9427869 A G 1.635163 9.4296e-06
1:9429721 T C 0.026405 1.5617e-05
1:9431223 A G 0.521468 -6.1312e-06
1:9432390 T C 0.431607 1.2675e-04
1:9433576 T C 0.100124 2.1617e-05
1:9437023 C T 1.147805 4.9989e-05
1:9448649 A G 1.254723 1.6926e-05
1:9453902 T C 0.036902 -1.5099e-05
1:9458793 T G 0.277739 -1.0878e-05
1:9465705 C T 0.038616 -2.8542e-06
1:9465727 T C 1.395465 -1.7951e-05
1:9466292 A C 0.945149 -3.7912e-06
1:9467570 A G 0.076189 2.4551e-06
1:9474990 A G 0.301661 -2.1665e-05
1:9476781 G A 1.961112 6.1139e-06
1:9477177 G C 0.103529 -3.1616e-05
1:9483388 A G 0.225952 1.6633e-05
1:9489406 T C 1.160441 -4.2790e-06
1:9492629 A G 0.487734 2.6258e-05
1:9494670 G A 0.041822 1.6294e-05
1:9496481 T C 0.146085 1.8859e-05
1:9497668 C T 0.379791 2.0644e-05
1:9502653 C T 0.195993 -9.9789e-06
1:9505710 A G 0.124497 1.8192e-05
1:9505821 C T 0.158208 -1.4012e-05
1:9506275 C T 0.801232 1.4277e-05
1:9507004 G T 1.444776 1.1983e-06
1:9510526 C T 1.634095 -9.9846e-06
1:9511569 G T 1.520871 6.9696e-06
1:9514846 C T 0.842610 3.6656e-06
1:9526726 A G 1.564267 -1.8553e-06
1:9526979 G A 1.080847 -1.7634e-05
1:9532963 T C 0.071304 -6.3410e-06
1:9535619 G A 1.799126 -8.7985e-06
1:9542971 G A 0.831999 -3.0495e-05
1:9548870 T G 0.083015 1.0888e-05
1:9555888 C G 0.447814 2.3439e-05
1:9558167 A C 0.336969 3.9422e-05
1:9563364 A C 0.095719 4.8151e-05
1:9565643 A G 0.071889 5.7125e-06
1:9567789 A G 0.148659 5.1256e-05
1:9568755 T C 0.103691 -2.0498e-05
1:9572348 A G 0.059071 -7.8973e-06
1:9577217 A G 0.065744 3.0192e-05
1:9591499 C T 0.244219 -3.0417e-05
1:9600774 C T 0.430332 -5.7583e-08
1:9621002 T C 0.061307 -1.0563e-05
1:9629477 T C 0.071632 1.1034e-05
1:9630577 A G 0.031309 -2.8176e-05
1:9633723 G A 1.945555 -1.2678e-05
1:9642424 C G 0.062907 1.8547e-05
1:9645101 T C 0.108930 -5.6283e-06
1:9649821 T C 0.038285 1.0468e-05
1:9650157 G A 0.080604 2.9004e-06
1:9650729 G A 1.679952 2.7007e-05
1:9651742 C G 0.088520 4.3466e-05
1:9663195 T C 0.024905 -3.4980e-06
1:9664822 C T 0.297840 4.6259e-06
1:9682631 A G 1.597511 2.0445e-05
1:9690476 G A 0.191793 3.5012e-05
1:9693275 G A 0.036486 7.1299e-05
1:9693988 T C 0.486958 -1.6632e-05
1:9695888 C T 0.389992 -1.9432e-05
1:9696690 A G 0.194272 -2.6051e-06
1:9710821 T C 0.038554 1.6028e-05
1:9713500 A G 0.771218 -1.3281e-05
1:9716125 A G 0.350708 -4.8776e-06
1:9722610 T C 0.067107 2.4442e-05
1:9723548 C T 0.165255 -8.5998e-06
1:9736463 A G 0.079422 7.4626e-06
1:9743729 A G 0.939202 -2.0581e-05
1:9746996 A C 0.145504 -2.5104e-06
1:9747770 T C 0.090721 9.8880e-06
1:9753582 T C 0.219781 -1.5319e-06
1:9754184 T C 0.033594 -3.8703e-05
1:9765679 C G 0.035516 -8.5602e-06
1:9767817 A G 0.167864 6.3285e-06
1:9776339 G A 0.195989 -3.9874e-06
1:9777599 G C 0.063615 1.0204e-06
1:9782556 T C 0.951959 5.3013e-05
1:9790659 G C 0.021452 1.9174e-06
1:9790995 G A 1.266067 5.1592e-06
1:9804693 T C 0.098696 9.7915e-06
1:9810363 T C 0.069623 -4.9662e-05
1:9811653 T C 0.042530 -1.0884e-05
1:9814302 C A 0.067159 -3.6511e-05
1:9823924 G A 0.180384 -8.1340e-06
1:9835617 C A 1.801849 -1.9492e-05
1:9836556 G A 0.167692 2.1787e-05
1:9850155 C T 0.044792 2.1208e-05
1:9852583 C T 0.068951 2.9759e-05
1:9868806 G A 0.062943 2.5994e-05
1:9871225 A G 0.133559 -1.3468e-06
1:9875633 T C 1.837365 -1.8517e-05
1:9877280 C T 0.091114 3.0307e-05
1:9881112 T C 0.100150 1.5515e-05
1:9882938 G T 0.042994 3.4639e-07
1:9885290 T C 0.167345 1.9887e-05
1:9889282 A G 0.031173 -4.7506e-05
1:9896936 T C 0.056419 4.1635e-05
1:9897001 C A 0.101857 6.3352e-06
1:9901912 A G 0.022627 -1.4207e-05
1:9902128 C T 0.953510 2.6810e-05
1:9902403 C G 0.169380 -4.1197e-06
1:9902900 G T 0.490237 -2.2893e-05
1:9905558 A G 0.031332 -2.0526e-05
1:9911291 G A 0.447979 -3.4062e-05
1:9924957 A C 0.374578 -5.8248e-06
1:9929679 A G 0.082275 8.9979e-06
1:9939343 A G 0.063634 2.7701e-05
1:9951182 A G 0.115337 2.2972e-06
1:9956416 T C 0.067899 -2.5366e-05
1:9964708 G A 0.370634 -2.7050e-06
1:9982387 T G 0.161110 1.5671e-05
1:9983222 C A 0.080292 6.0719e-05
1:9984879 T C 0.096752 2.0384e-05
1:9989081 A G 0.082123 -3.1863e-05
1:9989150 T C 0.131027 -2.4494e-05
1:9991627 A C 0.041287 2.3570e-06
1:9994339 G A 1.734391 1.2187e-05
1:10002921 G T 0.043371 4.7120e-06
1:10008013 T G 0.056153 -2.4524e-08
1:10027540 A G 1.693915 1.6531e-06
1:10028420 A G 0.033004 3.5123e-05
1:10046460 G A 0.592428 -5.0613e-07
1:10049177 G T 1.700848 -1.0007e-05
1:10061807 A G 0.046448 -3.8419e-05
1:10068175 A G 0.034097 2.8182e-05
1:10071301 C T 0.302777 -1.9011e-07
1:10084679 A C 0.066043 3.3624e-05
1:10092275 C T 0.038048 1.2018e-05
1:10093457 T C 0.312145 3.0543e-06
1:10094313 A G 0.063031 -1.0239e-06
1:10098028 A C 0.100523 -1.4282e-05
1:10106684 A G 0.072044 8.1242e-06
1:10119822 A G 0.021776 3.0809e-06
1:10123395 G A 0.021117 -1.2871e-06
1:10138485 G A 0.037609 -2.9494e-05
1:10147999 T C 0.038739 3.9721e-06
1:10149529 T C 0.111296 4.5183e-06
1:10177790 G A 0.227416 6.0500e-06
1:10182665 A G 0.042053 9.0122e-06
1:10190575 C G 0.036184 -2.8363e-05
1:10195970 T A 0.169611 9.9180e-06
1:10207195 A C 0.053176 1.1407e-06
1:10209557 G A 0.579789 -3.2178e-05
1:10215207 C G 0.094090 -3.4742e-05
1:10219807 T G 0.039703 -7.9544e-06
1:10221770 T C 0.028057 -3.9014e-05
1:10231463 T C 0.156017 5.0069e-06
1:10234035 C T 0.222605 2.6261e-06
1:10235946 C T 0.749111 -3.9641e-05
1:10237187 C T 0.057094 1.0048e-06
1:10242292 G A 0.059214 1.1978e-06
1:10242654 G A 0.817731 -4.1563e-05
1:10246761 T C 0.042575 1.5410e-05
1:10258180 T C 0.099235 9.0196e-06
1:10264437 G A 0.056403 -7.1267e-06
1:10264510 G A 0.057156 2.5354e-05
1:10271688 G C 0.227922 5.1155e-05
1:10275592 T C 0.952312 -4.1584e-06
1:10281012 C T 0.697904 -7.1659e-05
1:10283428 C A 0.090815 3.9266e-05
1:10287414 A C 0.036892 -1.6652e-05
1:10296518 C A 0.053316 -2.8656e-05
1:10308958 T C 0.253950 1.1522e-04
1:10309026 A G 0.225796 -1.7313e-05
1:10330581 C A 0.025541 3.9786e-05
1:10339355 C T 0.062580 -1.2795e-05
1:10343648 A G 0.061336 -1.3845e-05
1:10353112 C T 0.641343 -6.7862e-05
1:10358065 T C 0.032228 2.4567e-05
1:10363664 T G 0.056646 -6.7402e-06
1:10378270 A G 0.054559 -4.0622e-05
1:10386823 G A 0.057617 5.8463e-07
1:10395208 T C 0.066328 9.3204e-06
1:10398960 C T 0.055023 5.6550e-07
1:10399008 A G 0.095112 -2.2135e-05
1:10399178 G A 0.649766 -7.8676e-05
1:10399944 C A 0.085145 2.4578e-05
1:10421878 G A 0.244372 1.0087e-04
1:10428570 A G 0.035321 4.2628e-06
1:10429223 C A 1.855902 -3.1692e-05
1:10438687 T C 0.954302 -5.7899e-06
1:10451078 G A 0.040680 1.9082e-06
1:10453450 C G 0.038638 4.8381e-06
1:10457121 G A 0.025223 4.5818e-05
1:10457496 G T 0.057445 2.2249e-07
1:10458433 T C 0.037106 -3.6127e-05
1:10460485 C T 0.616064 -4.5064e-05
1:10463961 C T 0.050593 -1.3475e-05
1:10473200 A G 0.034948 -3.7355e-05
1:10479791 A G 0.037019 -3.7183e-05
1:10481384 A G 0.043192 -2.5388e-05
1:10483983 C A 0.056117 -4.9442e-05
1:10491209 A G 0.146224 3.9772e-06
1:10492715 G A 0.972206 2.1177e-05
1:10492765 C G 0.034626 1.2416e-05
1:10496944 A C 0.951946 2.3036e-05
1:10499917 C T 0.062833 -1.0866e-05
1:10502710 G A 1.853620 -6.4814e-06
1:10509603 A C 0.059519 -1.8544e-05
1:10511360 G A 0.055919 1.0049e-05
1:10516290 G A 0.795555 2.6182e-05
1:10532981 G A 0.217795 -3.1295e-05
1:10537608 T C 0.081788 -1.2195e-06
1:10544051 C T 0.086965 -1.7786e-05
1:10550352 T C 1.015424 -7.1447e-05
1:10556534 T C 0.040469 -9.0594e-06
1:10563492 G A 0.631654 -4.9904e-07
1:10568140 T C 0.022523 2.1057e-05
1:10573867 A G 1.027080 -8.0009e-05
1:10575910 G A 0.036993 -7.5911e-06
1:10590720 T C 0.021890 -1.0098e-05
1:10593296 T G 0.148000 2.1841e-05
1:10594885 T C 0.047266 3.7658e-05
1:10596341 T C 0.663833 9.4300e-06
1:10601731 T C 0.025058 2.9248e-05
1:10607895 T C 0.245320 -1.6137e-05
1:10609460 T C 1.650983 -9.2462e-05
1:10613611 A G 0.095859 2.3510e-05
1:10624011 G A 0.042842 9.6717e-06
1:10629772 T G 0.129074 -7.1128e-06
1:10633245 A G 1.081902 1.8344e-06
1:10633543 A C 1.403086 -4.2328e-05
1:10647924 T C 0.116610 -2.3349e-05
1:10651148 G A 0.024558 1.0700e-05
1:10651589 C T 0.071538 -5.7554e-05
1:10653622 C T 0.082902 -2.6671e-05
1:10653628 T G 0.170948 -4.3899e-05
1:10654688 C T 0.400590 3.8617e-05
1:10658221 C T 0.233897 -1.4577e-05
1:10664708 A G 0.076783 1.9335e-06
1:10666646 T C 0.238451 -1.0922e-05
1:10666735 G A 1.578091 3.4063e-05
1:10672935 G A 0.246699 -1.5906e-05
1:10679714 T C 0.350676 4.2804e-05
1:10683672 T C 0.038087 -1.2475e-05
1:10691829 A G 0.028050 2.8416e-05
1:10701438 A C 0.322538 -2.4278e-05
1:10702266 A G 0.051956 -1.9214e-06
1:10710255 A G 0.339812 -2.5706e-05
1:10711910 C T 0.044065 -6.1160e-06
1:10714221 T C 0.034717 9.8744e-06
1:10714402 T C 0.113584 -4.8625e-05
1:10718377 A G 0.051141 -8.8129e-06
1:10719549 A G 0.256037 -1.6035e-05
1:10720905 T C 0.052466 1.7411e-05
1:10725193 A G 0.073521 -1.2951e-05
1:10725469 A G 0.026538 -4.1223e-06
1:10725587 T C 0.028479 -3.0538e-07
1:10734800 G A 0.992953 -2.5643e-05
1:10738871 T C 0.053209 2.4777e-05
1:10740405 T C 1.010760 -3.9521e-06
1:10741669 C A 0.985540 -1.3992e-06
1:10743666 T C 0.031400 -1.9321e-05
1:10750432 G A 0.977065 1.5637e-05
1:10752990 G A 0.076923 -2.6442e-05
1:10757199 T G 0.157945 -4.9774e-05
1:10759741 T C 0.096365 4.5657e-06
1:10760510 C T 0.563621 -5.1596e-05
1:10761541 T C 0.217782 7.6363e-07
1:10762077 A G 0.056354 -3.3559e-05
1:10767785 C T 0.104223 -6.6218e-05
1:10767902 T C 1.532909 -1.2437e-04
1:10771488 T C 0.131923 1.9422e-05
1:10773987 T C 0.024006 -4.2489e-05
1:10777260 A G 0.176972 2.5602e-05
1:10782671 G C 0.057630 -1.5206e-05
1:10784899 A C 0.050525 2.1536e-05
1:10786314 G A 0.145218 2.5724e-05
1:10787940 A G 0.032601 2.6607e-05
1:10789697 C T 1.273759 -2.3583e-05
1:10793411 T C 0.036506 7.2947e-06
1:10794895 G A 1.966996 -2.1722e-05
1:10799577 C T 0.690121 9.8110e-06
1:10800737 T C 0.277859 -2.1594e-05
1:10801989 A G 1.119252 -1.4287e-05
1:10804219 A G 0.076975 1.0298e-05
1:10805414 C T 0.599345 1.2842e-06
1:10805552 A G 0.091623 4.6387e-05
1:10808587 G A 0.504444 -9.8236e-06
1:10810317 T C 0.072567 2.8409e-05
1:10811288 A G 0.051209 2.5941e-05
1:10811325 A G 0.147146 -9.5759e-05
1:10812417 C T 0.575657 2.9272e-06
1:10815421 C T 0.131729 -1.3843e-05
1:10823826 T C 0.063664 3.4976e-06
1:10824329 C T 1.648785 3.2769e-05
1:10831218 C G 0.301076 -1.1428e-05
1:10833232 G C 1.423136 6.6428e-05
1:10833401 T C 0.034578 1.0076e-05
1:10838556 A C 0.108790 -4.4354e-05
1:10842021 G A 0.523013 3.5447e-05
1:10842386 C G 0.261192 3.7897e-08
1:10842698 A G 0.046623 -4.4250e-06
1:10845920 A G 0.072547 -1.1091e-05
1:10846144 T C 0.119511 7.9866e-06
1:10846540 G A 1.656355 2.3828e-05
1:10850371 A G 0.254194 -6.1774e-05
1:10850798 A G 1.559292 1.8808e-05
1:10855638 G C 0.112572 -2.2204e-05
1:10856053 T G 1.593655 1.6765e-05
1:10858746 A C 1.689212 1.0309e-05
1:10860604 G A 0.060028 -2.0447e-05
1:10863379 A G 0.087553 2.6423e-05
1:10865577 T C 0.279978 8.0370e-06
1:10869052 C A 0.389434 -5.4563e-06
1:10874890 C T 0.878973 -4.0386e-05
1:10876600 T C 0.281316 -1.1140e-04
1:10879164 C T 0.059162 -2.1484e-05
1:10883600 G A 0.635513 -2.1257e-05
1:10885036 A G 0.256329 -6.5933e-05
1:10885424 T C 0.074823 -1.0747e-05
1:10887205 T C 0.301339 5.7616e-05
1:10889280 T G 0.193370 -3.1739e-05
1:10890932 G A 1.716224 7.8342e-06
1:10890972 A G 0.164330 1.0506e-05
1:10891857 C T 0.024879 5.5771e-06
1:10892498 T C 0.113571 6.1070e-06
1:10893081 G A 0.479038 1.9795e-05
1:10897342 A G 0.051751 8.3894e-06
1:10901907 T C 0.165641 -3.4705e-05
1:10907842 A C 1.597771 -5.7500e-05
1:10912163 G A 0.355145 8.2001e-06
1:10915906 C T 0.034565 -1.8779e-05
1:10915994 A G 0.064465 5.5719e-06
1:10920576 T C 1.520072 -5.3260e-05
1:10922467 T C 0.648607 4.4332e-05
1:10924273 A G 0.491324 -1.4166e-06
1:10925267 T C 0.047905 -3.5935e-05
1:10928048 T G 0.093765 -1.1146e-05
1:10928219 T C 0.441994 2.9045e-05
1:10929298 G A 1.061719 6.1756e-05
1:10932432 C A 0.510263 4.6061e-05
1:10934874 A G 0.610673 8.9490e-05
1:10935232 T C 1.445918 2.8161e-05
1:10935423 A G 0.996816 1.3825e-05
1:10935527 C T 0.603042 -1.3445e-05
1:10935595 A G 0.037009 6.7333e-06
1:10937569 A G 0.042696 1.0105e-05
1:10938097 G C 0.243625 5.0072e-06
1:10941249 T C 0.052926 -8.9017e-06
1:10957060 T C 0.070941 2.7025e-05
1:10957719 C A 0.859800 9.2515e-05
1:10957984 T C 0.823680 1.1075e-04
1:10964264 A G 0.044380 4.0741e-06
1:10968701 T C 0.058425 1.0289e-06
1:10970922 C T 1.772779 -6.1598e-05
1:10972092 A G 0.028437 1.7086e-05
1:10974329 T G 0.405793 -1.6836e-05
1:10977240 A G 0.815764 -1.2361e-05
1:10978629 A G 0.056117 -7.8672e-06
1:10978767 T C 0.055117 9.5015e-06
1:10980301 A G 0.101286 1.5968e-05
1:10981058 G A 0.511886 -1.3998e-05
1:10984562 C T 0.441909 -1.9387e-05
1:10986470 C A 0.041637 1.3622e-05
1:10986584 A C 0.395556 -4.5010e-05
1:10989128 C T 1.729571 -7.5787e-05
1:10993727 A C 0.509127 4.7795e-05
1:10993941 C T 0.060681 -8.6731e-06
1:10995168 A C 0.446885 -9.3264e-06
1:10995805 C T 0.163515 -1.7778e-05
1:10998509 A G 0.152392 -1.8380e-05
1:11005291 T C 1.466928 4.1696e-05
1:11005959 T C 0.242684 -9.4818e-06
1:11009703 T C 0.073411 -1.3025e-05
1:11011002 T C 0.310223 -2.2591e-05
1:11013286 G A 0.442860 -3.0367e-05
1:11015165 G A 0.276070 -2.6413e-05
1:11015546 A G 0.037869 2.7476e-05
1:11017141 A G 0.026638 1.1529e-05
1:11017551 G A 0.077228 4.6035e-06
1:11018573 A G 0.045422 -1.1325e-05
1:11018754 T C 0.036305 1.7048e-05
1:11024271 T G 0.077364 -2.0464e-05
1:11024353 G A 0.460891 -1.7615e-05
1:11024395 C T 0.517729 -7.0672e-06
1:11028301 C T 0.131037 -7.4063e-06
1:11029478 T G 0.366165 -5.7036e-06
1:11030014 A G 0.138405 -2.9227e-05
1:11031607 C T 0.020575 7.6092e-06
1:11032827 A C 0.444970 4.3191e-06
1:11033082 G A 0.446892 2.2254e-06
1:11038476 T C 0.439803 -4.7386e-06
1:11045724 T C 0.029722 2.0701e-05
1:11046855 T G 0.397328 3.0204e-06
1:11050459 C A 0.052878 1.1334e-05
1:11058588 A G 1.619917 2.1090e-05
1:11067275 G A 0.036029 5.4160e-06
1:11069966 G C 1.307782 1.1832e-05
1:11074250 G A 1.677823 -1.2293e-05
1:11079386 T G 0.086232 1.1411e-06
1:11087524 A G 1.676583 -1.1477e-05
1:11090916 A C 1.643160 -6.8738e-06
1:11092327 C T 0.049642 1.5771e-05
1:11096093 A G 0.126211 -2.9129e-05
1:11096952 C T 0.054157 -1.4417e-05
1:11097867 T C 0.040264 -1.7439e-05
1:11098743 T C 0.036288 -7.6919e-06
1:11103967 A G 1.580792 1.2149e-05
1:11105542 T C 0.020345 5.1384e-06
1:11106666 C T 0.060674 -1.9395e-05
1:11121756 C A 0.036746 2.3436e-06
1:11131292 T C 0.131764 4.6924e-05
1:11132638 T G 1.491571 -6.3827e-06
1:11136546 T C 0.090640 -2.0211e-06
1:11159823 C T 0.041034 -9.0688e-06
1:11166073 A G 0.336300 -3.4045e-06
1:11166302 T C 1.485579 -1.3525e-05
1:11171226 T C 0.040988 -4.9034e-06
1:11181985 A G 0.062317 -1.8208e-05
1:11190646 A G 0.472531 2.0012e-05
1:11191232 A G 0.098689 5.4918e-06
1:11194874 A G 0.082067 8.1895e-06
1:11198995 T C 0.119622 2.1994e-06
1:11206012 G A 0.052615 3.6746e-05
1:11210450 T G 0.042235 -2.3283e-05
1:11214868 C T 0.052310 -5.0190e-05
1:11272617 T C 0.046970 7.2233e-06
1:11301823 T C 0.031089 -1.0350e-05
1:11306882 G A 1.463394 -6.5819e-06
1:11307438 C T 0.033033 9.7533e-06
1:11318983 C T 0.044182 -1.5755e-05
1:11324519 G A 0.090974 9.0590e-06
1:11326788 T C 0.664174 -7.9062e-06
1:11329570 C T 1.910590 3.0165e-05
1:11333812 T C 0.026103 -9.7144e-06
1:11360957 G A 0.618723 2.5146e-05
1:11362605 G A 0.042413 1.8353e-05
1:11363041 G A 0.030533 -1.3078e-05
1:11364920 C T 0.074190 -2.3235e-05
1:11372913 C T 0.496994 4.2839e-05
1:11375944 C A 0.037220 6.6539e-06
1:11378708 T C 0.082236 9.4161e-06
1:11384190 T C 0.089111 -1.3513e-06
1:11388631 T C 0.039080 -6.0633e-06
1:11395071 T G 1.152898 -1.7380e-06
1:11395416 A G 0.020611 2.7307e-05
1:11398750 C T 0.025071 -2.4954e-05
1:11400567 G C 0.159390 -5.3829e-06
1:11402185 G A 0.063277 1.9877e-05
1:11403648 A G 1.205704 1.3649e-05
1:11410657 A G 0.058970 -5.6916e-06
1:11412566 T C 0.032598 -1.4525e-05
1:11421072 G A 0.793208 1.4486e-05
1:11440689 T G 1.239029 1.6006e-07
1:11442394 A G 0.161490 -7.2256e-05
1:11447001 T C 0.033451 -7.0656e-06
1:11448022 A G 0.079464 5.9999e-05
1:11454333 A G 0.059645 1.7194e-05
1:11456654 T C 0.030144 -1.1439e-07
1:11465290 G A 0.035905 -1.9402e-05
1:11467617 T C 0.030693 3.3794e-05
1:11472786 G A 0.094038 2.2448e-05
1:11473323 C T 0.160220 1.8961e-05
1:11475114 A G 0.087319 3.1801e-06
1:11475286 C T 0.034594 2.3338e-05
1:11477724 G A 0.093042 2.5336e-05
1:11480809 C A 1.005430 8.8675e-06
1:11489175 A G 0.996537 -1.3249e-05
1:11490744 G T 1.038129 2.5154e-05
1:11490914 G T 0.068860 1.3531e-05
1:11493868 A G 0.985215 2.2884e-05
1:11496994 T C 0.881096 6.1489e-07
1:11498641 C T 0.103558 -5.4122e-05
1:11500610 G T 0.055400 -1.6438e-05
1:11501431 C T 0.112585 -1.5796e-05
1:11509929 G T 0.131482 -6.0336e-06
1:11510643 T C 0.044030 1.5937e-06
1:11515336 A G 0.052271 -1.6278e-06
1:11516413 T C 0.042842 -2.6289e-05
1:11520116 T C 1.156231 -6.5012e-06
1:11523423 T G 0.265638 9.9613e-06
1:11527304 C T 0.515272 2.8300e-07
1:11538249 T C 0.044461 -3.0280e-05
1:11539788 T C 0.052193 -4.2428e-06
1:11544188 G A 0.064134 7.3091e-06
1:11553456 C A 0.726292 -1.8457e-06
1:11556244 C T 0.131011 -2.6914e-05
1:11561593 A G 1.270491 3.1402e-06
1:11561937 T C 0.131161 -2.0874e-05
1:11562913 T C 0.130989 -2.0462e-05
1:11564507 A G 1.731979 -3.8647e-06
1:11575260 T G 0.332616 8.9089e-06
1:11578973 C T 0.297217 1.5745e-05
1:11579470 A G 1.258017 5.2455e-07
1:11585139 T G 0.023867 -7.1010e-06
1:11589911 A G 0.284448 9.4698e-06
1:11593640 G A 1.712822 -8.1258e-06
1:11595293 G A 0.272487 4.6279e-06
1:11598142 A C 0.122335 -1.2590e-05
1:11601054 A G 0.409419 -1.6937e-06
1:11603063 T C 0.350056 2.6619e-05
1:11606556 T C 0.029404 -1.6955e-05
1:11607224 T C 0.121043 -1.2991e-05
1:11607991 G A 0.040628 1.1159e-05
1:11611134 C G 0.062333 1.4876e-05
1:11611781 A G 0.305546 3.6060e-05
1:11618330 C T 0.395747 3.0587e-05
1:11619115 G A 0.072077 2.0169e-05
1:11619867 T C 0.300550 -1.1702e-05
1:11629410 A G 0.042332 5.3573e-05
1:11632891 T C 0.034753 -2.7379e-05
1:11633667 T C 0.202851 -8.6583e-06
1:11636479 C T 0.211900 1.7928e-05
1:11641331 A G 0.078218 -1.6794e-05
1:11644173 T C 0.991535 2.6544e-06
1:11647232 C T 0.903265 5.2457e-06
1:11648200 A G 0.569922 1.3945e-05
1:11649098 T C 1.318837 1.6083e-05
1:11651910 G A 0.264100 1.4948e-06
1:11652029 T C 1.692049 1.0677e-05
1:11652656 A G 0.024350 8.5420e-07
1:11664146 A G 0.075491 1.0071e-05
1:11665198 C T 1.704607 9.6373e-06
1:11666034 A G 1.560700 -5.1363e-06
1:11674150 A G 0.067000 -1.4762e-05
1:11678869 A G 1.542017 -6.0441e-06
1:11688722 C T 0.137214 1.2633e-05
1:11690369 A G 0.102831 1.4213e-05
1:11691161 A G 1.511863 -4.3594e-06
1:11692861 T G 0.025051 -5.7844e-06
1:11696317 A G 0.063216 -1.6702e-05
1:11697618 T C 0.044098 -1.8984e-05
1:11702082 G A 1.707058 -5.1661e-05
1:11702155 T C 1.383472 -3.5180e-05
1:11703754 T C 0.044221 -7.6194e-06
1:11703789 T C 0.072375 -7.3330e-06
1:11706236 A G 0.121715 1.3210e-05
1:11710561 G T 0.393469 4.0369e-05
1:11710991 A G 0.090890 -8.1598e-06
1:11711485 A G 0.046668 1.5655e-05
1:11713563 A G 1.581165 -1.5223e-05
1:11717300 C T 0.379132 1.8218e-05
1:11720582 G C 0.134290 -2.2550e-06
1:11721693 A G 0.146439 8.6733e-06
1:11722688 A G 0.413771 -3.3476e-05
1:11725908 G A 0.946025 -5.4507e-06
1:11728675 T C 0.166401 4.1848e-05
1:11728894 A G 0.222245 -1.2908e-05
1:11730804 A G 0.048593 -1.1779e-05
1:11733846 A C 0.026703 1.0181e-05
1:11734049 G C 0.292670 -2.6309e-05
1:11735245 C A 0.089283 -3.2291e-06
1:11736600 T C 0.671513 5.6226e-06
1:11737551 T C 0.167030 3.8771e-05
1:11739358 A G 1.076683 1.2984e-05
1:11744797 A G 0.401947 -1.9571e-05
1:11745459 G A 1.545906 -1.0799e-05
1:11750321 A G 0.197840 5.3728e-07
1:11750512 A C 0.568250 -1.8788e-05
1:11758107 C A 0.328140 -3.8586e-05
1:11758638 T C 0.415641 -2.1854e-05
1:11761468 C A 1.433902 8.9055e-06
1:11766424 T C 0.325209 -2.8956e-05
1:11768208 A G 0.114707 -9.3890e-06
1:11771496 A G 0.035701 -4.7024e-06
1:11772229 G A 0.322534 -5.2303e-05
1:11772491 A C 0.094622 3.1505e-05
1:11773462 G A 0.657319 -2.9446e-06
1:11774582 A G 0.202504 3.9148e-05
1:11779499 C T 1.468006 4.9230e-05
1:11782814 A G 1.154177 3.1975e-06
1:11788564 G A 1.979185 7.7360e-06
1:11790687 G A 0.659704 -2.5207e-05
1:11794676 A G 0.209229 1.3366e-06
1:11797186 C T 1.214487 2.0079e-06
1:11797234 C T 0.401324 1.2294e-06
1:11799228 A T 1.323950 1.0858e-05
1:11800478 G T 0.738367 1.1603e-05
1:11801087 A G 0.596846 -8.2376e-06
1:11803080 A G 0.297821 1.8861e-05
1:11804590 G T 0.156601 3.0610e-05
1:11806851 T G 1.636328 2.3466e-05
1:11812695 A G 0.040693 1.3603e-05
1:11822734 G A 1.516502 1.0561e-05
1:11824133 C A 1.293423 1.3439e-05
1:11828319 A G 1.341730 -8.7601e-06
1:11830169 C T 0.119912 -3.3840e-05
1:11831595 A G 0.146874 4.9077e-05
1:11831615 T C 1.415748 -3.5843e-05
1:11835556 T C 0.215935 -4.4281e-05
1:11843224 T C 0.046289 9.6383e-06
1:11843840 A G 0.165359 6.6373e-05
1:11846252 A G 1.413431 -3.8713e-05
1:11847449 A G 0.105178 -7.7167e-06
1:11850750 A G 0.047243 -1.2922e-05
1:11850927 T C 0.104895 -9.4269e-06
1:11851185 T C 0.122423 5.5602e-05
1:11851927 T C 0.089507 9.6269e-06
1:11852898 C G 0.058756 3.7920e-05
1:11854476 G T 0.625234 -4.2109e-05
1:11854671 A C 0.486024 -2.7148e-05
1:11856378 A G 0.669439 2.2623e-05
1:11859636 A G 0.112072 -1.6065e-05
1:11862214 C T 0.446077 -1.7832e-06
1:11862778 G A 0.326631 -6.1537e-05
1:11863057 A G 0.214520 -4.7786e-05
1:11869230 T C 1.193198 5.2790e-06
1:11870279 G A 0.091600 2.3768e-05
1:11874249 A G 0.052290 -2.7865e-05
1:11888073 T C 0.090257 -7.8666e-06
1:11891626 G A 0.061252 -2.7402e-05
1:11895667 C G 0.111780 -2.3205e-05
1:11896141 G A 0.059434 -2.4159e-06
1:11898789 T G 0.106061 -5.3114e-06
1:11899033 T G 0.536444 -2.9308e-05
1:11905059 G A 0.046419 2.7309e-06
1:11906068 G A 0.301794 1.9400e-05
1:11907648 T C 0.106979 -7.1701e-06
1:11913757 C T 0.793419 -1.2389e-05
1:11915728 G A 0.022685 -3.6466e-06
1:11915749 G A 0.278836 9.9146e-06
1:11926758 T C 0.092649 -2.5150e-07
1:11927825 T C 0.218528 -8.2783e-06
1:11932678 A G 0.733196 -2.7772e-05
1:11936324 C A 0.822113 2.8035e-05
1:11936644 T C 0.110293 -1.0880e-06
1:11941258 A G 0.036512 1.8560e-05
1:11958779 T C 0.051758 1.2553e-05
1:11960750 C T 0.070340 -2.9138e-06
1:11968503 T C 0.155410 3.6477e-05
1:11969844 G A 0.242395 3.4876e-05
1:11970032 T C 0.029073 2.5318e-05
1:11973523 C A 0.099085 -3.7760e-06
1:11973842 G A 1.117015 2.3592e-05
1:11982580 A G 0.112017 1.4075e-05
1:11999124 T C 0.169056 3.0616e-05
1:12000670 C T 0.121566 4.1728e-07
1:12009911 A G 0.022328 -3.6151e-06
1:12009955 T C 0.614169 -4.6991e-07
1:12009956 A G 0.312060 3.2656e-05
1:12010469 T G 0.170805 4.1402e-05
1:12020357 T G 0.286454 3.6635e-05
1:12036021 C T 0.181471 4.1886e-05
1:12042261 G A 0.935729 2.8045e-05
1:12046063 T G 1.301404 -6.4727e-06
1:12052405 A G 1.651320 -2.8400e-05
1:12060565 C T 1.212446 -3.0643e-05
1:12071433 G C 0.134705 3.3766e-05
1:12081637 A G 0.182987 1.8052e-05
1:12082334 T A 0.497215 -1.4453e-05
1:12082461 T C 0.305565 -2.5366e-05
1:12082538 A C 0.062265 -2.3111e-06
1:12082926 G A 1.431429 -1.9532e-05
1:12085452 C T 1.431007 -1.5071e-05
1:12095521 A G 0.097826 -1.7524e-05
1:12105048 C T 0.476672 -8.3420e-07
1:12108764 C T 0.129667 2.6647e-06
1:12112950 T C 0.400230 -2.4557e-05
1:12114052 T G 0.153862 1.0156e-05
1:12116502 G A 0.623348 -5.7680e-05
1:12124259 G A 0.401788 -1.5479e-04
1:12133949 G A 0.826819 -1.5958e-05
1:12134228 T C 0.029462 -1.9419e-05
1:12142243 A T 0.553147 -1.7228e-05
1:12144434 A G 0.242729 1.6322e-05
1:12155071 G C 0.299233 -1.9294e-05
1:12156236 G A 0.206843 9.8658e-08
1:12161669 C T 0.054452 3.0644e-06
1:12164437 T C 0.473303 7.8408e-06
1:12168584 A G 0.649957 -3.4967e-06
1:12169295 A G 0.059759 -1.2151e-05
1:12171012 C T 0.178111 -2.7543e-06
1:12173361 G A 0.154157 -7.5457e-06
1:12174100 A G 0.157091 -8.0898e-06
1:12175658 A G 0.030348 1.7627e-05
1:12176031 A G 0.024123 -4.8055e-05
1:12177834 A G 0.064579 -9.5048e-06
1:12183245 T G 0.301898 -2.1171e-05
1:12184375 C T 0.853870 4.8348e-05
1:12185036 A G 0.162992 -2.0938e-05
1:12186058 G A 0.042627 8.4813e-06
1:12187541 C T 0.396455 1.3665e-06
1:12187594 A G 0.057467 -9.4989e-06
1:12188427 C T 0.190176 6.0293e-06
1:12189489 T C 1.004074 1.7107e-05
1:12189561 A G 1.393248 2.2774e-05
1:12194745 A G 0.176131 2.2575e-05
1:12196769 T G 1.276849 1.0916e-05
1:12198179 A G 1.022734 9.1555e-06
1:12198362 A C 0.025275 -2.5206e-05
1:12204354 G A 1.849316 3.0844e-06
1:12206712 T C 0.109845 -1.4278e-05
1:12206755 A G 1.052391 1.7320e-05
1:12206866 T G 1.116502 4.3661e-06
1:12210844 T C 0.064323 1.6623e-05
1:12212141 A G 0.098371 -1.6768e-05
1:12213337 G A 1.072048 -5.4314e-06
1:12217140 T C 0.970366 -8.0590e-07
1:12218967 A G 0.024480 1.0813e-05
1:12219910 G A 0.827329 -2.4672e-05
1:12223482 A G 0.842263 5.7390e-06
1:12230081 A G 0.038177 -1.9519e-05
1:12233061 G A 1.859310 -3.5571e-05
1:12240824 G T 0.433084 -5.2082e-05
1:12241672 A G 0.026742 -1.5380e-05
1:12241991 A G 0.403333 -2.5245e-05
1:12242458 C T 0.495284 -3.3248e-05
1:12242870 A G 0.313440 -2.3111e-05
1:12250188 A C 0.079610 -3.0569e-05
1:12251808 G T 0.727046 -3.5890e-05
1:12252955 G T 0.478623 -3.8238e-05
1:12253062 A G 0.079351 -2.7502e-05
1:12254201 A G 0.399357 -1.9969e-05
1:12256941 G C 0.102945 2.3459e-06
1:12262792 G A 0.484810 -2.2951e-05
1:12263517 A C 0.079695 -1.6876e-05
1:12267999 T C 0.767268 2.1374e-05
1:12268637 T C 0.104370 1.6953e-05
1:12268721 A G 0.081697 -3.5396e-06
1:12271768 A G 0.057234 1.1012e-06
1:12272553 T C 0.046691 2.3719e-05
1:12274919 C T 0.082386 -2.8631e-06
1:12277664 G C 0.829036 4.4029e-06
1:12277967 A C 0.563203 6.5671e-06
1:12291130 C T 0.020127 2.4081e-05
1:12293612 A G 0.242931 -8.7447e-06
1:12296232 A C 0.154576 3.1022e-05
1:12296426 C T 0.103282 3.3885e-06
1:12306897 T C 0.020634 2.6600e-05
1:12316637 T C 0.026385 1.1435e-05
1:12329295 T C 0.451452 1.1686e-05
1:12336147 C T 0.031965 2.6587e-05
1:12339619 T A 0.448690 1.2317e-06
1:12341707 C T 0.034747 4.0346e-05
1:12342990 A G 0.029553 -1.3810e-05
1:12366460 G A 0.038012 -1.4547e-05
1:12371807 A G 0.031822 2.6985e-05
1:12373748 T C 0.192851 -2.6324e-06
1:12380343 A C 0.133799 1.6109e-05
1:12401868 C A 1.607232 2.8126e-05
1:12406918 A T 0.044257 1.7707e-05
1:12412647 A G 0.021108 3.0617e-05
1:12414802 T C 0.022500 6.7889e-06
1:12414859 C T 0.083320 -4.6798e-05
1:12418700 C T 1.806033 5.9229e-06
1:12420300 C T 0.068195 -4.1004e-07
1:12422986 A G 0.075943 1.1242e-05
1:12434029 C A 0.058315 -1.1523e-05
1:12436431 G A 1.334557 2.9661e-05
1:12436898 G A 0.376496 -1.2675e-05
1:12442469 C T 0.101299 -2.3297e-05
1:12445255 A G 0.028119 1.7970e-05
1:12464308 G A 0.067763 -2.1220e-05
1:12465498 G A 0.078481 1.3552e-05
1:12483989 C A 0.046461 1.6347e-05
1:12488475 A C 0.067192 -2.2593e-06
1:12490843 C T 0.144118 -2.5884e-05
1:12502427 C T 0.141437 -7.6094e-06
1:12504914 T C 0.050388 7.6847e-06
1:12508218 A G 0.070496 7.9718e-06
1:12521029 A G 0.099790 4.3796e-05
1:12526780 A G 0.165063 6.6646e-05
1:12528523 A G 0.032689 1.0681e-05
1:12533468 C T 0.136393 6.1801e-06
1:12539341 T C 0.057250 2.3166e-05
1:12546694 T C 0.472209 -4.1620e-06
1:12548003 A G 0.020598 2.3076e-05
1:12569358 T C 0.115925 2.0697e-05
1:12569789 T A 0.105577 4.6946e-05
1:12571994 G A 0.116765 2.0552e-05
1:12572154 T C 0.053170 2.0407e-05
1:12581535 C T 0.088371 2.2032e-05
1:12585129 T C 1.961310 2.7390e-05
1:12592294 T C 1.438693 3.1928e-05
1:12593373 G A 0.039012 2.4592e-05
1:12594871 T C 0.047321 -1.7133e-05
1:12595464 A G 0.211991 6.9447e-05
1:12595871 T C 0.311781 -1.3631e-05
1:12598434 C T 0.132345 -1.4108e-05
1:12599005 A C 0.217143 8.5848e-05
1:12600845 A G 0.073560 2.0877e-05
1:12602979 G A 0.325738 2.6434e-05
1:12604081 T G 0.505025 6.1902e-05
1:12605011 T C 1.402528 -3.0489e-05
1:12607136 T G 0.067189 1.0642e-05
1:12611674 T C 0.032900 -1.6120e-05
1:12613422 G A 1.151927 3.1810e-07
1:12615069 T G 0.155819 -1.5633e-05
1:12617009 A G 0.655929 -3.3851e-05
1:12626262 A G 0.092334 -4.0141e-05
1:12628637 A G 1.088971 1.1108e-05
1:12634036 T C 0.047217 2.0673e-05
1:12637028 T C 0.068617 1.2465e-05
1:12637399 C A 0.499786 -7.2383e-06
1:12638964 C T 1.724475 -1.6789e-05
1:12641576 G A 0.060353 7.0966e-06
1:12642315 A G 0.161652 2.0061e-05
1:12642748 G A 0.050232 1.0064e-06
1:12648862 T C 0.237578 -5.1894e-05
1:12649900 G A 0.310324 1.5537e-05
1:12650069 C T 0.486462 1.2954e-04
1:12654035 T C 1.018349 8.0007e-05
1:12659061 A G 0.173006 -4.4879e-05
1:12660488 C T 0.329666 5.3469e-06
1:12663304 A G 0.998299 4.0904e-05
1:12663559 T C 0.028823 -3.2375e-05
1:12663688 C G 0.271500 -8.6398e-05
1:12669753 T C 1.152297 -6.8749e-05
1:12671229 C T 0.425015 -3.5099e-06
1:12671324 C A 0.555429 -1.6516e-06
1:12672149 T C 1.226708 -3.0840e-05
1:12672625 C T 0.819435 -7.6731e-06
1:12674271 G T 0.429049 -5.4342e-06
1:12676205 T C 0.256570 -1.5093e-05
1:12678190 A G 0.076111 4.5721e-07
1:12679850 C T 0.723008 -2.8913e-05
1:12681568 A G 1.017839 5.8975e-06
1:12682761 T G 0.076274 4.6815e-05
1:12682909 G A 1.890609 -1.0999e-05
1:12684504 T C 0.626139 -8.2235e-06
1:12688518 G A 0.057993 3.1193e-05
1:12689692 A G 0.148617 2.7362e-05
1:12695826 G T 0.036464 5.4114e-05
1:12697105 C T 0.132939 3.3217e-06
1:12704216 T G 0.033705 -9.6377e-06
1:12718815 G A 0.101065 -1.9218e-05
1:12719211 T C 1.915553 -9.5942e-07
1:12724786 T C 0.059116 7.1413e-05
1:12731572 C T 0.147594 -4.5484e-06
1:12738442 G T 0.035048 -2.6730e-07
1:12743326 A G 0.023428 3.7042e-05
1:12745825 A G 0.113578 -1.1835e-05
1:12746537 C T 1.804540 -7.4601e-06
1:12751429 T C 0.058681 -1.6706e-06
1:12751921 A G 0.028524 2.1334e-06
1:12753614 T C 0.431435 -4.7373e-05
1:12754569 T C 1.829760 -2.7036e-06
1:12755946 T A 0.065371 2.6127e-06
1:12763781 T G 1.343334 1.3006e-05
1:12765166 T C 1.816978 -1.4983e-05
1:12771713 G A 1.744031 3.0533e-05
1:12774999 C T 1.702738 3.5521e-05
1:12776344 T A 1.664291 1.9875e-05
1:12778482 T C 0.074641 1.5579e-06
1:12779618 C T 1.654333 1.7258e-05
1:12786363 T C 1.464929 -9.0156e-06
1:12788113 G A 0.190601 -1.5612e-06
1:12794607 A G 0.115555 8.3598e-05
1:12798739 A G 1.582249 2.5521e-05
1:12803975 T C 1.423772 -2.1669e-05
1:12805941 A G 0.038885 1.1871e-05
1:12815650 G T 0.023873 1.2767e-05
1:12820870 C T 1.564923 2.5819e-05
1:12822042 C G 0.027197 2.1393e-05
1:12828649 A C 1.490470 4.7429e-06
1:12829579 G A 1.531089 6.1475e-07
1:12830590 T C 0.483579 -1.6439e-06
1:12832989 A G 0.028774 1.8755e-05
1:12833428 C T 1.655589 3.8918e-05
1:12835158 A G 0.060473 -1.7782e-05
1:12835868 C T 1.602182 1.0323e-05
1:12837840 C G 1.600682 8.5931e-06
1:12866014 G A 0.018777 -1.9644e-05
1:12866974 G T 0.074216 -1.8065e-05
1:12868100 C T 0.075835 -1.6622e-05
1:12870268 C T 0.075871 -2.2989e-05
1:12871828 A G 0.075865 -2.1593e-05
1:12912501 A G 0.092117 -1.4947e-05
1:13178497 A G 0.053027 -1.9009e-05
1:13179211 C A 0.177550 -6.6558e-06
1:13183032 T C 0.070344 9.8413e-06
1:13185887 C G 0.248176 6.2310e-06
1:13186398 A G 1.132761 1.6287e-05
1:13186401 C A 0.045029 -1.8078e-05
1:13497768 A G 0.229529 2.4344e-05
1:13703662 A G 1.279313 -1.4663e-05
1:13783354 T C 0.556383 1.1592e-05
1:13784062 T C 0.720680 1.4786e-06
1:13785516 C G 0.273341 1.0986e-06
1:13789192 A C 0.046376 5.7622e-06
1:13789278 C T 0.209190 8.8744e-06
1:13789550 A G 0.119924 -5.5346e-05
1:13793246 G A 0.785769 5.4782e-05
1:13798033 G A 0.048463 4.6771e-06
1:13802325 C T 0.794286 5.6762e-05
1:13802373 A G 0.048626 4.7536e-06
1:13802437 A G 0.530787 1.4733e-05
1:13803760 C T 0.209077 1.7370e-05
1:13806900 A G 0.239331 6.7462e-05
1:13809149 A G 0.044763 3.7182e-06
1:13809227 G T 0.090344 -3.1624e-05
1:13810098 T C 0.030988 -5.5717e-05
1:13810535 T C 0.038265 -5.1378e-05
1:13814373 A C 0.495949 3.5612e-05
1:13815792 G A 0.313771 2.0282e-06
1:13819335 A G 0.591182 -1.0940e-05
1:13819532 G A 0.325715 1.0588e-05
1:13819930 G A 0.667079 2.0085e-05
1:13821440 T C 0.632725 2.9452e-05
1:13825513 T G 0.742603 1.4570e-05
1:13827342 C T 0.159432 1.6170e-06
1:13830144 T A 0.082308 2.6895e-08
1:13830577 G A 1.654271 2.2417e-06
1:13831377 T C 0.083817 -9.4634e-06
1:13832531 G C 0.091688 -1.9935e-06
1:13835765 T C 0.120547 -1.4948e-05
1:13837629 A C 1.054945 -1.0956e-05
1:13838042 G A 1.330990 -5.8761e-06
1:13840369 C T 0.022584 3.1519e-08
1:13841381 T C 0.196100 9.6464e-06
1:13842586 G A 0.025022 1.3905e-06
1:13845032 A G 0.939264 -5.5051e-05
1:13851036 G T 0.643287 1.3448e-05
1:13854483 A G 0.060609 -2.3353e-05
1:13855662 G A 0.057389 5.6709e-07
1:13859570 G A 0.245294 1.3776e-05
1:13859821 G A 0.025376 -3.1774e-05
1:13862092 A G 0.187171 1.2737e-06
1:13862750 C T 1.603925 -5.3241e-05
1:13863632 A G 0.096369 5.0846e-06
1:13872562 A G 0.034847 2.2739e-06
1:13873608 G A 0.414609 2.5107e-05
1:13874952 A G 0.040466 4.0508e-05
1:13879172 T G 0.026869 -4.9309e-06
1:13880522 G A 1.001750 -9.4509e-05
1:13885279 A G 1.628022 -9.6379e-05
1:13890695 C T 1.586703 -9.8400e-05
1:13890765 T C 0.345914 -8.3677e-06
1:13896863 T C 0.164258 2.4809e-05
1:13901884 C T 0.289278 -1.1122e-05
1:13904036 G A 0.907903 1.1380e-04
1:13904815 G A 0.063823 3.4898e-05
1:13906611 A G 0.055887 8.1564e-06
1:13909142 C A 0.889100 2.8149e-04
1:13911393 T C 0.120242 -6.8546e-06
1:13911563 T C 0.353928 3.1455e-04
1:13914909 T C 0.598822 7.6343e-05
1:13922400 G A 0.215588 -2.0599e-05
1:13924863 G A 0.395332 2.8772e-05
1:13926782 A G 0.117285 2.9436e-06
1:13927707 G A 0.112611 -1.3716e-05
1:13928985 T C 0.057299 -5.0570e-06
1:13930604 C T 0.053481 2.0961e-04
1:13932007 G C 0.962238 -2.5250e-05
1:13932427 T C 0.879736 -1.0376e-04
1:13934173 A G 0.041553 -1.3076e-05
1:13935348 T C 0.063105 -9.5505e-06
1:13935402 A C 1.391713 1.6955e-05
1:13938377 C A 0.751519 2.0189e-04
1:13939177 A G 0.093301 5.3514e-06
1:13940864 G C 1.901882 -5.9278e-06
1:13941631 A G 0.175797 -3.8403e-05
1:13942435 G A 0.046480 4.3992e-07
1:13948225 A C 1.513149 1.9255e-05
1:13948609 A G 0.029563 4.1705e-06
1:13949087 A G 0.161197 -1.1027e-05
1:13950070 G A 0.041936 -3.1129e-06
1:13954726 A G 0.183113 -1.7323e-05
1:13957405 T C 0.834693 2.7715e-05
1:13957636 T C 0.051054 -3.2820e-05
1:13966218 A G 0.154518 -2.0181e-05
1:13968020 C A 0.071087 4.4096e-05
1:13977932 C A 0.084758 -5.6699e-05
1:13992029 A G 0.576043 -5.8850e-06
1:13992480 G A 0.168699 1.1071e-05
1:14001835 G T 0.042290 2.3535e-05
1:14007649 G A 1.439092 6.6926e-05
1:14009956 A G 0.125263 -3.7074e-06
1:14023251 A C 0.094538 1.4606e-05
1:14031043 G T 0.163336 7.3578e-06
1:14033539 G A 0.030803 -2.8964e-05
1:14039931 C T 0.087381 -2.4084e-05
1:14045521 C A 0.521442 3.4145e-05
1:14048523 G A 0.031689 1.9920e-05
1:14050900 C A 0.047814 9.2035e-06
1:14065056 T C 0.033120 -1.6103e-06
1:14075880 T C 0.047766 -1.6601e-05
1:14076565 A G 0.466467 -6.1817e-05
1:14079495 G C 0.036954 -5.0602e-06
1:14086496 A G 0.040203 1.6969e-06
1:14087557 A G 0.028599 1.2885e-05
1:14090396 T C 0.033851 1.2750e-05
1:14096821 C T 0.474907 -5.8398e-05
1:14097082 C T 0.211423 -9.0109e-06
1:14097480 A G 0.172905 7.4848e-06
1:14102908 A G 0.034120 -1.3073e-05
1:14104818 C T 0.065705 -3.6565e-06
1:14105298 A G 0.695155 -5.4042e-05
1:14106330 T C 0.036194 3.2750e-05
1:14107135 G C 0.036266 3.4901e-05
1:14107360 A T 0.094713 1.2166e-05
1:14107932 T C 0.050093 7.6516e-06
1:14109114 G A 0.731382 -3.7245e-05
1:14112749 C T 0.493573 -7.9966e-05
1:14116491 G C 1.927949 3.4558e-06
1:14118779 T G 0.749981 -4.8260e-05
1:14122145 C T 0.024616 3.7355e-05
1:14123747 G A 0.464393 -1.1110e-04
1:14125496 C G 1.472088 -2.6384e-05
1:14127020 A G 0.174168 3.9561e-06
1:14128113 A G 0.024779 -4.1028e-05
1:14130628 G A 0.589150 1.3467e-05
1:14132467 A G 0.059847 1.2564e-05
1:14132884 A C 0.034925 2.3649e-05
1:14133491 T C 0.109245 5.6111e-07
1:14133550 C T 0.035990 -4.6022e-06
1:14133891 T C 0.028816 2.6767e-05
1:14134437 G A 1.654235 -1.6412e-05
1:14136289 A T 0.093184 1.2167e-05
1:14138493 A G 1.695587 1.5102e-05
1:14139826 T C 1.687888 2.2962e-07
1:14140733 A G 0.148075 -2.2811e-05
1:14143003 G A 1.707265 -9.6264e-07
1:14146001 G A 0.027810 2.5859e-05
1:14148407 A C 0.336199 4.8309e-05
1:14149197 G C 1.556344 1.3650e-05
1:14151718 C T 0.094629 -1.4805e-06
1:14155002 A G 0.033770 1.6853e-05
1:14157577 G A 1.569143 -3.2533e-05
1:14157624 C G 0.398730 1.3118e-05
1:14160957 A G 0.033834 -2.7211e-05
1:14161483 G A 0.325258 3.3547e-05
1:14164286 A C 1.258079 -5.2650e-05
1:14166750 C T 0.414550 1.6760e-05
1:14171622 G A 0.460609 -4.3897e-05
1:14177680 A G 0.032526 4.4123e-06
1:14180711 A G 0.072161 2.3008e-05
1:14192817 A G 0.022815 5.7880e-05
1:14194816 A G 0.049969 -3.5417e-05
1:14195969 A C 0.029242 -2.0076e-05
1:14198107 T C 0.371469 6.0037e-05
1:14198491 C T 0.352779 1.2792e-06
1:14198978 C G 0.055137 -3.7376e-05
1:14201930 T C 0.207457 -1.9446e-05
1:14203910 A G 0.272049 -1.4029e-05
1:14205141 C T 0.117067 -4.5415e-05
1:14205571 A G 0.943639 -3.1028e-05
1:14208571 A G 0.177595 -1.1324e-05
1:14210730 T G 0.929280 1.1749e-05
1:14216150 T C 0.161564 1.0041e-05
1:14219864 A C 1.630151 -2.0535e-05
1:14220186 G A 0.733550 -3.6847e-05
1:14226608 T G 0.266021 2.6576e-05
1:14228236 G A 1.390239 5.0022e-05
1:14230131 C A 0.021400 2.9033e-05
1:14231877 G A 0.066121 4.0169e-06
1:14232929 C T 0.407023 -3.3762e-05
1:14234026 T G 1.085106 6.3506e-05
1:14235500 T G 0.853425 1.9304e-06
1:14238641 A G 0.231330 -7.0908e-07
1:14240592 C T 0.481846 -1.0011e-06
1:14241005 T C 0.094181 1.4988e-05
1:14243789 G A 0.100361 -2.2958e-05
1:14246931 C T 0.227282 -4.2138e-06
1:14250509 T G 1.935849 -8.2234e-05
1:14252247 G A 0.466873 5.1434e-06
1:14252412 A G 0.066994 -2.8688e-06
1:14253566 G A 0.388399 2.6109e-05
1:14254466 A G 0.028657 4.2606e-05
1:14255114 C T 0.240483 -2.8253e-05
1:14255978 G T 0.198174 -3.1162e-05
1:14258256 G A 0.078890 -2.1985e-05
1:14259163 C A 0.033244 -6.7431e-06
1:14275318 A G 0.047837 3.5919e-05
1:14281492 A G 0.054939 -5.6331e-05
1:14292310 C T 0.438083 -1.3993e-05
1:14293056 T C 0.020085 1.7689e-05
1:14295824 T G 0.253966 -4.5838e-07
1:14296513 C A 0.831733 1.7415e-05
1:14297036 A G 0.085414 -6.1117e-05
1:14303852 G A 0.058263 -1.5864e-05
1:14308709 A G 0.813959 1.8760e-05
1:14311374 C T 0.490590 -4.5133e-07
1:14313250 A G 0.042231 -3.4551e-05
1:14315684 T C 0.269585 -3.4846e-05
1:14317494 G T 0.356252 3.5267e-05
1:14319607 T C 0.296704 -1.5688e-05
1:14320350 A G 0.283708 -2.7281e-05
1:14340185 A C 0.273591 -3.8374e-05
1:14345544 A G 1.026161 2.9914e-05
1:14348554 A G 0.049408 6.8001e-06
1:14371830 A C 0.983794 3.0708e-05
1:14377390 C T 0.384686 -3.9736e-08
1:14377966 A C 0.478623 2.5037e-06
1:14379959 G A 0.061330 -3.8963e-05
1:14381561 A G 0.021822 3.0590e-05
1:14382879 T G 0.070301 6.8137e-06
1:14386559 G A 1.878142 5.9824e-05
1:14387969 A G 0.043312 2.3634e-05
1:14391038 C T 0.143070 -1.0761e-05
1:14391685 C T 0.433584 1.5864e-05
1:14395050 T C 0.060109 6.5126e-05
1:14395819 G A 0.027346 3.1447e-06
1:14399115 G A 0.051180 2.9255e-05
1:14399301 A G 0.029180 -1.4909e-05
1:14399627 G A 0.242327 1.0491e-06
1:14405785 A C 0.204604 -3.5721e-05
1:14406741 A G 0.159390 -1.0595e-05
1:14407802 T G 0.411408 -1.4981e-05
1:14424893 A G 0.720885 2.9506e-05
1:14434528 C A 0.022851 2.9291e-05
1:14436711 T C 0.288486 2.7609e-05
1:14439423 C T 0.529589 3.1015e-05
1:14440876 G A 0.498065 5.2167e-05
1:14441351 C G 0.062037 -2.0802e-05
1:14441384 G A 1.594827 -5.6991e-05
1:14441738 A G 0.827621 2.4001e-05
1:14449922 C A 0.196233 -2.0918e-05
1:14451913 G T 0.220223 -3.8338e-05
1:14452337 G A 0.103480 3.1430e-05
1:14454092 T C 0.853769 -2.1892e-05
1:14456830 A G 0.040274 5.4611e-06
1:14465151 A G 0.521322 -3.9892e-05
1:14468557 T C 0.962582 -3.1056e-05
1:14476584 C A 0.716837 -2.5443e-05
1:14477104 T C 0.280816 -5.5997e-05
1:14487230 A C 0.201926 -3.8796e-06
1:14490361 G A 1.028164 -3.7162e-05
1:14491442 G A 0.315338 -1.1536e-05
1:14493787 C T 0.462767 -2.6580e-05
1:14496237 T C 0.090341 -3.3570e-05
1:14505754 T C 0.032007 -2.7795e-05
1:14507057 G A 0.330461 6.1514e-07
1:14507739 A G 0.904482 -1.4463e-05
1:14510164 G A 0.668140 -3.8487e-05
1:14513235 A G 0.099809 1.4027e-05
1:14521856 C T 0.098981 4.1311e-05
1:14536470 T C 0.912619 9.6253e-06
1:14537327 G A 0.050862 -3.7561e-05
1:14540436 T G 1.149207 3.3861e-05
1:14542394 A G 0.021822 4.5327e-05
1:14553662 G A 0.598637 -7.6482e-05
1:14555808 G A 0.033309 1.5484e-05
1:14559081 T C 0.055461 -3.6414e-05
1:14566290 C A 0.106161 -6.1538e-06
1:14575095 C G 0.648318 -7.0003e-05
1:14575992 C A 0.030449 2.2396e-05
1:14577571 T C 0.049197 -3.6120e-06
1:14586879 G A 0.707347 1.6528e-05
1:14587210 G A 0.138032 3.6962e-06
1:14588462 T C 0.035013 -9.1109e-06
1:14588963 G T 0.465513 -3.8269e-05
1:14589127 C A 1.426232 3.8092e-05
1:14591857 A T 0.535941 -3.6466e-05
1:14595692 T C 1.081077 8.1160e-05
1:14600514 A C 0.084628 -3.4693e-05
1:14603198 C T 0.644793 -8.9878e-07
1:14605530 A G 0.105048 8.3291e-06
1:14607341 G A 0.100919 8.5920e-05
1:14619237 G A 0.042439 -2.2414e-05
1:14620211 T G 0.059366 -7.2816e-06
1:14622770 G T 0.102565 7.2599e-05
1:14629281 A C 0.104259 4.5066e-06
1:14629449 G A 0.495096 -8.8729e-05
1:14631625 T C 0.426862 3.1316e-05
1:14632298 A G 0.104678 -4.7049e-05
1:14634654 A G 0.021156 1.1887e-05
1:14635852 C A 0.913346 2.3830e-05
1:14637532 C T 0.071285 -5.2221e-06
1:14639004 C T 0.043189 -6.3428e-06
1:14648384 G A 0.167761 -1.0086e-05
1:14650265 G A 0.031222 -3.5498e-05
1:14650679 T G 0.205380 3.2370e-07
1:14652280 C T 0.057532 3.2980e-05
1:14665294 A G 0.052654 3.8043e-06
1:14665931 C T 0.249052 2.4072e-05
1:14666044 T C 0.618551 1.5459e-05
1:14670045 A G 0.082051 2.3892e-06
1:14671749 A G 0.634043 -6.5341e-06
1:14672341 G T 0.153398 -7.7242e-06
1:14672491 A G 1.945350 -1.4689e-05
1:14674266 C T 0.470236 1.9764e-05
1:14695381 T C 0.098544 -1.1662e-05
1:14697489 A G 0.166430 -1.2687e-05
1:14697781 A G 0.059717 -1.1932e-05
1:14698382 T C 0.065267 -1.7095e-05
1:14699809 A G 0.094739 -1.3631e-05
1:14700486 G A 0.735481 9.6494e-06
1:14702982 C T 0.159906 -2.7396e-05
1:14703854 T C 0.528865 1.4447e-05
1:14704694 A C 1.796811 9.3406e-06
1:14716544 T C 0.198060 -1.9161e-05
1:14716689 C T 0.319259 -2.3242e-05
1:14717066 C T 0.080461 -1.2271e-04
1:14717634 T C 0.051440 2.1958e-05
1:14717960 A G 0.478902 -1.3375e-06
1:14718934 A G 0.493456 1.4282e-05
1:14719554 T C 0.710826 -1.9034e-05
1:14721033 A G 0.021341 -5.0100e-06
1:14726096 C T 1.903313 -6.4661e-06
1:14726485 C A 0.270101 3.2272e-05
1:14729115 A G 0.046217 -1.5858e-05
1:14731583 T C 0.696230 1.4681e-05
1:14731661 A G 0.084122 -1.0626e-04
1:14731703 T C 0.046811 1.0202e-05
1:14731789 C T 0.032332 -1.4260e-06
1:14733258 A G 0.199057 -4.6683e-05
1:14737314 A G 0.041719 3.6558e-06
1:14740150 G A 0.044380 -3.8239e-05
1:14743895 A G 0.054712 -2.0691e-05
1:14745118 C A 0.081204 2.7805e-05
1:14745572 A G 0.172451 9.9553e-06
1:14748760 A G 0.877775 -1.3298e-05
1:14751169 A G 0.144699 -7.6367e-06
1:14752452 G A 0.558110 -1.3246e-05
1:14763852 T C 0.154631 -2.4250e-05
1:14775550 T C 0.207126 8.7800e-06
1:14775619 A G 0.044179 7.8480e-06
1:14775973 A G 0.035081 -1.7552e-05
1:14781039 G T 0.743067 1.0186e-05
1:14783300 T G 0.031657 4.3370e-05
1:14783662 C T 0.069720 6.2821e-06
1:14785846 T C 1.059684 1.5884e-05
1:14788118 G C 0.281069 -4.2401e-05
1:14790931 A C 0.041420 6.7992e-06
1:14796432 G A 1.880005 -3.4614e-06
1:14802655 A G 0.042631 3.7989e-06
1:14804874 G A 0.217938 -2.1456e-05
1:14808571 A G 0.059554 2.3137e-05
1:14808684 T C 0.052667 9.4997e-05
1:14817323 T C 0.059986 2.9480e-05
1:14818031 C T 1.284133 9.4981e-05
1:14821610 T C 0.497624 3.7307e-06
1:14829664 G A 1.077254 -2.2927e-05
1:14831088 A G 0.051609 -3.9985e-05
1:14835764 G A 1.671656 -8.0273e-06
1:14838089 C T 0.083765 5.0139e-05
1:14838221 T G 0.067890 -3.6215e-05
1:14846789 T C 1.020121 -5.7859e-05
1:14849996 C T 0.610215 -2.5411e-05
1:14853297 A G 1.009244 -2.5494e-06
1:14859785 G A 0.043439 6.1203e-06
1:14861873 T C 0.388853 -1.3803e-05
1:14863619 G A 0.406695 -1.9573e-05
1:14864678 G A 0.073658 -3.2170e-06
1:14865664 C G 0.427453 3.3918e-05
1:14867532 A G 0.102500 7.6247e-06
1:14870242 G A 0.072619 -3.7492e-05
1:14872671 G A 0.053378 -1.6442e-05
1:14873205 C G 1.006144 -9.0150e-06
1:14873401 A G 0.028878 1.7294e-05
1:14875147 C T 1.119975 -8.5990e-07
1:14876580 C T 1.033338 3.0839e-05
1:14877802 T C 0.530108 -1.9700e-05
1:14877919 T C 0.027356 -3.0043e-05
1:14878386 A G 0.743697 1.2148e-05
1:14880016 A G 1.148292 3.8901e-05
1:14880926 T C 0.496696 2.9935e-04
1:14881158 T C 0.346644 1.1321e-05
1:14881805 T C 0.029985 2.4836e-06
1:14883674 T C 0.503239 1.0401e-05
1:14884298 A G 0.633735 -4.8321e-05
1:14885901 C T 0.050998 -4.2389e-05
1:14888625 T C 0.134413 -5.4240e-05
1:14901522 G A 0.254340 -2.6681e-05
1:14902320 T C 0.299648 1.2431e-05
1:14915147 A G 1.626954 -2.6977e-05
1:14915802 G C 0.212923 4.7317e-05
1:14915953 C G 0.300839 -3.5129e-05
1:14920119 G A 0.082723 5.8682e-06
1:14921128 A G 0.041121 -2.0625e-05
1:14921877 G A 0.026827 6.4997e-06
1:14929802 G T 0.791650 -1.6500e-05
1:14936284 A G 0.056922 -1.3538e-05
1:14940600 G T 0.047879 7.9979e-07
1:14941106 A G 0.046532 8.0169e-05
1:14944191 T G 0.498718 1.6304e-06
1:14945568 T G 0.043858 3.7727e-05
1:14961717 A G 0.037356 3.1006e-05
1:14963447 G A 0.037064 -2.7662e-05
1:14973064 C A 0.105217 -1.7231e-05
1:14973245 G T 0.023234 1.4218e-05
1:14974482 G A 0.291410 -1.9724e-06
1:14975734 A G 0.076744 1.2661e-05
1:14978743 A G 0.534623 9.5629e-06
1:14992704 A G 0.049771 -1.4482e-05
1:14993039 A G 0.030310 -6.9354e-06
1:14994621 A C 0.441835 2.7479e-05
1:14994807 A G 0.413327 8.6707e-06
1:14999419 G A 0.055384 -1.1312e-05
1:15002813 T C 0.993593 1.5860e-05
1:15010607 T C 1.094415 -8.1957e-06
1:15023903 G A 0.105304 -2.8978e-05
1:15036568 A G 0.022425 2.4993e-05
1:15038509 G A 0.031485 3.3010e-05
1:15041735 T C 0.329201 -1.2422e-05
1:15042875 A G 0.876328 -1.0770e-05
1:15048871 T G 0.581811 1.6353e-06
1:15051754 G A 0.063164 1.7827e-05
1:15054252 A G 0.271968 3.0982e-06
1:15056175 G A 0.702254 2.7029e-06
1:15057801 C T 0.286337 -6.6715e-06
1:15059948 G T 0.521315 -3.1538e-06
1:15062221 A G 0.074605 1.9476e-06
1:15064757 A G 0.065144 7.0060e-06
1:15065364 C T 0.765528 -1.8547e-05
1:15066263 A G 0.045971 -2.0758e-05
1:15066944 C T 0.894365 8.8140e-06
1:15072279 T C 0.127356 -4.8097e-05
1:15075767 C T 0.833804 -4.4308e-06
1:15077934 A G 0.129177 -2.7856e-05
1:15078003 A G 0.065562 5.3742e-06
1:15080728 G A 0.066452 -6.3244e-06
1:15081424 G A 1.064540 -2.2961e-05
1:15082319 T C 0.115438 2.6544e-05
1:15089952 C A 0.945344 2.5728e-08
1:15090541 G A 1.025236 6.6535e-05
1:15093471 A C 1.332301 -8.1839e-07
1:15095757 G A 0.030777 5.7403e-06
1:15095773 T C 1.574751 -8.4011e-06
1:15096766 C T 0.069853 2.9290e-05
1:15097427 C A 0.253531 7.4221e-08
1:15098043 G T 0.447603 -8.3977e-05
1:15099523 T C 1.058230 3.9050e-05
1:15099694 C T 0.432766 -5.7923e-05
1:15100113 T C 0.047577 -3.6107e-06
1:15100216 T G 0.025911 8.1092e-06
1:15101344 A G 0.021578 8.8438e-06
1:15101423 A G 0.075683 -2.7207e-06
1:15101472 T C 0.223709 4.9619e-05
1:15102854 T C 0.955133 -3.5514e-05
1:15108686 C T 0.112426 2.9706e-05
1:15109680 C T 0.161460 -1.2941e-06
1:15110982 C T 0.089932 1.0643e-05
1:15113132 G A 1.512136 -1.3652e-05
1:15113781 G A 0.142187 2.0082e-05
1:15114800 A C 0.062969 5.6108e-06
1:15115510 C T 1.845035 1.5171e-04
1:15116033 A G 1.413755 -4.2948e-05
1:15118811 A G 0.285659 1.1553e-04
1:15120027 G A 0.096554 5.5308e-05
1:15120133 A C 0.409130 7.9764e-05
1:15123189 C T 0.575956 2.2883e-05
1:15125699 A C 1.290232 -8.1994e-05
1:15126214 A G 0.447268 1.2497e-05
1:15126664 G A 0.135299 2.4826e-05
1:15127743 T C 0.462657 1.7987e-05
1:15130704 C A 0.140895 -2.5825e-05
1:15136508 T C 0.420390 1.1449e-06
1:15140711 A G 0.143881 -3.1707e-05
1:15142364 T G 0.482920 1.7177e-05
1:15142578 G A 0.035714 -7.0622e-06
1:15144696 A C 0.053602 -1.0746e-05
1:15145803 C T 0.075767 2.5293e-05
1:15149693 C T 0.108226 4.0049e-05
1:15150652 A G 0.577069 -2.6575e-05
1:15152755 C T 0.200069 -3.5292e-06
1:15153369 A G 0.131050 -4.0425e-05
1:15153656 C T 1.890830 4.3914e-05
1:15154443 C G 1.238059 1.9654e-06
1:15154630 T C 0.413145 9.3160e-06
1:15158825 A C 0.032491 -2.4257e-05
1:15158929 C T 0.035464 3.5952e-05
1:15162350 G A 0.195084 1.9013e-05
1:15166381 A C 0.108278 -3.2867e-05
1:15166756 C T 0.023217 8.6612e-06
1:15166787 G A 0.031825 2.3668e-05
1:15169335 T C 1.270838 3.7464e-06
1:15170767 G A 0.249912 5.9519e-06
1:15173187 A G 0.068451 -1.4099e-05
1:15176830 G T 0.117466 -2.2077e-05
1:15177710 A G 0.114785 3.4793e-06
1:15178712 G A 0.082986 -1.9619e-06
1:15178795 A G 0.094927 1.4361e-05
1:15181575 T G 0.029284 -8.5187e-06
1:15182153 A G 0.332506 -3.3160e-05
1:15183309 C T 1.270131 -3.4630e-05
1:15184139 C T 0.315793 -2.0301e-05
1:15187450 A C 0.843843 -2.7725e-05
1:15191252 A G 0.093616 -4.6484e-05
1:15191709 G C 0.045818 1.4719e-05
1:15192285 G A 0.560567 2.2381e-05
1:15192740 A G 1.401788 -9.1023e-06
1:15197420 A G 0.480246 -1.8564e-05
1:15205817 C T 1.014467 -3.9475e-05
1:15211824 C A 1.626399 -2.5873e-05
1:15213819 A G 0.115756 -9.8641e-06
1:15216378 T C 0.250188 -1.4660e-05
1:15216489 G A 0.129960 3.7290e-05
1:15218322 A C 0.111221 2.3401e-05
1:15218452 G A 0.028375 -1.3168e-06
1:15221551 G T 0.227331 1.4085e-05
1:15226055 C T 1.884066 -7.1404e-06
1:15231026 C T 1.750893 -9.5241e-06
1:15234557 C G 0.351981 -3.5352e-06
1:15240917 G C 1.459401 2.3865e-05
1:15243757 C T 1.048493 -8.3796e-06
1:15247407 T C 0.172240 -1.6152e-05
1:15247464 A G 0.394241 7.0403e-06
1:15253670 A G 0.188261 -5.1850e-05
1:15260020 A G 0.147825 5.7332e-06
1:15263815 A G 0.251328 3.6984e-05
1:15272745 C T 0.276129 4.3594e-05
1:15273097 C T 0.491038 -1.3822e-05
1:15277493 T C 0.050995 2.5344e-05
1:15283217 G A 0.449862 -2.4763e-05
1:15286572 C T 0.025493 2.2229e-06
1:15287168 T C 0.042712 1.4458e-05
1:15295333 G A 0.914411 2.9522e-06
1:15299672 G A 0.551667 3.6753e-05
1:15301165 A G 1.892450 2.1588e-05
1:15309861 T C 0.647815 -1.0736e-05
1:15312879 G A 0.052959 -1.0726e-05
1:15313292 A G 0.100293 9.3419e-06
1:15314311 G A 0.440760 -6.2280e-06
1:15316062 C T 0.127756 -6.0560e-06
1:15320285 T C 0.941426 -4.2782e-05
1:15320449 T C 0.479574 -2.1201e-06
1:15320878 G A 0.346148 -6.2381e-05
1:15322963 C G 0.026989 -1.5110e-05
1:15323105 G A 0.449034 6.4366e-06
1:15323416 A G 0.451978 -6.7611e-05
1:15328112 T C 0.186901 -3.0383e-05
1:15328193 T C 0.306065 -5.3677e-05
1:15331802 G A 0.859157 -7.0176e-05
1:15332359 T C 0.021426 -2.0363e-05
1:15334782 C T 0.228594 3.2890e-06
1:15338235 T C 0.187849 -4.8633e-05
1:15339902 G T 1.742869 5.1590e-06
1:15343374 C T 1.910996 -5.5790e-06
1:15344403 T G 1.074790 -2.7584e-05
1:15346319 A G 0.056341 1.1968e-06
1:15346330 C T 0.418734 -4.2976e-05
1:15347076 T C 0.056594 3.8036e-05
1:15347711 C T 0.187541 -1.0399e-05
1:15350837 T C 0.168825 -3.0202e-07
1:15351854 T G 0.323041 2.1684e-05
1:15352303 A G 0.610270 1.9907e-06
1:15353101 A G 0.967100 1.0800e-05
1:15358005 T C 0.027047 2.9424e-06
1:15359040 A C 0.047759 -2.7659e-06
1:15359622 G A 1.678426 1.5970e-05
1:15359710 A G 0.347518 1.2603e-05
1:15361954 T G 0.104746 -2.7958e-05
1:15362605 C T 0.218152 2.5723e-05
1:15362682 A G 0.027736 -1.7565e-06
1:15368553 G A 0.336086 -1.1491e-05
1:15368902 A G 0.544874 3.8422e-05
1:15369805 G A 0.060012 1.6605e-05
1:15371724 A G 1.398221 -2.0105e-05
1:15371782 A G 0.122676 -2.1936e-05
1:15372271 G A 0.197265 -1.4833e-05
1:15373038 A G 1.067130 -5.2048e-06
1:15373378 T G 0.728441 -2.0850e-05
1:15373880 A G 1.055822 -8.4344e-06
1:15375046 C T 0.143147 1.1758e-05
1:15377554 A G 0.131579 -9.5789e-07
1:15377687 C T 0.481736 2.6616e-06
1:15387317 G A 0.042926 1.2090e-05
1:15387443 G T 0.216396 -2.7007e-05
1:15387680 G T 0.289093 1.3663e-05
1:15388673 C T 1.312664 3.5892e-05
1:15389785 A G 0.039193 -1.1438e-05
1:15389862 C A 0.391002 -1.6385e-05
1:15390178 T C 0.464617 -4.9294e-06
1:15396723 C T 0.124805 3.8320e-05
1:15400813 T C 0.164197 -5.9064e-06
1:15403275 T C 0.163947 -1.4855e-05
1:15403344 T C 0.218233 -1.2556e-05
1:15405089 G C 0.140781 5.3858e-05
1:15405224 A G 0.043429 -1.1869e-05
1:15405489 G A 0.400785 -3.4415e-06
1:15407733 T C 0.091464 -2.9847e-05
1:15409769 C G 0.085433 -1.5787e-05
1:15414534 G T 0.038713 3.3001e-05
1:15417123 A G 0.031919 -1.1955e-05
1:15421655 G A 0.610592 2.2250e-05
1:15424583 T C 0.021857 4.7656e-06
1:15424731 C T 1.596937 5.1873e-07
1:15425946 T C 0.087014 9.8314e-06
1:15425957 G T 0.188729 2.8132e-06
1:15426069 G A 0.157552 1.9701e-05
1:15426594 A C 0.874961 1.8008e-05
1:15428358 C T 1.867025 -3.5949e-05
1:15428805 G A 1.097109 2.5250e-05
1:15433656 G A 0.764522 -1.2588e-04
1:15434259 A G 0.336378 6.1105e-06
1:15434743 C A 0.488568 -6.1242e-05
1:15434891 G A 0.114506 3.1059e-05
1:15438990 A G 0.821110 -4.9093e-05
1:15442028 C T 1.253113 -5.9041e-05
1:15442550 C T 0.181844 -1.0010e-05
1:15444675 C A 0.058889 -3.6165e-05
1:15449891 T C 0.100114 5.6881e-06
1:15467557 G A 1.178387 -5.6029e-05
1:15471992 G T 0.669263 1.7322e-05
1:15472431 A G 0.307990 2.3030e-05
1:15473182 G A 1.884494 -6.1070e-05
1:15476411 A G 0.051982 4.5876e-05
1:15477658 C A 0.866944 -6.9880e-05
1:15479283 A G 1.530326 -4.2724e-05
1:15485940 A G 1.891388 -5.0729e-05
1:15494756 G A 0.295737 8.4978e-06
1:15495110 G A 0.348852 8.8175e-06
1:15499360 A G 0.022224 -8.4389e-06
1:15500215 A G 0.172217 -5.5213e-05
1:15500538 A G 0.042796 -2.9287e-06
1:15503961 A G 0.039378 7.0107e-07
1:15508945 C T 0.789268 -6.0436e-06
1:15509852 G A 1.886571 -4.7501e-05
1:15513091 A G 0.069584 -6.0379e-06
1:15514084 G A 1.081022 -2.4819e-05
1:15518792 A G 0.394326 1.8627e-05
1:15520583 A G 1.755401 -3.3729e-05
1:15522587 C T 1.498965 -1.4890e-05
1:15526534 A G 0.038872 1.6029e-05
1:15528667 A G 0.187742 -2.8343e-05
1:15540260 C A 0.206275 4.8472e-05
1:15541607 C T 0.342636 1.1804e-04
1:15546761 A G 0.681085 -7.7625e-05
1:15548673 G A 1.749591 -5.1926e-05
1:15549558 A C 0.064868 -2.2807e-05
1:15552287 A G 0.253197 6.8505e-05
1:15553837 G C 0.050891 3.1031e-05
1:15556713 C T 0.424940 6.9289e-05
1:15558957 C A 0.580234 -3.3162e-05
1:15564121 T C 0.601685 1.4905e-06
1:15568984 T C 1.577325 -2.7510e-07
1:15569712 A G 0.505281 3.4737e-05
1:15570989 T C 1.061989 1.9656e-05
1:15572354 A G 0.207772 -4.6441e-05
1:15581406 T C 1.196723 -5.4388e-06
1:15586878 T C 0.684483 -2.5089e-05
1:15593137 G A 0.446012 -2.0919e-06
1:15599025 A G 0.337193 -9.1193e-06
1:15600167 G T 1.083106 -3.3730e-05
1:15602957 A G 0.046727 6.4249e-06
1:15604560 G A 0.551537 -3.5906e-05
1:15604873 T C 0.036038 1.1804e-05
1:15605468 T G 0.236137 7.2406e-06
1:15606453 T C 1.088923 -1.8969e-05
1:15611118 A G 0.514447 -6.6804e-05
1:15614528 G A 0.197992 1.2258e-05
1:15616139 A G 0.672785 1.6704e-05
1:15616649 G A 0.060103 1.8454e-05
1:15620733 G C 0.105178 1.8272e-05
1:15629683 G C 0.111059 3.5393e-05
1:15634669 C T 1.968934 -1.9586e-05
1:15634796 G A 0.132874 2.2801e-05
1:15637232 A G 0.044263 3.1999e-05
1:15638004 A G 0.744570 3.1900e-05
1:15639581 G A 0.109722 3.1173e-05
1:15644729 A C 0.738503 1.9994e-05
1:15653078 G A 0.626019 -2.1657e-05
1:15660649 T C 0.039580 -1.7122e-05
1:15663384 G A 0.134624 4.8886e-05
1:15664027 T C 0.048025 -4.0948e-06
1:15668276 A G 0.790388 -6.6730e-06
1:15668319 A G 0.129398 4.7785e-05
1:15672441 C T 0.392342 3.7212e-05
1:15677983 G T 0.157922 -2.2140e-07
1:15682515 G A 0.905725 3.5693e-06
1:15683402 T C 0.040878 -2.2552e-05
1:15686006 G A 1.061807 -1.1658e-05
1:15687059 G A 0.603253 3.6930e-05
1:15688045 G A 0.535915 2.5061e-05
1:15692210 G T 0.134604 -1.8250e-06
1:15694810 T G 0.025149 -3.3810e-07
1:15695842 T C 0.025080 -8.8107e-06
1:15698556 G C 0.367006 3.2594e-05
1:15699242 G A 0.057474 -8.6180e-06
1:15702130 G A 0.114126 -7.4724e-06
1:15702987 T C 0.024863 2.9023e-05
1:15706540 A G 0.034575 5.1418e-06
1:15706708 G C 0.487848 -2.2926e-05
1:15707775 G A 0.033578 7.8642e-06
1:15708453 T C 0.026317 2.0802e-05
1:15708540 G A 0.522296 -1.9394e-05
1:15708925 C G 0.164820 -1.6781e-05
1:15709352 A G 0.079442 -5.5376e-05
1:15724295 A G 0.068237 2.3727e-05
1:15726437 A G 0.032650 9.2278e-06
1:15733926 C T 0.272997 3.7969e-06
1:15738661 T C 0.201459 -1.8434e-05
1:15739016 G A 0.648691 -2.0413e-06
1:15739233 A G 0.265324 2.7372e-06
1:15740001 A G 0.101919 -7.3116e-06
1:15741403 T C 0.035672 1.8634e-06
1:15741716 G A 0.021926 1.2215e-05
1:15742568 T G 0.078844 1.0649e-05
1:15745254 T C 0.666803 -4.4639e-06
1:15745728 A G 0.057906 -2.5756e-05
1:15750217 G A 0.762298 4.3101e-05
1:15752716 T C 0.443834 1.2737e-05
1:15753234 A G 0.029592 -1.7606e-05
1:15754484 C T 1.678900 -8.5088e-06
1:15758963 T C 0.433146 -3.4567e-06
1:15760015 T C 0.099400 2.6185e-05
1:15760092 T C 0.755726 7.0550e-06
1:15761043 A G 0.054179 7.8037e-06
1:15768997 T C 0.069328 7.9888e-06
1:15769464 G A 0.029862 -2.0054e-05
1:15770102 A G 0.198589 -4.4086e-05
1:15771545 G T 0.086664 2.6220e-05
1:15783081 C T 0.194376 1.7395e-05
1:15786195 G A 1.306182 1.9819e-05
1:15788789 G A 0.482245 -1.8698e-06
1:15789861 C T 0.150564 -2.8303e-05
1:15792426 G C 0.385370 -2.3096e-05
1:15796714 G A 1.669799 -4.3704e-07
1:15798317 G A 1.232515 1.0929e-05
1:15798433 C T 0.056042 -2.9449e-05
1:15800519 C T 0.056961 2.1738e-05
1:15801593 T C 0.057419 1.8294e-05
1:15808872 A G 0.511844 -2.6335e-05
1:15809141 A G 0.065683 -2.4934e-05
1:15809706 C T 0.905436 -5.1062e-05
1:15825195 C T 0.628233 -1.5095e-05
1:15835378 T C 0.027778 -2.6260e-05
1:15841757 T C 0.031945 -2.5622e-05
1:15844615 G A 1.053972 -2.9770e-05
1:15844718 A G 0.038801 -6.6758e-05
1:15858587 G A 0.046639 1.9239e-05
1:15873386 G A 0.635474 -1.0451e-05
1:15902184 C T 0.026587 -8.7871e-06
1:15904318 T C 0.426829 -1.9328e-05
1:15904671 G T 0.033899 4.8601e-05
1:15909744 T C 0.483190 -4.3453e-06
1:15909850 G C 1.111299 -1.7693e-05
1:15910553 T G 0.140074 1.5544e-05
1:15912777 C G 0.286249 -3.9431e-05
1:15913354 C T 0.028102 -7.2365e-06
1:15946667 A G 0.085638 2.3608e-05
1:15949584 C T 0.041699 3.7207e-05
1:15953014 T G 0.020536 -3.2466e-05
1:15953902 A G 0.058986 -1.4842e-05
1:15963426 G A 0.060658 -3.9892e-06
1:15974814 G A 0.429533 -2.6008e-05
1:15986547 C T 0.546652 -1.2802e-05
1:15986868 A G 0.021036 4.6487e-05
1:15987602 G A 0.061752 2.2471e-05
1:15994251 A G 0.020991 -3.2302e-05
1:16014758 G C 0.042793 -1.5407e-05
1:16015315 C A 0.043591 2.0160e-05
1:16030382 A G 0.096326 -3.2018e-06
1:16047726 C T 0.492363 -1.9838e-06
1:16049340 A G 0.107882 2.2615e-05
1:16051349 A C 0.325417 4.0368e-06
1:16052576 T C 0.021552 -4.1514e-05
1:16064411 C T 0.448528 -5.6771e-05
1:16067710 T C 0.101854 -4.8615e-05
1:16069928 A G 0.112345 9.5923e-06
1:16073134 A G 0.063073 9.0803e-06
1:16076068 C T 0.146283 -2.1115e-06
1:16080171 A G 0.439913 -4.3068e-05
1:16082127 C T 0.541803 -2.7996e-05
1:16082976 T C 0.145712 -2.2645e-05
1:16096934 T C 1.458898 -1.2467e-05
1:16101332 A G 0.055448 2.7993e-06
1:16109669 T C 1.764639 1.0915e-05
1:16110815 A G 0.966036 -2.1242e-05
1:16122857 T C 0.385731 3.3883e-05
1:16124438 A G 0.879327 -4.5398e-06
1:16126026 C A 0.353853 -2.0127e-06
1:16137436 C T 0.232456 -1.3036e-05
1:16144310 C T 0.046931 6.4760e-06
1:16148600 C A 0.932156 6.0453e-06
1:16160342 G A 0.066841 8.2456e-07
1:16160550 C A 0.126013 2.8772e-05
1:16161867 G A 1.937550 8.6754e-06
1:16164188 A G 0.224241 -1.5492e-05
1:16173168 A G 0.079552 1.4906e-05
1:16177578 A G 1.785282 5.5305e-06
1:16201502 T G 0.172133 7.5611e-06
1:16204541 G A 0.040313 7.1260e-06
1:16204747 G A 0.091626 -2.4483e-05
1:16218272 T G 0.025892 9.3718e-06
1:16232634 T C 0.151243 -6.9459e-06
1:16246018 T C 0.047422 -2.9799e-05
1:16251375 C T 0.026606 1.2856e-05
1:16253750 A G 0.028917 -1.2855e-05
1:16259813 G A 1.141664 -2.0858e-06
1:16267147 T C 0.205458 -1.2961e-05
1:16276747 C A 0.076812 9.5993e-07
1:16286522 G A 1.138938 -2.7273e-06
1:16288042 C T 0.122618 -2.7249e-06
1:16299312 T C 0.646192 -5.8091e-07
1:16308036 T C 0.111887 -2.4026e-05
1:16309117 C A 0.124844 1.8325e-05
1:16310109 G A 0.041121 6.8373e-06
1:16314726 G A 0.163427 -2.5062e-06
1:16317381 A C 0.049609 6.2384e-08
1:16318654 T C 0.056815 3.1854e-05
1:16325972 A G 1.799281 1.3972e-05
1:16327229 C T 0.171866 -5.5285e-06
1:16329215 A G 0.070941 6.1560e-06
1:16330816 T C 0.296789 1.2961e-05
1:16338925 G T 1.348069 1.3890e-06
1:16344684 A G 0.168874 -7.5589e-06
1:16345208 A G 1.122829 -5.9360e-06
1:16345735 T C 0.125347 1.9555e-05
1:16346533 G C 0.202303 -1.8313e-05
1:16352547 T C 0.041329 2.3972e-06
1:16354590 T A 0.435402 4.1773e-08
1:16355638 A T 0.127457 3.2307e-05
1:16356531 A G 0.201296 -1.6653e-05
1:16359254 A G 0.160607 -1.9338e-05
1:16364255 C T 0.430627 -3.7495e-06
1:16364335 G T 0.776035 -8.3729e-06
1:16367268 T G 0.288976 -2.5868e-05
1:16368133 G A 1.887639 -7.9674e-07
1:16368403 A C 1.068571 -9.5107e-06
1:16369408 C T 0.057130 2.7188e-05
1:16371067 T G 1.265473 -1.3824e-05
1:16376559 G A 0.242697 -6.2846e-06
1:16376953 T C 0.238127 -2.9068e-06
1:16378000 G A 0.242804 -4.7556e-06
1:16379823 A G 0.087511 1.0795e-05
1:16380196 C T 1.978380 -6.3295e-05
1:16380243 G A 1.343574 -1.6854e-05
1:16380815 T G 0.619485 5.8760e-06
1:16382201 A G 0.023344 -1.7981e-06
1:16382505 C T 0.940653 -2.5583e-05
1:16386495 T C 0.928404 -2.7783e-05
1:16387445 G A 1.070210 3.0627e-05
1:16387629 G A 0.562067 1.3259e-06
1:16389026 C T 0.555685 -4.8197e-06
1:16393357 G T 0.993090 1.3770e-05
1:16396698 G A 0.094470 4.1986e-05
1:16404496 A G 0.078416 -1.3226e-05
1:16414544 C T 0.028037 -3.7458e-06
1:16417026 A G 0.835683 1.2906e-05
1:16417553 T C 0.029537 -6.6367e-06
1:16418582 A G 0.120147 -1.5108e-06
1:16419219 A G 0.404021 -2.5483e-05
1:16423085 T G 0.046500 5.9297e-05
1:16426514 T C 0.533490 2.3981e-05
1:16435377 T C 0.719898 2.0040e-05
1:16441163 T C 0.057039 -1.2156e-05
1:16442847 G A 1.113789 -1.0869e-05
1:16451767 A G 0.550489 1.9895e-05
1:16453171 T C 0.547103 1.8058e-06
1:16453671 T C 0.024564 -4.3401e-05
1:16455052 T C 1.816630 8.7373e-06
1:16456763 T C 0.059314 8.6366e-05
1:16458339 A G 0.029433 -1.0541e-05
1:16460696 A G 0.127863 1.9547e-05
1:16464489 T C 0.035292 9.8493e-06
1:16464936 T C 0.043017 -6.4211e-05
1:16472718 T C 0.075618 -3.1403e-06
1:16481366 T C 0.375941 8.3499e-06
1:16482976 G A 1.214189 1.3869e-05
1:16486793 G A 1.890083 -1.6480e-06
1:16493225 A G 1.187511 4.5657e-05
1:16495953 C T 1.838829 1.4851e-05
1:16497290 T C 0.028573 -3.2386e-06
1:16505320 G A 1.160078 3.9523e-05
1:16505908 T C 1.246903 5.5084e-05
1:16514369 G A 0.190134 -2.3057e-05
1:16515805 C T 1.206623 2.7320e-05
1:16521721 T C 0.054734 -8.8753e-06
1:16525657 G A 0.028255 -9.7274e-06
1:16526529 A G 1.460482 -1.2031e-05
1:16531263 T C 0.028229 1.8297e-05
1:16532498 A G 0.252873 3.9792e-05
1:16534646 G C 0.517076 -3.0293e-05
1:16535487 C G 0.022325 2.9403e-05
1:16537289 G T 1.465786 -1.7075e-05
1:16538272 C T 0.280017 1.7745e-05
1:16542937 G T 0.463734 4.8461e-05
1:16550398 C T 0.032991 4.8551e-06
1:16558838 A C 0.793923 -4.8163e-06
1:16559719 A G 0.033971 -7.3530e-06
1:16572508 T C 0.054741 -1.3588e-05
1:16575343 T C 0.026661 -1.5563e-05
1:16577794 T C 0.147309 -7.7709e-06
1:16577908 C G 0.768849 3.5570e-05
1:16582686 A G 1.470466 5.7526e-05
1:16609818 A G 0.060577 3.2419e-05
1:16621183 T C 1.531423 4.6879e-05
1:16623799 T C 0.090412 -1.4122e-05
1:16628244 T C 0.051748 1.0759e-05
1:16641797 T C 0.020205 2.5135e-05
1:16641899 T C 0.763009 4.2060e-06
1:16656518 T C 0.082016 -1.0969e-05
1:16675648 C T 0.054202 4.9343e-05
1:16686794 A G 0.766933 4.3372e-05
1:16706075 T G 1.025158 2.3049e-05
1:16723268 C T 0.261838 3.6463e-05
1:16730308 T G 0.130937 1.4735e-05
1:16731510 G C 0.468090 -3.5104e-05
1:16734627 G A 0.861390 -3.1680e-06
1:16736132 C T 0.678504 3.5390e-06
1:16736138 G A 0.022997 -3.4855e-06
1:16739696 G C 0.485546 2.0509e-05
1:16741089 A G 0.020374 1.1997e-05
1:16742820 C T 0.817948 8.3142e-06
1:16745667 A G 0.090877 4.2654e-05
1:16748432 T C 0.139243 1.3519e-05
1:16766769 A G 0.065485 8.9644e-07
1:16769949 A G 0.144890 4.9497e-06
1:16775582 T C 0.046681 2.9369e-06
1:16776804 T C 1.172558 -4.1113e-05
1:16781879 G A 0.080016 -2.5991e-05
1:16786636 C G 0.579769 3.7287e-07
1:16793220 T G 1.456827 -3.4312e-05
1:16807025 A G 0.020988 5.0159e-06
1:16828657 G T 1.836862 1.0668e-05
1:16830833 T C 0.991379 9.5995e-06
1:16832224 A G 0.047305 -3.0294e-07
1:16848016 A G 0.065072 1.3514e-05
1:16849660 C G 1.130885 8.8098e-06
1:17004186 A G 1.824638 4.2661e-05
1:17212165 C T 0.144751 5.6083e-05
1:17281235 A G 0.115581 -4.8028e-05
1:17284730 A G 0.028719 -1.9820e-06
1:17288053 T C 0.029216 -1.1822e-07
1:17289911 T C 0.587910 2.4622e-06
1:17292223 A G 0.114769 -4.9991e-05
1:17292975 A G 0.024224 -1.6486e-05
1:17293944 A G 0.063878 2.1250e-05
1:17295764 G A 0.115350 -5.7966e-05
1:17297289 T C 1.471726 -2.0554e-05
1:17301672 C T 0.901291 -2.0554e-05
1:17301780 G A 0.984300 -4.0424e-05
1:17306675 G C 1.046522 7.9637e-06
1:17306699 A T 0.082603 -3.9699e-05
1:17308158 T C 0.521390 5.4791e-06
1:17309540 A G 0.540647 1.1604e-05
1:17310844 A G 0.025697 -7.3217e-06
1:17312592 A G 0.121903 9.8946e-06
1:17312743 T C 1.056380 2.3992e-06
1:17313283 T C 0.054699 -1.1964e-06
1:17314702 T C 0.374413 -1.4703e-05
1:17314942 A G 1.057763 1.0883e-05
1:17319287 T C 1.291410 2.7463e-06
1:17323316 C G 0.081486 -5.2464e-05
1:17325955 A G 0.540414 -5.2327e-06
1:17326131 T A 1.948262 -1.6885e-05
1:17326540 A G 0.076134 -6.5306e-05
1:17326767 T C 0.033004 3.0147e-05
1:17331676 G A 0.849377 5.2341e-06
1:17340878 T C 0.150194 3.9930e-05
1:17345877 G A 0.394475 -1.4930e-05
1:17345905 G A 1.128979 -3.0876e-06
1:17349830 T C 0.056854 -1.4665e-06
1:17354297 G A 0.029216 1.7683e-06
1:17356996 G A 0.075394 -5.6092e-05
1:17366582 A C 0.206094 -1.6876e-05
1:17369952 A G 1.076913 -1.9620e-06
1:17371586 C T 0.153216 -2.1386e-05
1:17374852 C T 0.074807 -5.9515e-05
1:17376127 T C 1.948258 -1.2667e-05
1:17376476 C G 0.058243 -4.4461e-06
1:17380497 T G 1.947979 -1.3951e-05
1:17382306 T A 1.948680 -1.0614e-05
1:17382562 C T 0.144809 2.1943e-05
1:17383439 G A 0.127493 1.5935e-05
1:17384785 G A 0.045529 -1.1292e-05
1:17386027 A C 1.948356 -1.1333e-05
1:17386104 T C 1.275551 -6.7989e-06
1:17390721 T C 1.948937 -1.6515e-05
1:17392527 G C 0.043838 1.6725e-05
1:17392595 T C 0.082597 -1.3527e-05
1:17396408 C T 1.948395 -1.5505e-05
1:17396592 A G 0.150817 2.5942e-06
1:17396703 C T 1.209288 2.4022e-05
1:17399432 G A 1.948349 -1.9330e-05
1:17401694 G T 0.076683 -7.2393e-06
1:17402255 T C 1.305270 1.9562e-05
1:17402347 T C 1.948158 -1.8173e-05
1:17407137 T A 0.057393 2.9897e-05
1:17407207 A C 1.162321 2.8041e-06
1:17407214 A T 1.952491 -1.4771e-05
1:17407958 A G 0.022075 7.9755e-06
1:17412343 C T 1.948476 -1.9285e-05
1:17413121 C A 0.498335 -1.4895e-05
1:17413152 T C 0.020952 -1.8141e-05
1:17419024 A G 0.383290 7.5868e-06
1:17422610 G A 1.254122 -1.5550e-06
1:17428218 G A 1.893689 -8.8470e-07
1:17431277 T G 1.422094 -3.3113e-05
1:17432557 T C 0.030968 -1.4125e-05
1:17439963 G A 1.949881 -3.2952e-05
1:17441727 T C 0.031472 2.1880e-05
1:17442539 C T 0.269975 5.3162e-05
1:17444769 T G 1.225783 -2.0888e-05
1:17445261 A G 0.047305 4.5260e-05
1:17449473 C A 0.178621 7.4609e-05
1:17453105 A G 0.031786 2.0553e-05
1:17455727 T C 0.032078 2.1430e-05
1:17462595 C A 1.288453 2.6857e-05
1:17469233 G A 0.073518 -2.5769e-05
1:17469875 C A 0.098115 2.3778e-05
1:17472394 T C 0.042556 -3.4918e-05
1:17474127 G T 1.600614 4.5785e-05
1:17476090 C T 0.177138 -2.7021e-05
1:17476187 T C 0.040985 2.3636e-05
1:17480534 C T 0.058892 -2.4206e-06
1:17484754 T C 0.036610 -1.3143e-05
1:17490496 T G 0.099501 1.3715e-05
1:17490623 T C 0.049184 -7.2442e-05
1:17492052 G A 0.179144 2.3255e-05
1:17492147 A G 0.326864 1.5609e-05
1:17493947 C T 1.711891 4.8063e-06
1:17494099 G A 1.461086 2.3668e-05
1:17494187 A G 0.141722 1.0815e-05
1:17509771 C T 0.620404 1.8192e-05
1:17513633 T C 0.237390 5.2263e-06
1:17514033 G C 0.048041 -2.3058e-05
1:17514549 T C 0.111205 -2.4896e-05
1:17516786 A G 0.027573 4.0118e-06
1:17516952 T C 0.023441 9.7036e-06
1:17518160 G A 0.482245 -6.5126e-05
1:17520112 C T 1.925992 1.9620e-05
1:17521144 A C 0.507089 2.3642e-05
1:17522139 C T 0.022912 1.1414e-05
1:17523235 C T 0.116252 1.2287e-05
1:17523367 A G 0.057312 2.6122e-05
1:17525441 G T 0.124919 4.7199e-07
1:17530201 C T 0.887922 -4.3290e-06
1:17531763 T C 0.165475 1.7939e-05
1:17533008 C T 0.550391 -3.5799e-06
1:17535399 T C 0.054098 1.5450e-07
1:17535409 A G 0.089374 -2.0742e-05
1:17535981 A G 0.043546 -2.0725e-05
1:17536285 A G 0.161925 1.7217e-05
1:17536952 T C 0.696256 -2.2773e-05
1:17539073 A C 0.419286 -1.4711e-05
1:17541048 G A 0.245625 3.3222e-05
1:17541728 A C 0.070431 1.4900e-05
1:17541949 G A 0.516784 1.8497e-05
1:17542564 T C 0.028164 2.2444e-05
1:17543077 C T 0.168721 3.6654e-05
1:17544981 A G 0.109242 -7.4357e-05
1:17545721 A G 0.178582 7.3347e-06
1:17548261 A G 0.064170 -4.1447e-06
1:17548527 T C 1.638113 1.9141e-05
1:17550601 A G 1.629950 8.8365e-06
1:17551178 A G 0.036295 -1.1864e-05
1:17551388 G C 1.076407 -2.8988e-05
1:17551570 G A 0.522967 -1.6330e-05
1:17554300 A G 0.129048 -4.6693e-06
1:17556087 T G 0.516086 8.3776e-06
1:17557039 C T 0.856255 6.0824e-06
1:17559676 A G 0.570817 5.2695e-06
1:17559837 G A 0.701423 5.8232e-06
1:17560892 A G 0.048597 -6.3078e-06
1:17561944 A G 0.233424 -3.8786e-06
1:17569247 C G 0.060243 -3.8794e-05
1:17572420 A C 0.080808 -1.7646e-05
1:17573015 T C 0.154440 -4.2825e-05
1:17575645 C A 0.154608 -1.3859e-05
1:17578750 G A 0.923707 -3.9103e-06
1:17579538 A G 0.104548 2.8089e-06
1:17582088 T C 0.195275 -9.9774e-06
1:17586134 G A 0.182711 -9.9718e-06
1:17586653 T C 0.315066 -3.9466e-06
1:17589048 C A 1.794497 1.0415e-05
1:17590522 C T 0.310875 1.0862e-05
1:17591899 A G 0.054533 -2.3720e-05
1:17593316 A G 0.156085 -9.5552e-06
1:17600437 C A 0.347716 -7.1689e-06
1:17604701 C G 1.066027 -6.7521e-05
1:17606189 A G 0.024938 1.5133e-05
1:17610300 A G 0.087559 6.6506e-06
1:17612503 C T 0.321246 -9.8763e-06
1:17615542 C T 0.132293 9.9491e-06
1:17631353 C A 1.167553 -7.9286e-05
1:17631406 C T 0.054747 -1.4595e-05
1:17636860 C T 1.249273 6.2852e-06
1:17640731 T C 0.041790 2.3509e-05
1:17645082 G A 0.065498 -5.5329e-06
1:17647986 T C 0.054478 -1.2492e-05
1:17657616 C T 1.173071 2.3255e-05
1:17660352 T C 0.026535 1.1512e-05
1:17660468 A C 0.037736 7.2368e-07
1:17660499 C G 1.127882 1.5840e-05
1:17660601 C T 0.106408 8.3849e-06
1:17662705 C G 0.050414 -1.3248e-05
1:17664836 A G 1.360481 3.6974e-05
1:17665527 G C 0.027226 -1.6580e-05
1:17665685 C G 0.109829 -2.3698e-06
1:17666508 T C 1.213465 1.5514e-05
1:17668509 A G 0.046918 4.7375e-06
1:17668563 A G 0.279050 1.3641e-05
1:17668609 T C 0.109803 -4.9992e-06
1:17674537 A C 0.688417 6.7673e-06
1:17674821 T C 0.138483 1.1156e-05
1:17678790 A G 0.093217 -2.4714e-05
1:17681424 G A 1.375850 2.2453e-05
1:17682100 T C 1.380362 2.5715e-05
1:17682287 T C 0.024954 -1.6070e-05
1:17683554 C T 0.030112 2.1930e-06
1:17687027 T C 0.507842 -3.2064e-05
1:17696553 T C 0.471037 1.0779e-05
1:17696624 A G 0.353227 -8.5296e-06
1:17696741 G A 0.326316 -9.8231e-06
1:17698961 C T 0.403086 -2.9435e-05
1:17702281 C T 0.042757 -2.5479e-06
1:17707601 C T 0.291407 -1.0485e-05
1:17707798 T C 1.536382 -2.3555e-05
1:17708013 A G 0.057873 -4.6588e-05
1:17708095 T C 0.431341 1.5749e-05
1:17708528 A G 0.125578 8.2844e-06
1:17714710 C A 0.537557 -1.6189e-05
1:17721407 T C 0.123815 8.9829e-06
1:17722363 A G 0.778969 2.4412e-06
1:17727860 A G 0.029407 -1.5868e-05
1:17728072 A G 0.455237 2.1599e-06
1:17729027 T C 0.029044 1.0152e-05
1:17729903 A G 0.762032 2.8094e-06
1:17735869 A G 0.096901 1.2452e-05
1:17748188 A G 0.051420 5.4068e-05
1:17750263 C G 0.177196 7.8297e-06
1:17752491 A G 0.049376 -1.6655e-05
1:17758660 C T 0.184334 6.6230e-06
1:17760098 G A 0.734164 4.7826e-06
1:17761110 A C 0.096307 -2.2165e-05
1:17763517 G A 1.293939 7.9441e-06
1:17765756 T C 0.554024 2.1570e-06
1:17773159 A G 0.448586 7.0683e-06
1:17775792 G A 0.048418 -1.0835e-05
1:17776989 T C 0.095823 -3.3252e-05
1:17787284 C T 1.379541 -6.7681e-06
1:17787287 A G 0.085924 -3.1999e-05
1:17796711 G A 0.701530 7.3478e-06
1:17805530 A G 0.029342 5.1064e-06
1:17807537 G A 1.267239 -4.1295e-06
1:17820221 C T 1.289268 -8.4597e-06
1:17829454 G A 0.073791 2.7524e-05
1:17829956 C T 0.580977 -4.4152e-06
1:17832422 C T 0.083664 3.1157e-05
1:17838397 A C 0.090137 -1.3136e-06
1:17843169 T G 1.321548 6.0280e-06
1:17848606 T C 1.120894 4.5181e-06
1:17853599 A C 0.057487 -2.3928e-06
1:17853893 T C 1.938793 -3.9022e-07
1:17857601 A G 0.985452 3.6364e-06
1:17867479 C T 0.943506 5.2963e-06
1:17869179 C T 0.156140 -7.8323e-06
1:17871641 G A 0.093395 -6.8168e-06
1:17871837 T C 0.043316 -3.8031e-05
1:17872540 A C 0.078296 -2.5728e-05
1:17876090 A G 0.065913 3.2557e-05
1:17876389 T C 0.265285 -8.5307e-06
1:17876478 G T 0.044406 1.2742e-05
1:17878619 C T 0.557253 -2.6843e-05
1:17885128 T C 0.039554 3.1672e-05
1:17885856 A G 0.070736 3.7704e-05
1:17889690 A G 0.127077 -5.1680e-05
1:17891961 G C 0.115412 3.9494e-05
1:17892225 A G 0.330656 -6.7568e-06
1:17894913 T C 0.164346 -9.9448e-05
1:17896945 G A 0.066903 3.2061e-05
1:17900523 G C 1.867437 -3.1583e-05
1:17900574 T G 0.072444 7.8091e-06
1:17900974 G A 0.252486 -1.5898e-05
1:17901228 T C 0.050839 1.0282e-05
1:17907505 G A 1.465526 3.7695e-05
1:17908963 T C 0.038246 -3.8370e-05
1:17909923 A C 0.552193 2.3559e-05
1:17913714 A G 1.867976 2.2691e-05
1:17914057 A G 0.129161 -2.1276e-05
1:17914122 A G 0.187472 -2.3619e-05
1:17914600 G C 0.086319 1.9539e-05
1:17915833 C T 0.489834 -2.4759e-05
1:17918600 A G 0.834551 1.4721e-05
1:17919207 T C 1.970005 -1.4600e-05
1:17919587 A G 0.066225 2.8756e-05
1:17919817 C T 0.073576 -1.6006e-05
1:17923518 A G 0.116963 1.8844e-05
1:17923847 A G 0.093136 1.6966e-05
1:17927705 C T 0.277502 -6.0587e-06
1:17928259 G A 0.449261 2.4443e-05
1:17935251 A G 0.082210 -1.6119e-05
1:17939373 T C 0.055088 3.5225e-05
1:17941174 T C 0.037531 -2.0493e-05
1:17945156 A G 0.053884 1.2419e-05
1:17949562 T C 0.092493 -1.6194e-05
1:17956683 T C 0.021147 -4.0129e-06
1:17961345 T C 0.356100 3.5017e-05
1:17965630 A C 0.277145 -2.3372e-04
1:17968988 T C 0.299135 -1.3166e-05
1:17969534 G T 0.048765 -1.2401e-05
1:17973914 T C 0.056146 3.1616e-05
1:17979118 G A 0.649366 -6.5355e-05
1:17987274 G A 0.349689 -1.0856e-05
1:17988105 A G 0.068146 1.1044e-05
1:17991292 C A 0.051005 -1.8339e-05
1:17995094 A G 0.046006 -1.3072e-05
1:18000613 A G 0.139489 -2.5031e-04
1:18010889 T G 0.074816 2.7869e-05
1:18012448 C G 0.145371 6.9714e-06
1:18019957 A G 0.380995 3.5957e-05
1:18020653 C G 0.077406 3.0986e-05
1:18023690 G A 1.645329 1.7853e-05
1:18029917 C T 0.087329 -4.3133e-06
1:18030010 A G 0.048373 -1.9454e-05
1:18034007 G A 0.454877 -6.0515e-05
1:18034588 C T 1.355957 7.9221e-05
1:18034640 G A 0.161915 -7.0441e-06
1:18039182 A C 1.634621 3.1956e-05
1:18040004 T C 0.300843 -5.7056e-05
1:18044512 C G 0.153226 1.3614e-06
1:18044666 C G 1.407987 2.2585e-05
1:18048610 C G 1.439339 9.7619e-06
1:18048668 T C 0.212848 7.6959e-06
1:18049872 T C 0.224309 1.4317e-05
1:18052042 T C 0.047402 6.4798e-06
1:18060797 G A 0.402096 -8.0883e-06
1:18062545 T C 0.040917 3.0732e-05
1:18064033 G C 0.032974 4.7674e-06
1:18065802 T G 0.036928 1.7621e-05
1:18070195 A G 0.060256 2.0425e-05
1:18074342 A C 0.434165 -8.8696e-06
1:18084290 C T 0.460401 -1.6376e-05
1:18090975 A G 0.036980 -1.1909e-05
1:18091132 A G 0.040622 -2.3576e-05
1:18091841 T C 0.059428 8.2373e-06
1:18092288 G C 0.038567 -1.4884e-05
1:18094782 T C 0.040505 3.6819e-05
1:18099954 C T 0.093311 3.5493e-05
1:18105189 G A 0.030706 -3.1330e-05
1:18108249 G C 0.068231 1.4273e-05
1:18110105 A G 0.650486 -4.5583e-05
1:18110520 A G 0.099868 -1.0798e-05
1:18119446 T C 0.173652 -8.6340e-06
1:18122943 C T 0.269225 -3.0714e-05
1:18125919 T C 0.195730 -8.7947e-05
1:18131463 A G 0.381901 -2.1650e-05
1:18132305 G A 0.101195 1.0538e-05
1:18134877 C T 1.045542 -1.4845e-05
1:18138214 G T 0.943737 -2.5423e-05
1:18144934 G A 0.074745 2.4729e-05
1:18149510 T G 0.863701 -3.1109e-05
1:18152582 T C 0.386971 -9.8488e-06
1:18154645 A G 0.038424 7.7886e-07
1:18157046 A G 0.030316 -7.4339e-06
1:18157319 T C 0.078929 -1.2659e-05
1:18159342 T C 0.137386 -4.1154e-06
1:18161005 G A 0.063735 8.0532e-06
1:18164285 C T 1.282208 7.0013e-06
1:18167395 C T 0.972638 1.4148e-05
1:18173124 G A 0.384796 1.7358e-05
1:18176036 T C 0.032692 1.7579e-05
1:18177471 C T 0.481771 1.5754e-05
1:18177914 A G 0.034646 1.0717e-05
1:18182641 C A 0.035136 3.3229e-06
1:18183104 C T 1.693523 9.8865e-06
1:18183234 C T 1.453127 -1.6789e-07
1:18190225 C T 0.940868 -2.2080e-05
1:18194658 C T 0.459680 1.9251e-05
1:18199860 A G 0.051326 1.3989e-05
1:18200862 A G 1.401590 -1.6239e-05
1:18203479 A G 0.043942 -1.8781e-05
1:18206412 T C 0.048960 -2.5172e-06
1:18208828 C T 0.208025 9.4105e-06
1:18210909 C T 0.032325 1.8931e-05
1:18212230 T C 0.308870 1.2180e-05
1:18212548 A G 0.064517 2.8115e-08
1:18212707 G A 1.142829 7.6575e-06
1:18213429 A C 0.033484 -2.3348e-05
1:18217596 T C 0.390479 -1.4344e-05
1:18218055 G A 0.046360 2.7310e-05
1:18219905 G A 1.182023 2.1990e-05
1:18221784 A G 0.115723 -1.9549e-05
1:18222257 T C 0.045899 2.5816e-06
1:18230617 T C 0.097472 -1.6564e-05
1:18232232 G T 0.741574 -1.1767e-05
1:18242493 T C 0.615964 -3.2969e-06
1:18242874 A C 0.086456 9.6967e-06
1:18245540 T C 0.373315 -5.5141e-06
1:18247914 C T 0.021737 -2.1886e-06
1:18247926 T G 0.097469 2.9390e-05
1:18254238 C T 1.937898 -1.6245e-05
1:18264738 G A 0.921672 1.9682e-05
1:18264969 C T 0.062463 6.8853e-06
1:18267300 A G 1.760409 -1.0274e-05
1:18269586 T C 0.041904 1.0539e-06
1:18270763 G C 0.288320 -1.9896e-05
1:18272751 C T 0.890625 -1.8184e-05
1:18275835 C A 0.088024 -2.9887e-06
1:18277480 A G 1.705980 1.2857e-05
1:18278002 T C 0.049671 -2.2919e-05
1:18278422 G A 0.565790 -5.6246e-05
1:18285258 G A 0.414427 -2.6787e-05
1:18287207 T C 0.181857 5.1832e-05
1:18303172 C T 0.057737 -4.8307e-05
1:18305823 T C 0.467795 -3.0222e-05
1:18307823 G T 0.860355 2.8106e-05
1:18312084 C T 0.332463 1.5205e-05
1:18313317 T C 0.267278 -2.1313e-05
1:18320809 T C 0.064151 6.4553e-05
1:18322260 A G 0.976919 3.2303e-05
1:18322825 G A 0.569844 -5.3064e-06
1:18324653 C T 0.041452 6.4951e-06
1:18326747 C G 1.845827 -2.5849e-05
1:18327051 T C 0.531475 -3.1934e-05
1:18327313 G T 0.581519 -8.7946e-06
1:18328408 T C 0.409513 8.7940e-06
1:18329048 C T 1.302423 1.1520e-05
1:18332664 T C 0.076556 1.9039e-05
1:18338598 A G 0.469885 -5.0814e-06
1:18347471 T G 0.034484 -3.6648e-05
1:18348655 G A 1.896387 -2.0393e-05
1:18353340 G A 0.148737 7.1153e-06
1:18354052 G A 0.100189 -1.6715e-05
1:18354566 C T 0.057003 4.1246e-06
1:18355412 C T 1.859881 -1.3749e-05
1:18373009 C T 1.424966 -2.2781e-06
1:18373601 G T 0.045458 1.3227e-05
1:18381903 A G 0.157361 4.7299e-05
1:18386767 T C 0.065676 3.4356e-05
1:18387592 A G 0.081055 2.0546e-06
1:18390936 A G 0.075735 2.5945e-05
1:18391816 T C 0.032952 -2.8089e-05
1:18392608 T C 0.334456 7.7659e-06
1:18395025 G A 1.020955 9.2647e-06
1:18399535 A G 0.048090 1.4860e-05
1:18404981 A G 0.042845 -1.0108e-05
1:18408705 G A 0.053592 2.4434e-05
1:18412278 G T 0.036941 -4.4311e-05
1:18414524 G A 0.137516 3.0668e-05
1:18415024 A C 0.026788 1.4996e-05
1:18419341 T C 0.301323 -4.8078e-05
1:18420275 A G 0.128596 3.0814e-05
1:18422761 A G 0.054592 8.6700e-06
1:18425601 T C 1.040508 -6.9080e-06
1:18426017 A G 0.026152 -5.1758e-06
1:18427087 T G 0.047837 1.8761e-05
1:18427615 C A 1.697499 4.4829e-05
1:18428941 A C 0.045403 1.5202e-05
1:18429405 C T 0.575105 -2.2622e-05
1:18429575 A G 0.496504 -6.4337e-06
1:18429611 A G 0.062917 -1.5087e-05
1:18432024 G A 1.620417 -1.3801e-04
1:18438930 T C 0.264898 -1.9565e-06
1:18442732 C T 0.141236 -1.8504e-05
1:18444061 A G 0.035853 -1.1146e-05
1:18446736 A G 0.184564 2.8137e-06
1:18447551 C T 0.595836 2.6836e-06
1:18451900 G A 1.340883 3.2842e-05
1:18458104 C T 0.022649 -5.1583e-06
1:18464161 G A 0.037395 -6.4184e-06
1:18465434 A C 0.333389 1.1536e-05
1:18465730 T C 0.417543 8.4580e-06
1:18466055 A G 0.032731 -3.4547e-06
1:18473125 A G 0.040699 1.1830e-06
1:18475200 A G 0.366837 -2.4901e-05
1:18475260 T G 0.220671 -1.0410e-05
1:18475441 A G 0.783572 5.3615e-06
1:18475788 A G 0.076063 2.1573e-05
1:18477036 C T 0.648334 -6.0901e-06
1:18477846 A G 0.068172 -5.3186e-06
1:18479440 G A 0.094979 -1.0082e-04
1:18480158 T C 0.287054 -5.9456e-05
1:18481632 T C 0.043358 5.1390e-05
1:18483129 C T 0.363938 -1.7387e-05
1:18483918 A G 0.424411 1.6367e-05
1:18487716 A G 0.281881 -3.7298e-05
1:18487810 C T 0.090789 -3.4583e-05
1:18487906 T C 0.258975 2.1469e-05
1:18488048 T C 0.575216 -1.6456e-05
1:18489496 C T 0.131027 -4.2956e-05
1:18489557 T G 0.047756 -1.8516e-05
1:18489949 T C 0.759160 6.1393e-05
1:18490595 A G 0.772958 6.7643e-05
1:18494049 C A 0.152765 2.6623e-05
1:18494531 A G 0.031251 2.3763e-05
1:18494717 A G 0.610303 -3.3387e-05
1:18497435 A G 0.148977 -2.4325e-05
1:18499955 T C 1.915751 2.2004e-05
1:18501459 G A 0.140749 1.1053e-06
1:18503247 T C 0.029745 1.3195e-05
1:18503402 T C 0.549376 1.5786e-04
1:18503705 G A 1.163710 -2.1116e-05
1:18505039 G A 0.313738 -3.5224e-05
1:18505429 C T 0.137909 -3.5094e-05
1:18506689 A G 0.034824 -6.2756e-06
1:18510033 G T 1.131002 2.6897e-05
1:18511260 T G 0.104032 -3.0056e-05
1:18512632 A G 0.177862 -6.0645e-05
1:18512983 C T 0.186755 -1.1395e-05
1:18513386 T C 0.094837 -3.5204e-05
1:18513477 A C 0.398312 5.6803e-07
1:18514322 C G 1.325988 -8.4051e-06
1:18516989 C T 0.640473 -5.0269e-06
1:18517072 C T 0.265564 1.6368e-05
1:18519193 T C 0.070590 4.4485e-05
1:18520567 A G 0.020699 -9.6487e-06
1:18521689 C T 0.697236 -1.0301e-04
1:18522674 A G 0.691770 1.5524e-04
1:18524972 G C 0.078792 1.8893e-05
1:18527295 T C 0.038499 -5.9529e-07
1:18529747 T C 1.007790 -4.1783e-05
1:18532722 A G 1.767106 3.9226e-05
1:18539248 A G 0.358008 1.1236e-05
1:18542500 A G 0.045166 -2.2351e-05
1:18552963 C T 0.225147 -9.3025e-05
1:18557662 T G 0.425820 2.2330e-05
1:18557745 C A 0.562612 -5.2308e-06
1:18560790 A G 0.027865 -1.3633e-05
1:18562117 T G 1.246806 -3.8752e-06
1:18563991 C G 1.779469 -3.0827e-05
1:18565761 G A 0.217272 1.2712e-05
1:18566851 T C 1.758748 6.1145e-06
1:18566990 G C 0.696931 -2.8444e-05
1:18569189 G T 0.049810 -1.6377e-05
1:18570722 G A 0.104983 -5.5922e-05
1:18573022 T C 1.474842 3.6429e-05
1:18577110 T G 1.648289 -4.4096e-05
1:18577873 G A 0.629476 -2.2896e-05
1:18577977 T G 0.023665 -4.3878e-05
1:18578248 G C 0.425612 -4.1025e-05
1:18579782 C T 0.064910 8.3174e-06
1:18581074 T C 0.560132 -3.0186e-06
1:18581421 A G 0.040647 -9.1442e-06
1:18582222 T C 0.128710 -2.6797e-06
1:18583311 A G 0.096125 -5.6983e-06
1:18583411 G A 0.363494 7.4626e-06
1:18585686 T C 0.742548 -4.5262e-05
1:18588615 A G 0.036590 2.6177e-06
1:18593342 G A 0.066669 1.1987e-05
1:18594671 T C 0.060606 1.7984e-05
1:18595859 T C 0.424411 -6.4958e-05
1:18597809 A G 0.092912 -1.4676e-05
1:18609246 G A 0.437174 -5.1344e-05
1:18609821 T G 0.037775 1.1669e-05
1:18610172 C T 0.796029 6.7322e-05
1:18611086 T C 0.034360 -9.9094e-06
1:18611187 G C 0.123442 -3.0109e-05
1:18612093 T C 0.030715 1.7838e-05
1:18614465 G C 1.705221 5.3717e-06
1:18615696 T C 0.039830 4.6554e-06
1:18625719 C T 0.414661 -1.0385e-06
1:18626917 A G 0.799233 -5.0689e-05
1:18630765 C T 1.215487 3.1652e-05
1:18633357 T G 0.975069 3.0711e-05
1:18637568 T C 0.255083 -2.3240e-05
1:18638627 T C 0.037684 1.3145e-05
1:18640071 A G 0.423606 -2.1502e-05
1:18641629 A C 0.027093 -5.0879e-06
1:18646082 G C 0.774607 2.1083e-05
1:18646216 G C 0.130904 6.5639e-06
1:18646231 C T 1.590812 1.5626e-08
1:18650777 A G 0.039437 1.1475e-05
1:18651744 C G 0.299015 5.5464e-06
1:18652117 C T 0.366168 -3.0137e-05
1:18654584 A G 0.857992 5.6837e-06
1:18656205 A G 0.071924 -5.4655e-06
1:18656651 G T 0.095453 -9.4028e-06
1:18656738 G A 0.139402 -5.1589e-06
1:18658490 A G 0.847018 1.5651e-06
1:18661583 C T 0.275506 -2.8866e-06
1:18664626 T G 1.885507 -4.5991e-06
1:18665200 A G 0.427112 -1.4046e-05
1:18666832 T C 0.086741 -2.8281e-06
1:18669450 A G 0.642865 7.5203e-06
1:18674492 C T 0.287473 -1.1539e-05
1:18676034 C A 0.028469 -1.5862e-05
1:18678170 T C 0.211673 3.4496e-05
1:18678248 A C 0.117849 5.5392e-06
1:18684123 A G 0.058081 -2.3628e-05
1:18685202 T C 0.552897 -5.4311e-06
1:18685434 G A 0.576806 9.3886e-06
1:18689077 A G 0.059444 8.7306e-05
1:18689607 T G 0.187859 -1.4691e-05
1:18694036 A G 0.652207 5.4997e-06
1:18696215 G A 1.493570 -1.8391e-05
1:18709012 T C 0.027073 4.0976e-07
1:18709741 C T 0.941156 -2.6290e-05
1:18711242 G A 0.115561 7.7895e-06
1:18712328 T C 0.544218 -8.3193e-07
1:18722491 A G 1.547967 -4.6450e-06
1:18724039 T C 0.034503 -7.4399e-05
1:18724101 A G 0.692292 -1.6661e-05
1:18726202 T G 0.189767 -5.3799e-06
1:18730305 C T 1.389963 -5.0545e-05
1:18731729 A C 0.151505 1.3533e-04
1:18744198 G C 0.026330 -1.3890e-05
1:18750539 C T 1.062180 -8.4860e-06
1:18751864 G A 0.605327 2.9777e-05
1:18758343 C T 1.667137 2.2553e-05
1:18765153 C T 0.386747 8.5268e-06
1:18766556 G A 0.235212 -4.6646e-05
1:18766850 T C 1.568506 6.4029e-05
1:18767081 G A 1.195467 -1.1709e-05
1:18768843 C T 0.365399 4.9502e-05
1:18770671 G A 0.671139 -1.1251e-05
1:18774886 T C 0.027710 1.0032e-05
1:18776939 C T 0.309778 8.2296e-05
1:18781486 A G 1.211910 -4.2692e-04
1:18784198 A G 0.046087 1.7583e-05
1:18785466 G A 0.876211 -6.2345e-05
1:18789789 T C 0.090172 3.0596e-06
1:18795255 C T 0.725961 5.2178e-05
1:18796961 T C 0.046068 1.7093e-05
1:18804386 A G 1.250208 5.8858e-05
1:18806245 A G 0.956785 5.1749e-06
1:18806505 C G 0.294727 8.7406e-05
1:18807938 A C 0.288041 7.1812e-05
1:18807953 A C 0.710745 -1.9303e-05
1:18808526 C A 1.252227 6.4923e-05
1:18808711 C G 0.248014 6.7120e-05
1:18811121 A G 0.252347 4.4136e-05
1:18813409 T C 0.025311 -2.4313e-05
1:18815112 G C 0.025392 2.1642e-05
1:18822818 T C 0.086459 3.3260e-05
1:18823791 G A 0.211212 2.0990e-05
1:18823830 T C 0.212410 -9.8896e-05
1:18826710 G A 0.167423 -6.4379e-06
1:18832314 C T 1.338949 -6.8535e-05
1:18835560 T C 0.296036 -5.4112e-06
1:18836205 T C 0.039352 -1.9228e-05
1:18838950 T G 0.049963 -3.9985e-05
1:18842760 G A 0.699962 5.7890e-06
1:18847892 T C 0.082824 2.3808e-06
1:18850444 G T 0.524710 8.4360e-06
1:18854369 A G 0.087306 4.5053e-05
1:18855316 C T 0.044276 2.2310e-05
1:18857982 C T 0.260663 6.4701e-06
1:18859581 T G 0.079552 6.4842e-05
1:18860592 G T 0.327734 -5.7693e-05
1:18861990 G A 0.475215 -2.7331e-05
1:18864481 C G 0.060288 5.9518e-06
1:18870356 G A 0.073064 -7.0855e-06
1:18872090 A G 0.119352 2.4318e-05
1:18873836 T C 0.881313 -2.9910e-05
1:18886500 C A 0.021325 -1.7871e-05
1:18887706 C T 0.117509 -3.4543e-05
1:18890585 G A 1.169935 -1.7869e-05
1:18894524 C T 0.074245 1.1614e-05
1:18894647 C T 0.164323 -4.9679e-05
1:18896025 T C 0.067536 -1.1408e-05
1:18896214 A C 0.079026 -8.3477e-06
1:18903819 A G 1.160636 1.5392e-06
1:18904569 T G 0.069646 1.7905e-05
1:18914423 T C 0.937700 2.2855e-05
1:18914528 C T 0.688852 -2.7343e-05
1:18919015 T C 0.037080 1.4961e-05
1:18919551 T C 0.195350 -2.2182e-06
1:18924046 C T 1.926962 1.6991e-05
1:18932439 T C 0.036340 -3.8432e-07
1:18933685 C A 0.695918 -3.3100e-05
1:18936844 A G 0.222995 3.4804e-06
1:18948634 A G 0.066793 -4.1590e-05
1:18949679 C A 0.101877 2.2251e-05
1:18959163 A G 0.035925 1.2003e-05
1:18959688 C A 0.187372 -5.4753e-07
1:18971942 T G 0.020381 2.5493e-05
1:18976363 A G 0.052774 -5.6591e-06
1:18976489 C T 0.763697 1.3023e-06
1:18977337 T C 0.083064 1.3261e-05
1:18979300 C T 0.111452 -6.3756e-06
1:18979874 T G 0.800197 -9.7786e-06
1:18987872 T C 0.038294 1.2054e-05
1:18987883 C T 1.045292 -8.8801e-06
1:18999047 C T 0.686573 -3.0057e-05
1:18999444 G A 0.222488 1.8080e-05
1:19001199 G A 0.068425 -4.6703e-05
1:19001748 G A 0.027323 7.6655e-06
1:19007083 C A 0.498611 -2.6073e-05
1:19008873 G A 1.966412 -3.2771e-06
1:19012781 A G 1.883657 -8.2664e-06
1:19015069 G C 0.033094 6.8524e-06
1:19018405 A G 0.091747 1.6127e-05
1:19021373 C T 0.609420 -2.9363e-06
1:19021544 C T 0.278729 1.5090e-05
1:19022911 A G 0.084969 1.3979e-05
1:19030005 G A 0.074466 -4.7173e-05
1:19030396 A G 0.142248 1.2061e-05
1:19031483 C T 0.068117 4.0612e-05
1:19031561 C T 0.295094 6.8975e-06
1:19031739 A G 0.023490 -5.2804e-06
1:19031966 T C 0.107219 2.1861e-05
1:19032272 C G 0.931072 -8.1227e-06
1:19034509 C T 0.178446 -7.9770e-07
1:19035393 G A 1.559434 -1.4174e-05
1:19035498 G T 0.039057 2.3696e-05
1:19036394 T C 0.076365 -1.3697e-05
1:19036483 T G 0.075573 -7.0011e-05
1:19040371 A G 0.085969 -7.8899e-06
1:19041598 A G 1.189965 1.3621e-05
1:19043062 G T 0.383348 -5.3335e-06
1:19043989 C G 0.193312 -3.6945e-06
1:19045819 A G 1.756433 -1.0406e-05
1:19046042 A G 0.478623 -6.6913e-05
1:19046048 A G 0.775295 1.0528e-05
1:19047314 G A 1.758027 -1.6464e-05
1:19047565 G A 0.025554 8.9868e-06
1:19049338 A G 0.609164 3.0313e-06
1:19049615 A C 0.226299 1.2088e-05
1:19049946 G A 1.212212 9.9348e-06
1:19050158 G A 0.095801 -1.6994e-07
1:19050907 G A 1.740155 -3.3671e-05
1:19050951 A C 0.044059 -2.0391e-05
1:19054494 T G 0.117051 -5.7890e-06
1:19054657 C T 0.086066 -2.4236e-06
1:19055066 T C 0.022234 -2.8672e-05
1:19057127 A G 1.225384 -1.7671e-05
1:19057553 T C 0.517041 -1.0833e-05
1:19058745 A G 0.136240 1.2731e-06
1:19058929 A G 0.879151 2.8634e-06
1:19059268 G A 0.071837 -8.0131e-06
1:19059471 C T 0.713381 -1.3430e-06
1:19061621 A G 0.118878 -1.2840e-06
1:19065770 T C 0.054355 5.1613e-06
1:19066232 C G 1.664300 2.7178e-05
1:19069342 G C 0.152213 -2.0668e-06
1:19073190 T C 0.063174 -1.9202e-06
1:19077825 A G 0.448385 -6.0121e-06
1:19080849 C T 0.058496 -3.3288e-05
1:19088899 T C 1.246352 3.3302e-05
1:19093763 T C 0.305121 3.2667e-05
1:19096729 G A 0.472855 -6.6423e-05
1:19097382 A G 0.179991 2.6153e-05
1:19097977 T G 1.850858 -9.7532e-07
1:19101073 G C 0.125010 -4.5310e-06
1:19102402 A G 0.090503 -5.1719e-06
1:19106254 C A 0.398844 -5.4880e-05
1:19108960 T C 0.255281 1.6495e-05
1:19111355 G T 0.189086 3.4733e-05
1:19113524 A G 0.166349 3.2863e-05
1:19119910 G T 0.787230 -3.7093e-06
1:19120708 T C 0.217139 6.4209e-06
1:19123047 T C 0.047366 2.5833e-05
1:19131155 G A 0.219567 -2.1417e-05
1:19131295 T C 0.119008 1.1206e-05
1:19131775 C T 0.527112 4.9153e-06
1:19132305 C A 0.401035 -1.1096e-05
1:19133990 G A 0.642709 -2.4262e-05
1:19138532 A G 0.349942 6.4594e-06
1:19139517 T C 0.567789 1.1790e-05
1:19141203 A G 0.268034 -6.1924e-06
1:19145137 G T 1.796561 -1.1453e-05
1:19149793 A G 0.093911 4.6076e-05
1:19151558 C T 0.217149 2.5256e-05
1:19153362 A C 0.053774 3.5630e-05
1:19154260 A G 0.158374 4.7960e-05
1:19155969 T C 0.652284 1.4807e-05
1:19157703 T C 0.453267 -3.4806e-05
1:19160160 T C 1.435418 -7.2531e-06
1:19163567 T C 0.581967 4.1479e-05
1:19166829 G A 0.051992 -1.1395e-05
1:19174794 C T 0.838514 3.1043e-06
1:19175846 C T 0.421467 8.8536e-06
1:19178744 A G 0.084021 -1.0305e-05
1:19179104 T G 1.229691 9.4148e-05
1:19179824 G A 0.770166 -1.5162e-05
1:19180013 C T 0.369336 3.0288e-05
1:19181015 C G 0.657994 -6.3385e-05
1:19181393 C T 0.669133 -6.0054e-05
1:19186129 C G 1.573229 -2.9668e-05
1:19186260 T C 0.979457 -5.0559e-06
1:19186365 A G 0.070671 9.8286e-06
1:19187768 A G 0.176657 -3.8299e-05
1:19191326 A G 0.671565 -6.2464e-05
1:19192501 A G 0.031997 -2.0140e-05
1:19192760 G A 1.425187 -6.7987e-05
1:19194995 T C 0.485809 -2.4605e-05
1:19195951 T G 0.044104 3.1492e-05
1:19198895 G A 0.522331 -1.8208e-05
1:19199304 A G 0.065851 -6.7286e-06
1:19201919 C T 0.041005 1.7233e-05
1:19201928 T C 0.292965 5.6960e-05
1:19203227 T C 0.541280 2.0581e-05
1:19203725 G A 0.031270 1.7778e-05
1:19205124 T C 0.690971 -8.4354e-05
1:19205258 T C 0.293445 -1.2696e-05
1:19205672 G T 0.746537 9.5376e-05
1:19206805 T A 0.044176 1.0087e-05
1:19210777 A C 0.422441 2.1357e-04
1:19215440 G A 0.444779 -3.3750e-05
1:19226520 G C 0.057331 -1.7530e-05
1:19227791 A C 0.062317 2.8119e-05
1:19230263 G A 1.550508 -1.7524e-05
1:19231017 G A 0.069672 3.6817e-05
1:19231130 A G 0.101176 1.3933e-05
1:19238529 C T 0.062583 3.0279e-05
1:19238942 T C 0.634218 -1.9839e-05
1:19239416 A C 0.218408 4.4244e-05
1:19239895 A G 0.083038 -2.4928e-05
1:19240684 C A 0.444350 4.5687e-06
1:19241966 A G 0.201244 -3.1384e-05
1:19243822 C T 0.048889 5.8543e-06
1:19244363 A G 0.032004 -5.0307e-05
1:19246539 A G 0.367671 3.3157e-05
1:19248901 G A 0.452033 4.6624e-05
1:19251434 A G 0.105905 4.4776e-05
1:19261408 C T 0.857645 1.0441e-04
1:19274834 A G 1.673152 -9.4548e-06
1:19281981 A C 0.021887 -2.7284e-07
1:19284309 A G 0.126863 1.4237e-05
1:19287138 T C 0.056705 3.3158e-06
1:19290622 A G 0.036963 -2.0093e-05
1:19302706 A G 0.045344 1.0102e-05
1:19305638 A G 0.923373 -3.4586e-06
1:19307956 C T 0.082051 1.7487e-05
1:19317338 A G 0.233170 3.4693e-05
1:19319245 C T 1.157127 1.6736e-05
1:19328594 T C 0.048041 1.5974e-05
1:19330496 G C 0.049736 -1.6814e-05
1:19334299 C T 0.880456 -2.8305e-06
1:19341313 T C 0.342542 3.5257e-05
1:19355259 A C 0.445821 3.9720e-05
1:19359756 T C 1.551995 4.8047e-05
1:19362900 A G 0.129106 2.5842e-05
1:19364415 A G 0.133566 2.9559e-05
1:19365465 A G 0.019965 -9.7000e-06
1:19373360 T C 0.064410 -3.8779e-06
1:19375841 A G 0.211631 1.6833e-06
1:19383877 C A 0.336222 1.2614e-04
1:19385772 T C 0.063034 3.3867e-05
1:19386436 C T 1.243947 2.4958e-05
1:19386470 T C 0.044447 -1.1594e-06
1:19389204 A G 0.036431 2.1722e-05
1:19397229 G A 0.123793 3.6493e-05
1:19397576 C T 1.942318 9.3880e-06
1:19405654 C T 0.088978 -1.2972e-05
1:19407444 A G 0.044257 1.7205e-05
1:19411500 T C 0.256352 1.6976e-05
1:19412231 T C 0.214153 -1.1269e-04
1:19413261 A T 1.156893 3.1746e-05
1:19413544 C A 0.052131 1.5618e-06
1:19417204 A C 0.129281 -5.9121e-06
1:19422191 A G 0.034243 1.2074e-05
1:19433669 T G 0.086154 -1.7851e-05
1:19448089 A G 0.055659 2.0562e-06
1:19462398 C T 0.162405 8.2796e-06
1:19470662 C T 0.129853 3.4530e-05
1:19471835 T C 0.037515 2.9811e-06
1:19473295 T C 0.030089 1.0724e-05
1:19475792 T C 0.898318 -1.1686e-05
1:19481906 C T 0.073706 -4.7915e-06
1:19499560 C T 0.314602 7.0797e-05
1:19500287 C T 0.030319 -1.1718e-05
1:19500551 C T 0.585953 -2.8591e-05
1:19519782 T C 0.841766 -1.4851e-05
1:19520260 T C 0.058886 2.5662e-05
1:19540462 G C 0.055822 1.6107e-05
1:19540663 C T 0.316166 6.1117e-05
1:19549759 A G 0.841935 -1.1865e-05
1:19555060 A G 0.238029 -9.8337e-05
1:19565344 G C 0.764480 -1.0579e-05
1:19568972 G A 0.772150 -1.4795e-05
1:19569915 C G 0.030693 1.2074e-05
1:19584030 A G 0.084551 -1.8878e-05
1:19584529 A G 0.033283 -4.3042e-06
1:19586294 G A 0.509663 1.9119e-05
1:19586967 A G 1.685402 -3.4751e-05
1:19593748 C A 0.043179 1.4736e-05
1:19595396 T C 0.021484 5.6682e-06
1:19611241 C T 1.653174 -1.0936e-05
1:19611760 G A 0.083992 -2.1432e-05
1:19612477 T C 0.744599 -1.0492e-05
1:19622270 G A 0.195558 5.8166e-06
1:19630293 C G 0.047324 -2.0756e-05
1:19632332 C T 0.920175 9.4515e-06
1:19635377 T C 0.348816 6.7129e-05
1:19636169 G A 1.830029 -7.5116e-07
1:19638090 C G 0.378590 5.6752e-05
1:19638309 G A 1.500276 3.5161e-05
1:19639309 A G 0.024714 5.5778e-06
1:19644218 A G 0.120560 -2.9210e-06
1:19645355 G A 0.670000 8.2819e-05
1:19648390 A G 1.410052 2.9242e-05
1:19661379 A G 0.040157 4.2351e-05
1:19663083 G A 0.596849 -1.1005e-07
1:19667552 T C 0.534208 1.2060e-05
1:19670010 T C 0.099105 -2.5862e-05
1:19684980 A G 0.055134 7.7852e-06
1:19688675 A G 0.034536 2.7562e-06
1:19697237 A G 0.067137 -1.4470e-05
1:19698314 T C 0.050982 1.5720e-06
1:19699313 C T 0.098108 -2.3879e-05
1:19701015 A G 1.210119 -7.9946e-05
1:19709334 G C 0.030521 -1.3522e-05
1:19717338 A G 0.092973 2.2336e-05
1:19718824 A G 0.672441 -4.2522e-05
1:19722082 T C 0.055426 1.8263e-05
1:19737535 T C 0.061268 -5.9436e-06
1:19755486 C T 0.039632 1.5029e-06
1:19756653 G T 0.258154 3.4458e-05
1:19756869 G A 0.475682 2.0445e-05
1:19765518 G T 0.706850 -5.1708e-05
1:19772363 G A 0.469541 -1.7243e-05
1:19775375 A G 0.047035 -1.9083e-05
1:19778611 T C 0.060966 4.5838e-06
1:19785992 A G 0.037953 -2.2568e-05
1:19792562 G A 0.709567 9.1681e-06
1:19795831 C T 0.047853 -1.6503e-05
1:19795951 G A 1.140096 -1.9016e-05
1:19800954 T C 1.953043 8.9730e-06
1:19809002 C A 0.853857 1.2005e-05
1:19809171 T C 0.814774 2.2741e-06
1:19809385 C A 1.272844 -1.1909e-06
1:19809758 A C 0.456668 -6.9218e-06
1:19811652 A C 0.276165 -6.1352e-06
1:19816730 A G 0.112848 1.6390e-05
1:19819745 A G 0.628892 1.3788e-05
1:19820119 G T 1.024224 3.8040e-05
1:19822813 T C 0.504229 3.2433e-05
1:19831227 C T 0.125107 -2.7324e-05
1:19832163 A G 0.035237 -2.6098e-05
1:19841174 A G 0.310785 1.4139e-05
1:19843354 C T 0.461758 -1.4509e-05
1:19860697 T A 0.197048 -3.5424e-05
1:19868459 A C 0.781861 -2.6346e-05
1:19871134 T C 1.297568 -7.9190e-07
1:19878824 T C 0.155443 1.4011e-05
1:19884791 T C 0.038349 3.4477e-05
1:19887955 T C 1.676810 -1.7479e-05
1:19892785 G A 1.108917 1.8307e-05
1:19901924 T G 0.209865 -4.0622e-05
1:19903097 G A 0.051826 -1.3355e-05
1:19904076 A G 0.092772 -1.1596e-05
1:19931166 T G 0.072116 1.9433e-05
1:19945189 G A 0.415615 -7.7094e-05
1:19951404 G A 0.085911 6.3966e-05
1:19956522 T G 0.475124 3.0454e-05
1:19957908 T C 0.056377 2.1063e-05
1:19960091 A G 0.062372 -6.6761e-06
1:19963047 C T 0.379310 3.0373e-05
1:19973593 C A 0.163275 -1.4866e-05
1:19974669 G A 1.584443 -2.0416e-05
1:19974794 C T 0.418565 -2.3609e-06
1:19975330 A G 0.286159 -2.5335e-05
1:19976782 G A 0.955769 7.5069e-06
1:19978895 G A 1.219486 -8.4893e-07
1:19985080 T C 0.036619 3.3970e-06
1:19988475 T G 0.068984 -5.1826e-06
1:19992372 T G 0.062346 -8.9656e-07
1:19992513 T C 0.249094 -7.4011e-06
1:19993485 G A 1.609069 -1.6454e-05
1:19996232 T C 0.249309 -9.5257e-06
1:19997908 T C 0.052453 -4.1770e-05
1:20002682 A G 0.188738 -1.2323e-05
1:20003216 T C 0.047658 -1.3424e-05
1:20006286 T C 0.037041 -1.4506e-05
1:20008507 T C 1.317318 -1.4219e-05
1:20009790 T C 0.023120 -1.8237e-05
1:20015655 C A 0.514392 5.9517e-06
1:20019350 T C 0.253911 -1.5391e-05
1:20020366 A G 1.636938 -3.2928e-05
1:20020994 T C 1.329221 -1.0276e-05
1:20026472 G A 1.346992 -2.1145e-05
1:20027049 C A 0.860186 1.5163e-05
1:20027404 A G 0.551492 -2.8041e-05
1:20030375 T C 0.077488 4.1150e-06
1:20030725 G T 0.096336 -1.7706e-05
1:20031148 T C 0.894011 1.5706e-05
1:20034763 A T 0.489613 -1.2218e-05
1:20037489 G T 0.657156 2.1442e-05
1:20039820 A G 1.507358 -1.8129e-05
1:20041973 C T 0.207428 -4.2826e-05
1:20048720 G A 0.297814 1.6282e-05
1:20049085 G T 1.581733 -5.2257e-05
1:20050294 A G 0.063303 6.2212e-05
1:20050859 C T 0.434425 5.2593e-06
1:20051028 G A 0.025600 1.6995e-06
1:20053363 T C 0.025029 -1.5032e-05
1:20056558 A G 0.342052 5.6748e-06
1:20057169 C T 0.113234 -1.7384e-05
1:20057205 C T 0.229545 -2.6903e-05
1:20058239 A G 0.038642 -7.5748e-06
1:20060965 G A 0.039826 -1.8705e-05
1:20061456 C T 0.477159 -5.8000e-05
1:20062124 A G 0.036230 -1.4489e-05
1:20063446 T C 0.186515 6.6017e-06
1:20065080 G A 0.043559 -1.7120e-05
1:20067043 G A 0.305474 2.3295e-05
1:20069775 T G 0.060648 -1.1943e-05
1:20078613 T C 0.042358 7.5852e-05
1:20080048 T C 0.041472 -2.3071e-05
1:20081036 T G 0.504505 -2.4874e-05
1:20088161 T G 0.751548 2.6833e-05
1:20092847 A G 0.069801 1.7521e-05
1:20097822 A G 0.266677 -3.6451e-05
1:20097941 T G 0.710839 -4.5262e-05
1:20109991 G A 0.074294 3.5086e-06
1:20111440 G A 1.804676 3.4369e-05
1:20112903 T C 0.092918 3.1141e-05
1:20113984 T C 0.052524 -9.1593e-06
1:20128536 C T 0.590114 -4.7702e-05
1:20131771 T C 1.010439 -2.8558e-06
1:20137714 C T 1.560807 2.4592e-05
1:20140036 A G 0.338864 4.0262e-05
1:20140340 G A 0.648844 -1.8232e-05
1:20140581 T C 0.080172 7.4844e-06
1:20140622 C T 0.064543 3.4607e-05
1:20140973 T G 0.051498 3.3447e-05
1:20141761 A G 0.028849 -6.7040e-06
1:20142681 G A 0.770066 -8.9908e-06
1:20143074 T C 0.793186 1.5445e-08
1:20144143 C T 0.088897 -2.0418e-05
1:20144332 A G 0.784490 1.2033e-05
1:20144980 A G 0.188901 1.1096e-05
1:20145194 C T 0.230811 -1.4254e-05
1:20147269 A G 0.069759 1.6770e-05
1:20147978 T C 1.192056 -8.2398e-06
1:20155678 T C 0.499776 -7.6253e-06
1:20157119 G A 0.066861 2.9773e-05
1:20158241 C T 0.798129 -3.5793e-06
1:20159504 G A 0.050609 6.4714e-06
1:20164602 A C 0.113737 -9.8346e-06
1:20171860 A G 1.074836 5.9841e-06
1:20181345 T C 0.099611 2.7601e-05
1:20183342 T C 0.959690 -3.6016e-06
1:20191436 C T 0.522179 -2.4417e-05
1:20193851 C G 0.041018 -1.1014e-05
1:20197437 G A 0.025989 4.2427e-06
1:20200125 T C 0.248101 1.9565e-05
1:20212747 T G 0.817004 -1.8993e-05
1:20216213 G A 0.033591 -6.8701e-06
1:20216860 A G 1.035909 -7.7467e-06
1:20233051 G A 0.039057 3.7709e-05
1:20233086 A G 0.140651 1.1057e-05
1:20243147 G T 0.369115 1.6130e-05
1:20246876 T C 0.181740 1.4043e-06
1:20247305 A G 0.046188 -1.5707e-06
1:20247890 G A 0.220677 1.3592e-05
1:20248709 G A 0.237302 2.6968e-05
1:20250336 G A 0.589676 1.3647e-05
1:20251305 G A 0.023776 2.7829e-05
1:20263515 T G 0.072275 2.4219e-05
1:20268939 G A 0.052144 -9.4647e-06
1:20269169 C T 1.674184 -2.9790e-06
1:20275243 A G 0.046211 9.8807e-06
1:20275868 C G 0.353409 -4.5566e-05
1:20278074 T C 0.067101 8.6923e-06
1:20279405 T C 1.143884 -1.4728e-05
1:20279671 C A 0.094243 9.8905e-06
1:20282314 C A 0.065523 -2.3233e-05
1:20283943 A G 0.618586 3.9140e-06
1:20285200 T C 0.026463 -1.0700e-05
1:20286563 A C 0.513256 -2.3972e-05
1:20289956 A G 0.046847 4.7039e-05
1:20290088 T C 0.530959 -1.6251e-05
1:20291950 A G 0.771870 -3.3925e-05
1:20293055 A G 0.332194 1.6114e-05
1:20294687 A G 0.042592 1.3464e-05
1:20295022 G T 0.860725 -7.8005e-07
1:20297593 G A 0.058055 2.1963e-05
1:20302406 A G 0.024301 -1.1814e-05
1:20303151 T C 0.238445 -1.6897e-05
1:20304785 T C 0.050927 2.2971e-05
1:20304926 A G 0.452897 -1.4490e-06
1:20306279 G T 0.027255 -2.1928e-05
1:20307444 G A 0.064215 5.3957e-06
1:20312985 T C 0.128833 1.3329e-06
1:20316055 C A 0.354223 -5.5608e-06
1:20338794 C A 0.714173 7.2260e-06
1:20346352 C T 0.674064 7.4484e-06
1:20354769 G A 0.175161 -2.1313e-05
1:20355944 A G 0.562463 -2.0255e-05
1:20361860 T C 0.025233 1.8320e-05
1:20367610 T C 0.884932 1.3929e-05
1:20380145 C T 0.772662 -1.7666e-05
1:20392618 T C 0.078390 6.3078e-06
1:20394868 T G 0.100228 9.6159e-06
1:20395401 A C 1.084158 1.7894e-05
1:20402793 C A 0.817763 1.3620e-05
1:20404144 C T 0.429507 -4.0134e-05
1:20406486 A G 0.027979 -8.1171e-07
1:20409394 A C 1.653109 -8.5847e-06
1:20411332 T C 0.677134 1.5162e-05
1:20421968 A C 0.142638 3.0650e-05
1:20422613 T C 0.051174 1.1708e-05
1:20423210 C T 0.081649 -3.1139e-06
1:20423977 T C 0.096631 1.1110e-05
1:20427044 C G 0.580623 9.9170e-06
1:20435466 G A 0.541894 1.1791e-05
1:20440251 A G 0.079276 -1.5127e-05
1:20440990 A G 0.032134 2.0543e-05
1:20441633 G A 0.683042 -1.7146e-05
1:20442054 C T 1.159107 1.4740e-05
1:20442462 G T 0.245579 7.4473e-05
1:20446610 G A 0.138535 3.2428e-06
1:20447401 C T 0.136740 -7.1891e-05
1:20451281 T C 0.273159 -7.7187e-06
1:20452434 G A 0.508066 -3.3002e-06
1:20453627 A G 0.065851 -3.5505e-05
1:20455220 A C 0.346060 -3.5191e-05
1:20461403 T G 0.084119 -3.7860e-05
1:20464891 A G 0.362098 2.2706e-05
1:20465444 T C 0.076494 -2.7951e-05
1:20467577 G A 0.040443 8.4263e-06
1:20468047 C G 0.036668 -2.9183e-05
1:20468155 T G 0.067588 1.1323e-05
1:20472808 T C 0.222904 -1.7305e-05
1:20474812 T C 0.027077 1.6831e-05
1:20475951 T C 0.041170 -3.5631e-06
1:20477169 C A 0.377804 -3.7916e-05
1:20477682 A G 0.283477 -6.3860e-06
1:20484616 T C 0.037921 -1.2229e-06
1:20491842 G A 0.445447 2.9860e-05
1:20493151 C G 0.635581 -2.4911e-05
1:20493870 G A 1.184477 3.9186e-07
1:20494741 G C 0.267268 2.0344e-05
1:20501582 A G 0.362825 -5.0956e-05
1:20501670 A G 0.071830 1.1277e-05
1:20502710 T C 0.066351 4.4150e-06
1:20502926 C A 0.057094 -2.5079e-05
1:20503183 A G 0.287979 1.7394e-05
1:20504874 A G 0.075024 -3.3800e-05
1:20508413 A G 0.060681 2.3223e-06
1:20512144 C G 0.039112 -8.1079e-06
1:20525952 A G 0.023010 1.2613e-05
1:20529007 G A 0.044938 -1.8596e-05
1:20529772 C A 0.080448 5.3248e-06
1:20530208 G A 0.412171 -8.6763e-06
1:20537226 T C 1.525438 1.6334e-05
1:20542907 A G 0.040466 6.8956e-06
1:20551075 G A 0.039395 1.0136e-05
1:20551745 T C 1.279910 5.6047e-06
1:20553327 T C 0.741080 2.8374e-05
1:20555321 C G 1.128019 7.2581e-06
1:20556029 G A 0.263931 -3.0958e-05
1:20556579 A G 0.263418 1.5830e-05
1:20556940 C T 0.392901 -1.1934e-05
1:20558439 T C 0.035198 -8.8711e-06
1:20569288 T C 0.061976 -1.7102e-05
1:20570924 T C 0.107249 4.3581e-06
1:20571273 T G 0.059220 -9.1503e-06
1:20571807 G A 0.273003 -2.3018e-05
1:20572621 C T 0.550635 -3.3104e-05
1:20573560 T C 0.028382 3.2783e-06
1:20573768 C A 0.099280 4.7250e-05
1:20574315 G A 0.162570 -6.7587e-06
1:20576773 T C 0.550878 -5.3328e-05
1:20583734 C G 0.080974 -2.8878e-05
1:20595312 C T 1.280654 -2.4288e-04
1:20596449 C A 0.186035 3.2450e-05
1:20598460 T C 0.198933 1.6052e-05
1:20601012 C T 0.147487 -3.3016e-07
1:20604236 G A 0.020900 -3.5462e-05
1:20607376 G A 1.301709 -1.2353e-05
1:20608200 T C 1.109131 -1.6847e-05
1:20608598 T C 0.094690 1.8327e-05
1:20615696 C T 0.130937 9.8706e-06
1:20617419 C T 0.503148 1.9885e-06
1:20620504 C G 0.039855 -8.7191e-06
1:20622867 T C 0.032231 -2.5838e-05
1:20623275 A C 0.029164 2.8489e-05
1:20626189 A G 0.085255 6.2657e-06
1:20631246 A G 1.341922 -8.7788e-06
1:20631431 C T 0.024746 1.2587e-05
1:20632815 A G 0.153278 -1.7705e-05
1:20639207 T G 0.211855 -3.8419e-05
1:20639345 A C 0.055211 -7.4966e-06
1:20641487 T C 0.041027 -1.8815e-05
1:20642930 A G 0.092412 -1.9190e-05
1:20645086 A T 0.102938 1.0471e-05
1:20645330 A G 0.074774 3.0077e-05
1:20651486 A G 0.024779 -1.3301e-05
1:20656824 G A 0.367275 1.5472e-05
1:20661893 C A 0.051151 -1.7216e-05
1:20662938 G A 0.390746 1.9179e-05
1:20670792 A G 0.258754 5.4186e-05
1:20671807 C T 0.056656 -4.9175e-05
1:20671961 A G 0.671568 1.9189e-05
1:20675257 G A 0.038781 -6.2359e-06
1:20677490 A C 0.126152 7.2934e-07
1:20678551 G A 0.161048 -1.2231e-06
1:20680718 A G 0.489334 1.6725e-05
1:20682348 T C 0.351364 1.4196e-05
1:20693834 T G 0.382793 5.1479e-05
1:20695335 G T 0.209440 3.6194e-05
1:20702231 G A 1.882582 -1.1168e-05
1:20702881 C A 0.106434 5.3012e-05
1:20703026 T C 0.414434 3.3734e-05
1:20707469 A G 0.072898 2.6393e-05
1:20707936 G A 0.261743 -5.0376e-05
1:20715869 C T 0.305189 3.1184e-05
1:20717718 T G 0.080831 1.5610e-05
1:20725185 A G 0.078666 -1.4375e-05
1:20725924 T C 0.050125 -3.1963e-05
1:20731874 T C 0.042907 3.4312e-05
1:20732420 A G 1.140898 3.0332e-05
1:20732973 A G 0.545120 1.4970e-05
1:20733236 G C 1.161691 2.8256e-05
1:20738491 G C 0.077020 -1.9868e-05
1:20755599 T G 0.069178 2.0348e-05
1:20757820 C T 0.235611 -1.7884e-05
1:20758227 C T 0.423428 -1.5441e-05
1:20759310 C T 0.309642 -1.4231e-07
1:20762133 C A 0.885318 9.9393e-06
1:20765507 T G 0.230648 7.3093e-05
1:20767694 T C 0.070791 3.9452e-05
1:20768317 T C 0.045750 -4.4421e-06
1:20770061 T C 0.804890 2.6389e-05
1:20771640 A G 0.036110 -2.1480e-05
1:20772487 T C 0.108203 -2.8314e-05
1:20772817 G T 0.951605 3.0278e-05
1:20776345 A C 1.624877 1.6766e-05
1:20782750 G T 0.291417 -1.0674e-05
1:20785310 T C 0.209236 -3.5441e-05
1:20793015 C T 0.827799 -2.6524e-05
1:20795826 G C 0.052063 -6.6254e-06
1:20805567 A G 0.027317 9.7125e-06
1:20807073 T G 0.209304 6.7450e-05
1:20808773 A C 0.069821 -9.0999e-06
1:20818313 A G 0.308594 4.6297e-05
1:20819097 G T 0.128807 2.0242e-05
1:20821534 C A 0.363429 3.4250e-05
1:20827107 T C 0.040336 1.7472e-05
1:20829761 C A 0.062482 5.0742e-06
1:20856246 A G 0.924830 -1.6876e-05
1:20865703 C T 0.394832 2.7130e-05
1:20866699 T C 0.127535 -8.9728e-05
1:20881754 C T 0.379057 4.2952e-05
1:20883503 G A 0.447917 -5.1290e-05
1:20883983 C T 0.108946 8.0576e-06
1:20884663 T C 0.105519 -1.5560e-05
1:20884833 C T 0.305776 -3.0803e-06
1:20891261 G C 1.893144 1.2331e-05
1:20898400 T G 0.651590 5.8629e-06
1:20898649 T C 0.153924 -1.1503e-05
1:20907051 G A 1.796604 1.2890e-06
1:20915418 G C 0.862439 -5.8183e-06
1:20915701 C A 0.691614 -5.6621e-06
1:20916791 G A 1.243067 -2.8765e-05
1:20917206 A G 0.666508 6.2852e-06
1:20918862 G A 0.181490 -2.4925e-05
1:20918912 C T 0.149779 -1.9546e-05
1:20921903 G A 0.116139 1.3292e-05
1:20924260 A G 0.798220 5.1010e-05
1:20926565 G A 0.058386 -7.6389e-06
1:20926957 A C 0.429267 -5.8162e-06
1:20928154 T C 1.669909 -3.1566e-07
1:20928284 T C 0.253460 -2.6060e-05
1:20932889 T C 0.028839 -2.6125e-05
1:20945055 T C 0.657961 -5.6716e-05
1:20945644 T C 1.846787 -2.5414e-05
1:20955183 C A 0.124623 -6.3156e-06
1:20956912 A G 0.130716 1.5014e-05
1:20959746 C T 0.111676 1.5278e-05
1:20960385 T A 0.111316 -3.1523e-06
1:20966880 T C 1.752210 2.0057e-05
1:20975168 T C 0.121124 2.6726e-05
1:20977000 C A 0.559902 -6.7137e-06
1:20980847 T C 0.020926 1.7085e-05
1:20982913 C T 0.288463 -2.3290e-05
1:20983655 A G 0.045244 -3.4159e-06
1:20986078 A G 0.797558 2.8233e-05
1:20992819 C G 1.603681 4.5011e-06
1:20993162 A G 0.801148 -2.4564e-05
1:21005316 T G 0.264126 -4.8038e-06
1:21006187 C T 1.510737 -1.4314e-05
1:21009089 A G 0.034941 -1.3407e-05
1:21009800 G A 0.590795 -1.1773e-05
1:21011346 G A 0.193282 -4.9815e-06
1:21012097 A G 0.079172 8.1291e-06
1:21012609 A G 0.020011 3.9745e-06
1:21013437 G A 0.113701 -2.3728e-05
1:21013644 T C 0.039417 3.2709e-05
1:21015077 T C 0.071619 -1.1917e-06
1:21016307 G A 0.302466 4.0855e-06
1:21020128 T G 0.437625 2.0557e-05
1:21024901 T C 1.260228 -1.9905e-05
1:21026949 T C 0.097563 2.4165e-05
1:21028647 G T 1.598452 -2.0795e-05
1:21029232 T C 1.171260 -2.2363e-05
1:21032041 A G 1.435843 8.3434e-06
1:21034646 T C 0.142706 1.3513e-05
1:21036265 T C 0.042735 1.8346e-06
1:21036532 T C 0.158464 3.4174e-05
1:21037639 T C 0.102250 -7.5627e-06
1:21037956 T C 0.051537 2.9031e-05
1:21040310 C T 0.079195 1.3879e-05
1:21041555 G A 1.415790 1.1365e-05
1:21042033 C T 0.030056 -2.2139e-05
1:21043790 C T 1.296094 1.4697e-05
1:21065167 A G 0.886698 8.8129e-06
1:21077245 A G 0.056033 1.4303e-05
1:21088111 C T 0.028047 1.7883e-05
1:21096499 C T 0.040622 1.9958e-05
1:21096594 G C 0.021530 7.5376e-06
1:21100876 T C 0.055004 3.9854e-06
1:21129777 A G 0.057448 5.8949e-06
1:21152384 A G 0.643264 8.9037e-06
1:21166847 C T 0.441001 4.1660e-06
1:21171386 G A 0.043075 3.1794e-06
1:21174429 C T 0.276518 -3.5584e-06
1:21180181 T C 1.126775 5.1176e-07
1:21189666 T C 0.086199 3.0602e-05
1:21197546 C A 0.025869 8.6382e-06
1:21202912 T C 0.088566 2.6385e-05
1:21232111 C T 0.031160 -4.4865e-06
1:21234923 T C 0.791027 1.2396e-06
1:21245575 T C 0.041332 2.1129e-05
1:21261989 G A 0.085891 -5.1418e-06
1:21264438 T C 0.034766 -2.1078e-05
1:21264825 C T 0.023107 7.3641e-06
1:21267993 C G 0.061031 3.1662e-06
1:21268194 C G 0.031962 -2.5304e-05
1:21276433 T C 0.083901 4.4753e-06
1:21277141 A G 0.915862 1.6665e-05
1:21279885 G A 0.110283 -1.1733e-05
1:21305273 T G 0.183863 -3.9220e-06
1:21309590 C G 0.139941 -1.1487e-05
1:21311792 G A 0.087141 9.6586e-06
1:21317524 A G 0.792689 7.0771e-06
1:21342770 G A 0.023445 8.8919e-06
1:21351885 T C 0.162911 -8.5012e-06
1:21354542 C T 0.041225 2.1936e-05
1:21392684 T C 0.100007 -8.4376e-06
1:21405021 A C 0.024967 1.8896e-06
1:21417027 C T 0.794049 1.3837e-05
1:21417990 T C 0.030056 -1.5602e-05
1:21446122 C G 0.706191 -7.9383e-06
1:21478491 C T 0.039456 1.7057e-05
1:21507940 A C 0.023441 1.2390e-05
1:21523173 T C 0.038732 1.0227e-05
1:21525228 C T 0.925025 9.0275e-06
1:21536127 C A 0.067779 -7.0906e-06
1:21537816 G A 0.023733 -3.7645e-06
1:21544247 A T 0.047512 5.0777e-06
1:21548068 G A 0.197161 1.1320e-05
1:21552149 T C 0.169896 -2.1226e-05
1:21553933 C T 0.894540 9.8541e-06
1:21554319 G A 1.931773 1.7540e-05
1:21564039 T G 0.034020 2.8202e-05
1:21564970 C T 0.020835 -4.9036e-06
1:21571475 A G 0.071934 1.4648e-05
1:21575564 T C 0.266002 -1.4799e-05
1:21576796 T C 0.246962 -1.3096e-05
1:21578857 T C 0.070402 -1.1620e-06
1:21584585 G A 1.201296 1.1131e-06
1:21588116 A G 0.617999 5.2918e-05
1:21597985 C T 0.020260 7.1832e-06
1:21598160 T C 0.081801 -9.3337e-06
1:21614370 C T 0.022617 1.0515e-05
1:21621536 G T 0.599825 -1.4828e-05
1:21627370 T C 0.185402 1.8608e-05
1:21631663 A G 0.345921 -1.0959e-05
1:21632046 T C 0.039989 2.4296e-06
1:21639984 A G 0.084421 -2.6627e-05
1:21640125 A G 0.412927 -2.8581e-05
1:21640387 T C 0.211475 4.4046e-06
1:21646699 A G 0.030780 1.0544e-05
1:21647223 A G 0.240626 -1.0019e-05
1:21652351 T C 0.115457 -9.1610e-06
1:21653123 T G 0.031770 3.6681e-05
1:21653686 T C 0.100737 3.5606e-05
1:21658347 G T 0.022594 6.7698e-06
1:21659686 A G 0.508033 -4.3795e-06
1:21659702 A G 0.044179 2.4912e-05
1:21659866 A G 0.410883 1.9515e-06
1:21662131 A G 0.164356 2.0414e-05
1:21664475 T C 0.476744 -1.2251e-05
1:21669360 T C 0.909415 -1.5704e-05
1:21671184 G A 0.126191 5.3624e-06
1:21673298 A G 0.474011 -1.3716e-05
1:21673934 T G 0.955386 -2.8272e-05
1:21678600 G T 0.604227 -6.0407e-06
1:21679269 G T 0.136156 -1.9732e-06
1:21682336 A G 0.092292 8.9620e-07
1:21684387 A G 0.066945 -1.9993e-05
1:21697502 G A 1.679656 -5.0675e-05
1:21698682 A G 0.185340 9.4581e-05
1:21705311 G A 0.136669 3.5671e-05
1:21705725 C G 0.029508 -2.8326e-05
1:21708196 A G 0.031572 2.3435e-05
1:21721038 G A 1.110673 2.7473e-05
1:21731478 C T 0.117720 4.3083e-05
1:21731734 T C 0.170662 -1.9187e-05
1:21743037 G T 1.753470 7.9870e-06
1:21743972 A G 1.232531 8.8849e-06
1:21755517 T C 0.274107 -1.0489e-05
1:21755747 G A 0.155206 3.1778e-06
1:21761072 C T 0.031423 -1.2427e-05
1:21765211 G A 1.534510 2.4630e-06
1:21766663 C G 1.071223 -1.0058e-05
1:21775584 T C 0.050625 1.2821e-05
1:21786068 T C 0.946846 -7.2933e-06
1:21793378 C T 0.302138 7.2330e-06
1:21794061 T C 0.459041 -9.2060e-07
1:21796237 A G 0.020069 -7.6481e-06
1:21797204 C G 0.100673 1.7182e-05
1:21800219 T C 1.430676 -5.5391e-06
1:21806621 G T 1.091114 -7.1993e-06
1:21817253 G A 1.953069 4.2636e-06
1:21817365 G A 0.286873 8.1569e-06
1:21819738 T G 0.461514 4.5159e-06
1:21820858 A G 0.029122 -1.9783e-05
1:21821757 G A 1.075680 -1.2994e-05
1:21823292 T C 0.990895 -1.1045e-05
1:21826530 T C 0.075105 5.1981e-05
1:21826566 G A 0.215461 2.6876e-05
1:21826760 A G 0.029878 6.0227e-06
1:21830340 C T 0.638895 1.7096e-05
1:21837755 G A 0.219853 2.3609e-05
1:21839690 C T 0.601698 -1.5267e-05
1:21840048 A G 0.148691 -2.1345e-05
1:21840709 G T 0.725092 -1.5709e-05
1:21844496 G A 0.301612 1.8090e-05
1:21845402 A G 0.045377 -2.9151e-05
1:21846434 T C 0.043030 -1.6162e-05
1:21856119 C T 1.920117 -3.2667e-05
1:21856616 T C 0.320785 -8.6230e-06
1:21856633 A G 0.060736 -1.7955e-05
1:21857130 A G 0.076277 3.5064e-06
1:21861020 G T 1.068058 3.4578e-06
1:21870726 G A 0.121079 3.2689e-06
1:21873204 A G 0.296672 1.8124e-05
1:21875916 T C 0.641570 -1.9279e-05
1:21876492 T C 0.304329 -3.8431e-06
1:21883742 A G 0.103406 6.5612e-06
1:21889760 A G 0.026489 -1.6192e-05
1:21891931 T C 0.222888 9.0616e-06
1:21892266 A G 0.037963 3.8405e-05
1:21892479 T C 0.724546 -3.0548e-05
1:21894307 C T 0.562563 -6.6234e-06
1:21894735 C T 0.225556 3.1733e-05
1:21900459 C A 0.585826 4.7921e-07
1:21902436 T G 0.071989 -2.4186e-05
1:21905604 T C 0.389191 -3.5165e-05
1:21906604 T C 0.432844 9.5714e-06
1:21911865 A G 0.956392 3.8318e-05
1:21912558 A G 0.048652 2.2810e-05
1:21916837 T C 0.086332 4.0823e-05
1:21917234 C T 0.242427 -3.2257e-05
1:21917604 C T 0.147938 6.2436e-05
1:21921387 C A 0.070970 -2.4729e-06
1:21924912 G A 0.083814 8.4869e-06
1:21926498 A G 0.717736 7.3361e-05
1:21935358 T C 0.031773 -5.3151e-06
1:21935467 A G 0.274344 -5.5161e-06
1:21940555 T C 0.910532 4.4278e-05
1:21942683 T C 1.768904 1.0881e-05
1:21943820 A G 0.487708 -2.7597e-05
1:21944352 G A 0.584268 1.2075e-05
1:21946831 T C 0.037269 -2.9921e-06
1:21952884 A G 0.121550 3.1744e-05
1:21953026 C A 0.220616 -7.9936e-06
1:21953436 G A 1.689595 -1.9351e-07
1:21957666 T C 0.074485 -2.7352e-06
1:21959957 A G 0.284464 1.4650e-05
1:21960172 T C 0.797090 9.7572e-06
1:21964134 T C 0.232249 -3.4777e-05
1:21968741 T C 0.086913 1.1570e-05
1:21976289 T C 0.021075 -1.5657e-05
1:21979230 T C 1.272049 -4.9978e-05
1:21980750 C A 0.771218 -6.2357e-06
1:21983793 T C 0.605360 -7.9990e-05
1:21988843 A G 0.444629 1.1986e-05
1:21991760 T C 0.116684 5.4577e-05
1:21993041 T C 0.705266 -4.1364e-05
1:21997145 A G 0.037781 -2.4714e-05
1:21997157 C T 0.154151 2.6652e-05
1:21999437 C T 0.064676 1.1358e-05
1:22002867 A G 0.435642 3.6992e-06
1:22004294 C T 0.131995 1.1300e-05
1:22005511 C T 0.022808 -4.5304e-05
1:22008798 C T 0.145864 -1.5791e-05
1:22012208 T C 0.109579 3.4078e-05
1:22014549 T G 0.146903 -2.0557e-05
1:22025098 A G 0.108985 -1.4872e-05
1:22030884 C T 0.029453 2.2228e-05
1:22032570 G T 0.631605 7.2182e-06
1:22038066 A C 0.101513 -6.0824e-07
1:22044929 C T 1.746465 -4.1521e-05
1:22048664 T C 0.339176 -2.0410e-05
1:22052387 C T 1.576647 -3.3001e-05
1:22060573 G C 0.121465 4.5942e-05
1:22071623 C T 0.174966 1.1714e-06
1:22071992 C G 0.155634 -2.6701e-05
1:22077515 G A 0.189183 -1.1766e-05
1:22077672 A C 1.764334 -5.7820e-05
1:22088841 A G 1.333437 -1.4761e-05
1:22108543 A G 0.070772 1.5215e-05
1:22109370 A G 0.482404 -1.4031e-05
1:22110155 A G 0.073015 -1.7415e-06
1:22120799 C A 0.119949 -3.4510e-06
1:22129361 G A 0.297727 -2.3968e-05
1:22138005 C T 0.065916 2.3714e-06
1:22138467 G C 1.357466 1.3332e-05
1:22139854 T C 0.133085 4.0726e-05
1:22139894 C T 0.364467 2.1642e-05
1:22141030 T C 0.135575 3.5592e-05
1:22141206 C A 1.375315 8.9972e-06
1:22141983 C T 0.441991 3.0514e-05
1:22143382 A G 0.059801 1.7175e-05
1:22143437 C A 0.385309 -3.1229e-05
1:22144801 A G 1.091857 3.5979e-06
1:22145180 G T 0.055770 -1.0933e-05
1:22146178 T G 0.156683 4.0833e-05
1:22147739 C A 0.042270 1.6317e-05
1:22147764 G A 0.581730 4.7419e-05
1:22150120 T C 0.370063 8.2852e-06
1:22151809 T G 0.166157 -2.4034e-05
1:22155353 A G 0.079003 -1.4040e-05
1:22160020 T C 0.101617 -7.0463e-06
1:22163402 A G 0.123361 3.8775e-05
1:22165963 C T 0.027080 6.0487e-06
1:22165987 A G 0.361316 8.2753e-06
1:22168310 G A 0.530319 1.8669e-05
1:22168801 C T 0.168926 1.8387e-05
1:22168845 T A 0.121861 6.0041e-06
1:22168855 A G 0.023587 -5.8360e-06
1:22168968 A G 0.381998 -1.0770e-04
1:22169325 T C 0.047480 2.8171e-06
1:22181360 C G 0.044857 -3.0777e-06
1:22181895 T C 0.121770 1.0391e-05
1:22182115 A G 0.027570 -1.0671e-05
1:22185222 A G 0.363263 1.0357e-05
1:22185862 T C 0.022808 8.7340e-06
1:22187452 A G 0.067770 1.0973e-06
1:22191454 A G 1.432133 6.1871e-06
1:22193100 G T 0.023493 4.9663e-06
1:22198955 A G 0.129278 1.0008e-06
1:22200473 T C 0.062829 -5.2008e-07
1:22202483 A G 0.024639 7.1683e-06
1:22212125 A C 0.189819 -1.4384e-05
1:22212909 G A 0.036301 -2.4128e-05
1:22214279 A C 0.041485 2.8808e-05
1:22215242 T C 0.043968 -2.8889e-05
1:22216061 G C 0.030702 -3.9019e-05
1:22216422 A G 0.061330 -4.5737e-07
1:22216604 G C 1.340565 3.4610e-05
1:22220638 A G 0.027239 1.3569e-05
1:22225743 C G 0.658283 -2.9415e-05
1:22225921 T C 0.038323 -2.3004e-05
1:22227091 C T 0.668556 -2.7944e-05
1:22240123 T C 0.045493 3.9231e-06
1:22248881 A G 1.240831 3.5948e-05
1:22249307 A C 0.029933 -3.0226e-05
1:22254558 G A 0.021390 -9.6539e-06
1:22256814 A G 0.064387 -4.0183e-05
1:22267966 T C 0.453854 -2.3454e-05
1:22277659 G T 0.045373 -1.5130e-07
1:22278138 T C 0.060194 -3.7106e-05
1:22278426 T C 1.766453 -5.9693e-06
1:22290429 T C 0.468675 -1.7284e-05
1:22291122 A G 0.052190 5.1200e-05
1:22304142 A T 0.189478 -1.2491e-05
1:22305906 T C 0.034915 1.2107e-05
1:22307340 T C 1.954588 -1.9546e-05
1:22308708 A G 1.954743 -1.6755e-05
1:22310811 A G 0.032819 8.5031e-06
1:22312998 T C 0.052287 -3.0718e-05
1:22313103 G C 0.036029 8.3362e-06
1:22345006 C T 1.402414 1.6951e-05
1:22345093 G A 1.345414 2.0481e-05
1:22345860 A G 0.096648 3.7520e-06
1:22346009 A G 0.049314 2.1497e-05
1:22350547 T C 0.490538 -3.5828e-05
1:22354045 T C 0.109550 1.1856e-05
1:22358789 T G 0.328062 5.4378e-05
1:22361472 T C 1.213816 1.1441e-05
1:22364283 A G 0.120712 3.6881e-05
1:22364827 T G 0.405225 -3.6297e-05
1:22366426 T C 0.059574 -2.1345e-06
1:22373624 T C 0.200767 9.1852e-07
1:22374400 A G 0.136487 6.1037e-06
1:22384713 T G 0.037525 -1.2535e-05
1:22389388 G A 0.274490 -3.2149e-05
1:22394625 G A 0.093769 3.9839e-05
1:22403107 C T 0.067542 8.3959e-06
1:22403357 A G 0.347706 4.7087e-05
1:22419759 G A 1.864620 2.0512e-05
1:22431471 C T 0.034919 -5.3023e-05
1:22441982 T C 0.041401 -2.8628e-06
1:22443760 T C 0.117415 3.5013e-05
1:22445991 T C 1.082963 -1.1699e-05
1:22447523 A G 1.841802 3.3734e-05
1:22448217 T C 0.272101 -2.3072e-06
1:22449360 T C 0.073638 -4.1260e-05
1:22451845 C T 1.530907 5.1072e-05
1:22453842 C T 0.316001 -4.4920e-05
1:22463457 G T 0.054432 -3.9568e-07
1:22464564 T C 0.025009 -3.2979e-05
1:22475649 C T 1.154190 -7.7348e-06
1:22483584 A G 0.764545 1.2847e-05
1:22485871 G T 0.801495 5.4679e-06
1:22486501 A C 0.114509 2.2972e-05
1:22490724 A C 0.476851 2.7833e-05
1:22491984 G A 0.726283 -8.1411e-05
1:22495591 T C 0.059032 1.9244e-05
1:22499530 C T 0.750763 -5.1303e-06
1:22501421 A G 0.160474 -9.9379e-06
1:22506437 G A 0.549178 4.7151e-05
1:22508922 T C 1.034279 5.0237e-07
1:22514071 T C 0.101835 1.7616e-06
1:22515497 A G 0.033938 1.4597e-06
1:22516420 T C 0.132822 -1.7263e-05
1:22517559 G T 0.065238 1.0654e-05
1:22523727 C T 1.715951 3.6016e-05
1:22531051 T C 0.067416 2.1663e-05
1:22532057 C T 0.071084 -2.2569e-05
1:22533564 A G 0.074527 -1.5180e-07
1:22537373 A G 0.054910 1.0151e-05
1:22538787 T C 0.293231 1.4001e-05
1:22550357 G A 0.500409 4.7139e-05
1:22556224 C T 0.068133 -3.7182e-05
1:22556740 C T 0.064803 2.4169e-06
1:22558048 A G 0.060317 -8.5212e-06
1:22558062 T C 0.045711 5.0440e-06
1:22561733 T C 0.082265 -1.2218e-05
1:22564899 T C 0.234329 -1.3207e-05
1:22565371 T C 0.797431 1.6719e-06
1:22573163 G A 0.157176 -2.1717e-05
1:22573942 C T 1.264538 -3.2539e-06
1:22577371 C T 1.281650 -1.9804e-05
1:22577449 G A 0.062605 -4.9717e-06
1:22578224 A C 0.058129 5.8545e-06
1:22578404 A G 0.266362 -1.5837e-05
1:22578436 A G 0.503927 -1.6383e-05
1:22584118 T C 0.200462 2.0164e-05
1:22585468 A G 0.107018 8.6836e-05
1:22595111 T C 0.063940 -3.0688e-06
1:22600470 T C 0.188677 -3.4112e-05
1:22608214 A G 0.387642 -9.4555e-06
1:22608608 T C 0.065442 3.3977e-05
1:22611787 T C 0.031595 3.8372e-05
1:22615392 T C 0.066673 1.8302e-05
1:22617572 A G 1.316247 4.0233e-05
1:22623542 T C 0.323972 9.6232e-06
1:22628954 T C 0.517868 7.9153e-06
1:22632699 G A 1.648600 -1.2236e-05
1:22635450 T C 0.031566 4.0060e-05
1:22636808 C T 1.054643 3.2151e-05
1:22638050 G A 0.699742 -1.8269e-06
1:22639964 T C 0.104405 -6.4218e-06
1:22641134 A G 0.059214 -9.4388e-06
1:22645511 C T 0.152632 -3.9388e-05
1:22649994 G A 0.550615 1.4788e-05
1:22651922 A G 0.057659 2.0392e-05
1:22652911 T C 0.114321 2.4491e-05
1:22653595 A G 0.064391 -1.6822e-05
1:22654111 A G 0.720706 -2.2605e-06
1:22664774 C T 1.317166 4.8022e-05
1:22664835 A G 0.029540 1.8696e-05
1:22670695 G A 0.057730 -3.4425e-06
1:22675846 A G 0.696921 2.7079e-05
1:22677703 C T 0.060798 -1.9196e-05
1:22679088 A G 0.072307 -3.7918e-06
1:22685034 T G 0.022607 6.9699e-06
1:22689273 A G 0.298743 2.0771e-05
1:22689344 T G 0.287519 6.8616e-06
1:22697640 T C 0.068776 2.3278e-05
1:22698447 G A 0.351289 2.4932e-05
1:22699566 G T 0.025353 -2.8069e-05
1:22699970 A G 0.108248 -1.5007e-05
1:22702858 T G 0.238302 1.2153e-05
1:22711473 C G 0.352305 3.0174e-05
1:22713451 T C 0.584193 9.7652e-07
1:22713774 A C 0.035211 2.1165e-05
1:22719071 C T 0.522685 8.3425e-06
1:22724013 A G 0.395247 1.4737e-05
1:22724562 A G 0.047211 1.9802e-05
1:22725826 A G 0.024327 -4.3699e-06
1:22726371 A G 0.496290 -3.1990e-05
1:22728093 A G 0.144098 1.1782e-05
1:22732386 C G 0.364841 1.8286e-05
1:22733183 T C 0.037369 8.0928e-07
1:22733877 G A 0.982232 -2.9656e-05
1:22735745 A G 0.042835 8.1673e-06
1:22737964 C T 0.027382 1.2055e-05
1:22738819 A G 0.048051 -1.2631e-05
1:22742985 T C 1.649078 2.4117e-05
1:22744334 T C 0.244713 -1.1667e-05
1:22744996 T C 0.904011 -3.7364e-06
1:22745776 A G 1.647945 2.8122e-05
1:22746686 C T 1.621222 3.3980e-05
1:22756766 G A 0.210531 5.9940e-05
1:22769375 T C 0.059655 3.1454e-05
1:22772772 C T 0.079075 -2.3122e-05
1:22780927 T C 0.473131 -1.6835e-05
1:22784335 T C 0.765090 -1.2649e-05
1:22787205 G A 0.072642 3.7216e-06
1:22793532 A G 0.057523 -3.0598e-05
1:22797156 C T 0.059058 -3.6527e-05
1:22801905 T C 0.067932 8.4237e-06
1:22804658 T G 0.053111 2.3703e-05
1:22810782 A G 0.047889 2.8128e-05
1:22821166 A G 0.045643 -1.9456e-05
1:22821844 T G 0.077014 -1.2290e-07
1:22833848 G A 0.038012 4.7701e-05
1:22835677 G A 1.422548 3.1468e-05
1:22843428 A G 0.642041 1.7885e-05
1:22846843 C G 0.027060 1.9099e-05
1:22848972 C A 0.405456 3.6554e-05
1:22849003 C A 0.778654 6.7832e-06
1:22852880 C G 0.058756 2.9934e-05
1:22855814 A G 0.039167 1.6440e-05
1:22855991 T C 0.048106 3.1206e-05
1:22859343 T C 0.022838 -1.2409e-05
1:22866290 A C 0.726929 -9.3470e-06
1:22868956 T C 0.312203 -3.2871e-05
1:22869102 C T 0.120530 -5.0872e-07
1:22869904 A C 0.022390 -1.6874e-05
1:22871312 G A 1.743843 1.8338e-06
1:22877240 G A 0.919020 2.2722e-05
1:22880124 A G 0.214734 1.6212e-05
1:22885071 A G 0.649834 9.7355e-06
1:22885573 A G 0.243602 7.0663e-06
1:22886420 T C 0.314410 7.0889e-05
1:22895820 A G 0.022701 -1.7924e-06
1:22899048 A T 0.040365 2.5854e-05
1:22899717 T C 0.338997 6.5506e-07
1:22902523 T C 0.150811 1.3756e-05
1:22902772 T C 0.192247 2.8584e-05
1:22907482 G A 1.920049 2.2049e-05
1:22912241 T C 0.055442 -5.3249e-06
1:22915081 A G 0.671818 -4.5810e-06
1:22915753 C T 0.704860 3.3088e-05
1:22915858 T C 0.142846 2.9483e-05
1:22916864 C T 0.277739 7.7686e-07
1:22923689 A C 0.073632 3.2313e-05
1:22923859 A C 0.023299 -1.0116e-05
1:22923873 C G 0.198339 1.3950e-05
1:22924783 T C 0.348102 -3.1317e-05
1:22936072 G A 0.647098 3.6375e-07
1:22936914 T G 0.080802 5.3786e-06
1:22937703 T C 0.088932 4.1364e-05
1:22940094 A G 0.211982 -7.0941e-06
1:22940109 G A 0.065790 1.5289e-06
1:22950466 A G 0.267349 5.1908e-06
1:22955721 T G 0.126457 8.5338e-06
1:22962600 G A 0.766995 -3.0053e-05
1:22963687 T C 0.073352 1.5074e-05
1:22966609 G C 0.607073 -2.2238e-05
1:22967395 A G 0.025911 -2.0744e-05
1:22971892 G A 0.746676 6.7460e-06
1:22974928 C T 0.914800 -7.8050e-06
1:22977827 A G 0.048655 1.0704e-05
1:22978268 T C 0.088631 3.1256e-06
1:22984360 T C 0.088754 2.3347e-05
1:22987958 G A 1.951913 9.0031e-06
1:22991844 A C 0.162080 -2.1591e-05
1:22991921 G A 0.563180 -1.8036e-05
1:23007175 T C 0.629388 2.8037e-05
1:23008298 A C 0.063537 1.1970e-05
1:23010566 G A 0.044990 5.0969e-06
1:23013859 G A 1.427268 1.4024e-05
1:23016103 C T 0.550320 -2.7874e-05
1:23019481 A G 0.066208 2.6399e-05
1:23020819 T C 0.030452 1.0207e-05
1:23026445 A C 0.035380 4.6183e-07
1:23029608 G A 0.477588 4.5522e-05
1:23031406 A G 0.592960 -3.6322e-05
1:23033257 A C 1.244141 3.8773e-06
1:23045380 G A 0.675505 -3.9437e-05
1:23047050 T G 0.042416 -2.0573e-06
1:23061551 A G 0.151966 6.5536e-06
1:23061649 T C 0.381806 -8.5075e-06
1:23066236 A G 0.073531 1.9148e-05
1:23067044 A G 0.975069 -2.2868e-05
1:23068761 A G 1.616269 4.1725e-05
1:23072420 G A 0.198077 -4.0219e-06
1:23076839 A G 1.207863 -4.2636e-06
1:23078139 T C 0.043747 1.8984e-05
1:23079149 T G 0.072778 4.9132e-06
1:23080033 A C 0.080883 -8.3428e-05
1:23080351 A G 1.845963 -4.3129e-05
1:23082667 A G 0.736069 -1.2824e-05
1:23086441 A G 1.543702 -5.3597e-06
1:23090913 T C 0.021396 -1.1438e-05
1:23096818 C A 0.276382 -4.4132e-05
1:23099110 A G 0.183078 1.2519e-05
1:23102006 G A 0.069993 -3.7287e-05
1:23102372 G C 0.537937 -6.5564e-05
1:23102856 A G 1.641369 -1.9002e-05
1:23104264 T G 0.199946 -6.7274e-07
1:23106474 G A 1.855421 -1.9564e-06
1:23108366 C T 1.666371 2.3547e-06
1:23110505 T C 0.189368 -8.4791e-06
1:23120938 T C 1.878226 7.9043e-06
1:23121397 G T 0.063222 -1.0661e-06
1:23123589 C T 1.585463 3.9103e-05
1:23125568 C T 0.079370 -4.7012e-05
1:23129067 A C 0.057302 1.3889e-05
1:23132591 A G 0.079815 9.8061e-07
1:23140700 T C 1.387681 2.0153e-05
1:23143193 G A 0.025915 -2.1332e-05
1:23143778 A G 0.412333 -8.3005e-06
1:23143828 C T 0.026979 -2.2703e-06
1:23147199 T C 0.039138 1.6559e-06
1:23149821 C A 0.387821 1.9143e-05
1:23156102 T C 0.305981 -3.5277e-05
1:23164756 G T 0.366811 4.7604e-05
1:23166093 C T 0.093191 4.9946e-05
1:23174911 A G 0.068276 -1.7097e-06
1:23182684 A G 0.674210 9.8142e-06
1:23183006 T C 0.036561 -4.0446e-05
1:23184206 C A 1.387522 -3.9210e-05
1:23184590 A G 0.082217 -8.0790e-06
1:23184933 A G 0.287798 1.8112e-05
1:23193105 C G 0.070058 -1.0774e-05
1:23198870 A C 0.156442 -9.2228e-06
1:23201760 G A 1.860900 -6.3344e-07
1:23206586 C T 0.177134 8.1058e-06
1:23210282 A G 1.017771 -3.7447e-05
1:23210559 T C 0.229159 8.0307e-05
1:23213647 A G 0.227484 -1.2684e-05
1:23229640 C A 0.226263 1.8693e-05
1:23229984 G A 0.159088 4.0906e-05
1:23234946 G A 1.064881 -3.5352e-06
1:23235358 A G 0.065270 -6.3863e-05
1:23244604 A G 0.060879 -5.5655e-05
1:23246170 T C 0.033276 2.5477e-05
1:23250277 G A 0.046565 1.2298e-05
1:23257059 C T 0.928043 -5.1854e-06
1:23257270 A G 0.066238 -1.2368e-05
1:23261103 T C 0.077072 -1.3431e-05
1:23263234 T G 1.392060 -5.7343e-05
1:23277355 A G 0.779894 -9.7473e-05
1:23278427 G A 0.054592 5.2438e-06
1:23278632 G A 0.613302 2.4119e-05
1:23280076 A G 0.068231 -9.8769e-06
1:23283183 T C 0.062352 -4.7792e-05
1:23287199 A G 0.303060 1.2519e-04
1:23289568 C T 1.390281 -2.4312e-04
1:23289703 G A 0.049742 9.6018e-06
1:23289841 T G 0.086654 -3.3788e-05
1:23294671 G A 1.670730 -3.7928e-05
1:23294738 T G 0.059584 -4.7948e-05
1:23326567 C A 0.139243 7.8426e-06
1:23339209 T C 0.331074 -2.4557e-05
1:23345510 T C 0.143154 -7.7630e-05
1:23358028 G T 0.087725 -9.6130e-07
1:23366884 G A 0.353383 -7.3366e-05
1:23386605 A G 0.026239 -1.3152e-05
1:23386753 G A 0.179066 3.8333e-05
1:23392108 G A 0.023185 1.7380e-06
1:23406485 G C 1.037544 -2.8593e-05
1:23407500 T C 0.025600 2.9668e-05
1:23410979 G A 0.024298 3.3929e-06
1:23418803 C G 0.029229 -1.4786e-05
1:23419283 A G 0.054530 -1.1608e-05
1:23419383 T C 1.673366 -3.4347e-05
1:23419855 C T 1.673954 -3.3822e-05
1:23445451 T C 0.224170 6.8328e-06
1:23450118 A G 0.029190 4.4344e-06
1:23453229 T C 0.027998 -2.9371e-06
1:23458118 C T 0.084317 -3.2586e-06
1:23461959 C G 0.029381 7.7046e-06
1:23470460 T C 0.803225 -2.1947e-05
1:23495320 A C 0.340146 -2.5080e-05
1:23506560 A C 0.026307 6.1154e-06
1:23507068 G A 0.683662 -6.2169e-06
1:23508165 A G 0.131696 8.4850e-06
1:23512452 T C 0.331947 6.4102e-05
1:23513456 T G 0.045659 -1.7018e-05
1:23514472 A G 0.102454 1.0633e-05
1:23519633 G A 0.207632 1.1842e-05
1:23520797 C T 0.133170 1.1283e-05
1:23521340 A G 0.319045 6.7789e-05
1:23521835 A G 0.613760 2.1772e-05
1:23532818 A G 0.024120 -2.1253e-05
1:23536891 G C 0.822340 2.4319e-05
1:23545972 G A 0.031089 9.0479e-06
1:23547246 G A 0.044007 2.9746e-05
1:23553778 C G 0.042387 -2.2387e-05
1:23564656 A C 0.039628 3.7112e-05
1:23565599 T C 0.321905 5.1030e-05
1:23590184 G A 0.337936 2.3776e-05
1:23600312 C T 0.092366 -4.6144e-05
1:23607503 T G 1.838111 -5.7398e-05
1:23622513 A G 0.051453 -1.3436e-07
1:23622851 C T 0.034169 -2.8856e-05
1:23633381 C T 0.081934 -5.9164e-06
1:23640663 G A 0.313316 1.3071e-05
1:23654791 C T 0.051287 2.5337e-05
1:23669856 A G 0.027628 -5.8938e-07
1:23687116 C T 0.049450 -3.5630e-06
1:23690673 T C 0.079175 3.7878e-05
1:23693385 C T 0.367713 7.1913e-06
1:23696152 A G 1.840877 -4.3984e-05
1:23700811 T C 0.136558 2.0833e-06
1:23703768 G A 0.068760 9.3029e-07
1:23709173 A G 0.025843 1.7030e-05
1:23709806 T C 0.053533 3.2285e-05
1:23711376 T C 1.836771 -3.6134e-05
1:23712528 A T 1.721164 -1.9061e-05
1:23720185 T C 1.435801 -4.8559e-05
1:23721974 G A 0.064738 3.0512e-05
1:23724972 T C 0.043595 5.5171e-06
1:23726583 A G 0.055611 1.2298e-05
1:23729223 T C 0.093499 -8.5501e-06
1:23730504 A C 0.032325 2.8654e-05
1:23732762 G A 1.749604 1.4497e-06
1:23746625 C T 0.410704 -2.3906e-05
1:23748440 A G 0.048726 -2.2147e-06
1:23748688 T C 0.025509 1.6941e-05
1:23748784 C T 0.936654 -1.0539e-03
1:23756695 G A 1.726640 1.9566e-06
1:23766233 T C 1.714763 6.3468e-06
1:23767487 T C 0.156481 -8.4115e-06
1:23767536 T C 0.025068 4.4585e-06
1:23769674 G A 1.776405 2.3708e-06
1:23775425 A G 0.048051 -2.2256e-05
1:23783387 G A 0.031231 -4.0300e-06
1:23788404 T G 0.084953 3.9155e-05
1:23794782 C G 1.381388 -1.1514e-04
1:23809597 A G 0.280348 7.7629e-05
1:23811081 C T 0.085070 4.0637e-05
1:23812840 C T 0.196908 2.0048e-05
1:23817182 T C 0.146825 -2.5326e-05
1:23829648 C T 0.111845 2.2840e-05
1:23835794 G A 1.020098 -3.0318e-05
1:23844167 T C 0.046802 -4.3226e-05
1:23845963 C A 0.078471 -2.2768e-05
1:23847464 A C 1.005459 -3.0415e-05
1:23847529 T C 0.022481 2.6397e-05
1:23849147 T C 0.080789 8.2944e-06
1:23849346 T C 1.081824 -3.7645e-05
1:23850023 C G 1.240782 -4.2294e-05
1:23871286 A G 0.540901 1.4023e-05
1:23875266 A G 0.159295 -1.7992e-06
1:23880208 G A 1.151996 1.0674e-05
1:23880912 A G 0.372137 8.9625e-06
1:23884333 G C 0.282478 -7.7421e-06
1:23885498 C T 1.485569 1.5329e-05
1:23886935 G T 1.045123 2.2409e-05
1:23888085 T C 0.084758 3.5988e-06
1:23889095 C G 0.059347 1.6739e-05
1:23890507 A G 0.090133 6.0706e-06
1:23894438 A G 0.030910 -1.2485e-05
1:23895154 A G 0.137604 -2.5664e-05
1:23900159 G T 1.110378 1.3496e-05
1:23909515 C G 0.464250 -2.9640e-05
1:23910170 A G 0.033208 1.5331e-05
1:23912167 T C 1.934668 -3.7427e-05
1:23917707 C A 0.276363 1.5225e-05
1:23921172 A G 0.105463 -7.5204e-05
1:23922916 T C 0.104048 -3.5853e-05
1:23927929 C T 0.516846 -1.9213e-05
1:23935397 C T 0.120800 -9.7484e-06
1:23937017 C T 0.137191 4.3371e-05
1:23938213 C T 1.416907 -4.4948e-05
1:23940184 T C 0.050797 -2.2593e-07
1:23941735 C T 1.218308 -4.2288e-05
1:23944851 T C 1.560528 -5.7130e-06
1:23945119 A G 0.310736 -1.7588e-05
1:23945583 A G 0.031183 4.4550e-06
1:23950177 T C 0.498747 -3.0253e-05
1:23956575 C T 0.537233 -4.3228e-05
1:23957318 A G 1.258413 -4.3146e-05
1:23958921 G A 1.719450 -4.5246e-05
1:23965704 C A 0.459460 -7.2131e-07
1:23968743 C T 1.979636 3.2765e-07
1:23970130 T C 0.571960 -2.1486e-05
1:23970162 T C 0.031312 1.8113e-05
1:23970650 A C 0.895186 8.1986e-06
1:23971705 C G 0.038586 3.2553e-06
1:23972541 C T 0.601607 -5.2484e-06
1:23972896 T C 0.038924 2.7882e-06
1:23977474 T C 1.757962 -1.1724e-05
1:23979028 C T 0.104262 -8.2416e-06
1:23989270 A G 0.043565 -4.3978e-06
1:23991742 G T 0.594256 2.3930e-05
1:23996249 G A 1.963715 -8.2019e-06
1:24002974 A G 1.060872 -4.2096e-05
1:24003061 A G 0.027723 -3.3858e-06
1:24004202 A C 0.259176 2.2442e-05
1:24006548 C T 0.030835 -1.4501e-05
1:24021224 T C 0.092870 -3.7569e-05
1:24021737 T C 0.309671 3.3821e-05
1:24023011 T C 0.075381 -2.9349e-06
1:24023439 G A 0.036522 -1.0745e-06
1:24038231 C T 0.143573 1.4898e-05
1:24039173 A G 0.104074 1.6507e-06
1:24043985 T C 1.045549 7.7225e-06
1:24059856 A T 0.055215 7.7567e-06
1:24067143 T C 0.301589 5.3003e-06
1:24077451 T C 0.188686 1.1558e-05
1:24083649 C T 0.491817 1.5454e-05
1:24088128 A G 0.517803 -1.6116e-05
1:24100223 T C 1.150363 1.5042e-05
1:24102080 C A 0.679747 -3.3210e-05
1:24119627 T C 0.051975 1.7733e-05
1:24143932 G A 1.832613 -1.9527e-05
1:24158398 A G 0.852873 -1.5755e-05
1:24174093 G T 0.870988 -2.3379e-05
1:24175763 G A 0.193136 6.8426e-06
1:24182348 T A 0.676446 -2.5518e-05
1:24182986 G T 0.085170 -8.7106e-06
1:24193741 C T 0.194730 2.8434e-06
1:24201920 C T 1.140794 2.3291e-05
1:24203848 A G 0.102513 9.1050e-06
1:24209630 T G 1.523818 -3.1947e-05
1:24211913 C T 1.815696 -3.7609e-05
1:24216393 G T 1.705789 -6.6298e-07
1:24219158 T G 1.626058 -1.8779e-05
1:24228978 T C 0.092328 4.5723e-06
1:24235932 T C 0.279242 2.2710e-05
1:24245923 A G 0.029102 1.0571e-05
1:24321935 G T 0.861595 1.9489e-05
1:24373109 T C 0.059869 -1.2718e-06
1:24373780 T C 0.081113 4.5479e-05
1:24375163 A G 0.119021 1.9840e-05
1:24377856 T C 0.096992 -1.2807e-06
1:24378671 A G 0.313251 3.8969e-05
1:24381683 C A 0.050112 2.3372e-05
1:24386534 C T 0.423171 6.6484e-05
1:24393563 T C 0.242836 1.1884e-05
1:24394811 G A 0.240983 1.4352e-05
1:24399516 T C 0.027466 1.4300e-06
1:24406535 A G 0.419721 -1.2250e-06
1:24406647 A G 0.872997 -6.0649e-05
1:24409191 T C 0.870625 -5.6505e-05
1:24413907 A C 0.239594 -1.9478e-06
1:24414137 T G 0.064582 3.3725e-05
1:24415126 C T 1.293199 -1.6912e-05
1:24416628 C T 0.138561 3.1713e-05
1:24417266 A G 0.022383 -1.3665e-07
1:24417415 C T 0.294620 -1.1537e-05
1:24418768 C T 0.872364 -4.8054e-05
1:24419496 G A 0.936726 -5.1189e-05
1:24421474 A G 0.891648 -7.3820e-05
1:24421804 G A 0.808516 -5.9411e-05
1:24421950 G C 0.926323 -6.6855e-05
1:24422626 T C 0.193997 1.7831e-05
1:24424684 T C 0.048012 2.8876e-05
1:24425486 A G 0.060236 -1.0659e-05
1:24427890 A G 0.704997 1.4389e-05
1:24431956 A G 0.969298 4.0949e-05
1:24433012 T C 0.181698 4.3122e-05
1:24433055 A G 0.034714 -2.1185e-05
1:24436337 C A 0.876087 -8.8028e-06
1:24445288 C A 0.024214 1.1546e-05
1:24447468 C G 0.831499 -8.8179e-05
1:24449628 C T 0.621306 7.2913e-05
1:24452399 C T 0.411675 -4.9533e-04
1:24454688 T C 0.326835 2.3215e-05
1:24458479 T A 0.567270 1.1750e-05
1:24466259 C T 0.791378 -9.7383e-05
1:24470995 C T 1.899318 -4.7437e-05
1:24471449 T C 0.044874 1.8594e-05
1:24473526 T G 0.042978 -7.5896e-06
1:24473669 T G 0.127123 -1.6311e-05
1:24486955 C T 1.162846 -4.1673e-05
1:24487538 G C 0.051693 -5.4176e-07
1:24492808 T C 0.448567 6.9422e-06
1:24495722 A G 1.258384 2.2385e-05
1:24506121 A G 0.028713 -6.5483e-06
1:24507213 T C 0.052738 8.5183e-05
1:24507855 C T 0.720667 -1.6212e-05
1:24516690 A G 0.720528 1.6871e-06
1:24516880 A G 0.994878 2.6817e-05
1:24519437 A C 0.267346 -2.5284e-05
1:24519920 A G 1.468928 2.2827e-05
1:24524365 A G 0.536804 1.4287e-05
1:24525794 T G 1.743391 -3.7807e-05
1:24526135 T G 0.210505 7.3798e-05
1:24527816 C T 0.026944 6.6962e-06
1:24530246 G C 1.006810 4.0743e-05
1:24530964 C T 1.864977 3.8634e-05
1:24532144 C T 0.347469 2.2569e-06
1:24535011 C T 1.235602 5.3001e-06
1:24536670 C T 0.031137 1.1427e-05
1:24547724 G A 0.024139 -6.0837e-06
1:24549050 C G 0.067192 4.5512e-06
1:24553410 A G 0.698696 5.4610e-05
1:24556587 T C 0.115869 -9.4757e-07
1:24562952 A G 0.733829 -5.7841e-06
1:24565480 A G 0.715623 3.9786e-05
1:24567348 A G 0.537905 -2.5489e-05
1:24568784 T C 0.051479 -2.0814e-06
1:24578011 A G 0.060658 -2.4112e-05
1:24580993 G A 0.654219 -1.8177e-06
1:24583035 A G 0.055471 7.3848e-06
1:24583452 A G 1.500724 1.3801e-05
1:24584035 A G 0.091769 2.3580e-05
1:24584103 G A 0.098238 -4.4866e-05
1:24584490 A G 0.156504 2.2012e-05
1:24587703 A C 0.082885 -2.3539e-05
1:24603518 C T 1.803249 2.4406e-05
1:24617944 G A 0.961667 1.7536e-05
1:24621768 A G 0.081818 -3.1445e-05
1:24625549 G T 0.666095 -9.6200e-07
1:24627899 T C 0.031676 2.7984e-05
1:24635954 T C 0.043741 -1.3133e-05
1:24639413 G A 0.371722 -1.5669e-05
1:24641835 C T 1.131553 -4.3498e-06
1:24642857 C G 0.131050 -1.4998e-05
1:24644870 A C 0.068208 4.4280e-06
1:24646387 A C 0.122997 -3.1161e-05
1:24654576 A G 0.033792 4.6526e-06
1:24656001 G T 0.353876 -2.0672e-05
1:24656158 T C 1.291566 9.4867e-06
1:24657533 T C 0.023915 -1.0731e-06
1:24658063 G C 0.356668 -8.6411e-06
1:24659435 C T 0.575621 3.8469e-05
1:24663184 C T 0.084320 -1.8056e-05
1:24663965 A G 0.229022 3.7815e-06
1:24668667 G C 0.474027 -1.1533e-05
1:24669457 T C 0.073690 1.0102e-05
1:24669808 T C 0.532939 1.3159e-05
1:24671418 G A 0.087865 -1.8625e-05
1:24675790 T C 0.355635 -8.6002e-07
1:24681101 C G 0.060359 1.4289e-05
1:24688813 A G 0.042413 1.1432e-05
1:24690676 A G 0.093551 1.6659e-05
1:24690764 A T 0.517784 -7.7387e-06
1:24692283 T C 0.387477 -8.2334e-06
1:24700446 T C 0.043682 -4.8709e-05
1:24706292 C T 0.683305 1.6359e-06
1:24706329 A C 0.086858 1.6218e-05
1:24707669 A G 0.700462 -2.7290e-07
1:24718079 A C 0.471203 -9.5929e-06
1:24727235 T C 0.488198 1.2753e-05
1:24727678 T C 1.064816 7.8244e-06
1:24731093 A G 0.057548 1.0846e-05
1:24743603 A C 0.255966 -1.8287e-05
1:24749079 T C 0.479012 -1.5878e-05
1:24750992 A G 0.057169 -6.4487e-06
1:24751920 G A 1.230019 -2.0077e-05
1:24764719 A G 0.020335 -1.7049e-05
1:24775094 G A 0.079656 3.1780e-05
1:24784139 G A 0.516476 9.2440e-06
1:24784858 T G 0.039855 -1.9024e-05
1:24785393 T C 0.516151 7.9150e-06
1:24788950 A G 0.187362 -2.5019e-05
1:24796728 C T 0.038466 4.8139e-06
1:24804018 G A 0.621498 2.6678e-08
1:24813155 C T 0.659909 3.6505e-06
1:24815870 A G 0.206418 1.0429e-05
1:24827829 G A 0.092685 2.0015e-05
1:24831643 A G 0.117561 -1.3919e-05
1:24840768 A G 0.992580 -8.0769e-06
1:24843079 A G 0.029793 1.3627e-06
1:24843916 C T 0.035857 -3.8265e-05
1:24844069 T C 0.065069 -1.1296e-05
1:24851514 G T 0.302780 5.3548e-06
1:24861704 A G 0.952079 -7.0737e-06
1:24862465 G C 0.066929 3.2548e-05
1:24863478 C A 0.045218 4.4361e-06
1:24874735 C T 0.363993 -5.6972e-07
1:24879159 G C 0.415277 1.6371e-05
1:24882006 A G 1.050482 1.1314e-05
1:24885472 C T 0.142057 -1.2694e-05
1:24885851 A C 0.452890 -7.5854e-06
1:24889357 G A 0.311521 2.9838e-05
1:24891161 G A 0.749513 1.7148e-05
1:24895051 G A 0.603785 2.4142e-05
1:24895818 A G 0.049203 -1.1080e-05
1:24902506 G A 0.177823 -6.4826e-05
1:24904454 C T 0.462939 3.7607e-05
1:24908619 G T 0.513642 -1.5580e-05
1:24915248 T G 0.419416 -1.0716e-05
1:24915984 C T 0.819081 -1.3723e-05
1:24918735 T C 0.394355 -3.2326e-06
1:24922129 A G 0.917799 -2.8948e-05
1:24924896 G C 0.050800 -1.4317e-05
1:24925868 A C 0.536821 1.1921e-05
1:24927028 A C 0.049002 5.0635e-07
1:24945676 A C 0.050495 -8.5517e-06
1:24952693 G A 0.666219 -3.2713e-05
1:24965942 G A 0.139710 4.3329e-05
1:24986877 C T 1.508108 -1.9644e-05
1:24999518 G A 0.022731 -1.4101e-05
1:24999885 T C 0.027346 -1.4948e-05
1:25015418 A G 1.497708 1.1883e-05
1:25015530 G A 1.190121 -3.5710e-05
1:25015638 T C 0.615983 -1.1027e-04
1:25017985 G A 0.149827 3.8073e-05
1:25022871 A C 0.776888 -7.0521e-05
1:25024017 A G 0.062248 -1.8386e-05
1:25024040 G T 0.081473 -1.7612e-06
1:25040383 C T 1.282085 -3.7843e-05
1:25042903 G A 0.079756 -2.0501e-05
1:25044111 T C 0.500685 3.7050e-05
1:25046829 A G 0.087452 1.5814e-06
1:25050030 A G 0.140622 4.6522e-06
1:25079717 A G 0.035308 -1.9302e-06
1:25079781 T C 0.031244 -4.3478e-05
1:25080522 T C 0.605817 2.2410e-05
1:25083108 A G 0.021010 1.6163e-05
1:25093348 C T 1.891443 -4.9419e-06
1:25097392 G A 1.437547 -2.5757e-05
1:25152942 A G 0.073352 -1.9252e-05
1:25156402 G A 0.044964 -6.8824e-05
1:25171088 G A 0.559522 2.3622e-05
1:25173165 G A 0.064809 -1.0144e-05
1:25187952 C T 0.793916 -4.0419e-05
1:25190803 G A 0.552527 2.0673e-05
1:25193155 A G 1.202309 1.1536e-05
1:25197277 A G 0.057250 -2.6253e-05
1:25197357 T G 0.059629 5.1318e-05
1:25203390 T C 1.024730 -1.5247e-05
1:25205252 G T 0.284419 -7.3939e-06
1:25216532 C T 1.701491 -8.4770e-06
1:25219575 A G 0.369566 2.6982e-05
1:25222945 A G 0.183655 2.4252e-05
1:25224321 C T 0.460898 7.8955e-05
1:25224412 G A 0.505135 6.6983e-05
1:25226208 A G 0.088585 -7.0090e-06
1:25236934 T C 1.841808 -1.9050e-05
1:25238040 A G 0.080594 -1.2557e-05
1:25238631 G A 0.831486 5.3280e-05
1:25242193 T C 0.034088 4.1759e-05
1:25243960 G A 0.042192 6.7051e-05
1:25247169 A G 0.030569 2.0830e-05
1:25251326 A G 1.148363 -8.8752e-05
1:25257753 T C 0.079740 2.0377e-07
1:25258172 A C 0.029927 9.6865e-06
1:25264162 A G 1.577020 -3.8952e-05
1:25264658 G C 1.544163 -1.1995e-04
1:25266476 T G 0.068299 3.2979e-05
1:25267922 C T 0.969438 7.6002e-05
1:25286151 T C 1.235465 1.0291e-05
1:25291010 T A 0.944266 -4.4651e-05
1:25292316 A G 0.127860 2.4449e-05
1:25293356 T C 0.996878 -4.3987e-05
1:25294874 A G 0.096771 -3.4680e-05
1:25297184 A G 0.944535 -5.2279e-05
1:25298408 A G 0.473835 -4.3707e-05
1:25302014 C T 0.260497 2.4937e-05
1:25303576 G A 1.001487 -4.3298e-05
1:25305665 A G 0.045889 -1.4955e-05
1:25306442 A G 0.076248 -3.2201e-05
1:25306562 T C 1.152775 2.7835e-05
1:25310009 C G 0.512545 2.2422e-05
1:25312962 C T 0.633676 5.5958e-05
1:25314118 A G 0.149198 4.1031e-06
1:25318031 G A 0.021387 3.0492e-05
1:25318121 T G 0.116493 -6.9281e-05
1:25321557 G A 0.062661 4.5240e-05
1:25322230 T C 0.200073 3.2116e-05
1:25322839 A G 1.681026 -2.2506e-05
1:25326313 T C 1.238935 -2.1001e-06
1:25329722 G C 1.672259 2.6015e-05
1:25333062 C T 0.259582 6.0992e-05
1:25333429 C T 0.124052 -7.6668e-05
1:25334786 G C 0.086784 7.3615e-06
1:25340330 G A 0.403235 1.4902e-05
1:25342567 C T 0.371163 2.0792e-06
1:25347916 A G 0.030134 3.9854e-05
1:25350497 C T 0.359871 3.0691e-05
1:25350779 T C 0.091750 7.8841e-06
1:25353703 A G 0.072823 1.0871e-05
1:25361272 C T 0.152187 -2.5220e-05
1:25363718 T G 0.329078 -1.3191e-05
1:25367501 C T 0.033614 3.4102e-05
1:25368348 G T 1.736653 4.9690e-05
1:25370099 G A 1.713530 1.8987e-05
1:25371793 A G 0.570623 -1.7376e-05
1:25373716 T C 0.226685 6.9603e-06
1:25377908 A C 0.240142 1.0148e-05
1:25378444 G A 0.948395 5.6302e-05
1:25378844 T C 0.078413 8.2617e-06
1:25379395 G C 0.189436 4.5891e-06
1:25381063 C T 1.512493 4.4493e-05
1:25381586 A G 0.116817 -1.7152e-05
1:25393816 A G 1.446700 3.8462e-05
1:25395852 A G 0.253979 3.6966e-05
1:25395879 A G 0.291761 1.4968e-05
1:25398093 A G 0.938774 5.5024e-05
1:25398545 T C 0.033649 2.0307e-05
1:25400627 A G 0.353555 5.6831e-05
1:25402611 G A 0.445522 2.8719e-05
1:25408685 T G 0.120732 -1.4347e-05
1:25408928 G C 1.003126 3.2284e-05
1:25413466 A G 0.171717 -1.6325e-05
1:25413520 T G 0.054020 7.3514e-07
1:25421777 T C 0.212783 2.0448e-05
1:25421990 C T 0.961290 4.8899e-05
1:25424889 T G 0.710291 2.8992e-05
1:25425109 T A 0.088436 3.4850e-05
1:25427217 A G 1.162765 -7.1697e-05
1:25431725 T C 0.634004 -5.0229e-05
1:25439449 G A 0.076108 -1.1954e-04
1:25441346 A C 0.106937 -2.9369e-05
1:25443597 T C 0.142404 5.2796e-05
1:25443900 C T 0.069013 2.7229e-06
1:25451250 A G 0.027800 -6.4138e-06
1:25452437 T C 0.458927 1.6954e-06
1:25453165 G T 0.043020 2.4271e-05
1:25459385 G A 0.044075 3.9616e-05
1:25463357 T C 0.083700 -2.3725e-05
1:25465981 T C 0.641378 -5.5897e-05
1:25467172 G T 0.032104 1.0084e-05
1:25472465 A G 0.424213 1.5559e-05
1:25474596 A G 0.128113 -3.2133e-06
1:25475026 G T 1.415310 -5.0637e-06
1:25486299 G A 1.411999 -2.5919e-06
1:25493976 A T 0.044984 1.8819e-05
1:25494504 C G 0.578938 1.4456e-05
1:25499030 A G 0.705915 -1.6746e-05
1:25501290 G A 0.020319 -3.6313e-05
1:25502029 G C 0.028641 1.2495e-05
1:25504207 C T 0.090929 1.2951e-05
1:25508191 T C 0.560489 -1.5514e-05
1:25508271 T C 1.197635 -7.7009e-08
1:25511507 A G 0.490337 -1.9797e-05
1:25515194 A G 0.072343 -2.6893e-05
1:25525915 G A 0.423249 -2.5215e-05
1:25527944 T C 0.177722 -2.4668e-05
1:25533594 G A 0.033890 3.6639e-06
1:25543484 C A 1.696921 3.0363e-06
1:25554719 A G 0.049823 2.1095e-05
1:25564304 C G 0.087225 2.8452e-05
1:25565906 A G 0.026022 -2.7204e-05
1:25566297 A G 0.041816 4.3724e-06
1:25570081 C T 0.502077 9.0370e-06
1:25572984 G T 0.088751 -3.2643e-06
1:25583610 G C 0.814696 -4.8071e-06
1:25584976 A G 1.715757 7.2966e-06
1:25600747 A C 0.831717 -2.1316e-06
1:25651253 A G 0.044069 3.0685e-05
1:25663071 G C 1.115671 -1.1491e-05
1:25667488 G A 0.027314 4.5541e-06
1:25680844 A G 0.026859 -2.8245e-05
1:25683118 G A 0.037580 -1.7584e-05
1:25687742 T C 0.075537 7.0564e-06
1:25687901 C T 0.879044 1.7296e-05
1:25688276 G A 1.120832 -1.7548e-05
1:25695835 A G 0.298408 -5.7517e-06
1:25699706 A G 0.064881 -2.1516e-05
1:25707692 A C 0.091130 -2.7717e-05
1:25717365 G C 0.313836 -1.6227e-05
1:25719599 A T 1.120453 -2.0526e-05
1:25743428 G A 0.313787 -5.8263e-06
1:25747156 C T 0.020841 -4.8213e-06
1:25752282 A G 0.222459 -2.4486e-05
1:25754025 G C 0.893605 1.2256e-06
1:25754829 A G 0.194373 4.6668e-05
1:25755660 A G 0.037950 1.7662e-05
1:25799051 A G 0.049739 2.0108e-05
1:25800018 G T 0.316578 -9.1341e-06
1:25811488 A G 1.781384 2.8839e-05
1:25813064 T C 0.021020 -2.4421e-06
1:25826502 G A 0.880729 2.6828e-05
1:25830231 A G 0.043215 2.5552e-05
1:25844055 A G 0.023672 5.8107e-05
1:25845923 G A 0.027369 -2.1833e-05
1:25857210 G A 0.030624 -1.2932e-05
1:25859024 T G 0.856259 3.8747e-05
1:25866838 C T 1.128161 6.9826e-06
1:25868115 A G 0.026158 -1.9895e-05
1:25874688 T C 0.118135 -8.0266e-06
1:25876463 G A 0.081792 1.1640e-05
1:25877492 T C 0.070642 1.6944e-05
1:25879916 A G 0.048915 1.4859e-05
1:25880070 T C 0.035230 -2.8426e-05
1:25884497 G T 1.036937 7.2935e-06
1:25887525 A G 1.005930 8.5041e-06
1:25888107 T C 0.041238 5.0018e-06
1:25888240 G A 0.077364 -1.3252e-05
1:25889422 T C 1.069548 1.6485e-06
1:25889917 C T 1.082882 -1.5071e-05
1:25890247 T C 0.104045 -4.8748e-06
1:25892880 G T 0.986877 -8.9337e-06
1:25895277 A G 0.091675 -7.8116e-06
1:25895406 T C 0.921630 -6.4240e-06
1:25900215 C T 0.772873 1.8285e-06
1:25900240 A G 0.329977 3.2551e-05
1:25900926 A G 0.029488 -4.4844e-05
1:25903525 T C 0.062657 -1.6449e-05
1:25904391 C G 0.104827 1.1276e-05
1:25904854 C T 0.029644 -9.0438e-05
1:25924238 G C 0.058785 -3.9879e-05
1:25938947 C G 0.159211 -1.8225e-05
1:25965920 G A 0.029225 3.0637e-06
1:25967587 C T 1.883468 -7.7044e-06
1:25968343 G A 0.415417 -4.5805e-06
1:25970541 T C 0.040888 6.8997e-06
1:25971646 C T 0.411392 -1.6027e-05
1:25976850 A G 0.048532 7.5595e-06
1:25984265 C A 0.047220 2.0343e-05
1:25999517 A G 0.418945 -5.7639e-06
1:26003756 G A 0.050073 1.2301e-05
1:26005360 T C 0.028404 1.5918e-05
1:26008164 C T 0.299434 -2.5428e-05
1:26009250 C T 1.844830 -6.9936e-06
1:26010884 A G 0.020764 -2.3061e-05
1:26012517 C A 0.157958 -5.7251e-05
1:26015837 T G 0.177806 -5.5241e-05
1:26027064 G T 0.230204 -9.8670e-06
1:26032034 T G 0.199518 -3.0724e-05
1:26049168 G C 0.090471 -3.2940e-05
1:26057040 T C 0.053738 3.9988e-05
1:26063782 G A 0.123793 -5.9217e-05
1:26070909 T C 0.983751 1.6548e-05
1:26074380 C T 0.041245 -1.4079e-05
1:26080217 T C 0.142972 4.7630e-05
1:26081941 C T 0.090464 -2.3118e-06
1:26086890 A G 1.600088 -3.9319e-06
1:26098107 A G 1.288398 -9.2523e-06
1:26103898 G A 0.174434 -2.5056e-05
1:26106769 A C 0.249672 -2.4677e-05
1:26109307 C G 1.250208 -1.0732e-05
1:26116076 A G 1.539453 -1.7654e-05
1:26118002 T C 0.071723 -3.1459e-06
1:26118299 A G 0.825115 1.1320e-05
1:26127425 A G 1.092844 3.1129e-06
1:26129631 T C 1.088741 2.6494e-06
1:26131638 G A 0.032789 -2.8809e-06
1:26135116 A G 0.031228 9.4947e-06
1:26137817 T G 0.077157 -1.7651e-05
1:26140573 A C 1.576491 5.3433e-06
1:26141261 T C 0.517076 -5.6800e-07
1:26141617 G A 1.897945 -4.5799e-05
1:26144674 A G 0.437972 1.4025e-05
1:26145328 T C 0.091948 1.2365e-06
1:26147811 T C 0.042092 -3.8413e-05
1:26148821 T C 0.026479 3.9552e-06
1:26162313 G T 0.124202 -5.0911e-06
1:26165113 A G 1.581142 9.8985e-06
1:26168781 T C 1.474514 2.7834e-06
1:26174522 T C 0.051177 2.7096e-05
1:26197637 A G 0.041238 5.4319e-06
1:26199334 A G 0.020475 4.3329e-05
1:26202426 T C 0.723550 7.4410e-06
1:26206975 C T 0.065478 2.7327e-05
1:26215316 T C 1.100403 3.4822e-06
1:26218084 T C 1.101945 3.5706e-06
1:26222423 A G 0.042913 1.1876e-05
1:26226152 A G 0.058344 -1.4758e-05
1:26235705 T C 1.191913 1.6163e-05
1:26255215 A G 0.452186 -5.8198e-07
1:26260527 T C 0.062200 -2.7334e-05
1:26260728 A G 1.489854 -2.2494e-05
1:26275548 T G 1.739766 -8.9708e-08
1:26279095 C T 1.284201 -2.4354e-05
1:26283961 T C 0.380443 2.1837e-05
1:26284104 T C 0.100303 1.9398e-05
1:26299050 A G 0.039589 -1.7912e-05
1:26310394 G A 1.275389 -7.1986e-06
1:26323370 A C 0.421740 3.3004e-06
1:26324108 A C 1.289372 6.9092e-06
1:26337800 T C 0.083122 -7.7149e-06
1:26339903 A G 1.240866 -1.2711e-06
1:26344477 A G 1.676631 3.7610e-06
1:26345027 G A 0.431539 2.4512e-06
1:26351382 C T 0.367762 9.6343e-06
1:26357656 A C 1.387331 1.6806e-05
1:26365374 G T 1.384406 1.9986e-05
1:26374426 C T 1.788788 2.3069e-05
1:26375718 A G 0.040735 7.0583e-05
1:26382450 A G 0.031017 4.7559e-06
1:26384690 G T 0.431594 -1.1396e-05
1:26385003 C T 0.429530 -1.1906e-05
1:26385385 G A 0.086362 -3.2470e-05
1:26386297 G A 1.369865 3.2373e-05
1:26388212 G A 0.068422 1.5261e-05
1:26390501 A G 0.030222 3.8707e-06
1:26392345 A G 0.041151 9.7556e-06
1:26392824 A C 0.194185 2.2204e-05
1:26402693 A G 0.095291 -8.0373e-06
1:26403991 T C 0.357365 -1.3854e-05
1:26411483 T C 0.134416 -9.8179e-06
1:26426719 G A 0.135935 -3.6926e-05
1:26447976 G A 0.115094 1.8715e-05
1:26450009 T C 0.352156 -1.6827e-05
1:26452570 C T 0.093246 -2.7823e-05
1:26471743 A C 1.405897 7.1775e-05
1:26474444 T G 0.047915 1.5715e-05
1:26482411 A G 0.386429 -1.0255e-05
1:26486092 C T 1.228860 -7.4338e-06
1:26490240 G T 0.052696 3.2335e-05
1:26493171 A G 1.042598 -3.2761e-05
1:26493519 T C 0.083664 2.4768e-05
1:26496383 T G 0.134468 -1.4412e-05
1:26497340 C A 1.510909 -8.3207e-05
1:26499036 G T 0.115701 4.2423e-05
1:26501044 G A 0.583794 2.4349e-07
1:26506790 G A 0.200378 2.4423e-05
1:26508538 T C 0.082635 -3.0584e-05
1:26512556 T C 0.058500 3.5617e-05
1:26519293 A G 0.078702 3.6274e-05
1:26520292 T G 0.193876 1.9457e-06
1:26521140 A G 0.378574 -2.2553e-05
1:26522518 A G 0.673759 7.1782e-06
1:26526375 A G 0.030456 -8.4246e-06
1:26526439 G A 0.374046 -1.7698e-05
1:26526554 A G 0.412889 5.0188e-05
1:26527255 A G 0.481372 8.7295e-05
1:26527951 A G 0.529384 1.3283e-04
1:26531728 C A 0.043893 -1.8863e-05
1:26549399 T C 0.335265 6.3680e-06
1:26549989 A G 0.206003 8.5361e-06
1:26557959 G A 0.069733 2.0399e-05
1:26561369 A G 0.032403 -2.0332e-05
1:26582091 A G 0.627334 9.6930e-06
1:26588347 G A 0.025661 -8.8152e-06
1:26593199 G A 0.045227 -4.0221e-05
1:26596080 A G 0.343597 3.9644e-05
1:26598281 C T 0.545364 1.0200e-05
1:26599489 G A 0.201056 -2.7764e-05
1:26600793 G A 1.333632 -1.4485e-05
1:26603993 C A 1.878405 -4.6729e-06
1:26610317 A G 0.048123 3.6615e-05
1:26612926 T G 0.344996 4.1591e-05
1:26618466 C T 1.873786 -5.6869e-06
1:26627478 C T 1.528336 -4.7244e-05
1:26633190 C A 0.093236 -4.2801e-05
1:26638500 A C 0.345418 4.3406e-05
1:26647949 C G 1.528349 -4.3232e-05
1:26648381 T C 0.346284 4.0442e-05
1:26648826 A G 0.196077 -2.2828e-05
1:26649208 A G 0.099543 -4.0339e-05
1:26656768 A G 0.026233 -1.6985e-05
1:26657685 T C 1.654573 -2.3774e-05
1:26663362 T C 1.027924 -3.5059e-05
1:26665478 A G 0.823924 -1.3828e-05
1:26666809 G A 0.227750 1.9954e-05
1:26670401 A G 0.026074 -1.9236e-05
1:26670609 T C 0.615435 2.5235e-05
1:26671144 C T 0.098043 -4.8278e-05
1:26671248 G A 0.397175 -5.3041e-06
1:26673108 T C 0.393524 -2.3050e-06
1:26678037 A G 0.057279 2.2428e-05
1:26682485 A G 0.193675 2.4470e-05
1:26684141 A C 0.380093 3.4019e-05
1:26688524 T C 0.060411 2.8500e-06
1:26689185 G A 0.183149 5.3531e-06
1:26690864 T G 1.316432 1.7044e-04
1:26691174 A C 0.743336 2.8772e-05
1:26694260 C T 0.377191 3.0486e-05
1:26695295 A G 0.570477 5.0774e-05
1:26697355 T C 0.073745 -2.8218e-06
1:26699103 C T 0.557841 3.5090e-05
1:26700268 G C 0.178404 2.6648e-05
1:26701448 T C 0.042712 4.6433e-05
1:26701901 C G 1.976082 -2.0020e-05
1:26702079 T G 0.156501 1.1060e-04
1:26702349 T G 1.139450 -4.8195e-05
1:26703477 C A 0.087400 2.2934e-05
1:26715232 A G 0.941348 -3.6315e-05
1:26715794 A G 0.068166 -5.3172e-05
1:26715872 C A 0.137879 3.2740e-05
1:26719115 C T 0.687356 1.3876e-05
1:26719264 T C 0.389486 -4.0525e-05
1:26720320 C G 0.077523 4.2325e-05
1:26722997 C T 0.056974 4.9884e-05
1:26728849 A G 0.063865 -1.6025e-05
1:26729420 A G 0.083496 -1.4622e-05
1:26729692 C T 0.127152 -2.9607e-05
1:26731940 A G 1.086972 2.9186e-05
1:26737645 A G 0.082201 3.8605e-05
1:26741544 G A 0.681708 8.1740e-05
1:26748208 A G 1.068610 -2.0314e-05
1:26756856 C T 0.504479 3.0678e-05
1:26767046 G C 0.067796 1.6372e-05
1:26769128 T C 0.029871 8.7496e-06
1:26770762 T G 0.027080 -1.0203e-05
1:26779270 T C 0.511818 2.2349e-05
1:26786627 A G 0.417501 9.8176e-06
1:26801229 A C 0.568581 -6.1000e-05
1:26809402 G A 0.219957 8.8159e-06
1:26856462 G T 1.905748 -2.2271e-05
1:26861281 T C 0.138902 -3.3912e-06
1:26865505 T C 0.295445 -4.6796e-06
1:26870122 A G 0.092428 -3.5038e-05
1:26873131 A G 0.074725 1.9951e-05
1:26873245 G A 1.462861 -2.8204e-05
1:26883511 C A 0.440368 2.2204e-05
1:26884676 A G 0.411184 1.2295e-05
1:26884864 A G 0.527778 5.7091e-06
1:26893411 T C 0.081503 -2.0885e-05
1:26899444 A C 1.039271 3.0682e-05
1:26900920 T A 0.266421 1.4417e-06
1:26901189 G A 0.036499 8.5974e-06
1:26905038 C T 0.647221 -9.4635e-06
1:26905236 G A 0.118151 -4.6503e-05
1:26905316 A G 0.040677 2.8100e-05
1:26910754 A T 0.356638 1.2734e-05
1:26924308 A G 0.067880 -1.1617e-05
1:26928944 G A 0.027307 4.3135e-05
1:26929344 G A 0.066043 -1.3682e-05
1:26929496 T G 0.068841 -8.3496e-06
1:26932756 C A 0.266544 2.7510e-05
1:26940681 G A 0.183675 -1.1240e-05
1:26941151 A G 0.102747 -1.1170e-05
1:26983261 T C 0.098576 -9.3418e-06
1:26987946 C G 0.590276 -1.2431e-04
1:27001711 G A 0.173999 3.0056e-05
1:27011533 C T 0.159133 1.9228e-05
1:27016714 T C 0.069467 1.3939e-05
1:27019744 C T 0.166599 3.1547e-05
1:27037997 G A 0.257157 -8.3076e-06
1:27050453 A G 0.041641 4.0404e-05
1:27070623 C T 0.138009 1.7242e-05
1:27079931 C T 0.163713 3.6477e-05
1:27084575 G A 0.157773 3.3580e-05
1:27093657 G A 0.441426 4.4110e-05
1:27109442 T C 0.074771 1.3244e-05
1:27126943 C T 0.077929 -7.6049e-06
1:27137663 T C 0.159360 2.3040e-05
1:27138393 T C 0.161876 3.0367e-05
1:27181490 A C 0.022932 -1.4812e-05
1:27190324 T C 0.096888 1.4326e-05
1:27209439 G A 0.321674 4.8762e-05
1:27210721 C T 1.212345 1.4703e-04
1:27210722 A G 0.029462 1.4239e-05
1:27219768 T C 0.042475 6.7962e-06
1:27225093 T C 0.037411 1.6053e-05
1:27234944 A G 0.109897 2.5857e-05
1:27242009 A G 0.771312 -4.9015e-04
1:27248275 T C 0.046561 -2.2911e-06
1:27254450 G A 0.020634 -5.5022e-06
1:27271698 C T 0.076481 -1.3172e-05
1:27278023 T C 0.087709 -2.8471e-05
1:27278553 A G 0.349858 1.5744e-05
1:27285195 T C 0.159945 2.3787e-05
1:27297312 A G 0.523088 5.4415e-05
1:27308092 C T 0.116840 2.6641e-05
1:27312816 A G 0.210417 -1.7179e-07
1:27323840 A G 0.040453 1.1719e-05
1:27332637 G T 0.026762 -1.3536e-05
1:27353142 A G 0.079747 7.0088e-06
1:27361219 A G 0.668108 2.1835e-05
1:27365710 G A 0.068435 -4.3177e-05
1:27371370 T C 0.034893 -1.4691e-05
1:27372443 A G 1.785938 7.3604e-06
1:27381578 A G 0.137454 -1.3667e-05
1:27381612 G T 1.107930 5.9597e-05
1:27382298 A G 1.926323 2.5875e-06
1:27383717 A G 0.230411 -6.8014e-06
1:27384835 C T 0.049005 -2.6436e-05
1:27388485 G T 0.198395 7.1961e-05
1:27394308 A G 0.046143 1.6525e-05
1:27397604 T C 0.143823 -1.6763e-05
1:27403402 G C 0.422483 1.0684e-06
1:27408062 T C 0.033153 1.5229e-05
1:27409975 G A 0.352071 -3.3022e-06
1:27410274 C A 0.326257 -7.7121e-06
1:27414786 C A 0.826154 -3.5664e-06
1:27415326 T C 0.033932 -1.3064e-06
1:27417917 T C 0.172230 9.6550e-06
1:27418225 C T 0.796441 -1.4567e-05
1:27437834 C A 0.080617 2.6483e-06
1:27444563 T C 0.048450 3.4852e-05
1:27445406 G A 1.929562 -5.9061e-05
1:27451206 A G 0.192984 -2.9105e-05
1:27467984 T C 0.247790 -2.0459e-05
1:27471887 C T 0.058399 -9.9038e-06
1:27480757 G A 0.740165 -7.4475e-06
1:27482962 C T 0.036447 1.6152e-05
1:27489958 C T 0.623173 1.7210e-05
1:27495700 C T 0.311190 -3.0798e-05
1:27502719 C A 0.711738 -5.8764e-06
1:27521504 G A 0.794439 -5.8332e-06
1:27532431 G C 0.066299 3.4054e-05
1:27540993 A G 0.315611 3.3102e-07
1:27543523 G A 1.897153 2.9111e-05
1:27544630 A G 0.036496 1.4132e-05
1:27558689 T C 0.475598 2.3871e-06
1:27564494 G A 1.898808 4.0767e-05
1:27567729 G A 0.071048 -1.3712e-05
1:27610746 T C 1.604019 3.3202e-05
1:27617040 C A 0.065926 -2.5603e-05
1:27618002 T C 0.046750 -1.9133e-05
1:27628545 T C 0.172629 2.2275e-05
1:27637691 C T 0.034279 -2.2136e-05
1:27640088 G A 0.298282 -1.2563e-05
1:27647082 C T 0.572827 4.0692e-06
1:27652114 A G 0.087176 1.5172e-05
1:27661952 T C 0.020975 -1.2289e-05
1:27662666 G A 0.854717 1.4473e-05
1:27665662 A G 0.038616 2.4812e-05
1:27666378 A G 0.072401 4.9595e-05
1:27675317 G A 0.619583 4.4786e-06
1:27676925 A G 0.795039 2.2162e-05
1:27679797 G A 1.411847 3.1768e-05
1:27682530 G C 0.071074 -2.4051e-05
1:27685108 A G 0.127593 -2.3641e-05
1:27686621 T C 0.021413 -1.3472e-06
1:27687466 T G 0.595421 3.5811e-05
1:27688633 A G 0.751331 5.3692e-06
1:27689763 T C 0.633111 3.3574e-05
1:27690297 T G 0.697765 1.1814e-05
1:27691973 C G 0.040553 -1.3162e-05
1:27696330 C T 0.075699 -1.0261e-06
1:27709020 C T 0.171000 -3.6081e-05
1:27720178 C T 0.534753 7.9160e-06
1:27720353 A C 0.050070 2.5866e-05
1:27727275 T A 0.099683 -3.3967e-05
1:27728208 T C 0.042478 -1.1163e-05
1:27731529 T C 0.038343 1.2183e-05
1:27731651 T C 0.346976 3.1489e-05
1:27739788 G A 0.041832 -1.5253e-05
1:27741071 G T 0.380680 -4.6337e-05
1:27744268 T C 0.026395 7.7901e-06
1:27744375 A G 0.363984 -6.6548e-06
1:27758763 T C 0.167832 -2.8650e-05
1:27762459 A G 0.030546 9.1749e-06
1:27786334 C T 0.272607 -2.4445e-05
1:27795495 C G 0.188349 4.7946e-05
1:27820430 T C 0.168023 -2.7595e-05
1:27830711 C T 0.045075 2.3412e-05
1:27842502 T C 0.041287 -1.4695e-05
1:27844779 T C 0.030929 2.9371e-07
1:27845221 A G 0.476851 -2.2022e-05
1:27849938 C T 0.079406 -3.2238e-05
1:27872199 A G 0.028777 -8.9341e-06
1:27877216 T C 0.021750 7.5281e-06
1:27877418 A G 0.171065 -1.7627e-05
1:27883227 C T 0.158156 -2.0254e-06
1:27887065 T G 0.030660 1.5985e-05
1:27887383 C T 0.027278 1.7829e-05
1:27890533 G A 0.183873 3.7879e-06
1:27894619 T C 0.032896 -1.3485e-05
1:27900939 C T 0.028700 2.7617e-05
1:27901368 T C 0.037152 6.7900e-06
1:27921364 A G 0.063634 -1.6846e-05
1:27923464 T C 0.073193 -1.3049e-05
1:27932135 A G 0.121112 -2.4637e-06
1:27932412 T G 0.091691 -2.5026e-05
1:27932651 A G 0.030274 1.7723e-05
1:27933690 A C 0.123212 -3.7815e-05
1:27936360 C A 0.052722 -2.0022e-06
1:27947812 A G 0.030462 2.8074e-05
1:27951127 T C 1.771004 -4.6106e-05
1:27957142 T C 0.128752 1.2126e-05
1:27957844 T C 0.191903 2.2570e-05
1:27957981 C G 0.312657 5.3306e-06
1:27958102 G C 0.134455 3.4607e-06
1:27958339 T C 0.158348 9.2040e-06
1:27960792 A G 0.143138 -9.9718e-06
1:27963297 C T 0.040453 2.7722e-05
1:27969373 T C 0.031082 -2.4334e-05
1:27971092 G A 0.030342 1.2552e-05
1:27971502 G A 0.250841 -9.7684e-07
1:27973051 A G 0.021390 1.7674e-05
1:27982405 C T 1.940173 1.5093e-05
1:27983303 G A 0.024889 5.8093e-06
1:27988214 G T 0.051687 1.2673e-05
1:27989867 G A 0.061557 3.4451e-05
1:27990938 A G 0.063806 -2.0200e-05
1:27993260 A G 1.943373 -1.7282e-05
1:27998273 T C 0.042465 8.0116e-06
1:27999348 C G 0.084008 1.6913e-06
1:28007026 G A 0.030238 1.7621e-05
1:28011854 G A 0.230937 8.3669e-06
1:28027091 T C 0.023321 1.7115e-05
1:28027689 A G 1.943799 -1.7508e-05
1:28027768 C A 0.031978 1.3530e-05
1:28046034 T C 0.060382 -9.0785e-06
1:28056342 G A 0.950722 3.2817e-06
1:28072708 G T 0.028453 2.5817e-05
1:28086955 A C 1.837459 1.6823e-05
1:28110223 T G 0.091578 -5.6870e-06
1:28115993 C G 0.040313 2.3522e-05
1:28119653 G C 0.066465 -1.6392e-05
1:28133887 A G 1.934876 -2.5750e-05
1:28137264 G A 0.037395 1.0809e-05
1:28160199 T C 0.639567 -1.4184e-06
1:28169402 G A 0.041365 6.0585e-06
1:28184914 T C 0.037729 2.3043e-05
1:28186712 T C 0.044880 1.0344e-05
1:28187716 G A 0.073411 -3.6272e-06
1:28188261 A G 0.207811 -3.2952e-06
1:28193873 C T 0.045851 1.2909e-05
1:28203620 T G 0.568571 6.3468e-06
1:28204326 A G 0.170059 -5.7291e-06
1:28205884 A G 0.721437 -5.1302e-06
1:28206250 C T 0.022354 -4.4005e-06
1:28209366 G A 1.280780 -5.7455e-06
1:28219266 T C 0.033065 2.4557e-05
1:28219658 G C 0.132667 -1.4958e-05
1:28229776 G A 0.217230 -2.3091e-05
1:28234054 G A 0.739464 -3.7312e-05
1:28238176 C T 0.032072 2.9174e-05
1:28240992 T C 0.102708 -2.1229e-06
1:28244026 G C 0.896494 2.9175e-05
1:28262409 T A 1.443516 2.6118e-05
1:28263134 A G 0.559236 1.7670e-06
1:28264659 A C 0.544692 -1.4418e-06
1:28268573 T C 1.491905 2.8597e-06
1:28273016 G T 1.349530 1.2702e-05
1:28274984 G A 1.250153 3.2475e-05
1:28279078 T C 0.502921 -7.8486e-06
1:28282292 C T 0.581457 -5.0872e-06
1:28282819 C T 1.978522 -8.1538e-06
1:28285501 G A 0.055591 -2.1714e-06
1:28292739 A G 1.284477 -3.2210e-06
1:28318207 C G 0.023152 3.3075e-06
1:28342366 A G 0.143076 1.0386e-05
1:28355534 G T 0.551592 -2.4620e-05
1:28364241 G T 0.075345 -2.9366e-06
1:28366015 G A 0.577786 -4.3837e-05
1:28374577 A C 0.095989 -6.2058e-06
1:28380471 G A 0.063235 -5.2808e-06
1:28392536 G A 0.116486 1.1537e-05
1:28393814 C T 1.157442 -1.4736e-05
1:28410518 A C 0.026330 -4.1378e-05
1:28414244 G T 0.116814 -8.0439e-07
1:28417367 C T 0.159000 -2.0858e-05
1:28419222 G A 0.151083 -3.7367e-05
1:28422946 G T 0.025869 1.1840e-05
1:28426871 G A 0.245621 -2.2192e-05
1:28428725 C T 0.123302 9.3854e-05
1:28436313 T G 0.038791 5.0395e-06
1:28439964 T C 0.997669 -2.5599e-06
1:28452889 T G 0.774081 -2.9763e-05
1:28460745 G A 0.362422 -5.1188e-06
1:28466221 A C 0.439826 3.2955e-05
1:28471443 C T 0.360939 -1.2152e-06
1:28493858 C T 0.020884 2.0527e-06
1:28498174 G A 0.048470 6.2277e-07
1:28523342 G A 0.040076 -4.4365e-06
1:28526412 C T 0.129486 8.1060e-06
1:28540221 T C 0.580782 -1.8553e-05
1:28549638 C T 0.058065 -1.4025e-05
1:28550539 T G 0.093726 -7.7666e-05
1:28563008 T G 0.051852 1.0604e-05
1:28564252 G A 0.711868 -1.6768e-05
1:28574043 A T 0.582856 -1.9319e-05
1:28575671 G A 0.114678 3.3747e-05
1:28583146 C T 0.130008 2.3254e-05
1:28586376 G C 0.088351 -5.6906e-06
1:28586984 C T 1.841406 3.4773e-05
1:28588783 T G 0.337903 1.0987e-05
1:28589751 T C 0.049070 -5.9935e-06
1:28590319 C T 0.643839 -2.6581e-05
1:28593227 G A 0.050479 3.9686e-06
1:28608338 G A 0.098001 7.6987e-06
1:28609245 C T 0.118181 -3.0731e-05
1:28609878 G A 0.061151 1.9357e-05
1:28612964 C T 0.069931 2.6819e-05
1:28623600 C G 0.674028 -9.0652e-07
1:28628237 T C 0.208489 3.9526e-05
1:28631300 T C 0.138996 1.3604e-05
1:28648893 T C 0.338108 2.9387e-05
1:28659696 T G 0.819863 2.2989e-05
1:28659975 G C 0.039518 1.3653e-05
1:28687624 T C 0.604081 -1.9724e-06
1:28697082 T C 0.083210 1.4693e-05
1:28701455 G A 0.559373 -7.4731e-06
1:28714064 C T 0.047006 8.1238e-06
1:28719330 G A 0.333424 -8.5604e-05
1:28729526 T C 0.224653 9.1867e-06
1:28739344 T C 0.612728 1.3509e-06
1:28761719 G A 0.147786 2.6935e-05
1:28768043 C G 0.032010 1.6625e-05
1:28778443 A G 0.084168 2.4148e-07
1:28786793 T C 0.043637 -2.5898e-10
1:28793041 A G 0.046600 2.4569e-06
1:28800380 A C 0.566406 -1.0157e-06
1:28806965 C G 0.026236 -2.2090e-06
1:28826832 T C 0.044000 4.0439e-05
1:28836414 A G 0.034445 3.0464e-05
1:28836518 A G 0.092957 3.4378e-05
1:28837880 G A 1.150652 -2.3879e-05
1:28843318 G A 0.165871 2.5445e-05
1:28863075 G A 0.574446 -8.7287e-06
1:28876046 G C 1.966459 -3.9713e-05
1:28888794 C T 0.038758 1.3558e-05
1:28920429 T A 0.026950 -2.2009e-05
1:28921480 A G 0.068205 1.0063e-05
1:28925722 T C 0.219369 6.0155e-07
1:28925800 T C 0.082538 -3.4415e-06
1:28935539 A G 0.428832 -2.4877e-05
1:28950862 T C 0.546282 -1.3976e-05
1:28962633 A G 0.106353 -4.8989e-06
1:28966805 C T 0.055280 -2.2867e-05
1:28990374 T C 0.029868 1.3862e-05
1:29001893 C T 0.846232 5.8000e-05
1:29002253 C G 0.045377 -4.2441e-06
1:29002392 C G 0.034623 -3.0064e-06
1:29007729 T G 0.533799 -1.2478e-05
1:29011678 A G 0.031572 -4.2887e-05
1:29019724 A G 0.843892 5.1749e-05
1:29070659 T C 0.169753 4.7484e-07
1:29074983 G A 0.815157 6.5175e-05
1:29075292 C T 1.769527 1.4089e-05
1:29085466 T C 0.073041 -5.1453e-06
1:29110082 A G 0.021056 -6.1760e-06
1:29111562 G C 0.462822 -1.3997e-05
1:29123290 G A 0.281978 7.9654e-08
1:29124119 T C 0.031799 -7.2065e-05
1:29137280 A G 0.108469 -1.9735e-05
1:29141967 G A 1.779988 4.2909e-05
1:29145188 T C 1.070895 1.9070e-05
1:29146455 A G 0.030342 -3.8306e-07
1:29161825 A G 0.511876 3.4759e-06
1:29162568 G A 0.637513 -6.9642e-06
1:29166323 A C 1.716084 4.1849e-05
1:29169878 T C 0.095070 -4.7980e-05
1:29175846 A G 0.125613 -7.9035e-06
1:29176213 G A 0.380135 1.0171e-06
1:29181525 G A 0.941724 -9.4557e-07
1:29187261 T C 0.055617 2.5380e-05
1:29189597 T C 1.092941 -4.8564e-06
1:29190390 A T 1.258274 7.9471e-06
1:29192722 T C 0.135091 1.3582e-05
1:29197728 G T 1.265005 1.7623e-05
1:29200219 C T 1.117139 1.4932e-05
1:29208956 A C 0.132164 1.1524e-05
1:29209171 A G 0.031725 5.6820e-05
1:29211252 T C 0.232583 -1.7767e-05
1:29228831 T C 1.688427 -1.6538e-05
1:29233046 C G 0.123315 -1.0330e-05
1:29255142 A G 0.071411 -2.0843e-05
1:29263881 T C 0.051407 -7.7849e-05
1:29272057 A C 0.398279 1.0385e-05
1:29298251 C T 0.158490 -2.6400e-05
1:29302049 T C 0.023006 2.6444e-05
1:29305931 G A 0.051813 6.1084e-06
1:29312919 G T 1.968652 -6.9636e-05
1:29313694 A C 1.378428 1.4631e-05
1:29320013 A G 0.101416 -7.9201e-05
1:29331189 G T 0.821123 2.1775e-05
1:29336012 T G 0.038272 -3.5019e-06
1:29357859 C T 0.193870 -5.4510e-05
1:29375105 G A 0.220353 1.3918e-05
1:29388414 T C 0.224481 -8.2798e-06
1:29411190 A G 0.074401 1.5501e-05
1:29415069 G C 0.072411 9.2624e-06
1:29426470 A G 0.293536 6.7752e-06
1:29430131 A G 0.053725 1.4767e-05
1:29442291 T C 0.157926 -2.2711e-05
1:29444109 A G 0.058256 -2.9305e-07
1:29445514 A C 1.411029 1.9410e-05
1:29461638 T C 0.070655 -1.7892e-05
1:29485782 C A 0.044646 -3.7327e-05
1:29486128 T C 0.107671 -9.3771e-05
1:29489691 T C 0.069883 1.5203e-07
1:29497178 C A 0.066040 -2.4193e-05
1:29500995 C T 1.614234 -2.3065e-05
1:29503214 A G 0.572690 -1.0028e-04
1:29521705 T C 0.898584 7.3886e-05
1:29523949 A C 0.100958 -1.9128e-05
1:29529429 C T 0.033211 3.0026e-05
1:29535131 C T 0.156799 3.1597e-05
1:29538421 A C 0.033513 -1.6777e-05
1:29540511 C T 0.142631 -2.9406e-05
1:29542637 G A 1.804322 1.1792e-05
1:29547495 T C 0.041667 5.0536e-06
1:29556413 A C 0.176161 -1.9341e-05
1:29577470 A G 0.029024 8.4177e-05
1:29584056 T C 0.107748 -1.3042e-05
1:29586188 T C 0.098641 -5.5593e-05
1:29586703 C A 0.166589 1.8859e-05
1:29595369 C A 0.030994 1.7715e-05
1:29596326 T C 0.233969 3.9421e-05
1:29597594 A G 0.391891 -1.2058e-04
1:29606446 A G 0.076387 6.1708e-05
1:29608879 C T 0.030579 -3.7525e-05
1:29621364 T G 0.057084 1.2228e-05
1:29624972 T C 0.029209 6.0407e-06
1:29627438 A G 0.269851 1.1624e-05
1:29630071 G A 0.391206 -7.7625e-05
1:29631909 G A 0.441533 -1.5088e-06
1:29633340 T C 0.102782 -2.2300e-05
1:29637136 C T 0.827520 1.5777e-05
1:29643042 A G 1.971719 -2.3572e-05
1:29643052 T C 0.030826 2.2929e-05
1:29643881 A T 1.699686 1.9941e-05
1:29644328 T C 0.195577 2.9329e-05
1:29654327 T C 0.197070 2.3087e-05
1:29655746 A G 0.262091 -8.3702e-06
1:29658297 C T 0.704149 9.7466e-06
1:29671088 G C 0.058074 -2.4345e-05
1:29672356 G A 0.023370 2.2495e-05
1:29672997 G A 0.719077 2.7255e-06
1:29673211 G A 0.022773 2.3131e-05
1:29676511 T C 0.095486 -3.1020e-07
1:29677031 T C 1.824534 -8.9856e-06
1:29679248 A G 0.047477 4.2092e-05
1:29682031 C T 0.752886 2.4684e-05
1:29684181 A G 0.058542 3.2620e-05
1:29685027 A G 0.026775 -5.8904e-06
1:29685657 A G 0.054462 -6.4917e-06
1:29689331 T C 0.044185 1.9717e-05
1:29695231 G A 0.992587 -1.2487e-05
1:29696498 G T 1.021526 6.6497e-06
1:29698653 A G 0.029651 -6.0989e-05
1:29712983 G T 0.054647 -1.0372e-05
1:29715736 C T 0.056039 2.0759e-06
1:29716931 A G 1.220434 -1.8943e-05
1:29718528 T C 0.021861 3.0176e-06
1:29718655 C T 1.001052 -1.9386e-05
1:29722010 T C 0.734095 5.1625e-05
1:29722553 A G 0.622783 -5.3757e-05
1:29723305 C T 1.961719 -2.1638e-05
1:29723749 T C 0.081107 -3.0347e-05
1:29733164 A G 0.074450 -3.8626e-05
1:29735095 G T 0.576627 -4.6653e-06
1:29741282 C T 0.073752 3.2671e-05
1:29743408 G A 1.558496 7.3339e-06
1:29746261 G C 0.034159 9.2733e-06
1:29751247 T G 0.780433 4.6792e-06
1:29758028 C T 0.458869 -1.0111e-05
1:29760646 A C 0.319289 1.3068e-05
1:29766375 T C 0.905981 -2.7768e-05
1:29768550 G A 0.839059 7.9437e-06
1:29773233 C T 0.446441 7.9932e-06
1:29774287 A G 0.844424 4.9531e-05
1:29779744 T G 0.447534 3.3892e-06
1:29781221 C T 1.255313 6.5855e-05
1:29783704 T C 0.029615 -1.3736e-05
1:29786204 T C 0.052677 -1.6301e-05
1:29786516 G A 0.085622 -3.7965e-06
1:29789167 G T 0.859452 -2.5594e-05
1:29792303 G A 1.436333 -3.8433e-05
1:29794648 C A 0.954403 -8.1607e-07
1:29794729 A G 0.079954 -5.7484e-07
1:29796218 T C 1.726724 -5.0036e-06
1:29800853 C T 0.130696 5.5135e-05
1:29800988 G T 0.024097 1.4806e-05
1:29802337 G A 0.194675 3.7345e-05
1:29802519 G C 1.345729 6.3034e-06
1:29804400 A G 0.023130 -3.1859e-05
1:29807864 T C 0.099384 -1.5297e-05
1:29813268 A G 0.453679 2.0455e-05
1:29815645 T C 0.062145 -1.1390e-05
1:29816652 G A 0.048717 1.3154e-05
1:29819877 A C 0.026087 -2.9300e-05
1:29845899 T C 0.043397 7.5167e-06
1:29850135 T C 0.278099 -8.9194e-06
1:29854687 A G 0.557805 -1.9721e-05
1:29856587 C A 0.094713 2.7824e-05
1:29860930 A G 0.023740 1.1596e-05
1:29864986 T C 0.337910 -2.3592e-05
1:29870824 T C 0.785126 1.0008e-05
1:29871779 A G 0.218993 4.3334e-06
1:29872999 A C 0.542624 -7.0251e-05
1:29873726 T C 0.812700 -5.7809e-05
1:29874071 G T 0.140466 -8.8007e-06
1:29874859 T C 0.027911 -5.7818e-06
1:29876810 A C 0.336563 2.1097e-05
1:30028825 T C 0.043750 -2.1305e-05
1:30029058 G T 0.137912 1.3081e-05
1:30029845 C T 0.121806 -4.2503e-06
1:30029958 C T 0.195960 8.3559e-07
1:30030817 T C 0.328770 -2.7458e-05
1:30033707 C A 0.370297 3.1392e-05
1:30036202 G A 0.029232 6.5584e-07
1:30036637 C T 0.101241 1.8771e-05
1:30039970 C T 0.061119 -1.4376e-05
1:30041075 T C 0.085726 -2.4554e-05
1:30042538 A G 0.070593 -4.1614e-05
1:30046554 A G 0.040131 -2.2483e-05
1:30051330 A C 1.044487 -8.0998e-05
1:30058894 G A 0.274662 3.7919e-06
1:30060451 T C 0.144134 -2.3744e-05
1:30071270 C T 1.674979 -3.9772e-05
1:30087385 A G 0.168848 4.9314e-05
1:30099425 A G 0.125604 -3.1838e-07
1:30101048 A G 0.038885 -8.8534e-06
1:30108753 T G 0.057613 1.9988e-05
1:30108889 T C 0.037178 -1.3242e-06
1:30110205 T C 0.268745 -5.2857e-06
1:30113195 G A 0.034659 -1.3748e-05
1:30113436 G A 0.458609 3.2403e-05
1:30117517 G A 1.712241 -2.2861e-05
1:30119454 C T 1.923175 -3.6887e-05
1:30122639 A G 1.627158 -3.7167e-05
1:30137029 C T 0.075465 5.1294e-06
1:30144300 C A 0.707457 -3.1673e-05
1:30151654 T C 0.516661 7.7362e-06
1:30155341 A G 0.394128 -1.4973e-05
1:30158278 A G 0.463072 -2.7823e-05
1:30160934 T C 0.318961 -5.7287e-06
1:30162368 T G 0.394676 3.3222e-05
1:30162417 G A 0.027158 2.6524e-06
1:30162757 G C 0.027492 -6.7305e-06
1:30162959 A G 0.092185 3.6856e-05
1:30163457 T C 0.029793 -2.9866e-05
1:30165211 G A 1.226799 -2.1820e-05
1:30169059 T G 0.101458 2.9581e-05
1:30172734 G A 0.091195 4.8850e-05
1:30174552 G A 0.611549 -2.6386e-05
1:30175870 A G 0.056919 1.4581e-05
1:30176519 C T 0.168312 7.0161e-06
1:30183459 A G 0.764032 1.2534e-05
1:30185088 C T 0.676482 -2.3455e-05
1:30185662 G A 0.788853 7.6243e-06
1:30191323 G C 0.026288 -1.6086e-05
1:30192312 T C 0.091536 3.1989e-05
1:30205887 A C 0.039570 1.8074e-05
1:30211411 T C 0.041702 1.6596e-05
1:30211596 T C 0.052466 4.8204e-06
1:30230736 A G 0.042329 1.5809e-05
1:30235082 T G 0.085498 1.4794e-05
1:30235555 G T 0.350092 -2.6604e-05
1:30235729 T G 0.041809 1.8534e-05
1:30239961 A G 0.039080 -5.8092e-06
1:30244847 T C 0.041491 1.3599e-05
1:30245413 T C 0.874172 3.1386e-05
1:30254854 A G 0.085696 -1.6387e-05
1:30260419 T C 0.426060 -1.6350e-05
1:30263751 G A 1.750896 -2.7368e-05
1:30276685 A C 0.065261 1.9181e-05
1:30277668 A G 1.117184 2.7194e-06
1:30280555 G C 0.076371 -6.5391e-05
1:30285848 A G 0.851912 1.7507e-05
1:30292578 T C 0.823940 -1.5107e-05
1:30295869 C T 1.965383 -2.1374e-05
1:30297711 C T 0.030475 -2.0768e-05
1:30300072 A G 0.096411 -6.8504e-06
1:30310877 T C 0.233242 4.5959e-06
1:30314662 A G 0.020234 -2.0764e-05
1:30317505 G A 0.064793 -2.2800e-06
1:30317978 T A 0.065556 -1.0173e-05
1:30318660 T C 0.032601 6.0756e-06
1:30319498 A G 0.115681 -7.3542e-05
1:30320043 A G 1.422441 -3.0458e-05
1:30324462 T C 0.388970 -2.8819e-05
1:30328390 G A 0.760984 4.0642e-05
1:30333312 A G 0.032273 -6.3014e-07
1:30333898 T C 0.062713 -6.0811e-05
1:30345398 A G 0.148513 -1.8993e-06
1:30347456 G A 0.730084 -6.2673e-05
1:30351688 A G 0.020218 7.4666e-06
1:30363243 A G 0.624997 2.6684e-05
1:30365304 T G 0.044685 -3.7239e-05
1:30369610 A G 1.743778 -6.2643e-06
1:30370647 A G 0.120255 3.4077e-05
1:30370836 A G 0.468600 -5.7555e-05
1:30376346 T C 0.987906 1.9419e-06
1:30380003 C A 0.730775 9.2204e-06
1:30380834 T C 0.124237 2.3440e-05
1:30394090 C T 0.568269 1.6357e-05
1:30396398 A G 0.067896 6.5348e-06
1:30396938 A G 1.700212 -4.5808e-06
1:30397369 T C 0.064024 -5.0844e-06
1:30398349 T C 0.485290 -3.4554e-05
1:30399154 T C 0.594512 -7.1564e-07
1:30403470 T C 1.426336 -1.6272e-05
1:30405460 G A 1.259569 -1.4033e-05
1:30406812 T C 0.050635 3.0485e-05
1:30410526 T C 0.066436 -1.0082e-05
1:30417560 T C 1.549252 -1.5173e-05
1:30420310 C A 0.033059 5.8649e-06
1:30423655 A G 0.038187 4.0833e-05
1:30424009 A G 0.170737 -1.2117e-05
1:30424145 T G 0.291702 -2.1359e-05
1:30432219 C T 1.393524 6.5666e-06
1:30434860 G A 0.059012 -7.1254e-05
1:30441450 C T 0.056533 2.8640e-05
1:30445050 C T 1.393634 8.5946e-05
1:30462681 A G 0.036220 1.5999e-05
1:30463384 T C 1.238328 5.4702e-05
1:30465817 T C 0.059603 2.3406e-05
1:30476727 C T 0.871832 -2.6001e-05
1:30483246 G A 0.020189 2.3787e-05
1:30485510 T C 1.446811 3.4354e-05
1:30486128 C T 1.820022 1.5747e-06
1:30487208 A G 0.099780 1.2816e-05
1:30502897 C A 0.053248 -1.2971e-06
1:30503454 G A 0.054838 -2.8648e-05
1:30507825 C T 0.077987 2.3968e-05
1:30509712 C T 1.356986 4.1120e-05
1:30521812 T C 0.318601 -3.2524e-05
1:30522774 T C 1.049190 3.9157e-05
1:30523979 T C 0.095940 -7.3415e-07
1:30525355 A G 1.047353 -3.2590e-05
1:30529226 G A 0.484456 3.1262e-06
1:30531982 T C 1.439056 1.8181e-06
1:30532342 T C 0.078750 3.9450e-05
1:30533248 A G 0.029842 1.4070e-06
1:30534361 C T 0.037071 1.3335e-05
1:30535269 A G 0.473595 4.4535e-05
1:30538303 C G 0.111410 -4.8019e-05
1:30542925 G T 0.092441 1.6562e-05
1:30543026 A G 0.832736 2.2974e-05
1:30549770 G T 0.112835 -5.2413e-06
1:30552869 A G 0.412259 3.3743e-05
1:30554342 C T 1.557052 -5.7147e-06
1:30567596 A G 0.604597 -4.0691e-05
1:30568723 A C 0.031407 1.8549e-05
1:30569871 A G 0.980067 3.1634e-05
1:30573184 G A 1.814430 -8.4880e-06
1:30573429 T C 1.202488 -9.8264e-07
1:30574015 A G 0.385708 -1.0245e-05
1:30576573 C T 0.598560 3.6688e-05
1:30576763 T C 0.024207 9.2144e-06
1:30577012 G A 0.058639 -9.7498e-06
1:30578212 A G 0.622043 2.0475e-05
1:30578618 G A 1.327124 -2.0019e-05
1:30582806 A G 0.090325 1.2338e-05
1:30590082 T C 0.669650 2.0618e-06
1:30595566 T C 0.137928 -7.6929e-06
1:30596560 A G 0.039898 -1.7829e-05
1:30599096 T C 0.058837 -4.6350e-05
1:30601155 G C 1.118206 2.1229e-05
1:30604836 A G 0.064514 -1.2229e-05
1:30606563 A G 0.188871 -1.0156e-05
1:30608333 T C 0.241006 -5.1932e-06
1:30609989 T C 0.090244 -3.3133e-06
1:30610536 G T 0.813229 -4.6536e-05
1:30612157 A G 0.054186 3.1278e-06
1:30627712 T C 1.377814 -2.7537e-05
1:30632801 C T 0.471732 -1.0357e-05
1:30634242 C T 1.849997 1.3153e-05
1:30635449 C T 0.026603 1.5329e-05
1:30637247 T C 0.069250 7.3143e-06
1:30640243 C T 0.056182 -2.0905e-05
1:30642302 T C 0.120566 -5.8555e-06
1:30655212 T G 0.145429 -1.7118e-06
1:30656664 C A 1.707103 4.6166e-05
1:30658727 C T 0.029355 4.4782e-05
1:30659586 A G 1.192740 3.7782e-05
1:30668405 A G 0.127272 1.0168e-05
1:30670401 T C 0.101611 -1.3167e-05
1:30680744 T C 0.068399 1.1195e-06
1:30687427 C T 0.047409 -3.1238e-05
1:30687698 A G 0.257501 3.4974e-06
1:30692648 C T 0.351815 -4.8321e-06
1:30693904 C G 1.918621 3.8404e-05
1:30716454 A G 0.226734 -3.0180e-05
1:30716942 T C 0.078559 8.7604e-05
1:30720058 C T 0.137597 -3.8742e-05
1:30722611 A G 0.226653 -3.1564e-05
1:30726851 T C 0.026600 2.7843e-06
1:30727316 T C 0.064712 -2.6326e-06
1:30733444 T G 0.040258 9.3240e-06
1:30734163 T C 0.142878 -5.5581e-05
1:30734602 C A 0.188566 -2.4832e-05
1:30735051 A C 0.231096 1.5499e-05
1:30738298 G A 0.201816 -4.6310e-05
1:30742381 G T 0.132456 -1.3656e-05
1:30745210 G C 1.027041 4.4510e-05
1:30745268 T C 0.061265 -3.6822e-05
1:30753639 C T 0.456843 1.1487e-05
1:30755532 A G 0.631453 -2.7137e-05
1:30758377 A G 0.076150 -1.0215e-05
1:30760789 T C 0.034565 -1.0536e-05
1:30762238 A G 0.550245 -7.5476e-06
1:30762830 T C 0.642872 -8.0093e-06
1:30770858 C G 0.040398 2.9811e-05
1:30771983 T G 0.056042 -4.2779e-05
1:30774769 G A 0.024892 -7.6900e-06
1:30777089 C T 1.298340 -1.1622e-05
1:30783875 A G 0.092013 -2.1550e-05
1:30787467 G T 0.628820 2.8770e-05
1:30793060 A G 0.062618 -1.1487e-05
1:30793746 G A 0.210459 -8.1190e-05
1:30795525 A G 0.032906 1.8550e-06
1:30795695 C T 1.231716 -3.1138e-05
1:30802598 T C 0.834424 4.9710e-06
1:30803540 A C 0.053881 -6.2540e-05
1:30803864 A G 1.972803 2.0489e-06
1:30810980 T C 0.097161 1.9421e-06
1:30813508 T C 0.050249 2.8871e-05
1:30814675 T C 0.032195 2.7169e-05
1:30830957 C T 1.782186 2.5950e-06
1:30831123 A G 0.075861 3.2405e-05
1:30833484 A C 1.572762 -6.5605e-06
1:30851428 A G 0.031835 -8.5913e-06
1:30853336 A G 0.060583 -9.2640e-07
1:30854069 C T 1.605522 -2.7321e-05
1:30863705 G A 1.358089 -5.3132e-05
1:30865502 A G 0.049505 7.8726e-06
1:30868345 T C 0.246397 3.0596e-05
1:30872734 T C 0.044708 3.4261e-05
1:30875309 G A 0.555276 -4.5336e-05
1:30880742 G A 0.812067 -3.2623e-05
1:30885082 T C 1.692529 -7.1882e-08
1:30886520 A G 0.377246 4.7092e-05
1:30890587 C T 1.073226 1.6597e-05
1:30891217 T C 0.349932 1.4062e-05
1:30892426 C T 0.431659 5.7519e-06
1:30893321 A C 0.591318 7.8500e-06
1:30893720 T C 0.391726 -3.2847e-06
1:30893792 T C 0.411025 -2.4988e-05
1:30917152 C T 0.520209 -1.8194e-05
1:30918166 C T 0.293257 -1.7384e-05
1:30925014 C T 1.721719 2.1156e-05
1:30933386 A G 0.850264 2.9639e-05
1:30942106 C T 0.253291 2.8209e-06
1:30948709 C A 1.021491 4.7121e-05
1:30949081 A G 0.033581 -8.8138e-06
1:30951214 C T 0.715461 -6.3187e-06
1:30958623 A G 0.260870 -6.4602e-05
1:30977721 T C 0.086868 -4.9217e-05
1:30984574 T C 0.140918 2.0147e-05
1:30984757 T C 0.330075 -1.2691e-05
1:30987097 C T 1.011429 1.4549e-06
1:30988530 T G 0.925859 1.0620e-05
1:30988841 C T 0.093003 -1.6674e-05
1:30991203 G T 0.479496 2.2814e-05
1:30996940 C T 0.252077 1.6006e-05
1:30998096 C A 0.383202 -1.7275e-05
1:30998149 G C 0.056516 3.3091e-05
1:30998579 G A 1.244304 -5.5590e-05
1:30999299 C T 0.028080 3.3141e-05
1:31000635 C T 1.898957 7.4899e-06
1:31003561 T C 0.032455 3.5690e-05
1:31006621 G A 1.516190 -1.3796e-05
1:31008616 G A 0.399519 -4.1743e-05
1:31013182 C T 0.083762 -4.7804e-05
1:31017376 T C 1.494057 9.3491e-05
1:31017448 C T 0.022224 7.9016e-06
1:31027853 A G 0.047671 -4.9442e-06
1:31028520 T G 0.087014 -4.0231e-05
1:31042877 T C 0.026363 -7.5769e-06
1:31059864 C A 0.404505 4.2749e-05
1:31060824 T C 0.029871 4.4350e-05
1:31063285 T C 1.481950 1.1128e-05
1:31063818 A G 0.356622 -7.8474e-06
1:31073453 G A 0.123461 1.1641e-06
1:31073926 G T 0.648620 -1.5831e-05
1:31077465 A G 1.233080 -1.5490e-05
1:31078347 C T 0.045334 2.6279e-05
1:31081173 C T 0.058178 -6.1026e-05
1:31086005 T C 0.025782 -3.8914e-05
1:31088967 C T 0.528382 5.3852e-06
1:31100185 C T 0.363218 1.8310e-05
1:31103303 A C 0.047658 -2.4839e-05
1:31108321 C G 0.046928 1.5428e-05
1:31112243 T C 0.077393 -1.4262e-05
1:31113723 A G 0.815968 -2.9111e-05
1:31115380 G A 1.607388 -4.6080e-06
1:31116964 C A 0.047334 5.2178e-06
1:31118741 G A 0.595025 1.3765e-05
1:31119073 G A 0.109254 1.2772e-05
1:31119486 A G 0.028726 -1.2473e-06
1:31125281 T G 0.564102 7.4779e-06
1:31125802 G A 0.027421 1.3234e-04
1:31138789 T C 0.107210 6.4586e-05
1:31151219 A G 0.065790 8.9963e-06
1:31151319 A C 0.982830 3.1735e-05
1:31156610 A G 0.568065 1.3427e-05
1:31158102 T C 0.413866 2.0648e-05
1:31163876 A G 0.285396 -3.2228e-06
1:31167561 A G 0.548434 1.9008e-05
1:31174053 T C 0.456425 -5.4337e-07
1:31179008 G A 0.225406 -9.6235e-06
1:31179720 T C 0.092853 1.6668e-05
1:31183057 T G 0.033357 2.0158e-05
1:31188901 G A 0.954769 1.1641e-05
1:31192330 T G 0.230025 7.1303e-06
1:31198094 A C 0.040982 2.1988e-05
1:31205279 T C 0.025334 1.3003e-05
1:31207781 T C 0.963160 3.0608e-06
1:31208042 T C 0.535772 -7.8766e-06
1:31208162 A G 0.027473 2.3586e-05
1:31212241 A C 0.453121 -8.2315e-06
1:31212376 G A 1.308396 -6.5116e-05
1:31213854 A G 0.033880 2.7233e-06
1:31214971 C T 0.853328 -3.9665e-05
1:31219289 C T 0.105807 3.1373e-05
1:31220219 A C 0.076014 -2.8221e-05
1:31222316 G A 0.652729 -5.0337e-07
1:31222529 A C 0.026908 1.4405e-05
1:31223269 G A 0.079123 -4.4155e-05
1:31231680 T C 0.364688 -2.5840e-06
1:31232276 G A 0.084904 -1.0852e-05
1:31241777 C T 0.596158 7.7472e-05
1:31243913 C T 1.033413 6.9240e-05
1:31245764 T G 0.068510 -9.8657e-06
1:31251723 G A 0.035750 2.1032e-05
1:31254970 A G 0.067403 5.0074e-05
1:31258724 T C 0.617356 7.9777e-05
1:31258827 C T 0.862776 1.0355e-05
1:31260625 A G 0.029803 -2.7988e-06
1:31262823 G A 0.034886 -4.2687e-06
1:31266717 A G 0.053731 7.0712e-06
1:31268508 A C 0.175550 -2.9573e-05
1:31268728 A C 0.296918 -2.1565e-05
1:31278481 G T 1.560609 -2.3620e-05
1:31287831 T C 0.485679 2.1764e-07
1:31288343 T C 0.102260 -1.4760e-05
1:31288786 A G 0.287898 -8.1624e-06
1:31290147 A G 0.230512 -3.2371e-05
1:31290280 C A 0.481827 -2.7956e-05
1:31291539 A G 0.301216 1.2461e-05
1:31292684 G A 1.908867 -1.1231e-04
1:31309717 G A 1.368005 -1.2884e-06
1:31311418 G A 1.515616 8.4002e-06
1:31312571 A C 1.745001 -5.5147e-05
1:31314613 G A 0.618820 3.3688e-05
1:31315318 C T 0.190199 -6.6470e-05
1:31316596 A C 0.027232 4.6973e-05
1:31317692 C T 0.168040 -1.1877e-05
1:31318133 T C 0.251081 1.1644e-05
1:31319403 A G 0.043351 2.2387e-05
1:31319683 C A 0.792511 -4.0298e-05
1:31320174 T C 0.144653 -2.2231e-05
1:31323072 A G 0.032091 1.4661e-05
1:31326169 A G 0.066640 -2.8045e-05
1:31326527 G A 0.517596 -6.1069e-06
1:31327941 C T 0.617080 3.0135e-05
1:31331137 G A 0.415667 -2.9302e-05
1:31333599 T C 1.719285 3.4785e-06
1:31337739 A G 0.334995 -1.5940e-05
1:31340436 T G 0.196742 8.0257e-08
1:31341480 C A 1.121942 1.7554e-05
1:31344250 G A 0.400194 2.2169e-05
1:31347399 T C 0.385052 2.4817e-05
1:31349642 T C 0.082700 2.8226e-06
1:31349647 T C 0.451053 -4.0099e-05
1:31349983 T C 0.028950 2.9078e-05
1:31350122 G T 0.064644 -5.7641e-06
1:31350566 C T 1.368138 6.8752e-05
1:31354077 T C 0.170773 -6.7896e-06
1:31356450 A G 0.105415 1.9541e-05
1:31357700 C T 0.376305 9.9956e-05
1:31366222 T C 0.508494 -8.2213e-06
1:31366771 A G 1.127545 3.1939e-06
1:31367980 G C 0.239808 2.9943e-07
1:31369290 T G 0.041121 1.4051e-05
1:31369979 A T 0.032406 -1.4004e-06
1:31375569 A G 0.117035 4.7584e-06
1:31377743 A G 1.356346 2.2958e-05
1:31382708 C T 0.026778 -3.4793e-05
1:31383854 G A 1.380972 7.7983e-05
1:31416003 T C 0.049541 -5.9930e-05
1:31423361 G A 0.048746 1.5982e-06
1:31438545 T C 0.841919 6.2416e-05
1:31438872 A G 0.033286 7.9141e-06
1:31439860 A G 0.095755 -1.2113e-05
1:31447078 A C 0.034941 1.8300e-05
1:31448091 A G 0.120089 2.9923e-05
1:31452788 C T 0.029404 2.6873e-05
1:31462683 G A 0.055429 4.3083e-05
1:31464327 T C 1.199287 5.8363e-05
1:31464385 A C 0.067627 -1.5850e-06
1:31469062 T C 0.434194 2.0224e-05
1:31480994 A G 0.058915 7.5003e-06
1:31490096 A G 0.367427 7.4926e-07
1:31496302 T C 0.115918 -1.9345e-04
1:31497986 C G 0.052446 -1.9177e-07
1:31500738 C T 0.704042 4.4992e-05
1:31503151 T C 1.444905 1.1583e-04
1:31519638 C T 0.023143 3.4358e-05
1:31522618 G A 0.053566 -3.4880e-05
1:31556264 C T 0.375055 -3.5328e-06
1:31584480 T C 0.042971 1.9990e-05
1:31585427 A G 0.029742 -1.5479e-05
1:31593640 T C 0.259137 1.2221e-05
1:31597657 C T 0.242655 1.8112e-05
1:31603125 T C 0.384845 3.0432e-05
1:31622707 G A 0.262409 1.2480e-05
1:31628551 G A 0.102902 4.2938e-06
1:31652004 T G 0.047977 -9.9349e-06
1:31658678 G A 1.409941 -1.3707e-05
1:31673046 A C 1.598693 -1.1978e-05
1:31675090 C A 0.062063 -3.8482e-05
1:31681014 C T 1.479071 -3.8701e-05
1:31683500 G A 1.513042 -3.1883e-05
1:31683878 G A 0.067266 -5.4726e-06
1:31687774 C T 1.134027 -3.5490e-05
1:31689088 T C 0.827157 2.5437e-06
1:31691577 T G 0.337358 -8.2960e-06
1:31692242 A G 0.424518 -2.6290e-07
1:31695201 A G 0.075394 2.3532e-06
1:31703318 C G 0.061826 9.1954e-06
1:31706636 A G 0.484326 -9.1240e-06
1:31707857 T C 0.401398 -1.3622e-05
1:31710888 C T 1.258189 1.4844e-05
1:31734353 T C 0.070081 3.6773e-05
1:31741816 G A 1.601351 1.2890e-05
1:31747895 T C 0.044672 4.3897e-05
1:31749064 C T 0.043105 -6.1115e-06
1:31755974 C T 0.057049 1.6614e-07
1:31770588 A G 0.067961 -3.8618e-05
1:31770944 C T 1.240240 2.1445e-05
1:31775789 T C 0.027447 2.3747e-05
1:31775796 A G 0.031845 -3.0836e-05
1:31779131 T C 0.048869 2.2351e-06
1:31792220 G A 0.027054 2.8269e-05
1:31820225 A C 0.032630 -1.1858e-05
1:31835598 A G 0.059532 -2.0059e-05
1:31842320 C T 0.069948 -3.8923e-05
1:31844441 T C 0.106083 -4.5033e-05
1:31845154 T C 0.072018 -6.2372e-06
1:31857998 G A 0.413570 -2.1299e-05
1:31895931 G A 0.857953 -1.4128e-05
1:31898687 T C 0.073619 -6.9618e-07
1:31902279 A G 0.235897 1.6463e-05
1:31903634 C T 0.342678 1.8818e-05
1:31907102 G A 1.958382 2.0840e-05
1:31910050 A G 0.021750 2.5318e-05
1:31918023 G T 1.428764 3.5761e-05
1:31920189 T C 0.025876 4.2389e-06
1:31921872 T C 0.032819 -3.6910e-05
1:31933446 C T 0.042955 -8.1615e-06
1:31934701 G A 0.084466 4.6201e-05
1:31953000 A G 0.051206 3.8905e-05
1:31954249 C T 0.701563 -6.1981e-06
1:31959410 A C 0.024022 4.5259e-05
1:31961711 G T 0.042085 -2.3917e-05
1:31973975 T G 0.184944 -2.5313e-05
1:31982383 T G 1.041949 2.3596e-05
1:31988568 A G 0.024779 6.5360e-05
1:31991138 C T 0.154479 -3.4832e-05
1:31991501 A G 0.029888 -5.6566e-05
1:31994930 G A 1.186122 -5.1126e-06
1:31995042 G A 0.071661 -1.7533e-05
1:32002727 T G 0.038216 2.7804e-05
1:32009993 A G 0.073583 1.9589e-05
1:32012664 A G 0.036045 -2.6947e-05
1:32018105 T G 0.088978 2.6765e-05
1:32018261 G A 0.057730 -7.2556e-06
1:32019153 A C 1.022500 3.6755e-06
1:32019454 T C 1.227883 2.4940e-05
1:32028531 T C 0.127366 2.5981e-06
1:32035828 C T 1.813612 -2.7557e-05
1:32036927 C T 0.911171 1.9356e-06
1:32039991 C T 0.145234 2.5598e-05
1:32041829 T C 0.039044 2.1277e-05
1:32042421 T C 0.145760 2.8091e-05
1:32042486 T C 0.042069 -7.6674e-06
1:32045197 A G 0.020656 -4.1439e-06
1:32047632 T G 1.287032 -3.2308e-06
1:32048451 G A 0.022276 9.9621e-07
1:32052529 A C 0.029849 1.4041e-05
1:32056510 G A 1.406069 -3.6362e-06
1:32061639 G A 0.207324 6.2232e-05
1:32061693 A G 0.146705 2.0500e-05
1:32084904 T C 1.100364 -1.5417e-05
1:32085777 A G 0.020351 -4.9989e-05
1:32091410 C T 0.022451 -2.4092e-05
1:32092525 G A 1.233118 -1.3008e-05
1:32096746 C T 1.243557 -8.5601e-06
1:32104206 C A 0.126123 1.3605e-06
1:32110087 A C 0.031978 -9.1699e-06
1:32118912 A G 0.029154 -1.0161e-05
1:32123324 T C 0.101094 3.0511e-05
1:32125668 T C 0.066189 2.1436e-05
1:32127911 T C 0.826644 2.0262e-05
1:32136501 A G 0.030267 -4.2656e-05
1:32138045 A G 0.042955 1.0559e-05
1:32140733 T C 1.151418 -1.5997e-05
1:32143077 C T 0.118294 -3.2050e-05
1:32143138 A G 1.131443 -2.2540e-06
1:32146065 G A 0.032069 -1.1866e-05
1:32146764 T C 1.196645 -2.4709e-05
1:32147610 G A 1.876850 2.8433e-05
1:32149721 C G 0.048489 2.4808e-06
1:32149982 T A 0.698038 1.6564e-05
1:32152518 T C 1.152427 -2.1336e-05
1:32155717 A G 0.064261 -5.4802e-05
1:32156940 A C 0.245657 -2.2134e-05
1:32157531 C T 1.039946 -1.7457e-05
1:32158374 C T 1.288226 -3.6334e-05
1:32165495 T G 1.286503 -3.0652e-05
1:32173360 A G 1.292582 -3.1939e-05
1:32178489 C T 0.259686 2.7759e-06
1:32191798 C G 1.233313 -1.8608e-05
1:32197257 A G 0.343194 -5.0005e-06
1:32199004 T C 0.073930 1.2013e-05
1:32209469 G A 0.082652 -2.0523e-05
1:32221913 A G 0.255726 -4.4406e-06
1:32241333 C T 0.942912 -3.5893e-05
1:32245883 T C 0.022240 -6.0373e-06
1:32253110 A G 0.026895 -1.9859e-06
1:32258636 A G 0.099413 1.0674e-05
1:32259791 T C 0.042131 -2.8117e-05
1:32260034 G A 0.327712 7.1892e-06
1:32266026 G A 1.495780 -8.4515e-05
1:32268337 A C 0.086777 -1.1242e-05
1:32279629 A G 0.896591 1.2791e-05
1:32280063 A G 0.065183 4.3594e-05
1:32280369 A G 0.036379 2.3986e-05
1:32280610 C T 1.385909 2.3448e-05
1:32290304 T C 0.088858 2.5491e-05
1:32290373 C G 1.384390 2.1784e-05
1:32292022 A G 0.052829 -1.7980e-05
1:32297561 G A 0.806477 1.5841e-05
1:32300966 G A 0.059311 -1.0085e-05
1:32302990 T C 0.057604 4.2616e-05
1:32311328 T C 0.232479 -2.0472e-06
1:32311335 A C 0.389762 3.1115e-05
1:32313808 A G 0.049427 -1.8454e-05
1:32315147 T C 0.603938 1.6965e-05
1:32327437 C A 0.476520 4.0545e-06
1:32328622 G A 0.062580 -1.1462e-05
1:32337534 G A 0.043299 -2.1603e-05
1:32342268 A G 0.437589 -2.4952e-06
1:32345980 C T 0.208226 -3.0683e-05
1:32371408 C A 0.078692 1.6055e-05
1:32372881 T C 0.265090 -2.3424e-05
1:32386834 T C 0.089812 2.3967e-05
1:32390324 T C 1.420734 9.5315e-07
1:32396003 T C 0.087368 1.1803e-05
1:32396615 T C 0.087783 1.8813e-05
1:32398472 C A 0.148750 -8.2304e-08
1:32411341 A C 0.034383 -1.1292e-05
1:32422077 T C 0.029462 1.4258e-05
1:32426454 G A 0.042274 1.8054e-06
1:32428260 A C 0.207084 -7.3717e-05
1:32430368 G A 0.062310 -5.3412e-06
1:32437268 C T 0.292829 2.1999e-05
1:32438231 G A 0.286133 2.3507e-05
1:32438515 C T 0.101192 -3.5257e-05
1:32443326 C G 0.100309 -3.1055e-06
1:32443329 A G 0.111439 1.0650e-05
1:32445498 A C 0.053316 2.6604e-05
1:32446282 G A 0.033228 -2.2451e-05
1:32453108 A G 0.056078 -2.2056e-05
1:32466048 C T 0.057886 -6.9636e-06
1:32475236 T C 0.031741 -2.6487e-05
1:32480657 A G 1.879667 3.0250e-05
1:32502361 A G 0.242658 1.9267e-05
1:32509859 G A 0.027784 4.1212e-05
1:32522327 A G 0.042780 2.2110e-06
1:32524691 A G 0.053251 -7.6748e-07
1:32538782 A G 0.244550 6.7129e-05
1:32543318 C T 0.127051 -7.1026e-06
1:32550853 C G 0.024162 -4.2250e-06
1:32571986 T C 0.030894 -3.4942e-06
1:32572611 T C 0.168854 4.7447e-05
1:32575593 A C 0.022078 1.0161e-05
1:32581335 G A 0.127360 -9.2331e-06
1:32593237 C G 0.063284 -2.9163e-06
1:32604173 T G 0.075095 -4.8894e-06
1:32616032 T C 0.059243 1.0744e-05
1:32627383 G C 0.598404 -1.8336e-05
1:32639057 C G 0.450612 -2.2124e-05
1:32639637 T C 0.046373 3.8503e-06
1:32650895 G C 0.041430 -6.5138e-06
1:32652400 T C 0.029245 3.5822e-06
1:32653818 A G 0.039369 1.0209e-06
1:32656741 T C 0.030829 4.5517e-06
1:32657287 G T 0.049908 -5.8247e-06
1:32660473 T C 0.099361 -1.0049e-05
1:32663442 T C 0.056818 5.5913e-06
1:32667609 T C 0.033094 -1.1683e-05
1:32669645 T C 0.025048 -9.2398e-06
1:32671234 T C 0.033374 -1.2434e-05
1:32672932 A G 0.106749 -8.1042e-06
1:32682947 C T 0.030313 1.8398e-05
1:32682962 A C 0.127295 -7.2180e-06
1:32686594 G A 0.143982 -1.4776e-05
1:32697934 A G 0.108596 -7.8132e-06
1:32699227 C T 1.919465 2.4830e-05
1:32705115 T C 0.076407 -7.4483e-06
1:32712395 T G 0.029988 -2.2161e-05
1:32715641 T G 0.372147 3.8778e-05
1:32718415 G C 0.050761 1.0477e-06
1:32729702 T G 0.285045 1.6403e-05
1:32743866 A G 1.016940 7.7333e-05
1:32751510 G A 0.169247 4.5899e-05
1:32756439 C T 0.593363 4.0365e-05
1:32762321 G A 0.068675 2.9075e-05
1:32762733 C A 0.032312 3.0202e-05
1:32789439 A G 0.028592 -9.4558e-06
1:32795632 C T 0.060281 -1.1110e-05
1:32799203 C T 0.060801 -3.1385e-05
1:32803782 G A 0.141869 -7.3176e-05
1:32810683 T C 0.057104 -4.8526e-06
1:32814196 A G 0.047269 6.8048e-05
1:32816930 A G 0.026918 8.4461e-05
1:32831543 T C 1.727435 1.9321e-05
1:32833764 T C 0.048918 -9.8045e-06
1:32841193 C T 0.059262 3.4004e-05
1:32842319 C T 0.069175 1.6144e-05
1:32857145 G T 0.030770 2.4014e-05
1:32862797 T C 0.076874 -5.7315e-06
1:32875280 C A 0.154894 7.2136e-05
1:32879586 C T 0.257462 3.8292e-05
1:32879970 G C 0.057756 1.8248e-05
1:32887031 T C 0.139574 -5.8966e-06
1:32889544 G A 0.091441 -2.5651e-06
1:32903765 C T 0.287071 5.8697e-05
1:32923077 T C 0.022948 -1.6309e-05
1:32932434 G A 0.189118 -2.3573e-06
1:32947097 T C 0.039537 5.7609e-05
1:32952494 C A 0.097329 1.2155e-05
1:32958483 A G 0.159987 -2.7679e-05
1:32963106 A G 0.117359 -5.1377e-06
1:32973271 A G 0.144936 5.5565e-06
1:32973788 T C 0.079896 -2.5001e-05
1:32975573 C G 0.278703 2.3817e-05
1:33001090 G A 1.835888 5.2676e-05
1:33006437 A G 0.029972 9.4455e-06
1:33029653 T C 0.034529 -1.9858e-05
1:33030461 G A 0.359543 9.4332e-06
1:33034616 G A 0.337387 1.2077e-05
1:33043475 T C 0.136889 2.2201e-05
1:33045559 A G 0.213682 1.8435e-05
1:33068754 C T 0.854568 3.0378e-05
1:33070778 A G 0.107167 4.4566e-06
1:33082821 T C 0.068312 1.8215e-05
1:33098518 C T 0.034678 1.0939e-05
1:33099798 G A 0.423275 2.1162e-05
1:33116359 G A 0.036843 -5.7322e-06
1:33123776 T C 0.080831 1.6490e-05
1:33137199 T C 0.102484 -8.8094e-07
1:33139360 G A 0.109586 3.3485e-06
1:33146501 G A 1.933383 -1.2389e-05
1:33150598 C T 1.929673 -1.5814e-05
1:33152172 A G 0.175992 -1.6759e-05
1:33152342 A G 1.148123 -1.9104e-05
1:33155093 A G 0.044679 -1.9905e-07
1:33160644 G T 0.071155 6.4879e-06
1:33161806 T C 1.930802 -1.2713e-05
1:33176208 G A 0.090266 2.1058e-05
1:33178252 T C 0.044961 -6.0335e-06
1:33179156 G A 1.751610 -5.7429e-05
1:33182479 A G 0.053141 3.0399e-05
1:33187046 T C 1.935986 -2.0671e-05
1:33190621 A C 0.054481 2.7086e-05
1:33190697 T C 0.035957 3.3052e-05
1:33199754 A G 0.025275 2.1876e-05
1:33203461 C T 0.060220 1.6514e-05
1:33212012 T C 0.169085 -1.0019e-05
1:33215947 T C 0.077721 2.7674e-05
1:33223737 A G 0.183113 1.3857e-05
1:33225791 A G 0.029667 2.9979e-05
1:33229127 G A 0.378106 -5.2697e-05
1:33229962 A G 0.317964 -3.1248e-07
1:33231403 T G 0.335839 -3.4865e-05
1:33257919 G A 1.185505 3.0433e-06
1:33261029 G A 0.103733 -2.3338e-05
1:33282392 A G 0.251925 2.7920e-05
1:33283287 A G 0.064764 9.0477e-06
1:33285568 T C 0.046938 1.4860e-07
1:33289388 G A 1.229288 4.1117e-06
1:33298822 G T 0.777057 -2.0880e-06
1:33320601 G A 0.229665 6.3835e-06
1:33321877 C A 0.098923 3.2759e-05
1:33328165 A G 1.209015 8.0520e-06
1:33328982 A G 0.058668 2.7438e-05
1:33331919 C T 0.183798 -2.3860e-05
1:33332898 T C 0.195532 2.8803e-05
1:33342304 T C 0.353545 -3.8656e-05
1:33348442 A G 0.945035 4.9404e-05
1:33355923 T C 0.395867 -3.0344e-05
1:33356620 C T 0.044718 3.1849e-06
1:33361287 A G 0.062518 6.2446e-06
1:33376682 A T 0.400321 -1.1846e-05
1:33385720 C T 0.030757 -1.7991e-06
1:33388435 T C 0.399993 -4.9678e-06
1:33394724 C T 0.183175 -2.2455e-05
1:33400355 C T 0.031754 9.2779e-06
1:33401773 C T 0.418530 -1.7864e-05
1:33408138 G T 0.148214 -6.1730e-07
1:33409551 T C 0.581376 -1.2690e-05
1:33410040 G A 0.063057 3.1689e-06
1:33428241 C T 0.059970 6.5185e-06
1:33443379 C G 0.162742 3.3163e-06
1:33444135 T C 0.467954 -1.9458e-05
1:33444571 G T 0.034850 -4.1137e-06
1:33445837 T C 0.185398 -2.6864e-06
1:33448220 G A 0.563764 -1.1588e-05
1:33448347 G T 1.876704 -4.4153e-06
1:33448509 A G 0.334414 1.6992e-05
1:33450632 T C 0.139937 -1.5182e-05
1:33454264 A G 0.022649 1.3752e-05
1:33457879 T C 0.066010 -2.0194e-06
1:33463006 A G 0.525678 -2.7205e-05
1:33476811 C T 0.105311 1.0586e-05
1:33478877 T C 0.031715 1.2961e-05
1:33483740 A G 0.069798 2.6545e-05
1:33484455 A G 0.058581 4.8179e-05
1:33497070 A G 1.881940 -1.6729e-05
1:33497377 C T 0.021085 1.8762e-05
1:33511655 C T 0.564154 -2.4847e-05
1:33513291 A C 0.024194 1.7976e-05
1:33531257 T C 0.021124 5.7888e-06
1:33546596 G A 0.553845 -2.0344e-05
1:33550494 T C 0.040105 -4.8703e-06
1:33563281 T C 0.074008 4.1397e-05
1:33568052 A G 0.177689 1.0291e-05
1:33568619 C T 0.042235 -2.4301e-05
1:33596018 T C 0.032007 -1.2908e-05
1:33597788 G A 0.477360 1.2520e-06
1:33600115 G A 0.313274 -1.7287e-06
1:33610468 A G 0.371738 5.7129e-06
1:33616957 T C 0.089825 5.8315e-05
1:33626833 A G 0.085193 -4.1284e-05
1:33638425 T C 0.476111 -2.0690e-05
1:33648363 T C 0.031355 1.7399e-05
1:33655859 T G 1.583548 1.0586e-05
1:33658887 C G 0.138827 5.3577e-06
1:33659069 T A 0.249812 -3.6187e-05
1:33659770 C T 0.118641 -6.7247e-06
1:33666925 T C 0.193737 4.0835e-06
1:33678566 T C 1.537405 1.7227e-05
1:33687320 C T 0.058418 1.6113e-06
1:33687608 T G 0.043848 -2.1433e-05
1:33690886 A G 0.098751 -1.0748e-05
1:33694424 A G 1.463426 -5.7872e-06
1:33714603 A G 0.499396 -5.0733e-06
1:33720846 C T 0.128684 4.5290e-05
1:33732192 T G 1.392044 1.8592e-05
1:33732772 T G 1.007699 2.4255e-05
1:33733980 A T 0.515700 -1.6677e-05
1:33737713 C G 0.112552 -1.8942e-05
1:33739855 G T 1.052238 7.5303e-06
1:33743256 C A 0.470502 -1.2649e-05
1:33745349 G C 0.053634 -2.0108e-05
1:33751047 T C 0.041537 8.3037e-07
1:33766791 T C 0.048967 1.3915e-05
1:33770515 G A 0.051385 3.6985e-05
1:33776184 G A 0.095632 1.0240e-05
1:33781206 C T 0.054244 -9.3195e-06
1:33781593 G C 0.239337 -1.8772e-05
1:33781657 T C 0.070727 -1.3651e-05
1:33788884 A G 0.346804 -1.8753e-05
1:33790496 A G 0.493989 -2.8405e-05
1:33796879 A G 0.026489 9.8842e-06
1:33798204 T G 0.042046 1.2472e-05
1:33798565 T C 0.081269 -1.6245e-05
1:33798726 C G 0.612679 -1.6430e-05
1:33800684 C T 0.062216 7.7799e-06
1:33801138 T C 0.564345 -1.4777e-05
1:33808043 G A 0.035464 -5.3180e-06
1:33809437 G A 0.411509 5.5750e-05
1:33827771 C T 0.029952 2.2670e-05
1:33832933 A G 0.117638 2.9309e-05
1:33833211 A G 0.214773 2.8193e-05
1:33837334 A C 0.657189 2.7897e-05
1:33844786 T C 0.112900 2.0042e-05
1:33857107 T C 0.251876 1.4627e-05
1:33860966 G T 0.046639 1.7479e-05
1:33871246 C T 0.120092 -6.3145e-06
1:33887888 T C 0.022098 -1.1677e-05
1:33889930 G A 0.040320 -9.0537e-06
1:33890480 T C 0.479230 -3.4229e-05
1:33894387 G A 0.141034 1.7168e-05
1:33895130 A G 0.044565 -3.6719e-06
1:33895718 C A 0.069292 -7.9417e-06
1:33897445 C T 0.168127 2.7512e-05
1:33899702 C T 1.286392 -1.3916e-05
1:33908833 A G 0.387967 -2.0462e-05
1:33911068 C T 0.042037 -1.6143e-05
1:33911934 G A 0.082441 -2.1280e-05
1:33920586 A G 0.324641 -3.5566e-05
1:33921878 T C 1.134497 3.5354e-05
1:33922453 T C 0.162622 -8.0222e-05
1:33925967 T C 0.984329 -2.7727e-05
1:33927233 A G 0.073859 1.0469e-05
1:33935287 C T 0.353461 2.4499e-05
1:33935841 G A 0.064202 -2.0590e-05
1:33944993 G A 0.103587 2.2329e-05
1:33949843 A G 0.059483 -7.9491e-06
1:33952287 C T 0.073599 -2.2214e-05
1:33952656 C T 0.227334 4.4598e-06
1:33964984 A G 0.365525 1.4052e-05
1:33966111 C A 1.581457 6.7505e-06
1:33971943 G T 0.094356 1.9334e-05
1:33984723 G T 0.062774 2.7842e-05
1:33984970 T G 0.729925 2.0299e-05
1:33986179 A G 0.117204 -7.4163e-06
1:33988036 T C 0.026389 -7.9240e-06
1:33988251 C T 0.197119 -1.1110e-05
1:33993323 T C 0.034526 1.2868e-05
1:33994201 A G 1.175430 3.4956e-05
1:34001335 T C 1.370245 1.0590e-05
1:34004912 A G 0.441101 3.6787e-05
1:34005106 C T 0.123328 4.1620e-05
1:34012652 A G 0.031929 -9.1610e-06
1:34022746 C A 0.031686 2.5727e-05
1:34026613 T C 0.024035 9.6701e-06
1:34026673 C T 0.164839 -2.9156e-05
1:34033512 C G 0.426807 -1.3656e-06
1:34034691 G T 0.093110 -8.4834e-06
1:34035114 C T 0.058418 -1.3660e-06
1:34035481 A G 0.106745 5.4118e-06
1:34036264 C T 0.155683 1.5092e-05
1:34037669 C T 1.291660 3.4740e-05
1:34038413 C A 0.923408 2.6981e-05
1:34038620 A G 0.915618 1.8178e-05
1:34040023 C T 0.534571 -8.2999e-06
1:34040483 G A 0.336070 -2.7977e-05
1:34044525 T C 0.058055 1.3355e-05
1:34044616 G A 0.412392 -2.2115e-05
1:34046034 A G 0.055945 1.0607e-05
1:34047213 C A 0.021939 6.5374e-06
1:34047990 T C 1.277934 1.0361e-05
1:34048281 A G 0.158854 -1.0014e-05
1:34050753 C T 0.110082 -6.6176e-06
1:34054229 G A 0.372634 1.2359e-05
1:34054792 T C 0.616486 1.9914e-05
1:34058911 C T 0.091454 -1.0478e-05
1:34060822 T C 0.024191 -6.9425e-07
1:34061741 C G 0.292988 5.2921e-06
1:34070372 G A 1.464150 -5.6928e-06
1:34071525 T C 1.153511 -2.4007e-05
1:34081194 G C 0.050476 -4.1720e-06
1:34081408 A G 0.063881 -4.9128e-05
1:34091591 C T 0.217967 4.1891e-05
1:34094584 T G 1.905550 -3.3758e-06
1:34096755 A G 0.166855 1.7066e-05
1:34100394 A G 0.370076 1.9494e-06
1:34104247 G A 0.023824 6.5012e-06
1:34109053 A G 0.198567 2.9424e-05
1:34111097 C T 0.172422 3.4692e-05
1:34119049 T C 0.052209 5.2371e-06
1:34127109 G A 0.021504 6.3297e-06
1:34128051 C T 0.053907 -1.1331e-05
1:34134505 A G 0.064313 1.8269e-05
1:34136452 T G 0.336917 5.2454e-06
1:34149074 A G 0.381521 6.1489e-06
1:34151260 C T 0.260098 3.9609e-05
1:34153088 T G 0.044536 -2.3114e-05
1:34155501 A G 1.126457 -3.3516e-05
1:34167109 C G 0.142800 2.9973e-05
1:34173820 T C 1.667410 -2.1632e-05
1:34179436 G A 0.770682 3.6666e-07
1:34180842 T G 0.247575 4.2280e-05
1:34184776 A C 0.096401 -7.8546e-06
1:34184790 T C 0.101997 -5.4577e-06
1:34186193 T C 0.064644 -8.3227e-06
1:34189429 T C 0.514622 -2.0706e-05
1:34189917 T C 1.301550 -3.4909e-05
1:34194958 A G 0.069558 3.8123e-06
1:34195422 T C 0.110085 -5.2412e-06
1:34196267 A G 0.034769 -3.6696e-06
1:34198988 C T 0.041904 2.3568e-05
1:34201152 C T 0.089750 4.5639e-06
1:34205845 T C 0.071226 5.8232e-05
1:34206861 G A 1.950605 -4.4280e-05
1:34208142 G C 0.870615 -4.3034e-05
1:34208399 T G 0.977812 -7.0873e-05
1:34211677 G A 0.141252 -2.0108e-05
1:34220298 C A 0.409763 -4.4162e-05
1:34221216 A C 0.167507 -1.5262e-06
1:34222115 C T 0.058045 -2.8903e-05
1:34226001 G T 0.452371 4.3552e-05
1:34229130 C G 0.203150 1.9431e-05
1:34231789 C T 0.102117 -9.2664e-06
1:34232006 G C 0.257134 1.7230e-05
1:34236593 C T 0.044484 4.0487e-06
1:34237912 A G 0.041498 1.9926e-05
1:34238283 C T 0.501808 2.7496e-05
1:34240338 A G 0.100903 -5.6710e-05
1:34244450 G C 0.176067 -5.8569e-06
1:34246222 T C 0.596086 -1.2869e-05
1:34248064 A G 0.241782 -6.6929e-06
1:34249160 G C 0.372481 1.4153e-05
1:34249330 C T 0.121540 4.6505e-05
1:34254967 G A 0.636055 2.6288e-06
1:34255072 C T 0.187271 -1.8117e-05
1:34256734 C T 1.889450 1.5524e-05
1:34257471 T C 1.261471 2.0718e-05
1:34264138 G A 0.132030 -5.3258e-06
1:34270498 A G 1.363266 4.0702e-06
1:34273967 A G 0.033776 1.8519e-05
1:34274228 C T 0.044257 3.3400e-05
1:34278771 T G 0.065111 -1.3326e-05
1:34279849 C T 0.243090 1.0615e-05
1:34283222 C T 1.144228 1.1761e-06
1:34283720 T C 0.051839 5.8958e-06
1:34285342 A G 1.035383 -4.9399e-06
1:34288842 C T 1.150645 5.0145e-06
1:34288935 C A 0.116723 1.0217e-05
1:34289132 G A 1.936538 1.2665e-05
1:34303521 A G 0.037249 1.4354e-05
1:34314519 T C 0.301615 1.6472e-05
1:34318524 C T 1.042738 2.1922e-05
1:34320638 A G 0.039112 -6.2432e-05
1:34327943 C T 0.043877 6.3086e-06
1:34329897 C T 1.890804 2.5330e-05
1:34330067 C A 1.510452 2.3972e-05
1:34330137 A C 0.020345 2.8092e-05
1:34332530 C T 0.020754 -1.5195e-05
1:34336265 A C 0.055805 -2.0034e-05
1:34337704 A G 1.086255 3.0204e-05
1:34340467 G A 0.275379 -3.9320e-05
1:34342399 G T 0.137487 6.7721e-06
1:34345005 G A 0.044046 2.7424e-06
1:34346184 C T 0.058516 -6.8488e-05
1:34349737 T C 0.107213 -3.4191e-05
1:34352741 C T 0.092470 1.1403e-05
1:34359858 C G 1.461453 -1.0595e-05
1:34360686 T C 0.031407 1.0798e-05
1:34361301 T C 0.102549 -2.0104e-07
1:34363864 T C 0.054134 2.5834e-05
1:34370967 C T 0.875993 -2.0293e-05
1:34372123 C T 0.461745 2.1156e-06
1:34372643 T C 0.036259 -1.1908e-05
1:34373977 G A 0.087050 6.2594e-06
1:34375199 C A 0.414622 -1.5173e-05
1:34379845 A C 0.042287 7.9218e-06
1:34381408 C T 0.285120 -6.1144e-06
1:34381854 G A 1.239198 -1.2679e-05
1:34382005 G A 0.134267 4.7331e-05
1:34382520 A G 0.189835 1.6390e-05
1:34383108 G C 0.288392 -2.2010e-05
1:34385826 A G 0.028641 1.9562e-05
1:34394229 C T 0.158474 -6.6812e-05
1:34395835 G A 0.264278 3.4993e-05
1:34400715 G A 0.972475 1.4974e-05
1:34402352 T C 0.059704 -4.4856e-06
1:34405264 C A 0.137983 2.8986e-05
1:34406684 G A 0.069120 -4.2347e-05
1:34408609 C T 0.031981 -2.7471e-06
1:34410093 A C 0.038388 4.7533e-05
1:34415050 T C 0.049700 -2.4632e-05
1:34415927 A G 0.031514 -5.5910e-07
1:34418942 G A 0.687557 6.6042e-07
1:34419276 A G 0.032027 3.6227e-06
1:34420683 G A 0.061911 -7.3309e-06
1:34421567 G A 0.031244 -2.4740e-06
1:34422163 C T 0.181578 4.2527e-05
1:34424393 C T 1.067688 -1.7167e-05
1:34424462 T C 0.635581 -1.5673e-05
1:34428082 G A 0.095005 1.2088e-05
1:34428130 G T 0.028823 -3.8346e-05
1:34436438 A G 0.065783 -1.4824e-05
1:34440316 C T 0.848138 -2.7900e-05
1:34441384 C T 0.081568 3.8626e-06
1:34441463 A G 0.021231 -2.3303e-05
1:34446766 G T 0.030728 -3.8965e-05
1:34451360 T C 0.243599 -9.7575e-06
1:34451877 G A 0.036009 2.3166e-05
1:34452372 G C 0.148539 -5.3407e-06
1:34460711 T C 0.091263 3.0409e-06
1:34461027 T C 0.084846 -3.5053e-05
1:34465384 C T 0.083778 -2.6805e-06
1:34470308 G A 0.951488 -7.2142e-06
1:34473786 A G 0.204049 4.3564e-05
1:34475200 A G 0.598660 -4.7573e-05
1:34476726 T C 0.047516 -1.8605e-05
1:34492628 A C 0.221791 -6.6949e-06
1:34495464 C T 0.108206 1.1095e-05
1:34502161 A G 0.439777 -2.7738e-05
1:34503535 C T 0.106814 4.5759e-05
1:34516663 G T 0.253431 -1.8343e-05
1:34521308 G A 0.469311 -2.6014e-05
1:34521566 C G 0.120605 3.2423e-06
1:34523335 T C 0.729704 -3.5728e-05
1:34526609 G T 0.096765 -7.1160e-06
1:34526763 A G 0.040135 1.4570e-05
1:34528359 C T 0.056734 2.2950e-08
1:34536489 A G 0.038596 -2.1825e-05
1:34538145 C T 0.032867 -3.0841e-06
1:34539107 C T 0.151148 6.8438e-06
1:34539358 A C 0.062229 3.9552e-06
1:34540942 G C 0.040268 6.9187e-06
1:34548951 C G 1.373283 -2.2851e-05
1:34549238 T C 0.024788 -3.0606e-05
1:34556489 C G 0.237747 -8.9997e-06
1:34564086 T G 0.915891 -2.0884e-04
1:34566862 G C 0.034503 -7.5085e-06
1:34568402 A G 0.060574 -4.3885e-06
1:34574824 T C 0.052884 -1.0508e-05
1:34577949 A C 0.098108 5.2795e-05
1:34579507 A G 0.053417 -4.4180e-06
1:34596068 G A 0.782890 -2.2954e-05
1:34600411 A G 1.628973 -4.5122e-05
1:34603218 G C 0.027908 -8.2756e-06
1:34606617 T C 1.696532 -3.1797e-05
1:34609144 C T 0.029602 4.3019e-07
1:34609786 T G 1.951916 -1.3215e-05
1:34612026 A C 0.814163 -2.3094e-05
1:34614290 T C 0.064228 -6.9588e-05
1:34614520 A C 1.740133 -5.3770e-05
1:34617472 T C 0.612111 1.7170e-06
1:34620023 G A 0.121472 -2.8605e-05
1:34620770 C T 1.496751 -3.3054e-05
1:34621822 T C 0.067406 -2.9216e-05
1:34622725 T C 0.108135 3.9537e-05
1:34623220 T C 0.038132 -2.1634e-05
1:34626053 G C 0.122838 6.1992e-05
1:34627949 C T 1.715224 -2.7392e-05
1:34629297 A G 0.127843 -9.7960e-06
1:34631709 C T 1.441092 -5.5063e-05
1:34633204 C A 0.191747 -4.4073e-05
1:34636192 G T 0.041975 1.0178e-05
1:34637199 C T 0.386831 2.9250e-05
1:34640262 A G 0.294984 1.5798e-05
1:34643450 A G 0.065270 -1.1572e-05
1:34643837 G A 0.262970 4.2502e-06
1:34649634 T G 0.030644 -5.7159e-06
1:34651502 G A 0.726984 -6.7676e-06
1:34652626 A G 0.037629 -2.2740e-05
1:34653278 A C 0.352941 7.9983e-06
1:34653468 G A 0.712813 -8.2987e-06
1:34657007 C T 0.144975 -3.8025e-07
1:34657611 T C 0.023162 -2.6680e-05
1:34662919 C A 0.038044 1.7787e-05
1:34663180 A G 0.385059 8.2840e-05
1:34663208 G C 0.534831 6.0766e-05
1:34663411 G C 0.476490 5.1870e-05
1:34664839 T C 0.033101 -8.2057e-06
1:34665219 A G 0.120365 5.5224e-06
1:34669080 G A 0.041534 1.5634e-05
1:34669698 T G 0.069185 -4.5446e-05
1:34672172 C A 0.381229 8.8105e-05
1:34674814 C T 0.502363 5.6904e-05
1:34674928 T C 0.549995 8.8558e-05
1:34676964 C A 0.050284 6.8202e-05
1:34678040 G T 0.025587 2.1624e-05
1:34679066 A G 1.042400 1.8667e-05
1:34680487 T C 0.035032 3.3600e-05
1:34684463 A G 1.472193 1.2182e-05
1:34684797 G A 0.043702 -3.1040e-05
1:34691983 T C 0.339663 1.3592e-05
1:34700889 A C 0.046776 3.5175e-05
1:34710182 C T 0.051271 1.6978e-05
1:34712112 C A 0.186765 -1.9581e-05
1:34715170 T C 1.604259 3.5973e-06
1:34726167 A G 1.078591 -1.9613e-05
1:34726806 A C 0.042618 1.5525e-05
1:34727439 T C 0.105389 -6.9388e-06
1:34729713 A G 0.035302 -3.1836e-06
1:34743076 G T 1.425239 -1.7664e-05
1:34749535 C G 0.029754 5.1375e-06
1:34750936 C T 1.557987 -2.4177e-05
1:34754344 C T 0.448732 2.1347e-05
1:34763961 T C 0.134105 2.9183e-05
1:34782459 G A 0.114542 -2.1265e-05
1:34784542 T C 0.102802 -2.4619e-05
1:34790866 G T 1.224855 -1.3465e-05
1:34792758 T C 0.052501 9.0193e-06
1:34793830 G T 1.086865 -4.2401e-06
1:34794588 C G 0.490048 7.7812e-06
1:34795754 G T 1.038599 7.8901e-06
1:34800556 C T 0.828861 4.3473e-05
1:34800719 C T 0.026041 -1.8383e-05
1:34800936 A G 0.031475 1.2899e-05
1:34805625 A C 0.438303 2.0231e-05
1:34809903 A G 1.178358 -5.9514e-05
1:34812189 T C 0.321051 -4.6206e-05
1:34813617 T G 0.306662 4.2958e-05
1:34825385 G A 0.417962 3.6990e-05
1:34829829 G A 0.078137 1.0074e-05
1:34832080 A G 0.027924 1.7939e-05
1:34832241 C T 0.723696 -3.6917e-05
1:34833473 A G 0.022484 3.1715e-06
1:34835285 A G 0.065374 -4.7556e-05
1:34838655 G A 0.366610 4.8154e-05
1:34848132 A G 0.222014 2.6563e-05
1:34853136 T G 0.040398 7.6589e-06
1:34858718 A G 0.217613 6.5530e-06
1:34871092 T C 0.031111 -2.2019e-05
1:34874401 C T 1.296613 4.6489e-05
1:34874905 A G 0.899133 2.9289e-05
1:34878397 A G 0.071992 -3.2782e-06
1:34879232 T C 0.095479 3.5926e-06
1:34880261 T C 0.243242 6.0355e-06
1:34882644 T C 0.102737 -8.9626e-06
1:34883889 T C 0.259251 2.6844e-05
1:34884015 T C 0.053368 -3.7489e-05
1:34884836 G A 0.067549 1.9790e-05
1:34886997 A C 0.884880 3.1163e-05
1:34888093 A G 0.076809 -3.4987e-05
1:34890164 T C 0.426693 -1.2440e-05
1:34890702 A G 1.243171 -1.0194e-05
1:34893995 C T 0.060658 -6.9053e-06
1:34896656 C T 1.159828 4.5676e-06
1:34898332 T C 0.255865 1.8876e-05
1:34902736 T G 0.201384 1.0553e-05
1:34904106 G A 0.030702 -1.7587e-05
1:34914724 A G 0.186469 -1.6903e-05
1:34916427 T C 0.037200 -5.0411e-06
1:34918669 G C 0.052271 2.7578e-05
1:34918705 C A 0.067000 1.8559e-05
1:34921613 C T 0.452802 -3.7572e-06
1:34922823 T C 0.395861 3.8345e-06
1:34924352 T C 0.245423 2.2559e-05
1:34925930 A G 0.044075 -2.3481e-05
1:34928321 A G 1.272620 9.0863e-06
1:34929148 T C 0.043887 2.7170e-05
1:34938380 A G 0.062774 -2.7544e-05
1:34938475 A G 0.034889 -1.3718e-05
1:34939339 G A 0.450212 -4.4036e-06
1:34939967 C T 1.502723 3.0925e-06
1:34942073 T G 0.102691 2.6873e-05
1:34943209 T C 1.136354 -1.3319e-05
1:34944310 A G 0.058340 3.4050e-05
1:34946501 T C 0.030657 -2.4452e-06
1:34958515 A G 0.241113 1.5801e-07
1:34967830 G T 0.184155 -1.0383e-05
1:34970041 A C 0.063875 -1.4851e-05
1:34981177 T C 0.141865 -5.0583e-06
1:34983309 T C 0.916663 -1.4502e-05
1:34989237 A G 0.508566 -2.1870e-07
1:34993991 T C 0.046630 -1.4212e-05
1:34995028 A G 1.341376 -3.9663e-05
1:34996348 C T 0.862332 -1.9267e-05
1:35003356 A G 0.144468 -5.4106e-06
1:35010633 T C 0.040622 -1.0682e-05
1:35011315 T G 0.105145 2.6926e-05
1:35013690 T C 0.063998 -7.9652e-06
1:35028057 G A 1.189693 -1.5295e-05
1:35028213 G A 0.023370 3.8672e-05
1:35040991 C T 0.136575 -2.9560e-05
1:35044934 G A 0.082272 3.4669e-05
1:35045526 A G 0.086939 1.0935e-05
1:35049307 T C 0.105502 -2.7999e-06
1:35053357 C A 0.058905 -1.3199e-05
1:35055281 T C 1.138363 2.1186e-05
1:35057900 A G 0.465789 -2.8793e-05
1:35060339 C G 0.270020 4.1044e-05
1:35061399 C T 0.023906 3.0366e-05
1:35064164 T C 0.114055 6.9745e-06
1:35065885 G A 0.229262 4.6924e-06
1:35069943 T C 0.049713 -1.0100e-06
1:35080381 T C 0.029485 1.5797e-05
1:35081074 C T 0.095820 -2.9877e-06
1:35083234 C T 0.997773 1.3061e-05
1:35083266 G A 1.762964 1.6853e-06
1:35084308 A G 0.031377 -9.8298e-06
1:35090340 A G 0.136685 2.3635e-06
1:35096870 A C 0.457528 1.8834e-05
1:35097197 G A 0.332285 -3.1680e-06
1:35114777 G A 0.481070 -2.4603e-06
1:35116437 A G 0.061220 -2.8981e-05
1:35116619 A T 0.391911 2.9966e-07
1:35117118 C G 0.036408 -3.9722e-06
1:35118282 A G 0.676232 8.8789e-06
1:35130648 G A 0.026168 1.5784e-05
1:35142875 G A 0.652405 -1.6261e-05
1:35152181 C T 0.146682 -1.3174e-08
1:35158958 T C 0.336495 -1.6212e-05
1:35159859 T C 0.173012 9.0701e-06
1:35162163 C A 1.602010 -3.3543e-05
1:35171620 A C 0.061073 1.1936e-05
1:35175364 A G 0.062154 -1.2411e-06
1:35177448 T G 0.154222 -1.1481e-05
1:35183509 G A 1.459898 3.0228e-05
1:35185337 T C 0.503431 8.8208e-06
1:35185414 T C 0.060626 -1.4441e-05
1:35186615 T G 0.889824 6.0113e-06
1:35190138 G A 0.530981 3.7041e-06
1:35191361 G A 0.433207 2.1911e-06
1:35198042 T C 0.462361 1.0319e-05
1:35200077 A C 0.192477 -1.4425e-05
1:35206192 C T 0.844827 3.0940e-05
1:35211551 C G 1.200946 1.3463e-05
1:35215224 T C 0.022705 -1.1020e-05
1:35215946 T C 0.071541 -1.6682e-05
1:35219595 T C 0.495907 2.0457e-05
1:35220117 C T 0.123176 -9.6183e-06
1:35224844 C T 0.781838 1.0875e-05
1:35225395 A G 0.079364 -7.3921e-06
1:35226074 C G 0.167098 5.4389e-06
1:35226281 T G 0.080302 1.1740e-05
1:35226417 T C 0.034987 2.0639e-05
1:35227162 T C 0.057198 -4.0093e-06
1:35227362 G C 0.080526 1.9004e-05
1:35227673 G A 0.077319 -1.1649e-05
1:35231378 G A 0.683999 3.3678e-05
1:35235502 T C 0.021241 2.5921e-05
1:35240573 A G 0.616405 -2.7370e-05
1:35240770 G A 1.769566 7.1555e-06
1:35242584 T C 0.354370 -6.4171e-05
1:35250720 T C 0.102344 6.6334e-05
1:35252002 T C 0.042907 -1.8656e-05
1:35256386 C T 0.700884 -5.7197e-06
1:35259946 A G 0.408302 -7.9593e-05
1:35259961 G A 1.274305 -6.9179e-05
1:35260202 A G 0.274707 -4.7208e-05
1:35261971 G C 0.578341 -5.4538e-05
1:35262776 G A 0.419604 2.2744e-05
1:35264151 T C 0.169925 1.3218e-05
1:35265300 G A 0.403528 -9.0572e-05
1:35269529 A G 0.086183 -5.2296e-06
1:35273580 T C 0.043465 2.3111e-05
1:35274218 A G 0.510039 1.3678e-05
1:35274354 C T 0.084200 -9.0165e-06
1:35281308 A C 0.465646 -6.6494e-05
1:35289873 T G 1.833918 5.6466e-06
1:35293235 A G 0.066955 3.9590e-05
1:35294156 G T 1.056594 -5.9073e-05
1:35295446 T C 0.046078 -7.7467e-06
1:35303483 T C 1.085031 -2.1109e-06
1:35308474 G C 0.057928 -8.1263e-06
1:35308591 G A 0.177693 1.2632e-05
1:35315919 G A 0.752249 -1.6124e-06
1:35317388 C T 0.298411 -8.0954e-06
1:35318027 C T 0.299304 -5.5330e-05
1:35320690 G T 0.091691 -1.7426e-05
1:35323674 A G 0.028690 -2.9564e-06
1:35324786 T C 0.147003 -2.7935e-05
1:35328245 G A 0.677277 2.1025e-05
1:35328275 G T 1.777658 4.7973e-05
1:35330496 G C 0.265139 -1.7443e-04
1:35340545 G A 0.887214 1.2395e-06
1:35346060 C A 0.084288 -1.2358e-05
1:35360078 G A 0.726731 -3.4726e-06
1:35360212 A G 0.060694 -8.1064e-06
1:35362713 A G 0.049242 -4.2251e-07
1:35366056 T C 0.358583 3.3279e-05
1:35367221 A G 0.075527 1.5576e-05
1:35367290 T G 0.478863 1.5055e-05
1:35368771 G A 0.750179 -1.0487e-04
1:35369246 A G 0.049080 -3.4352e-05
1:35371083 T C 0.020715 2.3218e-06
1:35374818 C T 1.139814 5.8248e-05
1:35378934 G T 0.865396 6.8567e-05
1:35379430 A G 0.034792 1.3270e-05
1:35379494 T C 0.304780 -1.9068e-05
1:35381295 T C 1.753587 -1.8821e-06
1:35387315 C T 0.083612 2.3217e-05
1:35416760 A C 0.104723 -9.9543e-06
1:35450360 C T 0.085888 1.2567e-05
1:35463373 T C 0.057854 2.3858e-06
1:35476239 C T 0.049103 7.8791e-06
1:35549021 T C 0.163843 -1.9843e-05
1:35562965 A G 1.865769 -1.4900e-05
1:35567194 T C 1.764853 8.5263e-06
1:35628590 T A 1.838910 -3.4620e-06
1:35628705 T C 0.046214 6.7857e-06
1:35629761 C T 1.814582 6.0353e-07
1:35633937 G T 0.114000 9.7376e-06
1:35636143 A G 0.022688 -2.3310e-05
1:35645343 C A 0.024811 -1.5494e-05
1:35656664 A G 0.031868 1.3513e-05
1:35677039 T C 0.146091 1.4805e-05
1:35687815 C T 0.162135 4.1792e-05
1:35688541 T G 0.165940 -1.3865e-05
1:35696312 A G 0.131810 3.0993e-05
1:35722025 G C 0.162327 -1.7289e-05
1:35745141 T C 0.049512 1.4115e-05
1:35748867 T C 0.122715 1.3168e-06
1:35755403 C T 0.024425 2.2151e-05
1:35771901 T C 0.079727 -2.8621e-05
1:35790622 A G 0.028073 -1.0515e-05
1:35804395 T C 0.024081 1.5100e-05
1:35815123 T C 0.032708 2.0251e-05
1:35844449 T C 0.133511 4.5537e-05
1:35859658 G A 0.075741 1.4779e-06
1:35872476 C T 0.055260 1.1428e-05
1:35875915 T G 0.087089 -1.5136e-05
1:35888147 C T 0.183613 6.2435e-05
1:35890306 C T 0.076494 -2.0921e-05
1:35892939 C T 0.078951 1.7432e-05
1:35897101 T G 0.050862 4.2974e-06
1:35926150 C T 0.222410 5.0345e-05
1:35939272 T G 0.121193 4.4666e-05
1:35944609 C T 0.021442 1.8043e-06
1:35948618 C T 0.041631 8.2996e-07
1:35950705 G A 1.777677 3.1559e-05
1:35968899 G A 0.423509 -3.0681e-05
1:35974520 C T 0.032666 3.2124e-05
1:36001984 T C 0.068234 2.3081e-05
1:36002505 A G 0.107528 4.9562e-05
1:36002894 T C 0.111325 2.4497e-05
1:36007914 G A 0.024736 -1.6642e-06
1:36008113 C T 0.047779 1.2616e-05
1:36009665 G A 1.937102 -7.6368e-06
1:36011034 G A 0.535769 1.0722e-06
1:36035271 G A 0.027567 -2.0513e-05
1:36037222 G A 0.212332 2.6384e-05
1:36049163 T G 0.023643 2.7660e-05
1:36051972 C T 0.044822 1.6321e-05
1:36053642 T C 0.538181 8.2538e-06
1:36086990 A C 0.086407 1.7143e-05
1:36087865 G T 0.050645 6.1577e-06
1:36106253 A G 1.953153 -1.7348e-05
1:36109683 C A 0.077900 -3.2594e-06
1:36123539 T G 0.037957 -1.0601e-05
1:36132546 T C 1.818598 -2.8022e-05
1:36155418 T C 1.828857 -3.5254e-05
1:36164677 G T 0.238948 2.0148e-05
1:36166782 G A 0.052342 -5.2018e-06
1:36167456 C A 0.184477 2.9318e-05
1:36181813 C G 0.027171 -3.3572e-05
1:36195372 T C 0.143216 2.5191e-05
1:36196957 C G 0.125714 1.3812e-05
1:36202585 A G 0.120991 1.2100e-05
1:36219636 A G 0.052813 1.8814e-05
1:36227588 A G 0.035483 -3.5726e-05
1:36235455 T C 0.097784 -2.5850e-05
1:36238054 A G 0.037580 -8.1020e-06
1:36238168 G T 0.244482 4.0152e-06
1:36261577 G A 0.042575 -4.1430e-05
1:36268618 T C 0.155348 -1.2841e-05
1:36288635 A G 0.092259 2.2034e-05
1:36307120 A G 0.156965 -2.3543e-05
1:36314861 G A 1.753804 -3.2732e-06
1:36316571 C A 1.744784 -1.1624e-05
1:36317380 T C 0.123403 1.9265e-05
1:36317835 T C 0.098936 -3.0359e-05
1:36347574 G A 0.079192 -5.4735e-06
1:36362321 A G 0.079195 -3.4533e-05
1:36375226 C G 0.076202 -2.3140e-05
1:36376992 G A 0.029430 -1.4057e-05
1:36380290 G T 0.081999 -9.9656e-07
1:36385824 G C 0.044643 1.6817e-05
1:36393158 G A 1.931552 -3.2421e-05
1:36397398 A G 0.071947 1.4533e-05
1:36424985 G A 0.144485 2.9310e-05
1:36432506 G A 0.124588 -3.4972e-05
1:36439346 T C 0.051131 -1.3783e-05
1:36451061 A G 0.088841 1.3031e-05
1:36470971 T C 0.145458 -1.1117e-05
1:36474130 A G 0.058642 -2.1755e-05
1:36489600 A G 0.100056 5.2479e-06
1:36496696 G A 0.048684 -1.9156e-05
1:36532316 C T 1.669406 1.0702e-05
1:36534644 T G 1.830471 -2.5338e-05
1:36555758 T C 0.156394 -1.0696e-04
1:36562084 T C 0.069441 3.7471e-05
1:36565999 G A 1.619748 1.2712e-05
1:36568264 A G 0.088971 1.2038e-05
1:36574023 T C 1.777677 -5.2496e-05
1:36579024 A G 0.042459 1.5207e-05
1:36579458 G A 0.127243 -4.3711e-05
1:36582871 A G 0.095719 -4.6305e-06
1:36600307 T C 1.526872 1.3192e-05
1:36600773 C A 0.058685 5.0444e-06
1:36602202 C T 0.039794 2.1415e-05
1:36605602 C A 0.023315 -2.0949e-05
1:36625556 G A 0.022299 2.2016e-08
1:36627445 T G 0.092902 2.0765e-05
1:36627542 T C 1.387698 2.0574e-05
1:36633308 T C 0.034007 2.0126e-05
1:36634414 A G 1.393534 1.9630e-05
1:36636854 A G 0.088394 -8.7486e-06
1:36640267 C A 0.094385 1.1668e-05
1:36653540 A G 1.142307 4.3282e-05
1:36655346 T C 0.072901 -1.0497e-05
1:36661705 C T 0.136393 2.8733e-05
1:36672422 T C 0.049810 1.6829e-06
1:36672850 A G 0.031033 -5.0272e-05
1:36673358 G C 1.416738 1.2893e-04
1:36677585 C T 1.969058 1.6843e-05
1:36678610 A G 0.066423 3.1101e-05
1:36690748 T C 0.070873 1.2466e-05
1:36722309 A G 0.094739 3.3274e-05
1:36726496 G A 0.047662 2.8368e-06
1:36732774 T C 0.070207 8.9584e-06
1:36752433 T C 1.775713 -1.5854e-05
1:36758605 A G 0.222625 1.6259e-05
1:36766086 A G 0.065673 -1.0661e-05
1:36773405 G T 0.997978 4.2584e-05
1:36785270 T C 0.506427 1.5948e-05
1:36789546 G A 0.773617 -5.2053e-05
1:36802459 A G 0.052573 -6.2126e-06
1:36807481 T C 0.532741 2.1482e-05
1:36818066 A G 1.382183 -4.1204e-06
1:36818791 C T 0.226578 1.1786e-05
1:36822604 T C 0.225465 7.0548e-06
1:36824332 G A 0.043358 -2.3453e-06
1:36834478 A G 0.481758 5.5372e-06
1:36840464 A G 0.243226 2.9232e-06
1:36849583 T C 0.044614 1.0395e-05
1:36850279 C T 0.046928 1.7924e-05
1:36853005 C A 0.180585 -8.4615e-06
1:36858145 C A 1.512665 -1.0015e-05
1:36858534 A G 0.043948 1.1407e-05
1:36858680 G A 1.248770 -5.8297e-06
1:36859163 C T 0.062174 3.3272e-06
1:36860764 A C 0.036331 -5.1267e-06
1:36860826 A G 0.646478 5.4441e-05
1:36872665 C T 0.449323 3.6983e-05
1:36874735 C T 1.904595 -1.1459e-05
1:36878126 G A 0.099179 -4.4916e-05
1:36878682 G A 0.635565 6.6198e-05
1:36881345 A C 0.186083 5.8437e-06
1:36883909 A G 0.034364 1.5361e-05
1:36886117 T C 0.439417 2.7366e-05
1:36887813 A C 0.046230 -1.0561e-05
1:36888462 G A 0.197307 3.3566e-05
1:36893968 G A 0.201984 3.0693e-05
1:36898067 C T 0.437547 3.1405e-05
1:36904720 C A 0.131677 3.7235e-05
1:36916454 T C 0.115697 1.4043e-05
1:36921371 T G 0.597823 -2.7713e-05
1:36921408 A G 0.020923 -5.5359e-06
1:36924234 A C 0.360900 2.6816e-05
1:36924676 G A 0.659756 -3.8979e-05
1:36925932 T C 0.193419 4.5662e-05
1:36934805 G C 0.021825 3.4797e-06
1:36941751 G A 0.406254 1.4491e-05
1:36945653 A G 0.788564 -1.2639e-05
1:36945795 A G 0.047207 3.3977e-05
1:36947936 T C 0.020790 8.7315e-07
1:36954057 G T 0.443331 1.5832e-05
1:36960398 C T 0.031011 2.6589e-06
1:36960776 T C 0.029492 -1.3725e-05
1:36968141 G T 0.040316 5.5021e-06
1:36972428 C T 0.040200 7.0987e-06
1:36974104 T C 0.035555 -2.6989e-05
1:36975893 C T 0.408052 1.5674e-05
1:36976253 G A 0.532591 -3.4343e-05
1:36980368 T C 0.048298 1.5537e-05
1:36980804 C T 0.274704 2.2054e-05
1:36981687 A G 0.057419 2.4774e-05
1:36984312 G T 0.211271 8.8601e-06
1:36985006 T C 0.045373 -9.3506e-06
1:36986354 C T 0.020303 -2.3611e-05
1:36989167 T G 0.042679 3.7451e-07
1:36991285 T C 1.022237 -9.7613e-06
1:36992058 A G 0.033266 5.7515e-06
1:36993383 A G 0.036837 4.0164e-06
1:36994379 T C 0.353604 1.8849e-05
1:36998494 T C 0.057318 -3.3034e-05
1:37005348 C T 0.040151 -2.9616e-05
1:37006177 C T 1.265031 -3.4938e-05
1:37007129 C A 0.025798 -4.6223e-06
1:37008945 T C 0.763701 -5.1250e-05
1:37011096 A G 0.165008 -8.5493e-06
1:37011936 G A 0.443876 2.6044e-05
1:37017877 C T 1.326128 -1.8525e-05
1:37019501 C G 0.174963 2.1836e-05
1:37020422 G A 0.062489 2.2316e-05
1:37020563 G A 0.106583 8.6146e-06
1:37020631 G A 0.034097 -2.2628e-05
1:37021214 G C 1.145020 -1.6614e-05
1:37021978 T C 0.034743 -9.5047e-06
1:37022019 T C 0.038213 1.9874e-05
1:37023791 C T 0.360186 7.6641e-06
1:37029283 T G 0.343554 5.2603e-06
1:37033128 T C 0.346115 9.6622e-06
1:37040637 G A 1.901502 -2.4913e-05
1:37041357 C A 0.192562 3.7214e-05
1:37044096 A G 0.436499 4.0577e-05
1:37044846 A G 0.179079 3.5740e-06
1:37046455 A G 0.110851 -7.3491e-06
1:37051420 C T 0.230697 2.7930e-05
1:37051961 G A 0.919640 1.5178e-05
1:37055687 G C 0.205714 4.1154e-05
1:37063921 G A 1.033971 5.8311e-05
1:37069185 T C 0.101409 -7.7704e-07
1:37070552 A G 0.056461 1.7400e-05
1:37071501 C T 0.236030 1.3397e-05
1:37078924 G A 0.064767 9.3393e-06
1:37079884 C T 0.295568 1.5847e-05
1:37085688 G A 0.065676 9.1450e-06
1:37085905 A G 0.248757 -1.3408e-04
1:37087187 C T 0.066874 1.5245e-05
1:37088984 A G 0.707152 4.0970e-05
1:37089923 T G 0.634517 3.2648e-05
1:37092134 C A 0.102766 1.4764e-05
1:37106619 G T 0.087657 4.3195e-05
1:37111178 G A 0.245391 -3.4783e-05
1:37112426 G A 0.148604 -6.8127e-05
1:37116673 T C 0.068565 -3.2642e-05
1:37117328 T C 0.104921 -2.8373e-05
1:37117448 C T 0.581772 1.2366e-05
1:37130444 A G 0.203059 7.1255e-05
1:37135485 T G 0.041222 -2.8290e-05
1:37140923 T C 0.373698 4.2342e-05
1:37148156 T G 0.094986 -5.4789e-06
1:37155058 G A 0.217204 -2.7076e-05
1:37155843 C T 0.306299 -6.0816e-06
1:37159579 T C 0.096304 -3.4571e-06
1:37166715 T G 0.611147 3.2590e-05
1:37170745 G A 0.392102 1.1429e-04
1:37172272 A G 0.234064 -4.1953e-05
1:37185225 A G 0.054994 4.9425e-05
1:37185260 C T 0.163009 -1.8283e-05
1:37186410 T C 0.036149 3.3971e-06
1:37196280 C T 0.229386 -5.4115e-05
1:37199222 C T 0.044994 1.9657e-06
1:37200680 G A 1.182490 5.0229e-05
1:37203962 A G 1.403054 1.4410e-05
1:37221254 T C 0.057039 1.0289e-05
1:37222762 A G 0.223589 -3.3799e-05
1:37227219 A G 0.040768 -4.8160e-06
1:37237170 G A 0.154641 5.8611e-05
1:37242743 A G 0.455857 5.3299e-05
1:37252801 C T 0.040884 -1.0902e-05
1:37254339 C T 0.679325 2.1601e-05
1:37263445 C G 0.021750 6.3015e-08
1:37270560 C T 0.020205 1.1836e-05
1:37272788 C T 0.115334 2.7424e-05
1:37276409 T C 0.021221 2.3527e-05
1:37281112 T C 0.197564 9.9245e-05
1:37282398 C T 0.058269 -4.7968e-06
1:37283083 T C 0.311132 -3.0957e-05
1:37288793 A G 0.073041 2.1354e-06
1:37291910 C T 0.323843 -3.1244e-05
1:37294592 A G 0.322716 -2.8197e-05
1:37305208 A G 1.931630 3.0544e-05
1:37306947 C T 0.036259 2.1154e-05
1:37309953 T C 0.335988 2.5133e-07
1:37310745 A G 0.118417 2.3744e-05
1:37312022 A G 0.036853 1.6372e-05
1:37317590 G C 0.094548 3.8365e-06
1:37320313 T C 0.295046 -1.1563e-06
1:37321046 T C 0.399584 1.1945e-05
1:37324935 C T 0.525947 5.3184e-05
1:37325477 C A 0.532624 4.6479e-05
1:37327331 C T 0.082048 -1.4427e-05
1:37328140 T C 1.885224 2.2439e-05
1:37329530 T C 0.267940 -6.6358e-06
1:37330701 G A 0.101604 1.1534e-05
1:37333495 A G 1.921217 8.3563e-06
1:37344532 G T 0.051089 -3.8464e-06
1:37350805 C T 1.839935 -1.9021e-05
1:37368011 G A 0.042728 1.0963e-05
1:37375275 T C 0.055968 3.4565e-06
1:37375640 T C 0.179796 8.4771e-06
1:37378971 A G 0.062219 2.3756e-05
1:37391420 A G 1.817685 -2.4499e-06
1:37394174 T G 0.039330 -1.7329e-05
1:37394566 T G 0.053611 -1.9732e-06
1:37394948 A G 0.123601 2.0146e-05
1:37396219 T C 1.756271 1.2856e-06
1:37396729 G A 0.048970 6.6237e-06
1:37402184 A G 1.668676 -3.2946e-06
1:37402540 A T 0.282056 -1.5536e-05
1:37403412 G A 1.328273 -4.4238e-07
1:37403900 A G 0.069188 -6.7659e-06
1:37408114 C T 0.382183 2.9317e-06
1:37410906 C A 0.724958 2.0114e-05
1:37412587 A G 0.057678 -2.5757e-05
1:37412798 C T 0.044007 1.3631e-05
1:37415673 C T 0.102321 -1.5680e-05
1:37419029 C T 0.030754 3.5392e-05
1:37419857 T C 0.703250 4.0932e-06
1:37420035 A G 0.035928 -3.5022e-06
1:37420132 C T 0.936560 4.6966e-06
1:37421333 T C 0.073843 2.5492e-05
1:37422200 C A 0.845070 1.8885e-05
1:37426393 C T 1.376513 1.6484e-05
1:37426574 G C 0.039076 -8.9986e-06
1:37427336 A C 0.091094 -1.4071e-05
1:37427453 A G 0.035883 5.0602e-05
1:37432463 C T 0.378087 -1.0275e-05
1:37450505 T G 1.183412 -2.9156e-05
1:37450698 G A 0.052005 1.0007e-05
1:37457302 A G 0.035685 -4.3246e-06
1:37458865 C A 0.528193 -2.4350e-05
1:37469193 G A 0.022896 -3.7913e-06
1:37471609 A C 0.749929 -3.7126e-05
1:37472959 C G 0.208908 -5.0919e-06
1:37473463 A G 0.527041 -2.6633e-05
1:37479786 A G 0.038431 -9.5563e-06
1:37485205 T C 0.130086 -3.6340e-05
1:37496894 T C 0.221946 -1.6134e-05
1:37505129 C T 0.952023 -3.2394e-05
1:37507909 T C 0.086125 -1.5223e-05
1:37512085 G A 0.071794 3.7139e-05
1:37515862 C G 0.052096 1.2320e-05
1:37522957 A G 1.148597 -2.6047e-05
1:37523510 G A 0.050391 3.2754e-05
1:37525546 T C 0.021013 3.1312e-05
1:37533178 G T 0.870855 1.7356e-06
1:37534052 C T 0.259734 -4.5225e-05
1:37534326 A G 0.256615 -4.4952e-05
1:37537293 T C 1.305426 1.1596e-05
1:37537641 A G 0.492983 -1.4446e-05
1:37539482 A G 0.076592 -4.3367e-05
1:37541617 A G 0.154469 7.6587e-06
1:37544223 G A 1.567630 -3.3823e-06
1:37549803 T C 0.052826 -2.0722e-05
1:37555362 T C 0.161519 -2.1674e-05
1:37557676 A C 0.086128 -1.6742e-05
1:37561742 A G 0.288616 -3.6798e-05
1:37572630 C T 1.049090 2.1339e-05
1:37578124 T C 0.151551 1.6090e-05
1:37592303 A G 0.026739 -4.5818e-06
1:37596240 T G 0.771254 2.2213e-05
1:37596458 T G 0.065300 3.7454e-05
1:37596760 A G 0.194899 -2.6825e-05
1:37599303 T C 0.172785 2.6004e-05
1:37599553 A G 1.462498 -1.6110e-05
1:37605127 A G 0.177926 -1.1512e-05
1:37609180 G C 0.021945 -1.2972e-05
1:37617059 A G 0.073505 -2.2775e-05
1:37628966 T C 0.413814 5.2108e-05
1:37636117 A G 0.818045 -1.3092e-04
1:37642693 A C 1.349699 -2.6126e-05
1:37657118 A G 0.102166 1.1556e-05
1:37663208 A G 0.456717 -5.0263e-05
1:37670102 T C 0.609706 2.2886e-06
1:37698820 C T 0.033263 8.2092e-06
1:37699184 A C 0.030212 1.0598e-06
1:37702904 T C 1.831886 1.8872e-05
1:37708801 C T 1.823161 1.2266e-05
1:37712422 G A 0.276019 -1.4260e-05
1:37723690 A G 0.042511 4.0178e-05
1:37724432 A G 1.060239 6.5829e-06
1:37727819 G T 0.062008 -5.8779e-06
1:37732045 A C 1.109933 6.5944e-06
1:37736250 C A 1.157552 1.1220e-05
1:37744361 T C 0.130206 8.6100e-06
1:37747400 C T 0.395345 1.9063e-05
1:37752385 T C 0.020543 1.7013e-05
1:37752707 A G 0.098861 2.1046e-05
1:37752812 T C 0.054546 -1.8783e-06
1:37753819 A G 0.083090 -2.4703e-05
1:37760147 T C 0.101802 2.7410e-06
1:37768483 T C 0.058178 -7.6099e-06
1:37772682 T C 0.042128 -3.0844e-05
1:37774697 G T 1.643057 5.4518e-05
1:37779280 T C 0.253496 4.0600e-05
1:37780922 C G 1.313232 3.0974e-05
1:37791745 A G 0.386717 -1.6104e-05
1:37792912 T C 0.059775 1.7763e-05
1:37799276 A G 0.044734 -6.1752e-06
1:37800285 A G 0.356145 1.9935e-05
1:37808473 G A 0.233953 1.7355e-05
1:37809549 T G 0.718613 -2.6696e-05
1:37814215 T C 0.036717 -2.5933e-05
1:37814390 A G 0.235303 1.1194e-05
1:37818383 A G 1.068500 3.8192e-05
1:37821732 C A 1.364344 3.2822e-05
1:37839088 C T 0.093733 3.0838e-05
1:37860200 G A 0.138769 6.7106e-06
1:37860940 T C 0.039051 -2.4894e-05
1:37863828 T C 0.051203 -2.6646e-05
1:37870995 T G 0.025821 7.1451e-06
1:37872298 C T 1.543452 3.7061e-05
1:37874019 G A 0.114078 -1.8240e-05
1:37876195 T C 0.054127 3.0881e-05
1:37878099 A T 0.139619 1.0424e-05
1:37880752 C T 0.508202 -2.3298e-05
1:37884236 T C 0.122088 -3.4079e-05
1:37886113 C T 0.086427 -1.0572e-05
1:37892238 A G 0.031884 1.1882e-05
1:37896055 T C 0.135150 8.8394e-06
1:37896496 A G 0.223793 1.4477e-05
1:37902620 T C 0.372257 -2.7599e-05
1:37904582 G A 0.327296 6.6584e-06
1:37913653 A G 0.245647 1.4750e-05
1:37914557 A G 0.466036 -1.4820e-05
1:37917854 A G 0.233300 -2.0813e-05
1:37923006 A G 0.037025 -8.2865e-06
1:37931489 G A 0.033416 -1.8744e-05
1:37931878 G T 1.049281 -1.6726e-05
1:37932566 G A 0.632787 -1.5453e-05
1:37939376 A G 0.038502 -2.2040e-06
1:37941920 T C 0.026197 1.5882e-05
1:37953221 C T 0.040644 -1.7261e-05
1:37954413 A G 0.709086 2.5743e-05
1:37955866 T C 0.197213 2.5538e-05
1:37958813 G C 0.354993 -5.0710e-05
1:37977771 A G 0.345583 5.7665e-05
1:37978773 C T 0.917352 -8.2902e-07
1:38015372 T C 1.728117 -3.0480e-05
1:38019747 T C 0.365013 -2.7510e-05
1:38023316 T C 0.509432 -4.5178e-05
1:38023822 A G 0.171948 5.5436e-05
1:38027796 C A 0.020059 1.6272e-05
1:38028374 T G 0.903472 -6.0767e-06
1:38034069 C T 0.031433 6.1652e-06
1:38040981 C T 0.064793 4.4123e-05
1:38042866 T C 0.033812 8.5644e-05
1:38054140 A G 0.078575 1.0661e-05
1:38054729 C T 0.137146 -5.6332e-06
1:38068943 A G 0.531783 -5.4287e-05
1:38073356 C T 0.085498 -1.3026e-05
1:38075627 G A 0.064874 -6.9581e-06
1:38097430 C T 0.061719 4.3247e-05
1:38098036 A G 0.423493 5.2017e-06
1:38104456 G A 0.454299 5.4997e-05
1:38115035 A C 1.763908 1.3406e-05
1:38115672 C A 0.113117 4.0448e-05
1:38117142 C T 1.346583 -4.1732e-05
1:38117597 G A 0.194753 -4.5218e-05
1:38127154 G A 1.344463 3.1475e-05
1:38129324 T C 0.074803 1.0987e-05
1:38130948 C T 0.277349 1.7044e-05
1:38131035 C A 0.140661 3.7454e-05
1:38133626 A G 0.037213 -1.4589e-05
1:38134606 C A 0.338893 -3.8212e-05
1:38139445 T C 0.080250 3.1731e-05
1:38139870 T C 0.594892 2.9005e-05
1:38143688 T C 0.701709 -2.8348e-06
1:38151705 C T 0.540076 -1.5497e-05
1:38154873 G A 0.888344 -2.3883e-06
1:38157947 T C 1.482067 -4.4094e-06
1:38163747 T C 0.347959 1.5681e-05
1:38164826 A G 0.176615 2.3053e-05
1:38166022 C T 0.876519 4.9507e-06
1:38168800 A G 0.064754 1.8445e-05
1:38169046 G T 0.054650 2.5285e-05
1:38175950 T C 0.098985 3.2567e-05
1:38177303 C T 0.033984 5.5359e-06
1:38184382 T C 0.045042 -1.9709e-05
1:38186189 T C 0.338614 -1.2910e-05
1:38188574 A G 0.041073 7.4395e-06
1:38188787 G A 0.190102 3.8984e-06
1:38189446 G A 0.063453 -2.0710e-05
1:38196841 C T 0.628301 -8.4074e-06
1:38197864 G A 0.087998 -5.2456e-06
1:38198105 C T 0.505963 -3.7661e-05
1:38201412 C T 0.029582 -5.9024e-06
1:38209234 G A 0.628953 2.8776e-05
1:38213507 T C 0.075235 4.1924e-06
1:38213615 G T 0.047925 -2.4561e-05
1:38221380 A C 0.419559 2.8990e-06
1:38227086 T A 0.609751 4.4353e-06
1:38228016 C T 1.645627 4.7291e-05
1:38228124 G T 0.051239 4.7805e-06
1:38235091 A G 0.071746 -3.4867e-06
1:38235343 C A 0.519426 2.9538e-05
1:38244761 A C 0.263986 -2.8639e-05
1:38247153 A T 0.020329 1.9962e-05
1:38247673 G T 0.676553 -1.3076e-06
1:38254611 C T 0.438965 -2.7455e-05
1:38265653 C T 0.061940 -2.1756e-05
1:38271495 A G 1.102516 -9.7740e-06
1:38289383 C T 0.588556 1.2678e-05
1:38290796 C T 0.040521 1.0593e-05
1:38291962 C T 0.116009 2.1831e-05
1:38296719 A G 0.519946 2.6816e-05
1:38304192 G A 0.198800 3.4940e-05
1:38329999 G C 0.272214 -3.9044e-05
1:38334318 A C 0.610770 -1.1670e-05
1:38335678 A G 0.044630 -1.6540e-06
1:38338795 G A 1.468701 -2.6694e-05
1:38340640 C T 0.079289 5.8962e-06
1:38348192 C T 0.045146 1.2764e-06
1:38353941 T G 0.069182 6.1065e-05
1:38358090 C T 0.070022 -6.1707e-06
1:38366907 C T 0.549606 6.8122e-06
1:38380285 A G 1.465867 -9.7901e-06
1:38387044 T C 0.052125 -9.1955e-06
1:38397369 T C 1.176349 1.5020e-05
1:38406175 T C 0.049775 -6.7646e-06
1:38406946 T C 0.032315 -6.3668e-06
1:38408164 A G 1.190131 1.3098e-05
1:38411651 A G 0.102523 -1.4323e-05
1:38412196 T G 0.074690 -3.4735e-05
1:38412270 C T 0.268219 -1.3346e-05
1:38418496 T C 0.908698 2.6617e-05
1:38423521 G T 0.087809 -6.4157e-06
1:38434306 A G 0.828773 -8.7372e-06
1:38442547 A G 1.738971 2.4222e-05
1:38444209 A G 0.043147 -1.4438e-05
1:38453576 C A 0.548775 6.3284e-06
1:38461319 A C 1.111108 2.9198e-05
1:38465315 A G 0.445856 -2.0635e-05
1:38465418 T C 0.116655 4.1085e-05
1:38465783 G C 0.073888 6.0145e-05
1:38466015 G A 0.061992 -5.3631e-05
1:38467422 T C 0.699537 1.9023e-05
1:38472516 G C 0.969970 -7.5992e-05
1:38476231 G A 0.062184 -2.7908e-05
1:38486480 C T 0.250526 -4.5660e-05
1:38488626 C T 0.261597 -5.7634e-06
1:38502163 T G 0.069204 -2.3162e-05
1:38505696 A C 0.076637 -1.3370e-05
1:38515685 A G 0.032822 2.0706e-05
1:38518043 G A 0.396020 -7.3397e-06
1:38520177 A G 0.124374 -4.1802e-06
1:38522092 C T 0.911593 -4.3993e-05
1:38525033 G A 0.252350 4.9631e-06
1:38525311 T C 0.062119 -1.5351e-05
1:38528568 A T 0.072070 -3.3138e-05
1:38529827 A G 0.124299 -1.1237e-06
1:38537770 A G 0.041368 5.5960e-07
1:38542378 A C 0.302268 4.2897e-05
1:38550105 G A 0.341591 1.1967e-05
1:38555026 T C 0.094759 4.4870e-06
1:38559352 G A 0.709810 -4.2155e-06
1:38559394 G C 1.171961 2.6176e-05
1:38559509 G A 0.023435 -3.2414e-05
1:38559533 A G 1.466974 5.8546e-05
1:38559794 C G 0.070136 -1.6210e-05
1:38560968 A G 1.630982 -2.0540e-05
1:38563923 A G 1.352734 2.9046e-07
1:38568161 G C 0.124007 1.0183e-04
1:38569023 A G 0.123783 -2.1688e-05
1:38569714 T C 0.111783 -3.1924e-05
1:38578692 A G 1.517368 -2.0183e-06
1:38579223 A G 0.053933 5.7024e-05
1:38580825 T C 1.147750 1.2322e-05
1:38584551 G A 0.153768 -4.9842e-05
1:38589863 G A 0.022912 2.5156e-05
1:38590810 A G 0.064579 -2.1211e-05
1:38593200 T C 0.077757 -7.8873e-05
1:38593411 C T 0.057292 -1.1957e-05
1:38593771 T C 0.802261 -5.9912e-05
1:38596468 G T 0.834171 -4.1379e-05
1:38597671 T C 0.068221 -6.7062e-06
1:38601003 A G 0.040758 -4.1610e-06
1:38602073 A C 0.201842 -6.2897e-05
1:38606455 C T 1.248267 -2.9840e-05
1:38609183 G A 0.289508 -1.8651e-05
1:38609325 G A 0.833083 -4.9180e-05
1:38618758 T C 0.163249 -4.4152e-06
1:38624129 A G 0.520861 -1.9276e-05
1:38630589 G T 0.950728 4.0950e-05
1:38630862 G A 0.121637 1.6876e-05
1:38632609 C A 0.273568 1.4053e-06
1:38649311 T C 1.231995 1.9699e-05
1:38658717 A G 1.397451 3.3327e-05
1:38661814 C A 0.067137 1.5902e-06
1:38664433 G A 1.573586 2.6604e-05
1:38667704 G T 0.950414 4.7418e-05
1:38669509 A C 0.136123 -5.6618e-06
1:38676352 T C 0.108388 -7.2194e-06
1:38677205 T C 0.052998 2.8745e-05
1:38683956 C T 0.124886 -2.9183e-05
1:38687741 T C 0.088309 8.2400e-06
1:38691199 C T 0.179738 1.1978e-05
1:38694395 G A 0.225264 -3.8544e-05
1:38694737 A G 0.027103 5.0806e-05
1:38702381 T C 0.023802 4.8767e-05
1:38704189 G A 0.088981 -3.2041e-05
1:38705409 G A 0.076897 -1.2230e-05
1:38706286 G A 0.030326 -2.9713e-05
1:38710834 A G 0.817487 -1.3927e-05
1:38711641 A G 0.038508 5.4637e-06
1:38715353 G A 0.796139 -1.7447e-06
1:38723785 A G 0.248517 -2.0566e-05
1:38726615 G T 0.040154 -4.0695e-06
1:38731242 T G 0.203624 -1.9229e-05
1:38731439 G A 0.859469 -1.3199e-05
1:38731931 A C 0.793929 2.0856e-06
1:38732708 C T 0.298960 -3.3209e-05
1:38733788 G T 1.118924 -1.6973e-05
1:38737021 T C 0.065319 -1.2185e-06
1:38738214 G A 0.861780 -1.7137e-05
1:38738930 G A 0.028797 -4.5237e-05
1:38745265 A C 0.311174 9.7518e-06
1:38749134 C T 0.279891 -2.7815e-06
1:38750949 T C 0.144787 2.8989e-05
1:38753925 G A 1.195146 -1.2075e-05
1:38764389 G A 0.070866 -6.1681e-06
1:38790703 T C 0.168228 1.0618e-05
1:38792712 T C 0.551320 -5.7504e-05
1:38797237 C T 0.100679 1.1393e-05
1:38798200 T C 0.027512 1.1793e-05
1:38799441 A G 0.768478 -2.7134e-05
1:38804339 T G 1.817004 -2.6402e-05
1:38805436 T C 0.057263 2.6349e-05
1:38809580 C T 0.892716 4.6087e-06
1:38814466 T C 0.070772 3.7016e-06
1:38826020 G A 0.038466 -4.3118e-05
1:38829582 T C 0.064157 -2.7231e-06
1:38831738 T C 0.049317 3.6016e-06
1:38836186 G A 0.446243 6.3337e-06
1:38843689 T C 1.325732 -2.6347e-05
1:38847469 T C 0.246241 5.7129e-05
1:38848637 C G 0.139454 -2.9771e-05
1:38851959 C A 0.094269 -4.9029e-06
1:38858526 C T 0.027067 -7.8096e-06
1:38868362 A G 0.036740 -1.8537e-05
1:38868991 C T 0.242548 1.7708e-05
1:38875630 G T 0.374802 6.3420e-06
1:38878626 G C 1.232865 -9.7618e-06
1:38890389 C T 0.476750 6.7361e-06
1:38890598 C T 0.862831 6.4372e-06
1:38900273 A G 0.859443 1.1488e-05
1:38902650 T C 0.103389 1.1196e-05
1:38908727 A G 0.025775 1.6449e-05
1:38909453 A C 1.573687 4.8681e-05
1:38909596 T G 0.712903 1.9398e-05
1:38914304 A G 0.312891 -3.5085e-05
1:38917810 G T 1.044306 8.4953e-06
1:38922053 G A 0.781887 1.1434e-05
1:38924857 C T 0.183529 2.8046e-06
1:38925397 T G 0.919455 2.3088e-05
1:38931261 C T 0.740535 2.9486e-05
1:38932385 G T 0.062184 2.6888e-06
1:38940464 C T 0.511490 -8.3599e-06
1:38948269 C G 0.379301 -6.5856e-06
1:38952168 C T 0.024116 1.1006e-05
1:38954566 T C 0.459499 -6.2802e-06
1:38958094 T C 0.052881 -2.4618e-05
1:38961037 T C 1.342853 -2.2075e-05
1:38962920 T C 0.051307 -1.1897e-07
1:38965611 T C 0.021543 -1.4583e-05
1:38966163 A G 0.065199 2.1286e-05
1:38971133 C T 0.066208 3.9756e-05
1:38986061 C T 0.020267 1.7838e-05
1:38987713 T C 0.028135 2.2799e-05
1:38989193 A G 0.260835 3.7319e-06
1:38993810 C T 0.066341 -4.7270e-06
1:38999394 G A 0.387036 3.4316e-05
1:39009790 G A 0.082619 9.8979e-06
1:39010464 T C 0.175794 -3.7162e-05
1:39014239 C T 0.147348 1.5080e-05
1:39014741 A G 1.874919 -2.2151e-05
1:39026383 T C 0.028953 1.5590e-05
1:39028537 T C 0.151557 -1.1698e-05
1:39030526 T C 0.040255 -2.3332e-05
1:39034708 T C 1.802875 -5.3560e-06
1:39037257 A G 0.119674 1.4815e-05
1:39040776 T C 1.800408 -5.6232e-06
1:39041234 C T 1.188771 -2.5149e-05
1:39041667 C T 1.056127 -3.1107e-06
1:39043186 C T 1.904027 2.0307e-05
1:39044366 C T 0.039128 2.0354e-05
1:39045588 C A 0.200459 -9.6589e-06
1:39047419 C T 0.038846 -7.6474e-06
1:39048109 A C 0.065293 1.5736e-06
1:39048388 C T 0.146004 2.4208e-06
1:39049625 A C 0.859089 -2.3579e-05
1:39051320 G A 0.459161 1.5125e-05
1:39051904 T C 0.059873 -8.8820e-07
1:39051978 G T 0.021857 1.9486e-05
1:39053684 C T 0.534604 -9.9021e-05
1:39054515 T C 0.396026 -1.3156e-04
1:39055106 A G 0.041803 1.6052e-06
1:39057848 C G 0.137811 2.7021e-06
1:39060900 G A 1.808353 -3.1081e-05
1:39061771 C T 1.202468 -5.4539e-05
1:39064289 C G 0.052147 8.6901e-06
1:39067475 G A 0.951696 1.2120e-05
1:39070358 A C 1.143673 -4.1004e-05
1:39071141 T C 0.268754 -1.9086e-05
1:39071436 T C 0.367246 -1.1394e-04
1:39074338 C G 0.087670 -2.3539e-05
1:39077644 A C 0.115882 -3.8184e-06
1:39092056 C A 0.378415 -1.0358e-05
1:39092134 A G 0.192870 -3.6955e-05
1:39092449 G A 0.642865 -4.4868e-05
1:39121231 C A 0.497377 -2.9162e-06
1:39122886 G T 1.558110 -4.4170e-05
1:39125052 A T 0.069753 2.7027e-05
1:39134880 C T 0.824862 -2.6479e-05
1:39145901 T C 0.525574 2.5037e-05
1:39146672 C T 0.062060 1.2330e-05
1:39147553 C T 0.116986 -2.7594e-05
1:39150925 A G 0.046821 -3.4198e-06
1:39159890 T C 0.081925 9.0739e-06
1:39161755 A C 0.049483 1.2413e-05
1:39163002 C T 0.040521 3.6143e-05
1:39166086 T C 0.076835 1.3364e-05
1:39167809 T C 0.198869 5.4417e-05
1:39169274 A C 0.100978 3.8550e-06
1:39178647 C G 0.038911 2.1528e-05
1:39180158 A G 0.037755 -6.2129e-05
1:39194716 T C 0.249146 -4.1540e-06
1:39197064 C T 0.901499 -2.6975e-05
1:39197149 T G 0.059064 1.9266e-05
1:39199381 A C 1.687242 1.7885e-06
1:39200413 T C 0.050963 -3.7062e-05
1:39202252 T C 0.070116 6.5866e-06
1:39205993 C T 1.361264 3.5176e-05
1:39211748 G T 0.144884 -1.4974e-06
1:39212021 G A 0.395673 2.7740e-05
1:39214067 T C 0.073346 1.3374e-05
1:39216213 C T 0.917426 5.2947e-05
1:39220376 C T 0.021812 -1.4768e-06
1:39222532 A G 0.112104 -6.7767e-05
1:39222775 C T 1.580841 -9.4484e-06
1:39228906 T C 0.595765 -1.8641e-06
1:39229471 C T 0.136240 -3.7137e-06
1:39230383 A C 0.247043 -1.2575e-04
1:39231628 T C 0.271056 -1.0999e-05
1:39243530 T G 0.498085 6.3025e-06
1:39246309 A G 0.044942 2.7330e-05
1:39248701 T C 1.507907 -1.7749e-05
1:39254992 C G 0.066163 -3.3642e-05
1:39255728 G A 0.174817 -1.8646e-05
1:39257678 G A 0.028904 1.2461e-05
1:39258674 T C 0.381362 -7.2244e-06
1:39264821 A G 0.123906 -3.4984e-07
1:39270873 G A 1.941361 -3.1401e-05
1:39279037 G A 0.152466 -2.1624e-05
1:39280617 G C 1.948583 -2.6731e-06
1:39283048 T C 0.150116 -2.9786e-06
1:39283085 A G 0.046961 -3.4118e-05
1:39284434 C T 0.142609 -1.5270e-05
1:39284478 A G 0.049246 -2.3377e-05
1:39284747 G A 1.010773 6.5844e-06
1:39286089 T C 0.062774 -1.8646e-05
1:39289120 C T 1.457366 1.0925e-04
1:39289914 C T 0.104886 3.9714e-05
1:39290059 T C 0.169990 -5.8488e-05
1:39290372 G A 0.035999 -5.4379e-06
1:39295490 A G 1.090575 -1.4268e-05
1:39297954 C A 1.545419 1.1815e-06
1:39302931 C T 1.464744 1.3704e-05
1:39305403 T C 0.420240 -1.2469e-06
1:39318993 C A 0.133413 1.6931e-05
1:39324859 G C 1.330438 1.0026e-06
1:39329700 T G 0.308798 1.2566e-05
1:39339164 A G 0.067361 -3.0792e-05
1:39340504 G T 0.117106 1.1830e-05
1:39340558 A G 0.076481 -2.5249e-06
1:39340607 G A 0.196567 -6.3931e-08
1:39340862 G A 0.437294 -8.2128e-07
1:39353939 C T 0.357674 -3.9957e-06
1:39355351 T G 1.361958 1.0960e-05
1:39355371 G A 0.923983 8.8918e-06
1:39364788 C G 0.440147 3.5070e-07
1:39365283 C A 0.116843 1.6435e-05
1:39367695 G A 0.082950 -1.8348e-06
1:39381452 A G 0.051252 -1.2300e-05
1:39385086 C A 1.927125 2.7601e-08
1:39386734 A G 0.169224 3.2514e-05
1:39396424 T C 0.550284 -6.2945e-05
1:39404551 T C 1.900597 -2.6567e-06
1:39406644 C T 1.807234 1.1070e-05
1:39407589 A C 0.432500 -1.9754e-05
1:39425127 C T 0.042524 -1.1442e-05
1:39425489 G A 1.845872 2.4722e-05
1:39428028 A C 1.245268 3.7729e-05
1:39431813 C T 0.632774 6.5469e-05
1:39433371 T C 0.128733 -2.1497e-05
1:39439538 A G 0.462920 -3.0134e-06
1:39448388 G A 1.902067 9.7702e-06
1:39451488 G A 0.844999 2.2440e-05
1:39457910 G A 0.062855 7.5298e-06
1:39462571 G A 0.320532 -3.2165e-05
1:39477807 T G 0.795870 2.5387e-05
1:39480917 T C 0.131797 -1.0608e-05
1:39482180 G A 0.096872 8.3766e-06
1:39482815 A G 0.026833 -2.2545e-05
1:39492462 T C 0.612500 -5.0721e-06
1:39505618 G A 1.726130 -3.0185e-06
1:39528071 A G 1.728503 -1.8503e-06
1:39542062 G T 0.039911 5.2935e-06
1:39542129 A G 0.673275 1.7615e-05
1:39543257 A G 0.159464 -1.8559e-05
1:39549146 G T 0.080509 -5.1758e-05
1:39549449 C T 0.070963 -1.9742e-05
1:39549983 A G 0.373913 2.4702e-06
1:39550621 C T 0.552242 3.2995e-05
1:39551242 A G 1.598069 -5.0567e-05
1:39551423 C A 0.305595 5.9779e-06
1:39553037 C T 0.301209 -5.9771e-06
1:39556749 C A 0.115181 1.3541e-05
1:39556983 C T 0.195817 -2.8905e-05
1:39558052 A G 0.058461 -1.1203e-05
1:39568765 C T 1.312972 2.9010e-05
1:39576621 G T 0.415706 2.1202e-05
1:39578808 T C 0.413349 4.2191e-05
1:39623786 G A 0.025087 1.8444e-05
1:39624761 G A 1.937466 2.9613e-05
1:39626251 A G 0.037301 1.9372e-05
1:39630310 G A 0.046957 -1.3276e-05
1:39647038 A G 1.394024 -1.5847e-05
1:39658518 A G 0.053881 -7.1228e-06
1:39662602 T C 0.135435 5.5678e-05
1:39665359 T C 0.167270 2.6188e-05
1:39681410 C A 0.060639 1.3916e-06
1:39748921 A G 1.395121 -2.5989e-05
1:39755755 G A 0.087530 9.8967e-06
1:39759743 G A 0.102795 -1.9902e-05
1:39763365 T G 0.020945 1.3318e-05
1:39783457 T C 0.145666 1.4068e-05
1:39797055 G A 0.427849 3.0493e-05
1:39798946 C T 0.026064 2.8142e-05
1:39799679 C T 0.031949 2.2555e-05
1:39800558 A C 0.032643 -1.4571e-05
1:39802168 C A 0.037619 1.2663e-05
1:39802381 C A 0.058181 6.7891e-06
1:39806566 G A 0.081947 1.4632e-05
1:39816546 A G 0.157023 -4.1272e-05
1:39816612 A G 0.040768 -1.1991e-05
1:39841513 A G 0.052819 -1.2370e-06
1:39844028 T C 0.063875 -3.5024e-06
1:39857192 A G 0.422363 3.5964e-05
1:39857950 T C 0.084667 -1.8658e-06
1:39858498 T A 1.683211 -2.0328e-06
1:39880892 A C 0.092746 8.7155e-06
1:39882001 G C 0.059100 -1.2508e-05
1:39908506 A G 0.604970 2.5807e-05
1:39910704 A C 0.028382 -2.0230e-05
1:39914363 C G 1.152775 2.6323e-05
1:39915035 A G 0.728500 -2.9356e-06
1:39917888 A C 0.091990 -1.2735e-05
1:39934499 C G 0.154485 1.0271e-05
1:39938849 T C 0.025684 -9.7450e-06
1:39938948 T C 0.162116 -4.3933e-05
1:39942297 G C 0.469106 3.1283e-05
1:39945297 T C 1.320960 -7.0310e-06
1:39949254 G A 0.093126 -5.5837e-06
1:39955678 G A 0.054507 -8.9303e-06
1:39962593 A G 0.028917 2.6881e-05
1:39966718 C A 1.789687 3.2037e-05
1:39970575 T C 1.882027 4.4458e-05
1:39991474 C A 0.363747 5.8032e-06
1:39993432 C T 0.902742 -3.3173e-05
1:40005134 G C 0.232826 -9.2166e-07
1:40006052 C T 1.103707 -2.7479e-05
1:40007013 C T 0.126396 -8.3399e-06
1:40028180 G A 0.470616 2.8614e-05
1:40032442 G A 0.193003 7.1909e-06
1:40032832 T C 0.176605 3.1208e-06
1:40043909 C A 0.043864 -2.2954e-05
1:40049511 T C 1.342019 -2.9883e-05
1:40055469 G T 1.707642 -2.6250e-05
1:40055568 C G 0.089124 -9.1988e-06
1:40064961 A G 0.450053 3.5364e-05
1:40066622 A G 0.860160 2.1073e-05
1:40083476 G A 0.075138 2.7447e-05
1:40089425 T G 0.096352 7.9553e-05
1:40093331 T C 0.142291 -3.1900e-05
1:40093903 A G 0.165664 2.2371e-05
1:40104584 A G 0.590081 2.4835e-05
1:40106514 G C 0.204445 -1.7247e-06
1:40112371 C T 0.333849 -9.2247e-06
1:40117210 C T 0.196794 -4.3476e-05
1:40118037 C T 1.002165 3.7315e-06
1:40119207 T C 0.082720 -2.3645e-05
1:40120023 C T 0.272072 4.3817e-05
1:40121354 A G 1.873695 -5.0341e-05
1:40125325 T G 0.165690 -6.5564e-06
1:40130993 C T 0.103876 3.4080e-05
1:40138278 C T 0.122280 1.4799e-05
1:40141049 C T 0.143329 -2.1765e-05
1:40145297 T C 0.911428 3.8303e-05
1:40146930 A G 0.034428 1.1287e-05
1:40152429 A G 0.179669 -5.3603e-05
1:40154634 T C 0.260026 -4.6320e-05
1:40155866 G C 0.305241 2.5086e-05
1:40156767 C T 0.636594 2.5253e-05
1:40160585 A G 0.326757 2.2560e-05
1:40166020 T C 0.196421 1.3393e-05
1:40168865 A G 0.277044 4.4358e-05
1:40170389 C T 0.627691 -2.9857e-06
1:40171226 T C 0.385189 7.8681e-05
1:40173354 A G 0.217876 -2.0101e-05
1:40179614 C T 0.034221 1.3899e-05
1:40183242 A G 0.058003 2.7158e-05
1:40183578 A G 0.235121 -1.4030e-05
1:40190102 A G 0.201955 -3.4107e-05
1:40195031 A G 0.101020 -9.7310e-06
1:40195574 T G 1.569227 4.6331e-06
1:40199854 A G 0.192393 -6.7420e-05
1:40202174 T C 0.535948 8.7094e-06
1:40210055 A G 1.253015 1.5357e-05
1:40211926 G A 0.284513 -8.3025e-06
1:40216234 G A 0.749007 2.4524e-05
1:40221155 T C 0.076092 -3.6923e-06
1:40221464 C T 1.344408 3.0653e-06
1:40226134 T C 0.039703 1.9023e-05
1:40227501 G A 0.142255 -2.7200e-05
1:40229368 G A 0.989412 8.7446e-06
1:40243042 C T 0.524107 -7.5279e-06
1:40245369 C T 0.365483 -1.0308e-05
1:40245485 C T 0.067023 1.4862e-05
1:40247229 C G 0.141985 -2.9150e-05
1:40247555 A G 0.073869 -8.7606e-06
1:40248119 A G 0.368349 1.9098e-05
1:40255872 G T 1.309636 8.8530e-06
1:40261243 A G 0.031462 -8.4392e-06
1:40263266 T C 0.035081 3.6066e-05
1:40267352 C T 0.049061 2.0684e-05
1:40271565 G A 1.010672 1.0299e-05
1:40279909 G T 0.178965 1.0262e-05
1:40282445 A G 0.086741 3.3978e-05
1:40282637 G A 0.705214 6.2888e-06
1:40284933 C T 0.041336 -1.9442e-05
1:40288051 A G 0.674684 -2.9832e-06
1:40288417 A G 1.745407 2.7630e-05
1:40289812 C A 1.087835 3.0147e-06
1:40290436 A C 0.044870 8.5132e-07
1:40292464 T C 0.130800 -2.4772e-06
1:40295880 A C 0.294922 5.3803e-06
1:40299195 C T 0.472962 -4.2034e-06
1:40303627 T C 0.206103 -7.4976e-06
1:40307719 G A 1.521075 2.3563e-05
1:40308052 C T 0.260127 4.9080e-06
1:40310221 A G 0.036561 -6.2363e-06
1:40315888 T A 0.090059 2.3217e-05
1:40318038 T C 0.071866 -5.2335e-05
1:40319587 C A 0.908591 4.7100e-06
1:40349131 A G 0.807302 5.8861e-06
1:40358726 A G 0.100494 1.2240e-06
1:40363054 C G 1.747864 -2.8517e-05
1:40364988 T C 0.133072 -1.3277e-05
1:40374386 C T 0.781407 2.5137e-06
1:40376944 T C 0.048116 -8.4374e-06
1:40387110 G T 0.173850 1.4413e-06
1:40387371 C T 0.027573 -2.7299e-06
1:40389420 C T 1.371900 3.5823e-06
1:40392289 C T 0.054455 2.3409e-06
1:40393160 G A 0.531494 -9.6893e-06
1:40400258 A G 0.026184 1.7825e-06
1:40402326 A G 0.083320 -4.4709e-05
1:40408951 A C 0.175791 7.0684e-06
1:40416437 T C 0.563982 -2.4657e-06
1:40418564 C T 0.627571 -1.1137e-05
1:40428291 C T 0.078815 -1.5861e-05
1:40429727 A G 0.031144 1.8149e-05
1:40433771 G A 1.081814 -2.1095e-05
1:40438329 T C 0.901324 2.5409e-05
1:40443056 C A 0.063891 4.7399e-05
1:40443206 C T 0.063875 6.3718e-07
1:40445954 G A 0.052813 -1.0318e-05
1:40449604 G A 0.074079 9.8223e-06
1:40459468 C T 0.121816 -3.2249e-05
1:40462662 C T 1.705178 -7.3485e-06
1:40470194 A G 0.143410 -1.0976e-05
1:40471464 G C 0.042991 2.8022e-05
1:40479434 G A 0.205552 -2.0193e-05
1:40480784 T C 0.120115 -1.7906e-05
1:40496200 C T 0.116438 -1.2395e-04
1:40507168 G A 0.203572 -2.2743e-05
1:40513710 C T 1.331415 -3.1118e-06
1:40515448 C T 0.086871 1.0238e-05
1:40521517 G A 1.457785 2.6209e-05
1:40523099 T C 0.072648 1.2129e-05
1:40527996 A G 0.069578 6.7815e-06
1:40531664 C G 0.113565 2.1046e-05
1:40533358 A G 0.039541 1.2658e-05
1:40543425 T C 1.659217 1.1634e-05
1:40552095 T C 0.044929 -3.0093e-05
1:40555274 G C 0.132994 -2.2179e-06
1:40557033 G A 0.084310 4.4899e-05
1:40560320 G A 1.421113 1.9747e-05
1:40560458 G A 0.820133 2.9040e-05
1:40561471 T C 1.789372 3.8634e-06
1:40568757 T C 0.179312 7.8616e-07
1:40569476 C T 0.091769 -4.9644e-06
1:40601974 G A 0.124042 -1.8338e-05
1:40602827 T C 0.108456 2.1165e-05
1:40606538 G A 0.035298 6.4257e-07
1:40621052 G T 0.111978 1.2925e-05
1:40663398 G T 0.131979 -1.1833e-05
1:40683536 T C 0.051693 1.2406e-06
1:40690754 A G 0.028953 6.8066e-06
1:40696754 G A 0.424986 2.1332e-05
1:40697008 A G 0.054962 5.4805e-06
1:40702231 G A 0.084969 1.0229e-05
1:40703244 A G 0.053826 2.0458e-05
1:40705427 G C 0.086521 -5.1060e-06
1:40711556 G A 1.047827 -4.5156e-06
1:40717144 G C 0.048058 -2.3492e-05
1:40719889 A G 0.199615 3.4170e-07
1:40721159 C G 1.768336 2.0008e-05
1:40732368 C T 0.521296 7.5666e-06
1:40734290 C A 0.073492 -1.4540e-05
1:40737589 C T 0.144034 -7.7964e-06
1:40739498 T C 0.037324 -3.1852e-05
1:40747919 C A 0.866142 1.5526e-06
1:40761998 A G 0.067244 -3.9046e-05
1:40765549 T C 0.217084 -7.3780e-07
1:40768191 A G 0.026590 -2.2372e-05
1:40768238 A G 0.030832 -2.3187e-05
1:40768344 T C 0.031520 -2.6001e-05
1:40773123 C G 0.273623 2.0850e-06
1:40773149 C T 0.443302 -4.0430e-05
1:40773289 T C 0.055715 4.4901e-06
1:40774484 G T 0.036389 3.1295e-05
1:40781613 C T 0.358034 -2.3439e-05
1:40783608 A G 0.175129 1.9554e-05
1:40784599 G A 0.057136 -3.1379e-05
1:40784935 A C 0.572528 -1.7511e-05
1:40787666 G A 0.025808 1.0215e-06
1:40803855 A G 0.585914 -2.1447e-05
1:40804861 G A 0.153696 -2.3188e-05
1:40806911 C A 1.665043 -6.5970e-07
1:40806933 A T 1.957243 -6.4545e-06
1:40810011 T C 0.122150 -1.1174e-05
1:40813389 C T 0.029313 -1.1004e-05
1:40815975 T G 1.311969 -1.4118e-05
1:40816144 A G 0.066384 -1.0504e-05
1:40818664 T C 0.163252 -2.1763e-05
1:40828843 G A 0.873247 -1.8700e-05
1:40841006 A C 0.050710 -1.4969e-05
1:40842564 G A 0.217227 -2.1107e-05
1:40845121 C T 0.037353 -1.4896e-05
1:40845981 C T 0.782101 3.1847e-06
1:40845992 T C 0.878729 -1.2656e-06
1:40846705 C T 0.142583 7.2126e-05
1:40851369 T C 0.054530 -4.0242e-06
1:40855691 G A 1.836005 -2.7586e-05
1:40869272 G A 0.228237 -2.7010e-06
1:40879254 A G 0.136503 1.0970e-06
1:40883523 T C 0.100007 -5.2103e-06
1:40884288 G A 0.023633 1.9477e-05
1:40885832 G A 0.334658 1.9938e-05
1:40891936 T C 0.055932 -4.2057e-05
1:40899138 C T 0.192773 1.7041e-05
1:40904757 T C 0.859735 2.1696e-05
1:40911374 T C 0.441546 1.4767e-05
1:40911861 A G 0.052014 1.3945e-05
1:40912301 G A 0.177011 1.3200e-05
1:40913438 C T 0.053348 -2.6083e-05
1:40915006 A C 0.103289 -8.2895e-06
1:40915365 C T 0.280861 1.1455e-05
1:40916312 G A 0.053121 -3.6026e-06
1:40918545 G C 0.084729 -3.1265e-05
1:40919123 G A 0.038070 5.1080e-06
1:40920859 T G 0.158857 2.2229e-06
1:40921145 T G 0.576501 1.5343e-05
1:40922147 G C 0.193883 6.0988e-05
1:40922240 C T 0.436713 1.7976e-05
1:40923019 A G 0.432607 1.8658e-05
1:40924019 T C 0.296065 -9.5887e-06
1:40932539 G C 0.123195 8.7525e-06
1:40933654 G A 0.048980 -5.5218e-06
1:40938668 G A 0.045471 -2.5144e-05
1:40954548 G A 0.107774 -2.5103e-05
1:40956142 T C 0.090559 4.3737e-06
1:40966167 T C 0.060080 -2.9453e-05
1:40966183 T C 1.769731 5.7840e-05
1:40969063 T C 0.067614 -8.1723e-06
1:40980559 A G 0.353613 2.9760e-05
1:40980668 C T 0.134734 -6.2578e-07
1:40980731 T G 0.692442 2.1406e-05
1:40980826 G A 0.021601 -3.6060e-05
1:40991881 G T 0.021741 -3.4160e-05
1:40997033 A G 0.317552 1.4946e-05
1:41008442 G T 0.125088 -5.6904e-06
1:41011395 G A 0.338170 -3.0641e-06
1:41012726 C A 0.040355 -2.1036e-06
1:41012847 G A 0.060061 -3.3446e-05
1:41015640 T C 0.056072 2.4658e-07
1:41034772 A G 0.033043 -8.3685e-06
1:41041946 G A 0.027687 1.1266e-05
1:41053950 C G 0.115808 -1.8608e-05
1:41073472 C T 0.989195 -2.6068e-05
1:41088676 G A 0.128814 1.7377e-05
1:41102542 C T 0.205195 2.7095e-05
1:41105238 G A 0.488630 -5.8011e-05
1:41106043 T C 0.255752 9.7884e-06
1:41106774 G T 0.678806 1.8697e-05
1:41109466 G A 0.045049 -2.4539e-05
1:41115608 T C 0.607421 -2.3944e-05
1:41117249 A G 0.054874 -2.9559e-05
1:41117861 A G 0.181568 -5.1929e-05
1:41123043 A G 0.026895 3.4360e-05
1:41124171 A G 0.110004 -2.1578e-05
1:41128179 A G 0.069986 3.4599e-05
1:41148984 G A 1.552823 -1.0032e-05
1:41160024 T C 0.025113 2.4464e-05
1:41160204 G A 1.312450 -9.4706e-07
1:41167669 G T 0.776174 6.9404e-06
1:41172312 G A 0.113484 1.9451e-06
1:41176395 T C 0.053589 2.6028e-05
1:41185174 G A 0.434860 -2.0676e-06
1:41204569 T C 1.180909 2.2224e-06
1:41215572 A G 0.075128 3.0103e-07
1:41221296 A G 1.758991 1.2211e-05
1:41222215 T C 0.102938 1.3606e-05
1:41234712 G T 1.950904 -9.1736e-06
1:41238700 C A 0.091941 3.3481e-06
1:41239511 G A 0.453033 9.7163e-06
1:41240519 T C 1.611163 1.9589e-05
1:41241787 C T 0.048759 6.6295e-06
1:41245496 A G 1.468869 2.0076e-05
1:41250961 T C 0.045915 -8.1643e-06
1:41253340 A G 1.873692 1.3623e-05
1:41255387 T C 0.186505 2.5189e-05
1:41255476 G A 0.080983 -2.6460e-05
1:41261886 A G 1.172457 3.5286e-05
1:41265626 T C 0.740542 3.8863e-05
1:41266399 C T 0.066770 -2.5216e-05
1:41269239 G A 0.783279 -4.1923e-05
1:41270937 G A 0.762042 -3.7548e-05
1:41275319 C G 0.888055 1.2298e-05
1:41276073 T C 0.362052 1.3729e-05
1:41278224 A G 0.191682 4.1572e-05
1:41280967 G A 0.268125 2.9688e-06
1:41281300 T C 0.031952 -6.7337e-06
1:41289375 A C 0.039408 4.2628e-06
1:41293189 T C 0.269241 3.2256e-05
1:41295542 G A 0.170854 -1.8974e-06
1:41295680 T C 0.140236 1.3768e-05
1:41296181 T C 0.074462 -1.9303e-06
1:41304886 T C 0.255914 -2.8401e-06
1:41306920 T C 0.144267 -5.1531e-06
1:41307308 C T 0.100432 -1.2133e-05
1:41308718 G A 0.197953 -4.3262e-05
1:41317020 G A 0.556698 -1.0596e-04
1:41320568 T C 0.295532 1.0752e-05
1:41321659 T C 0.064274 -1.1312e-05
1:41321966 A T 0.039102 8.5112e-06
1:41322370 A G 0.225079 -1.4644e-05
1:41326433 C T 0.100507 1.5012e-05
1:41327281 A C 0.112581 -4.8666e-05
1:41328588 G T 0.138756 -3.3962e-05
1:41329623 G A 0.112656 -4.1005e-05
1:41332421 A G 0.554760 8.7044e-07
1:41341420 T G 0.353597 -7.6501e-06
1:41346080 G A 1.330298 8.1351e-05
1:41346862 A G 0.057539 1.0021e-05
1:41347277 A G 0.123017 8.7017e-05
1:41353270 G A 1.518800 8.4132e-05
1:41356780 G A 0.201890 -1.0630e-08
1:41362286 G A 0.299541 -4.3898e-05
1:41364721 A G 0.145036 2.9621e-05
1:41364822 A G 0.090227 -7.0639e-05
1:41365445 T G 0.739013 7.2670e-06
1:41366059 A G 0.349339 2.9185e-06
1:41385350 T C 0.060648 -1.2285e-05
1:41388246 T C 0.033273 5.5173e-05
1:41389812 A G 0.637259 -6.7639e-06
1:41394535 C T 0.020689 -3.0770e-05
1:41395136 C T 0.303929 -3.9871e-06
1:41398123 A G 0.116814 1.5240e-05
1:41404596 C T 0.604697 4.2448e-05
1:41405664 T G 0.826205 4.7306e-05
1:41411693 G A 0.051151 9.4944e-06
1:41421308 C T 0.040316 1.8707e-05
1:41421336 A G 0.389093 5.0575e-05
1:41421540 T C 0.258955 -7.6899e-07
1:41422099 T C 0.027599 -1.7469e-05
1:41422196 G A 0.407715 4.4737e-05
1:41432467 T C 0.759965 1.1702e-04
1:41432612 T C 0.030391 -2.0568e-05
1:41447165 T C 0.613529 -4.0465e-06
1:41450389 T C 0.024074 -8.7281e-06
1:41456137 G A 0.033701 -4.2201e-05
1:41477688 C T 0.057555 1.5168e-05
1:41480067 C T 0.085044 8.2468e-06
1:41483780 T G 0.037145 -3.7785e-06
1:41485902 G C 0.643199 -3.0225e-06
1:41486245 T C 0.386003 3.2492e-05
1:41488997 G A 0.041826 8.5244e-06
1:41501878 C T 0.032932 -7.2254e-06
1:41502680 A C 1.559243 8.6775e-06
1:41505882 G T 0.040829 -3.4338e-05
1:41507478 G A 0.133455 -6.5336e-05
1:41508284 T C 0.025464 -1.4037e-07
1:41509834 A G 0.229830 6.0980e-05
1:41512980 G A 0.203627 3.5699e-06
1:41514772 A G 0.073930 2.1007e-05
1:41535338 C T 0.038956 -4.9769e-06
1:41542504 C A 0.358946 4.3712e-05
1:41554913 A C 0.472057 -4.7032e-05
1:41567202 A G 1.125529 -2.7266e-05
1:41615806 G C 0.203588 2.4285e-06
1:41624403 T C 0.053572 2.8923e-05
1:41625146 G T 0.079555 -2.5904e-05
1:41638697 A G 0.119904 -5.8286e-06
1:41651697 A G 0.171402 6.8520e-06
1:41658099 G T 0.026687 1.0019e-05
1:41663734 A G 0.029862 -1.1509e-06
1:41684151 T C 0.216166 -1.1330e-05
1:41686253 T C 0.078916 3.2875e-05
1:41689226 T C 0.040677 -3.7474e-05
1:41711605 C T 0.076822 1.1785e-05
1:41727334 G A 0.033302 -3.2024e-06
1:41727918 C T 0.050541 -2.8254e-06
1:41730151 T G 0.639262 -3.6835e-06
1:41737172 G A 0.090029 -2.7487e-05
1:41748642 A G 0.086910 3.4172e-05
1:41765210 G A 0.293841 -9.5889e-06
1:41767030 C T 1.963202 -1.8986e-06
1:41772845 A G 0.049557 4.3966e-06
1:41773004 C T 0.644916 4.1751e-05
1:41778757 A G 0.090802 -2.5911e-05
1:41788265 A G 0.460768 1.2017e-04
1:41794225 A G 0.087452 -3.6931e-05
1:41797098 G A 0.274717 -1.7043e-05
1:41804234 C A 0.123130 4.1813e-06
1:41817142 T G 0.055494 -2.2786e-05
1:41822123 T C 0.033786 -3.0414e-05
1:41824179 A G 0.072687 -2.6745e-06
1:41826102 A C 0.054533 -1.8025e-05
1:41828859 T G 0.358865 -4.7520e-05
1:41831047 C T 1.072599 5.8678e-06
1:41831361 C G 0.903135 -3.9344e-05
1:41835633 G A 0.791248 7.1233e-06
1:41836209 C A 0.036603 4.5436e-06
1:41838844 A G 0.048811 1.4729e-05
1:41839083 T C 0.225630 1.8856e-06
1:41840197 A G 0.674557 1.8796e-05
1:41850671 T C 0.054416 -1.6082e-06
1:41850733 A G 0.051972 2.0007e-05
1:41853841 G A 0.622890 1.2054e-06
1:41864113 A G 0.431649 1.3975e-05
1:41869172 A G 0.118560 -1.4609e-05
1:41869335 C T 0.296458 -6.0351e-05
1:41869462 C T 0.657702 2.2026e-05
1:41878680 G C 1.390853 5.2338e-05
1:41881488 C G 0.137344 -5.2068e-05
1:41883722 A G 0.857326 -1.2449e-05
1:41893256 C T 1.312622 9.3427e-06
1:41900121 C T 0.061885 -6.4861e-06
1:41900284 T C 0.047123 -2.5298e-05
1:41900961 G A 0.056935 2.9099e-05
1:41909401 T G 0.764863 4.0484e-05
1:41909562 T C 0.029287 1.3127e-05
1:41909730 C T 0.762743 -3.3324e-05
1:41912375 A G 0.106437 1.2298e-06
1:41913146 C T 0.261072 -2.4650e-06
1:41915882 T C 0.080633 -7.4290e-05
1:41918025 C T 0.679225 5.2819e-05
1:41922577 C T 0.222394 -9.9370e-06
1:41930310 T C 0.112328 1.7537e-05
1:41936414 G A 0.064822 -9.0042e-06
1:41938428 G A 1.398776 -4.3947e-05
1:41938619 A G 0.028583 -9.6724e-06
1:41941599 C T 0.178712 1.1305e-05
1:41943795 G C 0.032958 -1.3959e-05
1:41945040 T C 0.031962 2.5749e-05
1:41948991 T C 0.111062 -7.4188e-06
1:41954444 T C 0.534945 -9.0308e-05
1:41957439 C T 0.630982 9.4183e-05
1:41960003 A C 0.354071 4.9049e-05
1:41960889 A G 0.954130 -7.9816e-06
1:41963714 T G 0.111017 3.0099e-05
1:41969428 C A 0.099608 4.9693e-05
1:41972198 T A 1.241661 -3.2962e-05
1:41974164 G C 0.274973 3.3939e-06
1:41974484 A G 0.113153 7.0765e-06
1:41976017 T C 1.181315 4.5366e-06
1:41976529 T C 0.074336 1.3480e-06
1:41984584 T C 0.844441 -3.6673e-05
1:41985941 A G 0.117853 -1.9088e-06
1:41986297 T C 0.026577 7.4299e-05
1:41990686 T C 0.032416 -2.1439e-06
1:41996058 T G 0.038382 1.5911e-05
1:41998246 G A 0.949573 -3.1944e-05
1:42002841 G C 0.051320 -4.2570e-06
1:42003752 A G 0.133952 2.7117e-05
1:42005183 A G 0.131891 3.9463e-05
1:42006005 C T 1.230363 -2.8699e-05
1:42009272 A G 0.114552 2.2386e-05
1:42024537 A G 0.083262 1.2128e-05
1:42027561 T C 0.549035 -5.4435e-06
1:42028527 T C 0.026265 8.8199e-06
1:42037558 C T 0.090107 -1.8252e-05
1:42039507 C T 0.120410 -9.5913e-05
1:42045747 C T 0.107521 1.9009e-06
1:42046491 G A 0.026947 6.2512e-06
1:42047208 G C 0.114535 -1.0158e-05
1:42047300 T A 0.061064 -7.2186e-06
1:42050055 T G 0.053624 6.4010e-06
1:42050366 T C 0.455892 5.0333e-06
1:42055007 A C 0.022597 1.2204e-05
1:42063107 T C 0.065462 3.4828e-06
1:42063592 T C 1.860111 2.3112e-05
1:42072070 T C 0.139035 -8.6428e-06
1:42077009 C T 0.160766 1.5026e-05
1:42086664 T C 1.202595 1.3608e-05
1:42088393 C T 0.027255 8.3850e-05
1:42092152 G A 1.137642 4.9698e-06
1:42095499 C G 0.083152 7.7053e-05
1:42101962 T C 1.122079 1.5933e-05
1:42104732 A G 0.118979 -3.7939e-06
1:42108268 C T 0.040790 -1.5793e-05
1:42112191 A G 0.101004 -1.3510e-05
1:42114198 G A 1.311765 4.3989e-05
1:42121370 C A 1.764869 1.6224e-05
1:42124619 G T 0.030832 -2.0332e-05
1:42131838 G A 0.127967 4.3437e-05
1:42133853 A G 0.208960 -2.0326e-07
1:42141252 T C 0.205195 2.2338e-05
1:42146295 C T 0.611721 9.1362e-06
1:42153335 A G 0.035639 3.2095e-05
1:42160961 T G 0.102951 6.3405e-05
1:42164818 T C 0.113786 -8.2254e-06
1:42175772 A G 0.037499 -2.2540e-05
1:42182303 T G 1.533451 -1.3042e-05
1:42211920 T C 0.054605 -1.0106e-05
1:42215708 T C 0.124841 2.0792e-05
1:42216715 A G 0.706360 6.8753e-06
1:42231984 T C 0.240136 -2.4042e-05
1:42236004 C T 1.104503 -2.9123e-06
1:42252358 T C 1.056890 4.1540e-05
1:42256229 C T 0.141865 4.0910e-06
1:42266525 G T 0.758131 6.5681e-05
1:42276002 C T 0.020387 1.0430e-05
1:42286930 A G 0.046159 -1.3581e-05
1:42289650 A G 1.586063 2.5961e-05
1:42297236 C T 0.733404 2.4722e-05
1:42298673 A G 0.880531 -8.0171e-06
1:42299640 T C 0.098332 7.2792e-06
1:42299995 A G 0.045143 -8.5688e-06
1:42314038 T C 0.328555 2.5091e-05
1:42318062 A G 0.024016 -3.5276e-06
1:42318868 C T 0.765528 3.2684e-05
1:42322619 A G 0.053894 9.8751e-06
1:42331212 C T 0.635179 7.7082e-06
1:42332552 T C 0.110008 1.3665e-05
1:42352513 G A 0.038220 9.0746e-07
1:42354111 C T 0.540362 3.3126e-06
1:42357303 C T 0.315381 1.7651e-05
1:42361102 A G 1.284984 -4.9742e-06
1:42365548 T C 1.121868 -3.6269e-08
1:42366658 A G 0.263454 -1.3713e-05
1:42369174 G T 0.034500 1.9922e-05
1:42373900 C T 1.479928 4.5215e-06
1:42391734 T C 0.026255 -6.2405e-06
1:42419205 T C 0.026700 8.3711e-06
1:42420922 A G 1.083616 1.2771e-05
1:42424713 G A 0.217646 1.5567e-05
1:42429672 G A 0.060788 -7.4854e-05
1:42441121 C T 0.071678 5.4886e-05
1:42445192 G T 0.024019 6.1203e-07
1:42451518 C A 1.474514 7.1492e-06
1:42482032 T C 0.092379 -9.3389e-06
1:42494633 T G 1.430195 8.7994e-06
1:42503219 C A 0.022961 -3.2850e-05
1:42507237 C T 0.055020 1.4741e-06
1:42507429 T A 1.160655 -2.5018e-05
1:42509108 T A 0.139418 1.3632e-05
1:42534523 A G 0.051144 1.1694e-05
1:42551194 A G 0.023850 4.1532e-05
1:42558552 T C 0.875870 1.4232e-06
1:42567280 A G 0.132608 1.1339e-04
1:42576309 C T 0.024389 -2.1239e-05
1:42578787 T C 0.379278 -5.3661e-06
1:42583258 T C 0.219103 1.1500e-05
1:42586776 G A 0.428572 -1.7700e-05
1:42599054 A C 0.083483 -1.6942e-05
1:42612459 C T 1.106814 3.2438e-05
1:42619377 A G 0.373397 -1.6185e-05
1:42619692 G A 0.087430 -4.0636e-05
1:42622942 A G 0.144248 -1.1806e-05
1:42630364 A G 1.259491 3.8772e-05
1:42631437 T C 0.027775 -2.0846e-05
1:42638971 T C 0.089617 -2.0280e-05
1:42643535 G A 0.060580 7.4092e-07
1:42649443 C T 0.093314 2.3231e-05
1:42653947 G A 0.310752 7.6788e-05
1:42657196 G T 0.275655 7.0939e-06
1:42693597 G A 1.572814 3.0179e-05
1:42700540 T C 0.025321 2.6735e-05
1:42716190 C A 0.066380 1.7226e-05
1:42724250 G C 0.497484 7.9846e-06
1:42740963 C T 0.040888 1.7324e-05
1:42748731 A C 1.095840 2.2057e-06
1:42749333 A C 1.498500 3.1534e-05
1:42750460 A C 0.059441 -3.7884e-05
1:42761522 C T 0.585713 -8.6819e-06
1:42768853 C T 0.026408 3.6755e-05
1:42781132 G C 0.076933 6.1918e-06
1:42785703 T C 0.085988 -1.6852e-05
1:42791933 T C 0.032163 -1.1386e-06
1:42793661 A G 0.056958 -6.0340e-06
1:42798204 T C 0.309775 6.4517e-05
1:42804633 A G 0.064968 2.0245e-05
1:42817944 T C 0.038927 -2.6475e-05
1:42818583 T C 0.905670 1.8939e-05
1:42820147 C T 0.026320 -1.3904e-05
1:42824317 C A 0.229441 -1.0980e-05
1:42826632 G A 0.040086 1.5209e-05
1:42829905 G T 1.143397 1.1507e-05
1:42835786 G C 0.135955 -1.6403e-05
1:42841183 T C 0.029407 1.7800e-05
1:42852175 G A 0.082003 -3.3813e-05
1:42853144 A G 0.089844 -3.8104e-05
1:42855090 C T 0.327738 2.9192e-05
1:42863091 T C 0.361949 1.5826e-05
1:42867960 G A 0.117161 -4.7955e-06
1:42880442 A G 0.028382 -1.4643e-05
1:42880516 C T 1.234478 4.6147e-05
1:42882116 T G 0.584417 4.7554e-05
1:42882296 A C 0.243252 2.5089e-05
1:42883151 T C 0.597716 7.1986e-05
1:42895444 G T 0.068240 -3.3655e-05
1:42896441 A C 0.070808 5.5021e-05
1:42898843 G A 1.341899 3.5245e-05
1:42899893 C T 0.240542 -4.6548e-06
1:42901082 C A 0.276171 2.2980e-05
1:42914988 T C 0.080042 4.1420e-05
1:42915973 C T 0.264175 -1.6562e-06
1:42924306 T C 0.114649 -1.3060e-06
1:42934514 T C 0.729632 -2.3398e-05
1:42978592 A G 0.032406 -1.1844e-05
1:43003105 T C 0.120654 -2.8730e-05
1:43009319 C T 0.317867 3.1660e-05
1:43017969 C G 0.086099 -4.3982e-05
1:43021219 T C 0.046656 6.1552e-05
1:43021698 T G 0.414687 -6.4046e-05
1:43042292 G A 0.044650 2.2069e-05
1:43047946 T C 0.414576 -6.1696e-05
1:43053265 A G 0.040531 3.5288e-06
1:43054193 C A 0.888863 1.6356e-04
1:43055036 A G 0.020212 3.5957e-06
1:43057470 A C 0.310661 -4.7143e-05
1:43060736 C G 0.071275 5.3668e-05
1:43084885 C T 0.022825 1.1790e-05
1:43097634 T C 0.034760 -5.2016e-05
1:43101815 G A 0.294864 -3.4268e-05
1:43105085 G A 0.054949 4.1162e-05
1:43119661 A C 0.070129 -3.9717e-05
1:43124859 T C 1.173600 1.6566e-05
1:43131653 A G 0.240717 -4.1376e-05
1:43150098 T C 0.068519 -4.6327e-05
1:43158188 T G 0.029875 8.9198e-06
1:43163527 G A 0.045630 -5.2916e-06
1:43167225 A G 0.038434 -1.7507e-05
1:43182797 C A 0.232051 2.9679e-05
1:43197566 A C 0.036567 3.9448e-05
1:43199115 G A 0.299074 1.9396e-05
1:43200855 A G 0.266599 -8.8477e-06
1:43201216 C A 1.174969 3.3215e-05
1:43201534 A G 0.298915 1.7927e-05
1:43201576 T C 0.031004 5.1817e-06
1:43201614 T C 0.080925 -2.2457e-05
1:43212869 T A 0.217954 3.0123e-05
1:43215052 A G 0.025963 -7.6924e-06
1:43215930 T C 0.172126 -7.1150e-05
1:43223412 A G 0.027661 -7.7725e-06
1:43223489 T C 0.081980 -2.1711e-05
1:43230212 T A 0.624490 4.9924e-05
1:43232504 A C 0.062278 -1.1946e-05
1:43240998 T C 0.050008 -1.8449e-05
1:43243380 C A 0.110991 -1.9810e-05
1:43245560 G A 0.497494 4.1581e-05
1:43263435 T G 0.078578 3.7221e-05
1:43266686 G A 0.041605 -3.0204e-05
1:43269549 A G 0.025713 -3.6300e-06
1:43275593 A G 0.051304 -3.1585e-06
1:43277312 C T 1.235855 -2.9523e-06
1:43297082 G T 0.558779 5.8954e-05
1:43300663 C T 1.449044 1.4136e-05
1:43301454 A G 0.049875 2.2192e-05
1:43306128 A G 0.279790 8.3977e-06
1:43311563 G A 0.370638 5.0932e-05
1:43315531 C T 0.440640 -3.7586e-05
1:43317793 A G 0.358910 5.2466e-05
1:43319272 T C 0.253531 3.1140e-05
1:43327229 C T 0.044942 -9.6406e-07
1:43329460 T G 0.913184 -1.9703e-05
1:43337044 A G 0.024600 7.9904e-06
1:43342043 C T 0.049278 -3.1890e-05
1:43350262 G A 0.049632 1.1999e-05
1:43353775 C G 0.244787 7.6107e-06
1:43354018 A G 0.573268 -1.7263e-05
1:43366503 G T 0.124623 9.0402e-06
1:43367875 C T 0.301310 8.7063e-06
1:43368150 T C 0.479727 -2.6227e-06
1:43369305 T C 0.480178 -4.1200e-06
1:43369810 G A 0.046691 -2.9139e-05
1:43373531 G T 0.849485 -1.6494e-06
1:43379890 A G 0.030069 1.8336e-06
1:43381026 G A 0.979295 4.5733e-06
1:43387452 A G 0.074105 2.1171e-05
1:43395635 T C 0.417770 -1.0241e-05
1:43396414 A G 0.406968 -1.1871e-05
1:43398396 G A 1.389476 3.3024e-05
1:43398775 T G 0.071979 2.8932e-06
1:43401438 C A 1.402684 1.9570e-05
1:43401499 T C 0.425031 2.6262e-05
1:43406700 T C 0.172451 4.4794e-05
1:43408966 A G 0.438177 5.1825e-06
1:43409420 T C 0.345310 -2.0006e-05
1:43412051 A G 0.056980 1.9338e-05
1:43412727 C T 1.572356 -1.0814e-05
1:43417781 T C 0.191935 -3.4679e-06
1:43422981 C A 0.030112 4.9823e-06
1:43434418 C G 0.047662 1.6318e-05
1:43440201 A C 0.399736 -1.3574e-05
1:43448582 A G 1.129314 -2.9754e-05
1:43458423 A G 0.048418 2.4077e-05
1:43459636 G A 0.155469 1.4720e-05
1:43462020 C T 1.699222 -2.6076e-05
1:43466933 C T 0.152859 -9.5866e-06
1:43467085 C T 0.049453 -1.1017e-05
1:43467276 G A 0.066500 3.4683e-06
1:43468739 T C 1.963355 -1.4597e-05
1:43477798 G T 0.208346 6.4694e-06
1:43480798 C T 1.428352 -2.2425e-05
1:43492998 C T 1.932104 3.1436e-05
1:43496533 G A 0.138581 -6.9416e-06
1:43499676 T C 0.764814 -2.0186e-05
1:43501454 C T 0.829932 1.3106e-05
1:43504813 T C 0.925385 -1.5111e-05
1:43506623 A G 0.718094 -2.1224e-05
1:43508932 G A 0.582833 3.1654e-06
1:43514196 G A 0.561482 4.2045e-06
1:43518830 T C 0.161584 2.6744e-05
1:43524599 C T 1.351036 8.4346e-06
1:43526025 G A 1.839718 5.0835e-06
1:43529308 G T 0.074712 -1.2217e-05
1:43536484 T G 0.203189 -1.4696e-05
1:43540053 T A 0.051453 -2.2737e-05
1:43540338 A G 0.143573 -3.2806e-06
1:43540539 G C 0.039557 -7.6772e-06
1:43546820 G T 0.237731 -1.0014e-05
1:43557168 G A 0.189764 -2.7430e-07
1:43557676 C A 1.498500 -1.3235e-05
1:43598749 A G 0.038797 -4.0358e-05
1:43603715 C G 0.212300 1.2418e-05
1:43607770 T G 0.080292 -6.0149e-06
1:43609704 T C 0.041384 1.5088e-05
1:43615607 T C 0.056322 -4.7450e-06
1:43618596 A G 0.511789 -1.0697e-06
1:43618969 T G 0.188449 -4.6869e-06
1:43622560 C T 0.583544 -3.5454e-06
1:43630315 A T 0.027758 5.1125e-05
1:43638436 T G 0.086936 2.6512e-05
1:43638457 A T 0.518517 -6.6365e-08
1:43638874 T C 0.045331 -2.8414e-05
1:43641912 T G 0.818984 1.3346e-07
1:43645411 A G 0.140956 -1.6262e-05
1:43647424 T C 0.034448 8.7135e-07
1:43649508 G A 0.775223 -3.5470e-06
1:43652442 C G 0.092964 -3.5934e-06
1:43655774 A G 0.058957 -1.4240e-05
1:43662598 G A 0.092308 7.0973e-06
1:43664693 G A 0.479116 -8.8078e-06
1:43673645 T C 1.757771 -2.8548e-06
1:43675499 T C 0.072655 2.6834e-05
1:43677637 T C 0.022523 -1.1137e-05
1:43682461 A G 0.099287 1.4575e-05
1:43683312 T C 0.041822 -4.2339e-06
1:43690439 A C 0.057545 2.0715e-05
1:43693016 G A 0.044257 -1.9972e-05
1:43693624 A G 1.876993 -2.0432e-05
1:43694054 A G 0.039453 9.2935e-06
1:43699343 G A 0.169263 1.9223e-05
1:43707220 A G 0.806682 2.5888e-06
1:43719046 C T 0.062089 -2.7623e-05
1:43722959 T C 0.130479 8.9142e-06
1:43723277 T C 0.210936 -5.0282e-06
1:43731341 G A 0.844330 -8.7840e-08
1:43731915 A G 0.021977 -1.2372e-05
1:43732681 T C 0.099822 1.9501e-05
1:43735196 A G 0.192552 -3.5259e-06
1:43737348 A G 0.030332 -1.7415e-05
1:43741224 A G 0.872838 4.5069e-06
1:43748763 A G 0.036171 3.2688e-06
1:43751396 C A 0.281851 -1.1618e-06
1:43751701 T C 0.238315 1.8007e-06
1:43754459 T C 0.041446 3.1311e-06
1:43756512 G A 0.327689 -1.2691e-05
1:43757955 A G 0.761169 6.4599e-06
1:43762782 A T 0.058756 -1.8813e-05
1:43765089 G A 1.217938 1.0883e-06
1:43767747 G A 0.266262 -2.3457e-05
1:43769482 T G 0.304676 1.0965e-05
1:43771090 A G 1.220161 2.2456e-06
1:43774878 T C 0.776025 8.3394e-07
1:43780863 T C 0.083538 -1.3388e-05
1:43787437 G A 0.477325 4.0969e-06
1:43796302 T C 0.098534 3.7007e-06
1:43798234 T G 0.127613 1.5041e-05
1:43800934 G A 0.069490 -2.8663e-05
1:43804340 A G 0.066611 9.9609e-06
1:43805240 G A 0.065121 1.3262e-05
1:43820193 A G 0.100728 -9.3205e-05
1:43826312 A C 1.321223 1.6590e-05
1:43827190 A C 0.293822 9.1231e-06
1:43851797 A G 0.147000 -1.3438e-05
1:43856410 C A 0.782315 8.3017e-06
1:43862158 G A 0.931279 1.8160e-05
1:43871572 A G 0.031741 -4.7849e-05
1:43886494 T C 0.842003 2.1463e-05
1:43895568 A G 0.042890 2.3458e-06
1:43897496 A G 0.034045 9.3231e-06
1:43898053 G T 0.055182 5.1671e-06
1:43900185 T C 0.058334 -8.4123e-05
1:43903433 T C 0.038726 -1.9517e-05
1:43905286 T C 0.052008 -8.1996e-06
1:43906896 G A 0.844045 2.4179e-05
1:43907092 A G 0.388629 3.6402e-06
1:43916642 C T 1.220223 2.5948e-05
1:43919081 C T 0.047129 -2.4242e-05
1:43919413 G A 1.303582 3.3803e-05
1:43964954 T C 0.601705 1.6939e-05
1:43976467 G A 0.672253 2.0525e-05
1:43976985 T C 0.066478 -2.1564e-05
1:43986445 T C 0.044254 3.9472e-06
1:43989419 G A 0.182919 -2.4820e-06
1:43994214 G A 0.070934 5.7682e-06
1:44001813 G A 0.338309 -1.0796e-05
1:44005280 A G 0.465695 1.1456e-05
1:44005928 G A 0.150678 5.3119e-06
1:44010571 G A 0.191556 -5.5451e-05
1:44013474 G A 0.044786 -1.2450e-06
1:44013877 G A 1.058211 2.5529e-05
1:44016549 C G 0.029647 -2.4366e-05
1:44019731 T C 1.258868 4.7141e-05
1:44035352 T C 0.631287 3.2697e-05
1:44037685 A G 0.600715 3.0376e-05
1:44058265 A C 0.812203 1.1642e-05
1:44071796 T G 1.417004 -2.9930e-05
1:44072018 T C 0.698401 1.9321e-05
1:44072066 T C 0.726299 1.3422e-05
1:44073145 G C 0.097946 -1.8963e-05
1:44076630 T C 0.158185 -2.3968e-05
1:44086831 T C 1.349572 -4.0919e-05
1:44106516 A C 1.503181 -7.4057e-05
1:44110656 T C 1.342285 -2.1762e-05
1:44117006 T G 0.695704 -7.3407e-05
1:44124703 C A 0.907935 3.0480e-05
1:44129604 T C 0.055494 -4.8421e-05
1:44129779 G A 1.367638 -4.6491e-05
1:44137257 A C 1.479392 -3.5042e-05
1:44151015 G T 1.441147 -3.4431e-05
1:44178070 G T 1.458427 -2.8941e-05
1:44208306 G T 0.069266 -3.2151e-05
1:44222570 T C 0.620436 -1.8653e-05
1:44236590 A G 0.843236 -4.1990e-06
1:44245018 G A 0.131375 1.5096e-05
1:44248311 A C 0.054046 -2.0143e-05
1:44249344 G A 0.649960 5.3914e-06
1:44252259 T C 0.067400 1.1702e-05
1:44261515 T G 0.113640 1.5527e-05
1:44265655 C T 1.803608 2.2402e-05
1:44266195 A G 0.848540 -1.9456e-05
1:44277600 A G 0.863578 -1.3202e-05
1:44277688 T C 0.042228 4.2204e-06
1:44288944 A G 0.027450 -1.2756e-05
1:44289397 G A 0.706691 4.7015e-06
1:44290530 G A 0.706999 4.9544e-06
1:44297673 C T 0.111741 4.1696e-06
1:44301820 T C 0.245485 4.1186e-05
1:44303095 G A 0.079997 -3.9775e-05
1:44319373 A G 1.566971 -8.6648e-06
1:44320412 G A 0.076225 -1.6119e-05
1:44337083 A G 0.060226 2.6465e-06
1:44343173 G C 0.298188 1.2778e-05
1:44351251 A G 0.050895 3.1568e-06
1:44351300 T G 0.032799 -1.1502e-05
1:44362910 A G 0.057548 -6.3776e-06
1:44363554 C A 0.026382 2.9304e-05
1:44380585 A G 0.074063 -3.2040e-06
1:44395786 T C 1.584333 3.1211e-05
1:44398245 T C 0.097274 -2.6154e-05
1:44401384 G A 1.847423 -1.6476e-05
1:44402785 A G 0.132767 -3.7743e-05
1:44418435 A G 0.068091 2.6170e-05
1:44426948 A G 1.861355 -1.7896e-05
1:44439717 C A 0.037535 7.3616e-06
1:44439785 C T 1.861189 -1.8193e-05
1:44443459 A G 0.193854 -4.3447e-05
1:44446584 A G 0.026723 -8.6541e-06
1:44447413 C G 0.106346 8.1830e-06
1:44448110 T C 0.100526 4.8739e-06
1:44460632 C G 0.104538 -3.6255e-05
1:44465037 T C 0.037359 3.3406e-05
1:44481492 C T 1.744209 1.6011e-05
1:44484945 G A 0.039395 3.0950e-05
1:44488329 A C 0.122997 -1.5526e-06
1:44490723 T C 0.278988 6.5587e-05
1:44493795 G A 1.223358 2.2552e-04
1:44494552 C T 0.274493 -7.0721e-05
1:44497682 A C 0.041881 -4.5827e-06
1:44500750 C A 0.079484 1.4261e-05
1:44506265 A G 0.112101 -1.7070e-07
1:44509551 C A 1.425171 3.6034e-05
1:44511409 C A 0.420704 4.2312e-05
1:44512756 G A 0.120709 -1.0781e-05
1:44521269 A G 0.572440 1.9586e-05
1:44524676 T C 0.402216 -4.4663e-06
1:44525510 A G 0.038103 2.8662e-05
1:44535643 A G 0.224222 5.5127e-05
1:44536931 A G 0.040722 1.3697e-05
1:44541287 A G 0.857930 -1.4147e-05
1:44543401 G A 1.915433 2.1353e-05
1:44543483 T C 0.041722 -6.2523e-05
1:44544664 A G 0.172136 7.3425e-05
1:44555283 A G 0.034958 2.6913e-05
1:44555478 G A 0.185311 -3.0369e-05
1:44568322 G A 1.873195 -1.4488e-05
1:44571746 T G 0.046613 1.2516e-05
1:44572706 A G 0.114497 2.5676e-06
1:44574265 C T 0.046282 1.1273e-05
1:44577967 A G 0.046565 1.0508e-05
1:44578402 G A 0.055432 -2.3489e-06
1:44585816 T A 0.534334 -6.3999e-06
1:44587132 T C 0.660233 -1.3276e-07
1:44594341 T C 0.028479 1.4116e-05
1:44595047 A T 0.601007 -3.1216e-05
1:44595113 C G 1.345385 -9.1395e-06
1:44595410 G A 0.751013 2.1133e-05
1:44607422 G A 0.594577 -3.5611e-05
1:44615555 A G 0.026908 1.6142e-05
1:44619920 T C 0.547697 -2.3231e-05
1:44623428 T C 0.163285 2.8707e-06
1:44634135 C T 0.064770 7.3875e-06
1:44635859 T C 0.046276 4.0005e-06
1:44638382 A G 0.078542 1.8942e-05
1:44652884 C T 0.028628 8.8585e-06
1:44671906 A G 0.069276 -1.6515e-05
1:44689044 A G 0.020975 2.5574e-05
1:44696167 T G 0.140713 -2.8612e-05
1:44698589 C T 0.071295 6.9906e-06
1:44709131 C G 0.038612 2.0396e-06
1:44721739 A G 0.595359 -2.4399e-05
1:44750795 A C 0.290794 1.5395e-05
1:44754588 G A 0.596888 -1.6811e-05
1:44767179 C T 1.441140 9.1799e-06
1:44771485 C T 0.382258 3.0182e-06
1:44773839 T C 0.754969 1.4879e-05
1:44780322 T C 1.352321 -7.8484e-07
1:44783846 G A 0.069565 -1.7037e-05
1:44785571 A G 0.077179 1.9611e-05
1:44788398 T A 1.976140 -1.1612e-05
1:44798044 A G 0.170227 -4.6059e-05
1:44799952 C T 0.064829 3.7277e-05
1:44818803 C T 0.047275 -1.6932e-05
1:44830167 A G 0.059707 -8.2669e-07
1:44836510 A G 0.092444 1.0803e-05
1:44837028 C T 0.076997 2.3978e-05
1:44844971 T C 0.048807 8.2656e-07
1:44845627 A G 0.547305 -9.2100e-06
1:44855819 G A 0.035279 -2.5741e-05
1:44856052 A C 0.681724 -3.1876e-06
1:44858313 C T 1.044108 1.6678e-05
1:44860076 A G 0.128678 -6.5347e-05
1:44860224 A G 0.038259 -4.1986e-05
1:44864534 G A 0.100945 -3.6818e-05
1:44877425 T C 0.056477 2.3442e-05
1:44878509 G C 1.010075 3.9719e-05
1:44878631 T C 0.032676 -3.2144e-06
1:44878688 G A 0.767028 -3.1497e-05
1:44878738 A G 0.145150 1.4883e-05
1:44879221 C A 0.815660 -1.8442e-05
1:44881984 A G 1.877207 8.5420e-06
1:44884263 A C 0.045442 -2.6423e-05
1:44884635 T C 0.445204 1.8409e-05
1:44885343 G A 0.115925 2.1130e-05
1:44888798 G A 0.071947 -1.0708e-04
1:44889061 C T 0.052524 6.2186e-05
1:44889509 A G 1.837060 -3.1921e-05
1:44890257 C A 0.030728 -5.5317e-06
1:44890818 A G 0.040570 -1.4755e-05
1:44895014 G A 0.793715 -4.2664e-05
1:44895912 T C 0.116674 -1.1441e-05
1:44902285 G A 1.436151 3.9998e-05
1:44911812 G A 1.251766 2.4574e-05
1:44914823 T G 0.055221 1.8954e-05
1:44921916 C T 0.045153 2.1683e-05
1:44924618 C G 0.026515 7.3123e-06
1:44925508 G A 0.497111 -1.0733e-05
1:44926227 T C 0.076507 -1.2722e-04
1:44931239 A G 0.920523 2.6012e-05
1:44933484 A G 0.126977 3.0328e-05
1:44934194 A G 0.624503 1.1238e-05
1:44936512 C A 0.041254 6.5770e-06
1:44937974 T C 0.438803 -3.2122e-05
1:44940513 A G 0.156299 9.1972e-06
1:44949529 G C 0.362260 -4.4712e-05
1:44962881 A C 0.123270 -8.1045e-05
1:44963087 C T 0.033455 1.4266e-05
1:44965141 A G 0.082129 1.3288e-05
1:44965376 A G 0.068708 7.2239e-06
1:44967648 A G 0.512630 4.3967e-06
1:44969939 T C 0.062356 -5.1477e-06
1:44972309 A G 0.382017 1.6117e-05
1:44977420 A G 0.499451 7.0307e-06
1:44978184 T G 0.504982 1.2414e-05
1:44982783 T C 0.227117 -1.2911e-05
1:44984861 C T 0.023828 3.5485e-05
1:44986195 A C 0.096459 -1.5392e-05
1:44988477 A G 0.691630 -1.4792e-05
1:44989447 G A 0.459729 3.0958e-05
1:44989685 A G 0.055562 -5.1657e-05
1:44991683 G A 0.161240 -2.5203e-05
1:44991881 G C 0.690760 -2.4632e-05
1:44992321 C T 0.042822 -4.1888e-06
1:44992714 T A 0.485978 -1.7588e-05
1:44999614 A G 0.387013 5.0174e-05
1:45000777 A G 0.182698 -1.0532e-05
1:45001163 T C 0.738903 -1.6281e-06
1:45001824 C A 0.086816 -1.0053e-06
1:45003861 T C 0.056153 -1.9156e-05
1:45004017 A G 0.039051 -1.6165e-05
1:45005996 A G 0.381482 -4.5249e-06
1:45006391 A G 0.657484 -2.7257e-05
1:45007686 G A 0.076046 7.9305e-05
1:45010945 T C 0.092594 -2.7597e-05
1:45013276 A C 0.024078 -1.1718e-05
1:45013941 A G 1.947567 -7.1068e-06
1:45032607 T C 0.167871 2.3288e-05
1:45034366 A G 0.075920 6.1211e-05
1:45054866 G A 1.569941 4.4089e-05
1:45058514 C T 0.690517 -8.8845e-06
1:45068310 G T 0.283033 1.6089e-06
1:45068727 G A 1.095028 6.4730e-06
1:45074911 C T 0.613114 6.4094e-06
1:45077208 T C 1.911337 1.7822e-05
1:45078120 T C 0.052264 -2.5136e-05
1:45080061 T C 0.359693 2.7027e-05
1:45080766 A G 0.088176 -1.9149e-05
1:45082372 C T 0.083466 -9.8109e-06
1:45082440 A G 0.606148 -1.0675e-05
1:45094551 A G 0.630612 3.2604e-05
1:45097317 T C 0.069685 -6.4072e-05
1:45101296 A G 0.025600 1.8522e-05
1:45110557 T C 0.027505 3.0320e-05
1:45110824 C T 0.032893 1.2459e-05
1:45117300 A G 0.616080 1.8214e-05
1:45118992 G A 0.070873 1.8577e-05
1:45121018 C T 0.237409 3.2581e-05
1:45124099 T C 0.043095 -2.2499e-05
1:45128585 A G 0.068357 1.3837e-05
1:45131401 C T 0.316030 9.8233e-06
1:45133561 A G 1.092091 2.8786e-05
1:45137703 A G 0.750328 2.7183e-05
1:45138484 T G 0.066893 -3.6792e-05
1:45139252 C A 0.767641 2.5595e-05
1:45142943 A G 0.021848 1.8032e-05
1:45161845 A C 1.247189 1.5256e-05
1:45166383 C T 0.190786 7.0320e-06
1:45166513 A T 0.405748 -5.8866e-05
1:45166683 T C 0.038814 1.8012e-05
1:45167143 A G 0.719522 7.9681e-06
1:45168480 T C 0.040446 -3.9047e-05
1:45174313 T C 0.027421 -1.6686e-05
1:45177071 A G 0.046681 -2.1490e-05
1:45186245 G A 1.178491 -1.5447e-05
1:45187426 T C 0.029664 -1.2522e-05
1:45194773 C G 0.117415 1.7349e-05
1:45197796 C A 0.046896 3.3559e-06
1:45208876 A G 0.029858 -6.9350e-06
1:45209661 G A 0.298256 -3.1124e-06
1:45212118 C T 0.053472 1.9005e-05
1:45213935 A G 0.776869 1.3908e-05
1:45216516 T C 0.067802 -2.9606e-05
1:45224998 C A 0.360199 -8.3222e-06
1:45225921 T C 0.078926 5.4070e-06
1:45250007 G C 0.385945 1.4528e-05
1:45258141 C A 0.341539 2.2741e-05
1:45268032 C A 0.333411 2.2062e-05
1:45284856 T C 0.039460 4.6840e-07
1:45298252 C T 0.082386 1.2950e-05
1:45299644 T C 0.336748 3.4272e-05
1:45301824 T C 0.090292 8.9028e-06
1:45313150 A G 0.358956 -1.6907e-05
1:45319964 C A 0.725283 1.0930e-05
1:45327163 T C 0.046931 2.7217e-05
1:45329870 T G 0.064329 -2.2391e-05
1:45340342 C A 0.032809 -1.8713e-06
1:45345036 C A 0.028164 -1.1863e-05
1:45352149 G A 0.158065 -1.1434e-05
1:45354632 A G 0.073696 -4.5971e-05
1:45362992 C T 1.100264 -2.0949e-05
1:45374209 T C 0.346472 3.5910e-05
1:45378102 A C 0.078218 -1.9038e-05
1:45399156 A G 0.121066 8.0232e-06
1:45429614 T G 0.082399 -5.8775e-06
1:45434659 T C 0.064725 2.4636e-05
1:45440972 A G 0.341282 3.0183e-05
1:45451477 T C 0.280368 -4.9400e-05
1:45474008 C T 0.512597 -1.3104e-05
1:45476399 A G 0.109358 -2.3518e-05
1:45479709 G A 0.121576 9.6612e-06
1:45481853 T C 0.120608 1.5890e-05
1:45482466 G C 0.036159 -1.5580e-05
1:45483812 G C 0.237741 -4.1668e-06
1:45504720 C G 1.150113 -1.9947e-05
1:45507749 G T 0.024889 -1.4603e-05
1:45511301 T C 0.645121 -1.7829e-05
1:45524213 T C 1.680543 -3.4313e-05
1:45530411 A C 0.022046 -5.4698e-06
1:45555700 T G 0.041962 2.4546e-05
1:45560561 C A 0.789862 8.8818e-07
1:45569347 T G 0.325443 -3.1369e-07
1:45569403 A G 0.049223 -1.3266e-05
1:45579013 C T 0.105074 2.0593e-05
1:45588646 A C 0.254427 2.7850e-05
1:45624138 T G 0.068682 1.8283e-05
1:45654541 G C 0.076933 -1.2902e-05
1:45655550 C A 0.057110 -2.2140e-05
1:45661273 C T 0.246219 -3.3676e-05
1:45672933 T C 0.109170 1.5634e-05
1:45675120 G A 0.580282 5.0671e-05
1:45678924 G T 0.024944 -2.5816e-05
1:45680139 C T 0.053920 1.6608e-05
1:45684562 T C 0.216435 1.9002e-05
1:45687788 T G 0.050606 2.3728e-05
1:45699020 G A 0.029677 4.4200e-05
1:45705100 C T 0.065527 -1.0759e-06
1:45733403 C T 0.325556 2.7735e-05
1:45749622 A C 0.128788 4.3325e-07
1:45763542 G A 0.218791 1.9974e-05
1:45782786 T C 0.059454 9.2492e-06
1:45783656 A G 0.300904 -2.6959e-05
1:45795084 A G 0.025882 -6.7936e-05
1:45796269 C G 1.812109 3.0194e-05
1:45800156 T C 0.150730 7.8416e-06
1:45806933 A G 0.109745 -6.7554e-05
1:45808863 A G 0.082584 -2.1938e-05
1:45810865 A G 0.162463 1.5680e-05
1:45810923 A G 0.200787 7.7039e-06
1:45822440 A G 0.083187 7.9143e-05
1:45827744 A G 0.035464 -1.5010e-06
1:45829549 G T 0.157199 7.0107e-05
1:45838756 T C 0.050674 1.0659e-05
1:45848931 T G 0.505164 -6.2673e-05
1:45851710 T C 0.043819 6.8570e-06
1:45863019 T C 0.231317 3.0329e-05
1:45890155 C T 0.968801 2.7800e-05
1:45917282 T C 0.035785 1.6058e-05
1:45925218 T A 0.077650 -7.0704e-06
1:45926495 G C 0.475293 -4.2862e-05
1:45938386 T C 0.037259 -9.2693e-06
1:45941240 C T 0.130080 1.1362e-05
1:45943753 T C 0.053144 -1.4493e-05
1:45954914 A C 0.116853 -3.9511e-07
1:45962137 C T 0.030410 -6.2962e-06
1:45976249 A G 0.213540 -1.3164e-05
1:45982722 C A 0.041985 6.2961e-06
1:45987574 A C 0.194110 -3.3281e-05
1:45988115 A G 1.322259 -7.2592e-06
1:45988764 T C 0.858576 1.3373e-05
1:45999503 A G 1.321694 -7.9224e-06
1:46001491 A G 0.076066 -2.0568e-06
1:46001578 A G 0.050151 -3.4232e-05
1:46009818 T G 0.456065 -1.9091e-05
1:46010938 A G 0.022227 7.4097e-06
1:46015157 G A 1.308519 3.2722e-06
1:46020654 G A 0.853886 2.2184e-05
1:46021556 A C 0.450430 -1.3520e-05
1:46024535 A C 0.047233 1.5820e-05
1:46024988 C T 0.143099 1.4481e-05
1:46032307 A G 0.021783 -2.9334e-05
1:46050561 T G 0.481781 -3.6219e-05
1:46055600 T C 1.403959 2.0747e-06
1:46075107 C T 0.043932 1.2015e-05
1:46086766 T C 0.028820 -3.9531e-06
1:46090214 G A 0.918514 3.7747e-05
1:46091749 G A 0.048980 -2.0664e-06
1:46094027 G A 0.598761 -1.3417e-05
1:46104548 T C 0.039677 8.2744e-06
1:46108491 C A 0.603152 -5.6346e-06
1:46124663 G A 1.091071 -4.1609e-05
1:46126854 T C 0.198369 6.0289e-06
1:46127618 T C 0.094518 -2.5244e-05
1:46138916 G A 0.048119 -5.1860e-05
1:46154551 A G 0.084148 -7.5357e-06
1:46167552 G A 0.035175 1.3223e-05
1:46169722 T C 0.044744 1.1808e-05
1:46194893 A G 0.074709 -7.5157e-06
1:46218135 A C 1.979110 5.7793e-07
1:46238843 T C 0.183246 -3.9136e-05
1:46241638 G T 0.597634 2.0041e-06
1:46284246 A G 0.867817 2.1160e-05
1:46284441 C T 0.070204 -6.1613e-06
1:46314219 T C 0.052745 -3.2312e-05
1:46322512 A G 0.036743 1.2966e-05
1:46325608 T C 0.147812 -7.1380e-06
1:46348646 A G 0.208307 -1.2499e-05
1:46353332 G A 0.273922 2.3082e-05
1:46357802 T C 0.083742 8.5255e-06
1:46358720 G A 1.466318 7.3277e-06
1:46361025 A G 0.056029 1.3380e-05
1:46388916 T C 0.041254 1.0261e-05
1:46436451 A C 0.595093 -8.6138e-06
1:46440828 C A 0.045763 -5.9419e-05
1:46449685 C T 0.060353 -1.0244e-05
1:46454376 T G 0.119424 3.0106e-06
1:46454390 A C 0.121076 1.9424e-05
1:46472144 G A 0.058039 8.7109e-06
1:46476864 A G 0.099676 1.4439e-05
1:46495434 A G 0.907802 -4.2039e-06
1:46496709 G A 1.417968 -6.6172e-06
1:46499526 G A 0.150145 -6.0276e-06
1:46501270 T C 0.024746 3.3607e-06
1:46501359 G A 0.126766 1.4597e-05
1:46506344 A G 0.080250 -2.0251e-05
1:46537946 G T 0.533361 -1.2846e-05
1:46563680 A C 0.869476 2.9027e-05
1:46566252 G A 0.214627 7.7374e-06
1:46584859 G A 1.408140 5.3037e-06
1:46587530 A G 0.148383 -7.9396e-06
1:46591119 G A 0.022546 6.0850e-06
1:46595329 G A 0.218486 -2.9219e-05
1:46605369 T C 0.919146 2.2118e-05
1:46623097 C T 0.282715 -5.1663e-05
1:46635178 A G 0.137915 1.5586e-05
1:46639016 A G 0.502136 -4.0378e-05
1:46655645 T C 0.027034 8.1596e-06
1:46657063 C T 0.325443 3.3859e-05
1:46657220 T C 0.345220 -8.9301e-06
1:46660295 C T 0.705837 2.9345e-05
1:46664249 G A 0.339659 1.2170e-05
1:46669276 C A 0.060009 -4.9372e-06
1:46671997 G A 0.682597 2.9251e-05
1:46714242 G A 0.038690 1.0588e-05
1:46716368 T C 0.057880 7.6797e-06
1:46722389 G A 1.180802 -8.9899e-06
1:46727304 T C 0.221700 1.6912e-05
1:46728913 G A 0.604379 -3.0814e-05
1:46730398 A G 0.191325 -4.2053e-06
1:46746164 T C 0.219408 6.8174e-06
1:46754486 A G 1.479574 9.3406e-08
1:46766583 T C 0.127798 9.9885e-06
1:46774783 G A 0.190838 1.5253e-05
1:46806550 T C 0.608391 -2.0756e-05
1:46808042 T C 0.023003 -4.8861e-06
1:46809419 G A 0.601529 -2.9249e-05
1:46810530 G A 0.633332 2.5502e-05
1:46818502 G A 0.114114 -3.5003e-05
1:46827214 C A 1.951352 1.0111e-05
1:46827456 G A 0.245725 -2.2524e-06
1:46828110 A C 0.222716 -2.4604e-07
1:46832084 A G 0.053923 1.1735e-05
1:46843216 C T 0.846979 -3.0569e-05
1:46870761 A C 0.412739 2.1027e-06
1:46874279 A G 0.045542 -1.2395e-07
1:46877180 A G 0.614633 -3.4767e-05
1:46883668 A G 0.206811 -1.7931e-06
1:46887090 C T 0.082210 -1.3269e-05
1:46888579 T C 1.206964 -1.6697e-05
1:46890686 T C 0.025941 2.4422e-05
1:46904539 A G 0.128687 1.4470e-05
1:46905201 G T 0.569389 5.3331e-05
1:46911290 T C 0.441864 -2.9284e-06
1:46912532 C G 0.055929 1.8926e-05
1:46912769 T C 0.067672 3.2229e-05
1:46921187 C T 0.743181 3.2254e-06
1:46921869 T C 0.112215 3.5831e-06
1:46928012 G T 0.147055 -6.9689e-05
1:46940089 T C 0.433610 -1.1779e-06
1:46945270 A G 1.884475 8.3464e-05
1:46947168 A G 1.788612 1.7683e-05
1:46953362 A G 0.905488 -3.4771e-06
1:46959845 C A 0.117207 -6.2059e-05
1:46962605 T C 0.030968 -1.8287e-05
1:46963568 T C 0.159013 -2.6846e-05
1:46972105 C T 0.030102 -2.6026e-05
1:46972958 G A 0.323667 1.7955e-05
1:46975294 A G 0.410143 6.0345e-06
1:46981145 C G 1.773776 2.1764e-05
1:46981702 G C 0.586748 2.4320e-05
1:46982309 C T 0.153352 3.5856e-05
1:46982455 A G 1.512289 4.2256e-05
1:46990044 T G 0.996848 1.0858e-05
1:46991890 T C 0.237581 5.3101e-05
1:46993203 G A 0.051829 7.7585e-06
1:46994349 G T 0.097797 1.5223e-06
1:47000996 C T 0.399636 -1.4019e-05
1:47005597 T C 0.059356 -3.6186e-06
1:47008883 A G 0.538956 -1.1446e-05
1:47012144 A G 1.424278 -1.0350e-05
1:47013180 G A 1.491191 -1.2602e-05
1:47013431 A G 0.031248 -6.0003e-05
1:47016761 T C 0.114380 1.1253e-05
1:47017706 G T 0.955149 -1.4374e-05
1:47024609 T C 0.032832 -6.3624e-06
1:47028700 T C 0.100588 1.4457e-05
1:47028921 T C 0.044799 7.2556e-06
1:47031542 A G 0.369388 -9.6799e-07
1:47033849 C T 1.423285 1.6532e-05
1:47051881 A G 0.029128 -3.5886e-05
1:47055992 C T 1.051378 2.5659e-05
1:47062900 A G 0.487504 -2.2769e-05
1:47065344 G A 0.071437 4.6273e-05
1:47065426 C T 0.460693 -7.8423e-06
1:47078637 C T 0.949949 -2.8297e-05
1:47080741 T C 0.487160 -1.3781e-05
1:47087968 G A 1.491610 -6.7621e-07
1:47089334 A C 0.036025 5.7914e-06
1:47091250 T C 0.027434 5.2936e-05
1:47097606 T G 0.109527 -2.0188e-06
1:47131734 T C 0.057990 1.0145e-06
1:47132446 A G 0.135604 1.7051e-05
1:47138819 G T 0.505408 -1.0122e-05
1:47139103 T C 0.498627 -1.3405e-05
1:47153704 A G 0.027755 -7.4818e-06
1:47159084 C T 0.228373 -2.3316e-05
1:47166043 C A 0.021633 -2.1198e-05
1:47179310 G A 1.525330 -3.9005e-05
1:47186979 A G 0.137633 -1.5154e-05
1:47187263 T C 0.491879 -4.6917e-06
1:47192898 G C 0.039242 7.2164e-06
1:47210510 G A 0.468262 -9.9779e-06
1:47211238 G C 1.971414 2.5685e-05
1:47215191 T C 0.091828 -2.3134e-05
1:47218621 T C 1.723355 1.0314e-05
1:47219823 T C 0.819178 -1.2684e-05
1:47226082 C T 0.561233 1.7796e-05
1:47227250 T C 0.097514 -4.5130e-05
1:47230591 C T 0.023133 -7.4762e-06
1:47231478 T C 0.074732 1.9153e-05
1:47233733 G A 0.161425 2.8631e-05
1:47237476 T C 0.226990 1.3925e-05
1:47250084 T C 0.185437 -3.0071e-05
1:47259138 C T 1.880404 5.5518e-06
1:47268594 A C 1.622978 1.9098e-05
1:47276194 A G 0.051544 -8.0276e-06
1:47279175 T C 0.260809 -1.6372e-05
1:47280830 G A 0.024032 1.3667e-05
1:47280884 T C 0.266752 -6.7868e-06
1:47281782 A C 0.180143 -1.1673e-05
1:47282772 T C 0.266135 -8.4518e-06
1:47289636 A G 0.533685 -1.2240e-05
1:47290446 C T 0.122627 1.0228e-05
1:47298518 C G 0.152606 2.2354e-06
1:47309632 G A 0.074248 -6.6469e-07
1:47321982 C T 0.250980 -1.9766e-05
1:47325758 T C 0.057133 -1.1125e-04
1:47326693 C T 0.065313 4.7938e-05
1:47366050 T G 0.146929 -1.0800e-07
1:47374039 C T 0.256638 -1.5825e-06
1:47387913 A G 0.147357 4.3312e-07
1:47389700 A G 0.147150 -1.7762e-06
1:47392054 T C 1.738893 -5.5304e-06
1:47396903 T C 0.154333 -7.7920e-06
1:47396949 T C 0.077319 4.7511e-05
1:47398496 G A 0.277531 -3.9127e-06
1:47420334 C T 0.049814 3.7472e-05
1:47436334 T C 0.538087 3.5082e-06
1:47460532 T A 0.028596 -3.8135e-05
1:47461876 C T 1.965812 -2.3294e-05
1:47463732 G T 0.049716 1.9139e-05
1:47467308 T C 0.060006 -1.1258e-04
1:47467796 T C 0.509604 -7.3332e-06
1:47468964 C T 0.082067 -2.5170e-05
1:47481640 C T 0.547256 -2.9662e-06
1:47487568 C T 0.705964 -4.2172e-05
1:47495605 G A 0.162668 -4.9223e-05
1:47497292 A G 0.047866 7.6678e-06
1:47504795 C T 0.677673 -2.1851e-05
1:47512543 C T 0.060898 2.8904e-06
1:47514753 A G 0.097180 1.5708e-05
1:47569868 A G 0.063660 4.8850e-06
1:47572502 C T 0.526048 -1.2506e-05
1:47573206 A G 0.698554 -2.0718e-05
1:47594374 T A 0.154816 -3.4428e-05
1:47608197 G A 0.437239 1.9207e-05
1:47612672 G A 0.712728 -1.9006e-05
1:47627246 C T 0.258777 4.9655e-05
1:47628781 T C 0.109553 1.4091e-05
1:47642230 C T 0.739461 -7.0412e-06
1:47645995 C T 1.116908 -3.0282e-05
1:47651189 A G 0.074109 2.3165e-06
1:47651494 A C 0.364941 -9.4833e-06
1:47654057 T C 0.033289 -1.1966e-05
1:47654345 T C 0.046071 -6.0598e-06
1:47656998 A T 1.598566 -1.0323e-05
1:47661564 G A 1.509974 -1.2226e-05
1:47663960 A G 0.060278 -7.0834e-06
1:47664233 C G 0.104100 1.4417e-05
1:47678458 G A 1.162372 -3.2223e-05
1:47679486 A G 1.085336 -1.4606e-05
1:47684567 C T 0.035152 -5.1824e-05
1:47687177 C A 0.028378 -3.5643e-06
1:47692281 T C 1.850111 -1.5977e-05
1:47694080 A G 0.104451 -1.0238e-06
1:47702368 C T 1.166076 -3.2705e-05
1:47705139 A C 0.301417 8.6800e-07
1:47709525 A G 0.039447 1.3533e-05
1:47709673 T C 0.677479 -7.7598e-06
1:47713175 A G 0.814248 2.2079e-05
1:47718105 T C 0.049995 1.9524e-05
1:47721529 A C 0.030365 -4.6999e-06
1:47738651 G A 0.653732 9.8644e-06
1:47743152 T C 0.305173 1.7325e-05
1:47743490 T C 0.670542 -2.3174e-05
1:47746678 C G 0.158763 9.7845e-06
1:47752996 C T 0.341068 2.5955e-05
1:47778520 C T 0.995420 3.4954e-05
1:47800845 C A 1.013658 3.7828e-05
1:47815165 A C 0.066066 -2.1783e-05
1:47834209 T G 0.100987 1.9480e-05
1:47853326 C G 0.078530 -8.4508e-06
1:47856611 A G 0.339247 1.8096e-05
1:47857075 A G 0.984673 -8.1392e-05
1:47860423 C T 0.124893 1.0938e-05
1:47863026 G A 0.066978 -3.5241e-05
1:47869316 G A 0.305338 -5.0040e-06
1:47873311 T C 0.073635 -1.0496e-05
1:47874094 T C 0.092470 -1.9001e-05
1:47875627 T C 0.145721 5.4264e-06
1:47876421 A G 0.113851 2.1692e-05
1:47880483 G A 0.025723 2.8664e-07
1:47894575 T C 0.748887 3.0635e-05
1:47902319 C A 0.162833 7.2990e-05
1:47904000 A G 0.107693 -1.9073e-05
1:47907662 C A 1.087219 -4.3876e-05
1:47915425 A G 0.025915 -7.0358e-09
1:47927545 G A 0.110819 -1.8105e-05
1:47930893 G T 0.045795 2.0392e-07
1:47948028 A G 0.033163 4.0451e-05
1:47950551 A G 0.380722 -2.2934e-04
1:47960079 C G 0.068149 -2.7119e-05
1:47961032 C T 0.173418 -7.5961e-06
1:47961629 C T 0.158445 -6.2990e-06
1:47968691 G A 0.053871 1.2440e-05
1:47969496 A G 1.761010 -1.2793e-05
1:47972349 A G 0.099134 2.3795e-06
1:47974381 T C 1.251577 -8.3435e-06
1:47977192 G A 1.866077 1.2712e-05
1:47984438 T C 1.773357 -1.0828e-05
1:47984692 G T 0.371215 3.4330e-05
1:47994868 T C 0.077968 -1.4850e-05
1:47997403 A G 0.024386 -2.5238e-05
1:47998522 G A 0.209638 -4.4097e-05
1:48001334 T C 0.062184 3.8506e-05
1:48002204 G A 0.196645 3.9624e-05
1:48002377 G C 1.458184 1.9541e-05
1:48002447 A G 1.725702 3.8166e-06
1:48003678 A G 0.847696 -6.5246e-07
1:48006123 T C 0.084697 1.3161e-05
1:48006353 C T 0.201202 7.0294e-06
1:48006500 G A 0.131245 1.1657e-05
1:48010926 A G 0.041754 -3.7738e-05
1:48011533 T C 0.241463 1.0763e-05
1:48013582 A G 0.068185 3.8754e-07
1:48018869 A G 0.025993 2.7668e-06
1:48021132 C T 0.617385 8.8807e-06
1:48027619 A G 0.083324 9.2336e-06
1:48028705 C T 1.960420 -5.4101e-06
1:48029787 T C 0.325384 -3.3117e-06
1:48030249 T C 1.117317 -2.4515e-05
1:48030350 A G 0.190958 -3.4376e-05
1:48041651 G T 0.036584 -2.3287e-05
1:48041786 A G 0.057302 -6.5473e-06
1:48043215 T C 0.493427 2.2584e-05
1:48049358 T C 0.061447 -1.2229e-05
1:48052723 G A 0.713098 1.3427e-05
1:48053626 T C 0.337296 2.9579e-06
1:48056405 A G 0.637649 -1.0442e-05
1:48059935 A G 1.888882 2.2316e-05
1:48063350 A G 1.264775 3.0519e-05
1:48063902 A G 0.065322 -1.2557e-05
1:48065019 G A 0.213780 -4.2953e-05
1:48071281 A G 0.038590 -1.9398e-05
1:48074850 A G 0.044133 -1.1472e-05
1:48076597 G C 0.045250 9.3791e-07
1:48078527 G T 0.031819 -2.4717e-05
1:48078810 G A 0.124007 -1.2490e-05
1:48080840 A G 0.175249 -3.0495e-05
1:48081838 C T 0.506057 -1.3059e-05
1:48089310 C T 0.880654 2.9225e-05
1:48089973 C T 0.020299 -1.1100e-05
1:48093718 T G 0.095061 4.0136e-05
1:48096906 T C 0.092733 -2.1440e-05
1:48097886 A C 0.043770 -7.6051e-06
1:48098051 C A 1.009601 -3.5475e-05
1:48098297 A G 0.868791 1.7172e-06
1:48098459 T C 0.945765 3.0936e-05
1:48100829 G A 0.996667 2.9187e-05
1:48101462 A G 0.036382 -1.3250e-05
1:48102121 C T 1.160175 -1.5761e-05
1:48102145 C A 0.202218 -9.9295e-05
1:48103023 A C 0.608446 -2.0153e-05
1:48105616 A C 0.099306 -4.0502e-05
1:48106775 A G 0.074862 -5.7496e-06
1:48108020 A G 0.084972 4.9236e-06
1:48109075 A G 0.078588 2.4089e-07
1:48110450 G A 0.129739 -6.6662e-05
1:48112362 A G 0.059123 -2.8861e-06
1:48113078 G A 0.046630 1.3260e-05
1:48115746 T C 0.119002 2.0001e-06
1:48117693 T C 0.147503 -1.6379e-05
1:48120277 G A 0.273315 -3.5073e-06
1:48123748 A G 0.096560 -8.0067e-06
1:48126632 G A 0.972868 1.8153e-05
1:48128134 A G 0.038820 1.8760e-05
1:48142053 T C 0.100851 7.9063e-06
1:48150309 C T 0.756118 -2.4615e-05
1:48160598 C T 0.075689 2.2499e-05
1:48167390 T C 0.032124 -1.1316e-05
1:48171974 A G 0.041264 1.7101e-05
1:48172837 G A 0.378564 -4.0180e-05
1:48182037 C G 0.370027 -5.7014e-06
1:48185268 T C 0.097057 -6.3432e-05
1:48192754 A G 0.550486 -7.6289e-06
1:48193450 A G 0.106651 3.6960e-05
1:48195360 C T 0.037596 -6.1647e-06
1:48195380 A G 0.034020 -1.0079e-05
1:48196251 A G 0.531050 5.3802e-07
1:48203990 A C 0.457720 -8.9648e-06
1:48204438 G A 0.087920 -7.0911e-05
1:48204857 T C 0.422370 -3.8638e-05
1:48210563 T C 0.028265 2.8915e-05
1:48213641 C T 0.360520 3.7365e-05
1:48213736 C G 0.274042 -8.9982e-06
1:48214207 A G 0.087894 -6.3857e-05
1:48215259 C T 1.964526 2.7264e-05
1:48216629 T C 0.876545 1.9886e-05
1:48217341 A G 0.057195 4.8694e-05
1:48218090 A C 0.393011 -2.9333e-05
1:48222050 A C 0.371099 3.5695e-05
1:48225296 G A 0.726481 1.9887e-05
1:48228215 T C 0.060914 -2.6987e-05
1:48230702 T C 0.047308 2.4935e-05
1:48232072 A G 0.029521 -1.7726e-05
1:48232503 C T 1.298538 8.1542e-06
1:48234358 T C 0.041060 1.2062e-05
1:48235567 A G 1.006920 4.2825e-06
1:48241061 A G 0.135617 1.0347e-05
1:48247837 C T 0.028541 2.8424e-06
1:48255008 G A 1.225994 1.2750e-05
1:48255796 C T 0.038713 -4.8238e-06
1:48261013 T C 0.032202 -2.5615e-05
1:48262202 T C 0.056266 -2.2309e-05
1:48262622 A G 0.032491 5.9024e-06
1:48262687 G A 0.209547 4.9628e-06
1:48265797 T C 0.427715 -1.1188e-06
1:48272097 G T 0.083178 -2.0010e-05
1:48309952 A G 0.046964 -1.5880e-05
1:48314564 C A 0.043517 2.8189e-06
1:48317101 T C 0.033981 -2.4997e-05
1:48317211 C T 0.114078 -3.2216e-06
1:48319515 T C 0.773243 3.1041e-05
1:48319884 G T 0.035509 -6.5522e-06
1:48321221 T C 0.631631 -4.8965e-06
1:48326647 T C 0.145429 4.6177e-05
1:48330082 G T 1.440270 2.0046e-05
1:48341893 A G 0.059321 6.8422e-06
1:48342731 T G 0.585940 -1.3756e-05
1:48348841 C T 0.053913 -6.0429e-06
1:48370525 C T 1.670023 -1.2751e-05
1:48382594 G C 0.264155 -6.4738e-06
1:48384466 A G 0.042780 1.1266e-05
1:48384803 T C 0.044413 3.7336e-05
1:48386001 A G 0.043780 -2.2566e-05
1:48396481 A C 0.025937 3.1459e-05
1:48401303 G T 0.181029 5.5439e-05
1:48404846 G A 0.037996 -3.5459e-05
1:48409812 T C 0.286207 3.8154e-06
1:48410884 G A 0.048304 1.9097e-05
1:48411428 A G 0.293462 1.4398e-05
1:48418176 C T 0.042180 -2.8057e-05
1:48419291 C T 0.052186 4.7195e-06
1:48428960 C T 0.040537 1.9751e-05
1:48435568 T C 0.065845 5.3490e-05
1:48436026 C A 0.105489 -7.1181e-06
1:48441584 G C 0.260108 9.4424e-05
1:48442182 A G 0.666173 -6.4485e-05
1:48444398 T C 0.042988 1.8649e-05
1:48444912 G A 0.118401 1.4320e-05
1:48453489 A G 0.028537 3.3079e-05
1:48469844 G A 0.033396 1.6369e-07
1:48471439 A G 0.495358 -3.8338e-05
1:48473872 T C 0.105002 -6.3318e-05
1:48481372 G A 0.048811 -1.6010e-05
1:48481515 T C 0.220349 -1.5137e-05
1:48485047 C T 1.926398 6.6496e-06
1:48485165 C A 0.027865 3.6096e-05
1:48486172 G A 1.101861 -5.7548e-06
1:48489581 A G 0.039450 3.1985e-05
1:48493075 A G 0.048898 -6.4688e-06
1:48501029 A G 0.074297 2.5167e-05
1:48505364 C T 0.102052 -8.3450e-06
1:48509805 T G 0.052462 -8.5276e-06
1:48510373 T C 0.029654 3.3197e-05
1:48514963 A G 0.703630 -1.5518e-05
1:48515407 C T 0.319074 -1.2149e-06
1:48516401 T G 1.122760 -2.0054e-05
1:48518413 T G 0.060265 -9.8903e-06
1:48526033 G A 1.419948 -1.4372e-05
1:48528681 A G 0.122796 3.4613e-06
1:48530175 T C 0.038031 2.7694e-05
1:48530195 C G 0.033675 6.6638e-06
1:48532040 G C 0.050956 -1.2438e-06
1:48532293 C T 0.054118 9.1405e-06
1:48532948 C T 0.310561 8.4148e-06
1:48534495 C A 0.055137 2.6315e-07
1:48535658 C G 0.024207 -3.5980e-05
1:48536798 G A 1.303780 -1.3041e-05
1:48539670 A C 0.096424 -1.2156e-05
1:48543351 G A 0.032468 -1.6235e-05
1:48543753 A G 0.055111 -3.5559e-05
1:48544089 T C 1.275924 1.0994e-05
1:48545156 C T 0.058626 -2.7753e-06
1:48547192 A G 0.088069 2.1555e-06
1:48549552 A C 0.186697 -2.5450e-05
1:48549673 C T 0.783912 1.6393e-05
1:48554766 T G 0.078575 1.2152e-05
1:48556821 G A 1.210644 -1.5821e-06
1:48556937 C A 0.060629 -1.4138e-05
1:48558974 T G 0.247919 -1.3199e-05
1:48565048 G A 0.046237 4.0550e-06
1:48575218 C A 0.292527 2.1275e-05
1:48588176 T C 0.090666 -1.6239e-05
1:48607809 A G 0.118119 -2.1378e-05
1:48624494 G T 0.030342 2.4040e-06
1:48627454 T C 0.034055 1.9863e-05
1:48629509 G A 0.026022 2.8915e-05
1:48647606 A G 0.424421 -1.3440e-05
1:48653521 A G 0.053890 -3.1798e-05
1:48662841 T C 0.031715 -3.4783e-05
1:48665101 C T 1.330483 -1.6940e-05
1:48670415 A G 0.614561 1.7200e-05
1:48695081 A G 0.300641 -1.5718e-05
1:48703166 G A 0.054725 7.2137e-06
1:48708228 T G 0.299908 -1.5425e-05
1:48708250 T C 0.178021 3.6473e-06
1:48713206 C T 0.150700 -2.7104e-06
1:48713394 T C 1.634770 1.2985e-05
1:48714984 C T 0.331882 4.6562e-05
1:48717508 T C 0.068185 3.8785e-08
1:48736321 A G 0.207973 -1.3571e-05
1:48763327 T C 0.021004 -1.6796e-05
1:48764419 T C 0.849978 -1.0765e-05
1:48825355 A G 0.081152 4.0176e-06
1:48826853 G A 0.136445 -1.8496e-05
1:48828015 C A 1.723277 1.9266e-05
1:48828576 A T 0.128288 6.7413e-06
1:48839644 C T 0.365951 -7.3576e-07
1:48845454 A G 0.123679 -1.0195e-05
1:48847252 T C 0.034192 -6.5089e-06
1:48851402 T C 0.044461 1.5862e-05
1:48865121 T C 0.054027 4.0905e-05
1:48866555 G A 0.180033 -2.1715e-06
1:48868119 G A 0.053128 -7.7342e-06
1:48868417 C T 0.071606 -9.1880e-06
1:48886398 C T 0.037067 -5.3345e-06
1:48912548 C T 0.067049 -4.4225e-06
1:48936031 A C 0.065533 1.5515e-05
1:48950236 A G 0.341185 4.2761e-05
1:48954350 A G 0.197242 -1.4664e-05
1:48963511 C T 0.065501 -2.4421e-05
1:48965484 C T 1.243252 -1.6415e-05
1:48969953 C T 1.812352 4.0558e-06
1:48972432 A G 0.131781 9.7854e-06
1:48974933 C T 1.236387 -1.8917e-05
1:48977584 G A 0.273639 -1.4281e-05
1:48978188 C T 0.079068 8.4416e-06
1:48978515 C T 0.160931 -5.4420e-05
1:48987803 A G 1.329172 -2.7947e-05
1:48991061 C T 0.514139 4.7055e-05
1:48996754 A G 1.879690 1.0340e-04
1:48999555 C T 0.698641 -2.2039e-05
1:49001337 G A 0.107774 -3.2998e-05
1:49002874 C G 1.371449 3.5569e-05
1:49003256 T C 0.159529 2.0652e-05
1:49007034 C T 0.192348 -3.2954e-05
1:49011972 C G 0.110478 -5.4801e-06
1:49014219 A C 0.117281 -3.8089e-06
1:49025101 G C 0.156614 -1.8081e-05
1:49025436 G A 0.537866 2.3112e-06
1:49033734 C A 0.306464 -1.0335e-05
1:49035400 A G 0.414057 7.7980e-06
1:49035783 G T 1.788242 2.9250e-05
1:49037053 C T 0.547444 5.5147e-05
1:49037217 T C 0.157685 -1.7939e-05
1:49042952 G A 0.190381 1.2135e-05
1:49043898 G T 1.286902 4.5837e-05
1:49046482 T C 0.225676 1.8062e-05
1:49047146 C T 0.268547 1.1212e-05
1:49047562 A G 0.023162 -2.0284e-05
1:49050053 A C 0.075725 3.9179e-06
1:49054807 A G 0.657384 7.9844e-05
1:49055013 C A 0.783247 -1.9537e-04
1:49057717 C T 0.035986 6.0021e-06
1:49058139 T G 0.045461 2.3872e-05
1:49063929 A G 0.083152 -1.5917e-05
1:49067014 C T 0.363062 -6.2751e-05
1:49067348 G A 0.322242 1.1327e-05
1:49073954 A G 1.826955 4.2808e-07
1:49074468 A C 0.278745 -8.1921e-06
1:49074787 G A 0.373056 -8.8991e-06
1:49076711 T C 0.604957 3.8169e-05
1:49084794 C T 0.178368 -9.2522e-07
1:49085517 T C 0.064456 1.9010e-05
1:49088451 C T 0.020520 1.6601e-05
1:49090971 A G 0.050593 3.0264e-05
1:49092039 C T 0.140278 -1.2454e-08
1:49103804 T C 1.326686 -1.1850e-05
1:49113384 T C 0.046282 4.9423e-05
1:49115890 T C 0.072927 -5.5127e-05
1:49119670 G A 0.115824 6.7787e-05
1:49121084 G A 0.117869 6.3752e-07
1:49121556 T G 0.105661 1.1999e-05
1:49133886 A G 1.151460 -2.2786e-06
1:49134582 T C 0.099936 -1.3216e-05
1:49139857 A G 1.746631 -5.1270e-05
1:49142325 T G 0.030533 3.2840e-07
1:49142841 A G 0.045760 -1.7729e-05
1:49145514 T G 0.929390 3.2618e-05
1:49146060 T C 0.029177 1.5471e-06
1:49148942 G A 0.472904 -3.5353e-05
1:49152307 T C 0.042777 -2.2329e-06
1:49158486 T C 0.033088 7.2180e-06
1:49164735 C T 0.078536 1.2489e-05
1:49165223 C G 0.312378 -1.2211e-04
1:49165860 T C 1.336683 1.9625e-05
1:49174020 T C 0.071700 -5.2680e-05
1:49174425 T C 1.929981 -1.1596e-05
1:49179790 C G 1.423983 3.6685e-05
1:49180331 T C 0.064131 1.1480e-05
1:49184988 C A 1.105340 3.1241e-05
1:49190234 G A 0.496968 2.8537e-05
1:49193394 T G 1.729535 1.3700e-04
1:49200407 A C 1.668416 5.6598e-05
1:49200525 G A 1.080010 6.2309e-05
1:49201307 A C 0.026281 9.7930e-06
1:49204929 A G 1.567529 -5.9275e-05
1:49206054 C T 0.040573 1.6830e-05
1:49207669 C T 0.121277 1.6816e-08
1:49216119 A G 0.110959 -6.2577e-05
1:49219560 T C 0.117694 4.5322e-05
1:49221899 A G 0.189040 3.8614e-05
1:49245133 T C 0.053335 -1.1776e-05
1:49247501 G T 0.071772 -2.3979e-05
1:49247730 C T 0.101237 -2.8108e-05
1:49251397 T C 0.053530 2.7298e-05
1:49254416 T C 0.471498 1.7081e-05
1:49257536 C A 0.043127 5.5273e-06
1:49270213 C A 1.927063 -8.7132e-06
1:49292464 A C 0.028833 -1.8211e-05
1:49305326 C T 0.100974 -1.3063e-05
1:49305941 T C 0.035055 2.6407e-05
1:49309764 A G 0.043884 -1.6723e-06
1:49310718 G A 0.593739 3.4611e-05
1:49311332 T C 0.041751 1.6755e-07
1:49320667 A G 0.051570 1.1016e-05
1:49339602 C T 0.197164 -7.2935e-06
1:49346828 T C 0.155693 3.8419e-05
1:49354711 A G 1.363802 -3.7853e-05
1:49355642 G C 0.049311 3.9706e-05
1:49369206 C A 0.563566 3.1065e-05
1:49369556 G A 0.066296 -4.1517e-08
1:49370622 C T 1.016138 -6.8722e-06
1:49386793 G A 0.213601 -5.4371e-05
1:49396989 C G 0.500831 5.1400e-05
1:49402090 T C 0.076621 -1.1378e-06
1:49432935 T C 1.088455 6.3597e-06
1:49438065 C T 0.103542 -1.9034e-05
1:49442149 C T 1.274610 -2.4711e-05
1:49446508 G T 1.092743 7.6257e-06
1:49450085 G C 0.027794 -2.9365e-05
1:49459794 C T 0.044260 8.1107e-06
1:49477945 T G 0.028946 3.9943e-06
1:49477976 T C 0.035727 -1.6161e-05
1:49483208 G A 1.254995 6.5204e-06
1:49486981 G A 1.357784 -5.6051e-06
1:49524433 T C 0.081506 -4.5393e-05
1:49529592 T G 0.377869 -8.7974e-06
1:49563581 T C 0.186593 -1.4682e-05
1:49573780 T C 0.452267 1.7396e-05
1:49576393 A G 0.020760 -1.9824e-05
1:49615546 C T 1.361134 -4.7427e-06
1:49643320 A C 0.044108 4.1951e-06
1:49644608 A G 0.128272 -1.5705e-06
1:49678990 T C 1.903125 2.7302e-05
1:49699672 A G 0.023097 -2.4913e-05
1:49719903 A G 0.634345 3.8848e-06
1:49731707 G A 1.180163 3.5997e-05
1:49744635 G A 0.097985 -3.5353e-05
1:49754598 T C 0.209697 5.7214e-05
1:49754798 G A 0.180315 -1.6206e-05
1:49771822 C T 0.041053 -1.1515e-05
1:49782964 C T 0.179241 3.0410e-05
1:49786277 A G 0.129061 1.1928e-05
1:49790344 T C 0.059772 -2.0871e-05
1:49807888 A C 1.867746 -7.0577e-06
1:49829537 T C 0.081149 8.9218e-05
1:49902817 A G 0.021958 -2.1308e-05
1:49907720 G A 1.182659 2.8901e-05
1:49910568 A G 1.362065 -3.0183e-06
1:49916358 G A 0.021617 -1.4525e-05
1:49918216 G A 0.068549 2.0019e-06
1:49936419 T G 0.084713 2.9733e-05
1:49982256 A G 0.035633 -2.5784e-05
1:49993057 G A 0.049918 4.7001e-05
1:49997486 A G 0.049515 6.5680e-06
1:50049874 G A 1.148474 2.4914e-05
1:50054227 T A 0.097206 -3.8417e-05
1:50056542 A G 0.044435 3.9765e-06
1:50069352 C T 0.082165 -3.9401e-05
1:50087609 T C 0.020403 1.0294e-06
1:50088819 C T 0.737676 2.5410e-05
1:50092835 G A 0.076890 -1.2770e-06
1:50094148 T C 0.073661 -2.6150e-06
1:50104642 A G 0.091188 -1.5555e-05
1:50118540 G A 0.110975 -3.8341e-05
1:50130309 T C 0.098138 -6.2409e-06
1:50161528 C G 0.051875 4.0840e-05
1:50185751 C T 0.101737 -3.0383e-05
1:50230306 T C 0.074394 -9.8428e-06
1:50237574 C T 0.040333 8.7674e-06
1:50243627 C T 1.820061 1.8858e-05
1:50250603 T G 0.183646 4.1926e-05
1:50279490 G A 0.077549 6.4468e-06
1:50285185 T C 0.029547 -1.8139e-06
1:50319880 A G 0.033604 -8.2388e-06
1:50321060 T G 1.363286 -3.9996e-06
1:50336554 T C 0.110923 -3.6695e-05
1:50336786 C T 0.071979 -1.2283e-05
1:50359240 G A 0.349420 1.4635e-05
1:50373076 G C 0.023493 1.8854e-05
1:50397337 G A 0.116645 2.9064e-05
1:50515835 G C 0.068289 4.4253e-07
1:50524566 A G 0.076965 3.5634e-05
1:50533086 C T 0.099806 -3.9677e-05
1:50549733 A G 0.068510 -1.4161e-05
1:50554767 A G 0.179095 1.0299e-05
1:50555646 C T 0.037087 -2.0059e-05
1:50572263 T C 0.041290 -1.9443e-05
1:50580066 G A 0.054296 -3.7759e-06
1:50587882 T C 0.461206 1.1671e-05
1:50591405 T G 0.257624 -1.0064e-05
1:50592601 C G 1.028599 -2.7816e-05
1:50593241 T C 0.106684 -8.4269e-06
1:50602421 C T 0.056662 -1.5286e-05
1:50606876 G A 0.625016 -1.6970e-05
1:50616375 T G 0.033877 -5.0342e-05
1:50617496 A G 0.120196 -1.0241e-04
1:50619349 C T 0.098469 1.7328e-05
1:50644891 T C 0.087228 -3.2450e-05
1:50647789 T C 0.092428 -1.6694e-05
1:50651194 A T 0.132313 -2.1166e-05
1:50656459 G A 1.240772 2.8660e-06
1:50658070 T C 0.386633 1.9450e-05
1:50659079 C T 0.165547 -2.8798e-05
1:50661411 T C 1.943276 2.3184e-05
1:50666515 T C 1.847573 -3.4280e-05
1:50672533 C T 0.189222 -1.4391e-05
1:50673575 A G 0.130252 -2.4505e-05
1:50674559 G A 0.042786 1.0320e-05
1:50679409 T C 0.061538 -5.1417e-06
1:50698231 A C 0.029339 5.5568e-06
1:50698860 C A 0.082119 9.1522e-07
1:50703255 G T 1.948804 2.1066e-05
1:50709222 G A 0.668887 3.9471e-05
1:50711528 A G 0.059567 1.3775e-05
1:50714479 T C 0.143943 1.8362e-05
1:50726052 T C 0.074560 4.9675e-06
1:50728980 C T 0.145150 4.6504e-06
1:50735395 A C 0.486984 1.3926e-05
1:50744634 A G 0.024941 -2.1586e-06
1:50756384 A G 1.930844 -1.3656e-05
1:50763945 G A 1.573515 5.8858e-06
1:50771882 C T 0.088111 -1.0733e-05
1:50779202 T C 0.085648 -7.2559e-06
1:50781475 T C 0.107778 -8.2746e-06
1:50788332 G C 0.954971 3.2540e-07
1:50791465 C T 0.179669 8.4709e-06
1:50806455 C T 0.115525 6.6224e-05
1:50809304 G A 0.063897 -4.2564e-06
1:50811839 T G 1.085398 -4.9254e-06
1:50812284 T C 0.129924 -5.5876e-07
1:50815783 T C 0.181620 -5.4615e-06
1:50818474 A G 0.020858 1.6125e-05
1:50834471 G C 0.355486 4.7993e-05
1:50838544 C T 0.093860 -1.0550e-04
1:50843776 C A 0.968668 -7.1905e-05
1:50851261 A G 0.177602 5.4095e-05
1:50862183 T C 1.042666 -9.7605e-05
1:50876825 G T 1.649649 -5.9168e-05
1:50879413 T G 0.031510 -1.6891e-06
1:50882506 C T 0.099611 1.9771e-05
1:50913388 A G 0.030004 1.0333e-06
1:50918388 T C 0.134303 -1.0277e-05
1:50929508 A C 0.023075 1.7302e-05
1:50936801 A G 0.025334 -3.9690e-05
1:50937848 C T 0.662729 -5.0658e-05
1:50938459 G T 0.627587 4.0085e-05
1:50942784 T C 0.187593 9.8618e-05
1:50952011 A G 0.049005 -1.0071e-05
1:50962026 G A 0.073852 -2.4026e-05
1:50972564 A G 1.784893 1.6220e-05
1:51012924 G A 0.029784 1.8280e-05
1:51013003 C T 0.071658 -2.0878e-05
1:51019137 T C 0.030228 2.8269e-07
1:51026402 A G 0.058214 -3.6104e-05
1:51038215 C T 0.042491 1.8625e-06
1:51043312 C T 0.042163 2.2488e-05
1:51047717 T G 0.557652 3.7716e-05
1:51054570 A C 0.230567 1.3486e-05
1:51095195 A G 0.177709 1.1193e-04
1:51134336 G A 0.217172 4.2323e-06
1:51161263 A G 0.306348 1.6666e-05
1:51172469 A G 0.103444 -2.8162e-06
1:51214379 C A 0.028521 1.0551e-06
1:51218131 A G 0.027463 -1.7281e-05
1:51219984 C T 0.054403 1.3902e-05
1:51252471 C A 0.177508 1.0798e-04
1:51255686 G A 0.070045 1.6407e-05
1:51287749 A G 0.029479 1.7889e-05
1:51289932 A G 0.036496 3.1839e-05
1:51323983 A G 0.117989 -5.6084e-05
1:51335094 A G 0.228772 1.9980e-06
1:51341695 G A 0.062966 -1.5695e-05
1:51369906 A G 0.153255 -2.8254e-05
1:51382667 T C 0.093652 -7.6111e-06
1:51391845 T C 0.177440 1.0462e-04
1:51458009 C T 0.844178 8.0323e-05
1:51458372 G A 0.668105 1.6996e-05
1:51459479 C T 0.026703 -5.5356e-05
1:51468754 A G 0.543371 1.3829e-05
1:51485124 T C 0.122423 -2.8007e-05
1:51519027 T G 0.180958 6.8827e-05
1:51528881 G C 0.034318 2.2135e-06
1:51537371 T G 0.097550 4.9702e-05
1:51540864 G A 0.069441 -5.3783e-06
1:51546140 G T 0.042650 -1.3419e-05
1:51549346 G A 0.162827 9.8938e-06
1:51553100 G A 0.121384 2.0444e-05
1:51568124 G A 0.106525 7.1513e-05
1:51572919 C A 0.038693 4.3351e-05
1:51595033 A G 0.098300 -2.2057e-05
1:51605849 A G 0.034438 -1.6386e-05
1:51617981 A C 0.054630 4.4465e-06
1:51619900 A C 0.115529 4.8324e-05
1:51632964 A G 0.661350 -1.4534e-05
1:51643319 A G 0.064043 1.3838e-06
1:51657346 C T 0.026191 1.2011e-05
1:51661974 C T 0.130778 9.0397e-05
1:51667332 T C 0.174492 5.2355e-05
1:51685058 C T 0.091691 3.3975e-05
1:51716152 T C 0.134750 -5.7883e-05
1:51740644 G A 0.128817 7.3946e-05
1:51744478 T C 0.076410 -6.7523e-06
1:51752916 A G 0.172084 3.9937e-05
1:51762442 A G 0.062031 -3.2416e-05
1:51766490 A G 0.140281 -5.4650e-06
1:51773078 C T 0.343340 -2.9475e-06
1:51784587 T C 0.272731 2.9554e-05
1:51787215 T C 0.044159 6.0594e-06
1:51799140 A G 0.287541 4.3585e-05
1:51800712 A G 0.325439 -1.7139e-05
1:51804952 C T 0.124140 -8.6970e-06
1:51805099 T C 0.065812 3.8996e-05
1:51826921 C T 0.461053 -2.1191e-05
1:51827223 C T 0.335914 -6.4900e-06
1:51828324 C A 0.043744 -2.2110e-05
1:51835918 T C 0.109472 -1.2301e-05
1:51838719 A G 0.257228 3.4669e-05
1:51861510 A G 0.096479 1.6338e-05
1:51863321 A G 0.182844 -1.3748e-05
1:51866769 C T 0.123520 -4.0445e-05
1:51873967 A G 0.046643 1.7199e-05
1:51893014 T C 0.022477 -3.1470e-09
1:51895867 G A 0.051018 7.0438e-06
1:51906634 T C 0.255537 2.1406e-05
1:51908788 C T 0.061658 -2.8535e-05
1:51912694 C T 0.022851 -2.5639e-05
1:51912760 G T 0.058762 -3.1277e-05
1:51913564 C T 0.148815 1.4019e-05
1:51931124 G A 0.083259 3.0726e-07
1:51935750 G A 0.077656 -2.9646e-05
1:51946006 T C 0.022753 -3.8765e-06
1:51960852 C T 0.097832 -1.6928e-05
1:51962938 C T 0.084992 -1.9161e-06
1:51985730 G A 0.043273 -1.4052e-05
1:52003541 G A 0.464666 -2.1146e-05
1:52005271 C T 0.139661 2.5045e-05
1:52008681 A C 0.181361 -1.3350e-05
1:52015183 T C 0.062784 1.6830e-05
1:52024908 C A 0.521767 -1.2662e-05
1:52030379 A G 0.095583 3.6980e-05
1:52033122 C A 0.226299 2.1229e-05
1:52033856 T G 0.641447 -6.1538e-05
1:52036938 A G 0.045679 -8.1513e-06
1:52047604 A G 0.087378 -3.1642e-05
1:52050945 T C 0.053137 1.9144e-05
1:52060644 A G 0.081921 -1.5518e-05
1:52077824 G C 0.096761 -1.0120e-05
1:52116657 C A 0.050849 9.3283e-06
1:52125371 A G 0.098900 -2.7871e-05
1:52141197 A G 0.262795 -3.5904e-07
1:52146765 A G 0.098793 -2.1828e-05
1:52153714 G A 0.065394 1.2047e-05
1:52165225 G A 0.566186 2.4576e-06
1:52175013 T G 0.086897 -9.9988e-06
1:52181521 A C 0.039320 2.6164e-06
1:52184351 C T 0.048710 8.7142e-06
1:52186389 A C 0.026304 -2.5724e-06
1:52195019 T C 0.039447 -1.1505e-05
1:52219363 T C 0.092337 -1.1864e-05
1:52221714 C T 0.314783 -9.2984e-06
1:52238423 A G 0.026866 2.7194e-05
1:52255943 C T 0.058415 -6.5580e-06
1:52256129 A G 0.053637 8.3054e-06
1:52257074 G A 0.026249 2.3305e-05
1:52264844 T C 1.437862 -5.1591e-05
1:52266242 A G 1.014113 -3.8447e-06
1:52272118 T C 0.039959 -1.7986e-05
1:52284217 G T 1.442098 -4.8265e-05
1:52306027 A G 0.094181 1.2895e-05
1:52310693 A C 0.127467 7.2116e-06
1:52320559 C T 1.020241 5.6947e-06
1:52324228 T C 1.840831 7.3406e-05
1:52347718 G A 0.040667 -2.8846e-05
1:52355218 G A 0.020890 -7.6921e-06
1:52370399 T G 1.421776 -4.0998e-05
1:52372120 T C 0.167741 1.4277e-06
1:52372910 A C 0.040216 -8.4387e-06
1:52381264 T C 0.228143 3.6397e-05
1:52395516 A G 0.067370 -4.9666e-07
1:52396312 G A 1.211621 -1.4964e-05
1:52397596 T C 0.052907 1.5724e-05
1:52400097 G A 1.163035 -7.7090e-06
1:52402956 A G 1.908215 2.7896e-05
1:52406872 C T 0.740418 2.7338e-05
1:52427287 G A 0.061012 3.6443e-07
1:52429998 T C 0.105077 4.2420e-05
1:52431812 G T 0.537343 -7.8896e-06
1:52441278 T G 0.105473 -1.8487e-05
1:52450838 A G 0.124341 -4.7396e-05
1:52451348 C T 0.111682 -4.2705e-05
1:52498861 T A 0.094207 -4.6305e-05
1:52512732 A G 0.093347 -4.2521e-05
1:52518993 G C 0.073180 -4.1753e-06
1:52530300 A G 0.028093 -2.2094e-05
1:52535558 T C 0.070178 6.4868e-06
1:52537555 C T 1.790203 6.6618e-05
1:52547721 C T 0.153693 6.0229e-05
1:52576555 C T 0.676583 2.2605e-05
1:52577807 T C 1.792105 5.3902e-05
1:52588689 A G 0.087183 1.6900e-06
1:52588899 A G 0.059317 -1.9146e-06
1:52618901 G A 0.021043 1.4854e-06
1:52623435 A G 0.029482 -1.0749e-05
1:52623462 A G 0.029287 -2.2605e-05
1:52635135 A G 0.023763 5.9609e-06
1:52650316 A G 1.921626 2.3056e-05
1:52656193 A G 0.078020 9.3066e-05
1:52671463 G A 1.824826 8.0070e-05
1:52684289 G A 0.043686 2.1266e-05
1:52690182 T C 0.052404 1.0428e-05
1:52694284 G A 0.140398 -3.0379e-05
1:52697941 C T 0.052388 -1.1829e-05
1:52703491 C G 0.104003 -4.6987e-05
1:52717821 G A 1.738990 -3.8915e-05
1:52729808 A G 0.154378 3.0470e-05
1:52732990 A G 0.093902 2.7370e-06
1:52749018 T C 0.070233 1.4327e-05
1:52752527 G A 0.388425 -1.6478e-05
1:52774357 C T 1.221245 -2.7293e-05
1:52774631 G A 0.039313 -1.5735e-05
1:52777869 G A 1.897471 6.0821e-05
1:52799013 A G 1.872803 4.1591e-05
1:52815230 C T 0.091201 -3.3098e-06
1:52818188 A G 1.025898 -1.4038e-05
1:52819530 C A 0.082437 1.2393e-05
1:52828384 G A 0.102159 -5.9561e-05
1:52835070 T C 0.069759 -3.2339e-07
1:52836139 A G 0.656747 2.9107e-05
1:52838992 G A 0.049356 -2.7883e-05
1:52850446 C T 0.128437 -4.7288e-05
1:52854961 A G 0.036714 -2.5950e-05
1:52859391 A G 0.021072 -2.0004e-06
1:52862474 C T 0.022416 -3.1241e-05
[truncated: 20,067,941 more chars]
